# Supplementary material for: In Search of the Reason for the Breathing Effect of MIL53 Metal-Organic Framework: An ab Initio Multiconfigurational Study
Source: Front Chem. 2017 Dec 5;5:111. doi: 10.3389/fchem.2017.00111 (PMC5723392; doi:10.3389/fchem.2017.00111)
Supplement: Supplementary file 2 [file DataSheet2.ZIP › Attached_files/bending_potentials/MIL53as_eq_structure.xyz]

99
 produced by gV
 C     1.86997614  -0.00000000   2.36697799
 O    -0.13093367   0.00000000  -0.25564831
 C    -2.14418641  -0.00000000   2.19139830
 C     3.19183450  -0.00000000   3.12624352
 C     5.61156820  -0.00000000   4.51612127
 C    -3.35523686  -0.00000000   2.87151437
 C    -5.72006539  -0.00000000   4.35288351
 H    -0.19469528   0.00000000  -1.14336159
 H     6.55674312  -0.00000000   5.05902359
 H    -6.64379521  -0.00000000   4.93152204
 C     2.01851617   3.41100000  -0.80651277
Cr    -0.06283512   1.70550000   0.69244277
 O     1.44137843   2.29900000  -0.44498369
 O     1.25016689   1.09150000   2.01096413
 C    -1.99564637   3.41100000  -0.98209245
 C    -3.71644943   4.57070000  -2.05471404
 O    -1.56704866   1.11200000   1.82986922
 O    -1.37583712   2.31950000  -0.62607860
 C    -3.94644423   1.17340000   3.24185691
 O     0.00526343   3.41100000   1.64053384
 O     1.44137843   4.52300000  -0.44498369
 O    -1.37583712   4.50250000  -0.62607860
 C     3.31066642   3.41568800  -1.61593720
 C     5.08428754   4.62400700  -2.72696479
 C     3.90187280   4.62400800  -1.98627971
 C     5.67549391   3.41568800  -3.09730730
 C     3.90187280   2.20736700  -1.98627971
 C     5.08428754   2.20736700  -2.72696479
 H     5.54492865   5.56547400  -3.01551803
 H     3.44123269   5.56547400  -1.69772651
 H     3.44123065   1.26590100  -1.69772744
 H     5.54492661   1.26590000  -3.01551896
 C     5.00663476   1.20832000   4.16865133
 C     3.79676894   1.20832000   3.47371342
 H     5.47797067   2.14978700   4.43938408
 H     3.32543207   2.14978700   3.20298171
 H    -3.48580313   2.11486700   2.95330368
 C    -5.12885798   1.17340000   3.98254196
 H    -5.58949908   2.11486700   4.27109520
 H    -3.24511356   5.51216700  -1.78398229
 C    -5.53124968   3.36238000  -3.09712185
 C    -4.92631628   4.57070000  -2.74965292
 C    -4.92631628   2.15406000  -2.74965292
 H    -5.39765215   5.51216700  -3.02038467
 H    -5.39765215   1.21259300  -3.02038467
 C    -3.11151602   3.36238000  -1.70724511
 C    -3.71644943   2.15406000  -2.05471404
 H    -3.24511356   1.21259300  -1.78398229
 H    -0.01125977   4.27067367   1.41077835
 H     1.95108356   5.17901500  -0.76427216
 H    -1.87991800   5.17642000  -0.91561893
 H     6.59922267   3.41569000  -3.67594779
 H    -6.47642557   3.36238000  -3.64002314
 C     2.01851617  -3.41100000  -0.80651277
Cr    -0.06283512  -1.70550000   0.69244277
 O     1.44137843  -2.29900000  -0.44498369
 O     1.25016689  -1.09150000   2.01096413
 C    -1.99564637  -3.41100000  -0.98209245
 C    -3.71644943  -4.57070000  -2.05471404
 O    -1.56704866  -1.11200000   1.82986922
 O    -1.37583712  -2.31950000  -0.62607860
 C    -3.94644423  -1.17340000   3.24185691
 O     0.00526343  -3.41100000   1.64053384
 O     1.44137843  -4.52300000  -0.44498369
 O    -1.37583712  -4.50250000  -0.62607860
 C     3.31066642  -3.41568800  -1.61593720
 C     5.08428754  -4.62400700  -2.72696479
 C     3.90187280  -4.62400800  -1.98627971
 C     5.67549391  -3.41568800  -3.09730730
 C     3.90187280  -2.20736700  -1.98627971
 C     5.08428754  -2.20736700  -2.72696479
 H     5.54492865  -5.56547400  -3.01551803
 H     3.44123269  -5.56547400  -1.69772651
 H     3.44123065  -1.26590100  -1.69772744
 H     5.54492661  -1.26590000  -3.01551896
 C     5.00663476  -1.20832000   4.16865133
 C     3.79676894  -1.20832000   3.47371342
 H     5.47797067  -2.14978700   4.43938408
 H     3.32543207  -2.14978700   3.20298171
 H    -3.48580313  -2.11486700   2.95330368
 C    -5.12885798  -1.17340000   3.98254196
 H    -5.58949908  -2.11486700   4.27109520
 H    -3.24511356  -5.51216700  -1.78398229
 C    -5.53124968  -3.36238000  -3.09712185
 C    -4.92631628  -4.57070000  -2.74965292
 C    -4.92631628  -2.15406000  -2.74965292
 H    -5.39765215  -5.51216700  -3.02038467
 H    -5.39765215  -1.21259300  -3.02038467
 C    -3.11151602  -3.36238000  -1.70724511
 C    -3.71644943  -2.15406000  -2.05471404
 H    -3.24511356  -1.21259300  -1.78398229
 H    -0.01125977  -4.27067367   1.41077835
 H     1.95108356  -5.17901500  -0.76427216
 H    -1.87991800  -5.17642000  -0.91561893
 H     6.59922267  -3.41569000  -3.67594779
 H    -6.47642557  -3.36238000  -3.64002314
 H     0.06902521   3.41100000   2.52824688
 H     0.06902521  -3.41100000   2.52824688
 X    -0.06283512   0.00000000   0.69244277
