# Supplementary material for: In Search of the Reason for the Breathing Effect of MIL53 Metal-Organic Framework: An ab Initio Multiconfigurational Study
Source: Front Chem. 2017 Dec 5;5:111. doi: 10.3389/fchem.2017.00111 (PMC5723392; doi:10.3389/fchem.2017.00111)
Supplement: Supplementary file 2 [file DataSheet2.ZIP › Attached_files/bending_potentials/MIL53as_OH.molden]

[MOLDEN FORMAT]
    [N_GEO]
        15
[GEOCONV]
energy
1
1
1
1
1
1
1
1
1
1
1
1
1
1
1
max-force
1
1
1
1
1
1
1
1
1
1
1
1
1
1
1
rms-force
1
1
1
1
1
1
1
1
1
1
1
1
1
1
1
[GEOMETRIES] (XYZ)
99

C -2.7592372132011227 3.175237850427948e-14 1.8078768703902452
O 0.0 0.0 0.0
C -2.296524279128577 2.55351295663786e-14 -2.183391843440606
C -3.611252882341943 4.241051954068098e-14 3.07194291632558
C -5.170914193531267 2.2382096176443156e-13 5.385884992791733
C -2.8881300937615837 3.197442310920451e-14 -3.44005553003693
C -4.196271736630849 0.00011449571982247164 -5.904935635503824
H 0.7 0.0 0.0
H -5.7801354306560935 1.7041923427996153e-13 6.28973677416658
H -4.707246823105253 0.00015921905803539804 -6.867745994692014
C 0.39545710618941776 3.410999999999995 2.1833918441570312
Cr -0.9505335914567309 1.7055000000000107 0.0
O 0.0762045775131085 2.2989999999999986 1.5818363026218007
O -2.3597335242867827 1.091500000000027 1.2151659986816974
C 0.8581700295712369 3.4109999999999903 -1.8078768604159414
C 2.0513179257732777 4.570699999999978 -3.4474128753995004
O -1.9772717511686921 1.1120000000000225 -1.581836291931072
O 0.4586663506312004 2.3194999999999943 -1.215165987990969
C -3.2151654524970983 1.1734000000000357 -4.056275965768084
O -1.901067172939158 3.411000000000022 -1.164067908044548e-16
O 0.07620457751313581 4.522999999999999 1.5818363026218003
O 0.45866635063122563 4.502499999999995 -1.2151659879909693
C 1.110228819379165 3.415687999999987 3.530210901966833
C 2.091333912714542 4.624006999999256 5.3788717629421
C 1.4372637955905632 4.624008000000222 4.146430572863217
C 2.4183682481159425 3.4156879999978846 5.995091764327097
C 1.4372631587537021 2.2073669999997465 4.146430910839543
C 2.091333275875634 2.207366999999364 5.378872100913933
H 2.3461444881318108 5.5654739999982255 5.859001719510102
H 1.1824539162580439 5.56547400000002 3.6663012303252067
H 1.1824524115653565 1.2659009999989066 3.6663006306087382
H 2.3461427760975866 1.2658999999979152 5.85900122982486
C -4.780998659311063 1.2083200000002599 4.807399295295656
C -4.001168771553891 1.2083200000000478 3.650429396240337
H -5.084802665012618 2.149787000000676 5.2581285800076625
H -3.697364497746663 2.1497870000001456 3.1996999130276236
H -2.961055647997391 2.1148668304927707 -3.575774440296283
C -3.868327243189194 1.1734854415321179 -5.289143740428738
H -4.122408511178253 2.114974398743809 -5.769617007237852
H 1.7475141999994162 5.512166999999981 -2.9966840444904568
C 3.2210634797904523 3.362379999999983 -5.182869394188155
C 2.8311488945192016 4.57069999999997 -4.604383705563066
C 2.831148341755041 2.154059999999933 -4.604384078141489
H 3.1349524891823695 5.512166999999923 -5.055112624844428
H 3.1349519364181937 1.2125929999999019 -5.055112997422699
C 1.661402951164434 3.3623799999999813 -2.868927438741525
C 2.0513179257732537 2.154059999999977 -3.447412875399498
H 1.7475141999993733 1.212592999999981 -2.9966840444904532
H -1.6707183048289032 4.270673670165029 -1.2302922515086708e-17
H 0.3581558171263133 5.179015000000022 2.113106427044227
H 0.7835762580556163 5.176419999999991 -1.6972081939600758
H 2.9293426044464996 3.415689999995654 6.957902673016415
H 3.83028441164615 3.3623800000001234 -6.086721776997335
C 0.3954575539689925 -3.411000249562896 2.1833913731756485
Cr -0.9505335914567309 -1.7055000000000107 -2.088635115945824e-16
O 0.07620490192304186 -2.2990001808047706 1.581836024216381
O -2.359733275075148 -1.0915001388942107 1.2151663578671459
C 0.8581696588038235 -3.4109997933586045 -1.8078774262924238
C 2.051317457520967 -4.570699999999695 -3.447413191014193
O -1.9772720755786226 -1.1119998191952518 -1.5818360135256546
O 0.4586661014195669 -2.3194998611058106 -1.2151663471764211
C -3.2160748176830674 -1.173370945792643 -4.055847859396135
O -1.90106718054952 -3.410999995758506 -4.1772702266972897e-16
O 0.07620490192304119 -4.523000180804756 1.5818357700119194
O 0.458666101419566 -4.502499861105798 -1.2151665966945635
C 1.1102270191699257 -3.4156880000025627 3.5302118573702534
C 2.091331475669785 -4.624006999993949 5.378873056322468
C 1.4372592191075388 -4.624007999998016 4.146433001668922
C 2.4183664479060587 -3.415687999991108 5.995092719729302
C 1.4372619953797443 -2.2073670000000583 4.146431528263026
C 2.0913321125016764 -2.207366999994057 5.378872718337415
H 2.346143221844601 -5.56547399999139 5.859002391556933
H 1.1824490509224843 -5.565473999999975 3.6663038124324543
H 1.1824517443830271 -1.2659010000009814 3.6663009846943995
H 2.3461421089154393 -1.265899999990419 5.859001583909588
C -4.780998777841367 -1.2083199999999454 4.807399215402954
C -4.001168890084195 -1.2083199999999532 3.650429316347636
H -5.084802875896323 -2.1497870000002757 5.258128437866379
H -3.697364708630292 -2.1497870000000585 3.199699770886229
H -2.9619941532126965 -2.114859902421516 -3.575374278301591
C -3.8701455539739005 -1.173313697940449 -5.288287751696452
H -4.125685727365281 -2.1147580502928336 -5.76807422359787
H 1.7475137317470868 -5.512166999999691 -2.9966843601051467
C 3.2210630115382703 -3.3623800000000132 -5.182869709803006
C 2.8311478735027538 -4.570699999999956 -4.604384393756185
C 2.8311480417760686 -2.154059999999963 -4.604384280335568
H 3.1349514681658928 -5.512167000000001 -5.055113313037374
H 3.1349517675499157 -1.2125929999999319 -5.055113111244562
C 1.661402482912251 -3.362380000000012 -2.868927754356376
C 2.0513176257942813 -2.1540600000000074 -3.4474130775935765
H 1.7475140311310957 -1.2125930000000111 -2.996684158312317
H -1.670718316575642 -4.270673666784019 -2.0642464093752204e-05
H 0.3581562504914234 -5.179015241529248 2.1131057616276414
H 0.7835759099846009 -5.176419806008087 -1.6972089463270525
H 2.929340804235563 -3.4156899999865815 6.957903628419178
H 3.830284243767247 -3.3623800000000883 -6.086721890152405
H -2.791067176295793 3.4110000000000325 -2.254003563396384e-16
H -2.791067183906135 -3.410999991787128 1.8662279346742243e-07
X -0.9505335914567505 0.0 0.0
99

C -2.7592372132011227 3.175237850427948e-14 1.8078768703902452
O 0.0 0.0 0.0
C -2.296524279128577 2.55351295663786e-14 -2.183391843440606
C -3.611252882341943 4.241051954068098e-14 3.07194291632558
C -5.170914193531267 2.2382096176443156e-13 5.385884992791733
C -2.8881300937615837 3.197442310920451e-14 -3.44005553003693
C -4.196271736630849 0.00011449571982247164 -5.904935635503824
H 0.75 0.0 0.0
H -5.7801354306560935 1.7041923427996153e-13 6.28973677416658
H -4.707246823105253 0.00015921905803539804 -6.867745994692014
C 0.39545710618941776 3.410999999999995 2.1833918441570312
Cr -0.9505335914567309 1.7055000000000107 0.0
O 0.0762045775131085 2.2989999999999986 1.5818363026218007
O -2.3597335242867827 1.091500000000027 1.2151659986816974
C 0.8581700295712369 3.4109999999999903 -1.8078768604159414
C 2.0513179257732777 4.570699999999978 -3.4474128753995004
O -1.9772717511686921 1.1120000000000225 -1.581836291931072
O 0.4586663506312004 2.3194999999999943 -1.215165987990969
C -3.2151654524970983 1.1734000000000357 -4.056275965768084
O -1.901067172939158 3.411000000000022 -1.164067908044548e-16
O 0.07620457751313581 4.522999999999999 1.5818363026218003
O 0.45866635063122563 4.502499999999995 -1.2151659879909693
C 1.110228819379165 3.415687999999987 3.530210901966833
C 2.091333912714542 4.624006999999256 5.3788717629421
C 1.4372637955905632 4.624008000000222 4.146430572863217
C 2.4183682481159425 3.4156879999978846 5.995091764327097
C 1.4372631587537021 2.2073669999997465 4.146430910839543
C 2.091333275875634 2.207366999999364 5.378872100913933
H 2.3461444881318108 5.5654739999982255 5.859001719510102
H 1.1824539162580439 5.56547400000002 3.6663012303252067
H 1.1824524115653565 1.2659009999989066 3.6663006306087382
H 2.3461427760975866 1.2658999999979152 5.85900122982486
C -4.780998659311063 1.2083200000002599 4.807399295295656
C -4.001168771553891 1.2083200000000478 3.650429396240337
H -5.084802665012618 2.149787000000676 5.2581285800076625
H -3.697364497746663 2.1497870000001456 3.1996999130276236
H -2.961055647997391 2.1148668304927707 -3.575774440296283
C -3.868327243189194 1.1734854415321179 -5.289143740428738
H -4.122408511178253 2.114974398743809 -5.769617007237852
H 1.7475141999994162 5.512166999999981 -2.9966840444904568
C 3.2210634797904523 3.362379999999983 -5.182869394188155
C 2.8311488945192016 4.57069999999997 -4.604383705563066
C 2.831148341755041 2.154059999999933 -4.604384078141489
H 3.1349524891823695 5.512166999999923 -5.055112624844428
H 3.1349519364181937 1.2125929999999019 -5.055112997422699
C 1.661402951164434 3.3623799999999813 -2.868927438741525
C 2.0513179257732537 2.154059999999977 -3.447412875399498
H 1.7475141999993733 1.212592999999981 -2.9966840444904532
H -1.6707183048289032 4.270673670165029 -1.2302922515086708e-17
H 0.3581558171263133 5.179015000000022 2.113106427044227
H 0.7835762580556163 5.176419999999991 -1.6972081939600758
H 2.9293426044464996 3.415689999995654 6.957902673016415
H 3.83028441164615 3.3623800000001234 -6.086721776997335
C 0.3954575539689925 -3.411000249562896 2.1833913731756485
Cr -0.9505335914567309 -1.7055000000000107 -2.088635115945824e-16
O 0.07620490192304186 -2.2990001808047706 1.581836024216381
O -2.359733275075148 -1.0915001388942107 1.2151663578671459
C 0.8581696588038235 -3.4109997933586045 -1.8078774262924238
C 2.051317457520967 -4.570699999999695 -3.447413191014193
O -1.9772720755786226 -1.1119998191952518 -1.5818360135256546
O 0.4586661014195669 -2.3194998611058106 -1.2151663471764211
C -3.2160748176830674 -1.173370945792643 -4.055847859396135
O -1.90106718054952 -3.410999995758506 -4.1772702266972897e-16
O 0.07620490192304119 -4.523000180804756 1.5818357700119194
O 0.458666101419566 -4.502499861105798 -1.2151665966945635
C 1.1102270191699257 -3.4156880000025627 3.5302118573702534
C 2.091331475669785 -4.624006999993949 5.378873056322468
C 1.4372592191075388 -4.624007999998016 4.146433001668922
C 2.4183664479060587 -3.415687999991108 5.995092719729302
C 1.4372619953797443 -2.2073670000000583 4.146431528263026
C 2.0913321125016764 -2.207366999994057 5.378872718337415
H 2.346143221844601 -5.56547399999139 5.859002391556933
H 1.1824490509224843 -5.565473999999975 3.6663038124324543
H 1.1824517443830271 -1.2659010000009814 3.6663009846943995
H 2.3461421089154393 -1.265899999990419 5.859001583909588
C -4.780998777841367 -1.2083199999999454 4.807399215402954
C -4.001168890084195 -1.2083199999999532 3.650429316347636
H -5.084802875896323 -2.1497870000002757 5.258128437866379
H -3.697364708630292 -2.1497870000000585 3.199699770886229
H -2.9619941532126965 -2.114859902421516 -3.575374278301591
C -3.8701455539739005 -1.173313697940449 -5.288287751696452
H -4.125685727365281 -2.1147580502928336 -5.76807422359787
H 1.7475137317470868 -5.512166999999691 -2.9966843601051467
C 3.2210630115382703 -3.3623800000000132 -5.182869709803006
C 2.8311478735027538 -4.570699999999956 -4.604384393756185
C 2.8311480417760686 -2.154059999999963 -4.604384280335568
H 3.1349514681658928 -5.512167000000001 -5.055113313037374
H 3.1349517675499157 -1.2125929999999319 -5.055113111244562
C 1.661402482912251 -3.362380000000012 -2.868927754356376
C 2.0513176257942813 -2.1540600000000074 -3.4474130775935765
H 1.7475140311310957 -1.2125930000000111 -2.996684158312317
H -1.670718316575642 -4.270673666784019 -2.0642464093752204e-05
H 0.3581562504914234 -5.179015241529248 2.1131057616276414
H 0.7835759099846009 -5.176419806008087 -1.6972089463270525
H 2.929340804235563 -3.4156899999865815 6.957903628419178
H 3.830284243767247 -3.3623800000000883 -6.086721890152405
H -2.791067176295793 3.4110000000000325 -2.254003563396384e-16
H -2.791067183906135 -3.410999991787128 1.8662279346742243e-07
X -0.9505335914567505 0.0 0.0
99

C -2.7592372132011227 3.175237850427948e-14 1.8078768703902452
O 0.0 0.0 0.0
C -2.296524279128577 2.55351295663786e-14 -2.183391843440606
C -3.611252882341943 4.241051954068098e-14 3.07194291632558
C -5.170914193531267 2.2382096176443156e-13 5.385884992791733
C -2.8881300937615837 3.197442310920451e-14 -3.44005553003693
C -4.196271736630849 0.00011449571982247164 -5.904935635503824
H 0.8 0.0 0.0
H -5.7801354306560935 1.7041923427996153e-13 6.28973677416658
H -4.707246823105253 0.00015921905803539804 -6.867745994692014
C 0.39545710618941776 3.410999999999995 2.1833918441570312
Cr -0.9505335914567309 1.7055000000000107 0.0
O 0.0762045775131085 2.2989999999999986 1.5818363026218007
O -2.3597335242867827 1.091500000000027 1.2151659986816974
C 0.8581700295712369 3.4109999999999903 -1.8078768604159414
C 2.0513179257732777 4.570699999999978 -3.4474128753995004
O -1.9772717511686921 1.1120000000000225 -1.581836291931072
O 0.4586663506312004 2.3194999999999943 -1.215165987990969
C -3.2151654524970983 1.1734000000000357 -4.056275965768084
O -1.901067172939158 3.411000000000022 -1.164067908044548e-16
O 0.07620457751313581 4.522999999999999 1.5818363026218003
O 0.45866635063122563 4.502499999999995 -1.2151659879909693
C 1.110228819379165 3.415687999999987 3.530210901966833
C 2.091333912714542 4.624006999999256 5.3788717629421
C 1.4372637955905632 4.624008000000222 4.146430572863217
C 2.4183682481159425 3.4156879999978846 5.995091764327097
C 1.4372631587537021 2.2073669999997465 4.146430910839543
C 2.091333275875634 2.207366999999364 5.378872100913933
H 2.3461444881318108 5.5654739999982255 5.859001719510102
H 1.1824539162580439 5.56547400000002 3.6663012303252067
H 1.1824524115653565 1.2659009999989066 3.6663006306087382
H 2.3461427760975866 1.2658999999979152 5.85900122982486
C -4.780998659311063 1.2083200000002599 4.807399295295656
C -4.001168771553891 1.2083200000000478 3.650429396240337
H -5.084802665012618 2.149787000000676 5.2581285800076625
H -3.697364497746663 2.1497870000001456 3.1996999130276236
H -2.961055647997391 2.1148668304927707 -3.575774440296283
C -3.868327243189194 1.1734854415321179 -5.289143740428738
H -4.122408511178253 2.114974398743809 -5.769617007237852
H 1.7475141999994162 5.512166999999981 -2.9966840444904568
C 3.2210634797904523 3.362379999999983 -5.182869394188155
C 2.8311488945192016 4.57069999999997 -4.604383705563066
C 2.831148341755041 2.154059999999933 -4.604384078141489
H 3.1349524891823695 5.512166999999923 -5.055112624844428
H 3.1349519364181937 1.2125929999999019 -5.055112997422699
C 1.661402951164434 3.3623799999999813 -2.868927438741525
C 2.0513179257732537 2.154059999999977 -3.447412875399498
H 1.7475141999993733 1.212592999999981 -2.9966840444904532
H -1.6707183048289032 4.270673670165029 -1.2302922515086708e-17
H 0.3581558171263133 5.179015000000022 2.113106427044227
H 0.7835762580556163 5.176419999999991 -1.6972081939600758
H 2.9293426044464996 3.415689999995654 6.957902673016415
H 3.83028441164615 3.3623800000001234 -6.086721776997335
C 0.3954575539689925 -3.411000249562896 2.1833913731756485
Cr -0.9505335914567309 -1.7055000000000107 -2.088635115945824e-16
O 0.07620490192304186 -2.2990001808047706 1.581836024216381
O -2.359733275075148 -1.0915001388942107 1.2151663578671459
C 0.8581696588038235 -3.4109997933586045 -1.8078774262924238
C 2.051317457520967 -4.570699999999695 -3.447413191014193
O -1.9772720755786226 -1.1119998191952518 -1.5818360135256546
O 0.4586661014195669 -2.3194998611058106 -1.2151663471764211
C -3.2160748176830674 -1.173370945792643 -4.055847859396135
O -1.90106718054952 -3.410999995758506 -4.1772702266972897e-16
O 0.07620490192304119 -4.523000180804756 1.5818357700119194
O 0.458666101419566 -4.502499861105798 -1.2151665966945635
C 1.1102270191699257 -3.4156880000025627 3.5302118573702534
C 2.091331475669785 -4.624006999993949 5.378873056322468
C 1.4372592191075388 -4.624007999998016 4.146433001668922
C 2.4183664479060587 -3.415687999991108 5.995092719729302
C 1.4372619953797443 -2.2073670000000583 4.146431528263026
C 2.0913321125016764 -2.207366999994057 5.378872718337415
H 2.346143221844601 -5.56547399999139 5.859002391556933
H 1.1824490509224843 -5.565473999999975 3.6663038124324543
H 1.1824517443830271 -1.2659010000009814 3.6663009846943995
H 2.3461421089154393 -1.265899999990419 5.859001583909588
C -4.780998777841367 -1.2083199999999454 4.807399215402954
C -4.001168890084195 -1.2083199999999532 3.650429316347636
H -5.084802875896323 -2.1497870000002757 5.258128437866379
H -3.697364708630292 -2.1497870000000585 3.199699770886229
H -2.9619941532126965 -2.114859902421516 -3.575374278301591
C -3.8701455539739005 -1.173313697940449 -5.288287751696452
H -4.125685727365281 -2.1147580502928336 -5.76807422359787
H 1.7475137317470868 -5.512166999999691 -2.9966843601051467
C 3.2210630115382703 -3.3623800000000132 -5.182869709803006
C 2.8311478735027538 -4.570699999999956 -4.604384393756185
C 2.8311480417760686 -2.154059999999963 -4.604384280335568
H 3.1349514681658928 -5.512167000000001 -5.055113313037374
H 3.1349517675499157 -1.2125929999999319 -5.055113111244562
C 1.661402482912251 -3.362380000000012 -2.868927754356376
C 2.0513176257942813 -2.1540600000000074 -3.4474130775935765
H 1.7475140311310957 -1.2125930000000111 -2.996684158312317
H -1.670718316575642 -4.270673666784019 -2.0642464093752204e-05
H 0.3581562504914234 -5.179015241529248 2.1131057616276414
H 0.7835759099846009 -5.176419806008087 -1.6972089463270525
H 2.929340804235563 -3.4156899999865815 6.957903628419178
H 3.830284243767247 -3.3623800000000883 -6.086721890152405
H -2.791067176295793 3.4110000000000325 -2.254003563396384e-16
H -2.791067183906135 -3.410999991787128 1.8662279346742243e-07
X -0.9505335914567505 0.0 0.0
99

C -2.7592372132011227 3.175237850427948e-14 1.8078768703902452
O 0.0 0.0 0.0
C -2.296524279128577 2.55351295663786e-14 -2.183391843440606
C -3.611252882341943 4.241051954068098e-14 3.07194291632558
C -5.170914193531267 2.2382096176443156e-13 5.385884992791733
C -2.8881300937615837 3.197442310920451e-14 -3.44005553003693
C -4.196271736630849 0.00011449571982247164 -5.904935635503824
H 0.8500000000000001 0.0 0.0
H -5.7801354306560935 1.7041923427996153e-13 6.28973677416658
H -4.707246823105253 0.00015921905803539804 -6.867745994692014
C 0.39545710618941776 3.410999999999995 2.1833918441570312
Cr -0.9505335914567309 1.7055000000000107 0.0
O 0.0762045775131085 2.2989999999999986 1.5818363026218007
O -2.3597335242867827 1.091500000000027 1.2151659986816974
C 0.8581700295712369 3.4109999999999903 -1.8078768604159414
C 2.0513179257732777 4.570699999999978 -3.4474128753995004
O -1.9772717511686921 1.1120000000000225 -1.581836291931072
O 0.4586663506312004 2.3194999999999943 -1.215165987990969
C -3.2151654524970983 1.1734000000000357 -4.056275965768084
O -1.901067172939158 3.411000000000022 -1.164067908044548e-16
O 0.07620457751313581 4.522999999999999 1.5818363026218003
O 0.45866635063122563 4.502499999999995 -1.2151659879909693
C 1.110228819379165 3.415687999999987 3.530210901966833
C 2.091333912714542 4.624006999999256 5.3788717629421
C 1.4372637955905632 4.624008000000222 4.146430572863217
C 2.4183682481159425 3.4156879999978846 5.995091764327097
C 1.4372631587537021 2.2073669999997465 4.146430910839543
C 2.091333275875634 2.207366999999364 5.378872100913933
H 2.3461444881318108 5.5654739999982255 5.859001719510102
H 1.1824539162580439 5.56547400000002 3.6663012303252067
H 1.1824524115653565 1.2659009999989066 3.6663006306087382
H 2.3461427760975866 1.2658999999979152 5.85900122982486
C -4.780998659311063 1.2083200000002599 4.807399295295656
C -4.001168771553891 1.2083200000000478 3.650429396240337
H -5.084802665012618 2.149787000000676 5.2581285800076625
H -3.697364497746663 2.1497870000001456 3.1996999130276236
H -2.961055647997391 2.1148668304927707 -3.575774440296283
C -3.868327243189194 1.1734854415321179 -5.289143740428738
H -4.122408511178253 2.114974398743809 -5.769617007237852
H 1.7475141999994162 5.512166999999981 -2.9966840444904568
C 3.2210634797904523 3.362379999999983 -5.182869394188155
C 2.8311488945192016 4.57069999999997 -4.604383705563066
C 2.831148341755041 2.154059999999933 -4.604384078141489
H 3.1349524891823695 5.512166999999923 -5.055112624844428
H 3.1349519364181937 1.2125929999999019 -5.055112997422699
C 1.661402951164434 3.3623799999999813 -2.868927438741525
C 2.0513179257732537 2.154059999999977 -3.447412875399498
H 1.7475141999993733 1.212592999999981 -2.9966840444904532
H -1.6707183048289032 4.270673670165029 -1.2302922515086708e-17
H 0.3581558171263133 5.179015000000022 2.113106427044227
H 0.7835762580556163 5.176419999999991 -1.6972081939600758
H 2.9293426044464996 3.415689999995654 6.957902673016415
H 3.83028441164615 3.3623800000001234 -6.086721776997335
C 0.3954575539689925 -3.411000249562896 2.1833913731756485
Cr -0.9505335914567309 -1.7055000000000107 -2.088635115945824e-16
O 0.07620490192304186 -2.2990001808047706 1.581836024216381
O -2.359733275075148 -1.0915001388942107 1.2151663578671459
C 0.8581696588038235 -3.4109997933586045 -1.8078774262924238
C 2.051317457520967 -4.570699999999695 -3.447413191014193
O -1.9772720755786226 -1.1119998191952518 -1.5818360135256546
O 0.4586661014195669 -2.3194998611058106 -1.2151663471764211
C -3.2160748176830674 -1.173370945792643 -4.055847859396135
O -1.90106718054952 -3.410999995758506 -4.1772702266972897e-16
O 0.07620490192304119 -4.523000180804756 1.5818357700119194
O 0.458666101419566 -4.502499861105798 -1.2151665966945635
C 1.1102270191699257 -3.4156880000025627 3.5302118573702534
C 2.091331475669785 -4.624006999993949 5.378873056322468
C 1.4372592191075388 -4.624007999998016 4.146433001668922
C 2.4183664479060587 -3.415687999991108 5.995092719729302
C 1.4372619953797443 -2.2073670000000583 4.146431528263026
C 2.0913321125016764 -2.207366999994057 5.378872718337415
H 2.346143221844601 -5.56547399999139 5.859002391556933
H 1.1824490509224843 -5.565473999999975 3.6663038124324543
H 1.1824517443830271 -1.2659010000009814 3.6663009846943995
H 2.3461421089154393 -1.265899999990419 5.859001583909588
C -4.780998777841367 -1.2083199999999454 4.807399215402954
C -4.001168890084195 -1.2083199999999532 3.650429316347636
H -5.084802875896323 -2.1497870000002757 5.258128437866379
H -3.697364708630292 -2.1497870000000585 3.199699770886229
H -2.9619941532126965 -2.114859902421516 -3.575374278301591
C -3.8701455539739005 -1.173313697940449 -5.288287751696452
H -4.125685727365281 -2.1147580502928336 -5.76807422359787
H 1.7475137317470868 -5.512166999999691 -2.9966843601051467
C 3.2210630115382703 -3.3623800000000132 -5.182869709803006
C 2.8311478735027538 -4.570699999999956 -4.604384393756185
C 2.8311480417760686 -2.154059999999963 -4.604384280335568
H 3.1349514681658928 -5.512167000000001 -5.055113313037374
H 3.1349517675499157 -1.2125929999999319 -5.055113111244562
C 1.661402482912251 -3.362380000000012 -2.868927754356376
C 2.0513176257942813 -2.1540600000000074 -3.4474130775935765
H 1.7475140311310957 -1.2125930000000111 -2.996684158312317
H -1.670718316575642 -4.270673666784019 -2.0642464093752204e-05
H 0.3581562504914234 -5.179015241529248 2.1131057616276414
H 0.7835759099846009 -5.176419806008087 -1.6972089463270525
H 2.929340804235563 -3.4156899999865815 6.957903628419178
H 3.830284243767247 -3.3623800000000883 -6.086721890152405
H -2.791067176295793 3.4110000000000325 -2.254003563396384e-16
H -2.791067183906135 -3.410999991787128 1.8662279346742243e-07
X -0.9505335914567505 0.0 0.0
99

C -2.7592372132011227 3.175237850427948e-14 1.8078768703902452
O 0.0 0.0 0.0
C -2.296524279128577 2.55351295663786e-14 -2.183391843440606
C -3.611252882341943 4.241051954068098e-14 3.07194291632558
C -5.170914193531267 2.2382096176443156e-13 5.385884992791733
C -2.8881300937615837 3.197442310920451e-14 -3.44005553003693
C -4.196271736630849 0.00011449571982247164 -5.904935635503824
H 0.9000000000000001 0.0 0.0
H -5.7801354306560935 1.7041923427996153e-13 6.28973677416658
H -4.707246823105253 0.00015921905803539804 -6.867745994692014
C 0.39545710618941776 3.410999999999995 2.1833918441570312
Cr -0.9505335914567309 1.7055000000000107 0.0
O 0.0762045775131085 2.2989999999999986 1.5818363026218007
O -2.3597335242867827 1.091500000000027 1.2151659986816974
C 0.8581700295712369 3.4109999999999903 -1.8078768604159414
C 2.0513179257732777 4.570699999999978 -3.4474128753995004
O -1.9772717511686921 1.1120000000000225 -1.581836291931072
O 0.4586663506312004 2.3194999999999943 -1.215165987990969
C -3.2151654524970983 1.1734000000000357 -4.056275965768084
O -1.901067172939158 3.411000000000022 -1.164067908044548e-16
O 0.07620457751313581 4.522999999999999 1.5818363026218003
O 0.45866635063122563 4.502499999999995 -1.2151659879909693
C 1.110228819379165 3.415687999999987 3.530210901966833
C 2.091333912714542 4.624006999999256 5.3788717629421
C 1.4372637955905632 4.624008000000222 4.146430572863217
C 2.4183682481159425 3.4156879999978846 5.995091764327097
C 1.4372631587537021 2.2073669999997465 4.146430910839543
C 2.091333275875634 2.207366999999364 5.378872100913933
H 2.3461444881318108 5.5654739999982255 5.859001719510102
H 1.1824539162580439 5.56547400000002 3.6663012303252067
H 1.1824524115653565 1.2659009999989066 3.6663006306087382
H 2.3461427760975866 1.2658999999979152 5.85900122982486
C -4.780998659311063 1.2083200000002599 4.807399295295656
C -4.001168771553891 1.2083200000000478 3.650429396240337
H -5.084802665012618 2.149787000000676 5.2581285800076625
H -3.697364497746663 2.1497870000001456 3.1996999130276236
H -2.961055647997391 2.1148668304927707 -3.575774440296283
C -3.868327243189194 1.1734854415321179 -5.289143740428738
H -4.122408511178253 2.114974398743809 -5.769617007237852
H 1.7475141999994162 5.512166999999981 -2.9966840444904568
C 3.2210634797904523 3.362379999999983 -5.182869394188155
C 2.8311488945192016 4.57069999999997 -4.604383705563066
C 2.831148341755041 2.154059999999933 -4.604384078141489
H 3.1349524891823695 5.512166999999923 -5.055112624844428
H 3.1349519364181937 1.2125929999999019 -5.055112997422699
C 1.661402951164434 3.3623799999999813 -2.868927438741525
C 2.0513179257732537 2.154059999999977 -3.447412875399498
H 1.7475141999993733 1.212592999999981 -2.9966840444904532
H -1.6707183048289032 4.270673670165029 -1.2302922515086708e-17
H 0.3581558171263133 5.179015000000022 2.113106427044227
H 0.7835762580556163 5.176419999999991 -1.6972081939600758
H 2.9293426044464996 3.415689999995654 6.957902673016415
H 3.83028441164615 3.3623800000001234 -6.086721776997335
C 0.3954575539689925 -3.411000249562896 2.1833913731756485
Cr -0.9505335914567309 -1.7055000000000107 -2.088635115945824e-16
O 0.07620490192304186 -2.2990001808047706 1.581836024216381
O -2.359733275075148 -1.0915001388942107 1.2151663578671459
C 0.8581696588038235 -3.4109997933586045 -1.8078774262924238
C 2.051317457520967 -4.570699999999695 -3.447413191014193
O -1.9772720755786226 -1.1119998191952518 -1.5818360135256546
O 0.4586661014195669 -2.3194998611058106 -1.2151663471764211
C -3.2160748176830674 -1.173370945792643 -4.055847859396135
O -1.90106718054952 -3.410999995758506 -4.1772702266972897e-16
O 0.07620490192304119 -4.523000180804756 1.5818357700119194
O 0.458666101419566 -4.502499861105798 -1.2151665966945635
C 1.1102270191699257 -3.4156880000025627 3.5302118573702534
C 2.091331475669785 -4.624006999993949 5.378873056322468
C 1.4372592191075388 -4.624007999998016 4.146433001668922
C 2.4183664479060587 -3.415687999991108 5.995092719729302
C 1.4372619953797443 -2.2073670000000583 4.146431528263026
C 2.0913321125016764 -2.207366999994057 5.378872718337415
H 2.346143221844601 -5.56547399999139 5.859002391556933
H 1.1824490509224843 -5.565473999999975 3.6663038124324543
H 1.1824517443830271 -1.2659010000009814 3.6663009846943995
H 2.3461421089154393 -1.265899999990419 5.859001583909588
C -4.780998777841367 -1.2083199999999454 4.807399215402954
C -4.001168890084195 -1.2083199999999532 3.650429316347636
H -5.084802875896323 -2.1497870000002757 5.258128437866379
H -3.697364708630292 -2.1497870000000585 3.199699770886229
H -2.9619941532126965 -2.114859902421516 -3.575374278301591
C -3.8701455539739005 -1.173313697940449 -5.288287751696452
H -4.125685727365281 -2.1147580502928336 -5.76807422359787
H 1.7475137317470868 -5.512166999999691 -2.9966843601051467
C 3.2210630115382703 -3.3623800000000132 -5.182869709803006
C 2.8311478735027538 -4.570699999999956 -4.604384393756185
C 2.8311480417760686 -2.154059999999963 -4.604384280335568
H 3.1349514681658928 -5.512167000000001 -5.055113313037374
H 3.1349517675499157 -1.2125929999999319 -5.055113111244562
C 1.661402482912251 -3.362380000000012 -2.868927754356376
C 2.0513176257942813 -2.1540600000000074 -3.4474130775935765
H 1.7475140311310957 -1.2125930000000111 -2.996684158312317
H -1.670718316575642 -4.270673666784019 -2.0642464093752204e-05
H 0.3581562504914234 -5.179015241529248 2.1131057616276414
H 0.7835759099846009 -5.176419806008087 -1.6972089463270525
H 2.929340804235563 -3.4156899999865815 6.957903628419178
H 3.830284243767247 -3.3623800000000883 -6.086721890152405
H -2.791067176295793 3.4110000000000325 -2.254003563396384e-16
H -2.791067183906135 -3.410999991787128 1.8662279346742243e-07
X -0.9505335914567505 0.0 0.0
99

C -2.7592372132011227 3.175237850427948e-14 1.8078768703902452
O 0.0 0.0 0.0
C -2.296524279128577 2.55351295663786e-14 -2.183391843440606
C -3.611252882341943 4.241051954068098e-14 3.07194291632558
C -5.170914193531267 2.2382096176443156e-13 5.385884992791733
C -2.8881300937615837 3.197442310920451e-14 -3.44005553003693
C -4.196271736630849 0.00011449571982247164 -5.904935635503824
H 0.9500000000000002 0.0 0.0
H -5.7801354306560935 1.7041923427996153e-13 6.28973677416658
H -4.707246823105253 0.00015921905803539804 -6.867745994692014
C 0.39545710618941776 3.410999999999995 2.1833918441570312
Cr -0.9505335914567309 1.7055000000000107 0.0
O 0.0762045775131085 2.2989999999999986 1.5818363026218007
O -2.3597335242867827 1.091500000000027 1.2151659986816974
C 0.8581700295712369 3.4109999999999903 -1.8078768604159414
C 2.0513179257732777 4.570699999999978 -3.4474128753995004
O -1.9772717511686921 1.1120000000000225 -1.581836291931072
O 0.4586663506312004 2.3194999999999943 -1.215165987990969
C -3.2151654524970983 1.1734000000000357 -4.056275965768084
O -1.901067172939158 3.411000000000022 -1.164067908044548e-16
O 0.07620457751313581 4.522999999999999 1.5818363026218003
O 0.45866635063122563 4.502499999999995 -1.2151659879909693
C 1.110228819379165 3.415687999999987 3.530210901966833
C 2.091333912714542 4.624006999999256 5.3788717629421
C 1.4372637955905632 4.624008000000222 4.146430572863217
C 2.4183682481159425 3.4156879999978846 5.995091764327097
C 1.4372631587537021 2.2073669999997465 4.146430910839543
C 2.091333275875634 2.207366999999364 5.378872100913933
H 2.3461444881318108 5.5654739999982255 5.859001719510102
H 1.1824539162580439 5.56547400000002 3.6663012303252067
H 1.1824524115653565 1.2659009999989066 3.6663006306087382
H 2.3461427760975866 1.2658999999979152 5.85900122982486
C -4.780998659311063 1.2083200000002599 4.807399295295656
C -4.001168771553891 1.2083200000000478 3.650429396240337
H -5.084802665012618 2.149787000000676 5.2581285800076625
H -3.697364497746663 2.1497870000001456 3.1996999130276236
H -2.961055647997391 2.1148668304927707 -3.575774440296283
C -3.868327243189194 1.1734854415321179 -5.289143740428738
H -4.122408511178253 2.114974398743809 -5.769617007237852
H 1.7475141999994162 5.512166999999981 -2.9966840444904568
C 3.2210634797904523 3.362379999999983 -5.182869394188155
C 2.8311488945192016 4.57069999999997 -4.604383705563066
C 2.831148341755041 2.154059999999933 -4.604384078141489
H 3.1349524891823695 5.512166999999923 -5.055112624844428
H 3.1349519364181937 1.2125929999999019 -5.055112997422699
C 1.661402951164434 3.3623799999999813 -2.868927438741525
C 2.0513179257732537 2.154059999999977 -3.447412875399498
H 1.7475141999993733 1.212592999999981 -2.9966840444904532
H -1.6707183048289032 4.270673670165029 -1.2302922515086708e-17
H 0.3581558171263133 5.179015000000022 2.113106427044227
H 0.7835762580556163 5.176419999999991 -1.6972081939600758
H 2.9293426044464996 3.415689999995654 6.957902673016415
H 3.83028441164615 3.3623800000001234 -6.086721776997335
C 0.3954575539689925 -3.411000249562896 2.1833913731756485
Cr -0.9505335914567309 -1.7055000000000107 -2.088635115945824e-16
O 0.07620490192304186 -2.2990001808047706 1.581836024216381
O -2.359733275075148 -1.0915001388942107 1.2151663578671459
C 0.8581696588038235 -3.4109997933586045 -1.8078774262924238
C 2.051317457520967 -4.570699999999695 -3.447413191014193
O -1.9772720755786226 -1.1119998191952518 -1.5818360135256546
O 0.4586661014195669 -2.3194998611058106 -1.2151663471764211
C -3.2160748176830674 -1.173370945792643 -4.055847859396135
O -1.90106718054952 -3.410999995758506 -4.1772702266972897e-16
O 0.07620490192304119 -4.523000180804756 1.5818357700119194
O 0.458666101419566 -4.502499861105798 -1.2151665966945635
C 1.1102270191699257 -3.4156880000025627 3.5302118573702534
C 2.091331475669785 -4.624006999993949 5.378873056322468
C 1.4372592191075388 -4.624007999998016 4.146433001668922
C 2.4183664479060587 -3.415687999991108 5.995092719729302
C 1.4372619953797443 -2.2073670000000583 4.146431528263026
C 2.0913321125016764 -2.207366999994057 5.378872718337415
H 2.346143221844601 -5.56547399999139 5.859002391556933
H 1.1824490509224843 -5.565473999999975 3.6663038124324543
H 1.1824517443830271 -1.2659010000009814 3.6663009846943995
H 2.3461421089154393 -1.265899999990419 5.859001583909588
C -4.780998777841367 -1.2083199999999454 4.807399215402954
C -4.001168890084195 -1.2083199999999532 3.650429316347636
H -5.084802875896323 -2.1497870000002757 5.258128437866379
H -3.697364708630292 -2.1497870000000585 3.199699770886229
H -2.9619941532126965 -2.114859902421516 -3.575374278301591
C -3.8701455539739005 -1.173313697940449 -5.288287751696452
H -4.125685727365281 -2.1147580502928336 -5.76807422359787
H 1.7475137317470868 -5.512166999999691 -2.9966843601051467
C 3.2210630115382703 -3.3623800000000132 -5.182869709803006
C 2.8311478735027538 -4.570699999999956 -4.604384393756185
C 2.8311480417760686 -2.154059999999963 -4.604384280335568
H 3.1349514681658928 -5.512167000000001 -5.055113313037374
H 3.1349517675499157 -1.2125929999999319 -5.055113111244562
C 1.661402482912251 -3.362380000000012 -2.868927754356376
C 2.0513176257942813 -2.1540600000000074 -3.4474130775935765
H 1.7475140311310957 -1.2125930000000111 -2.996684158312317
H -1.670718316575642 -4.270673666784019 -2.0642464093752204e-05
H 0.3581562504914234 -5.179015241529248 2.1131057616276414
H 0.7835759099846009 -5.176419806008087 -1.6972089463270525
H 2.929340804235563 -3.4156899999865815 6.957903628419178
H 3.830284243767247 -3.3623800000000883 -6.086721890152405
H -2.791067176295793 3.4110000000000325 -2.254003563396384e-16
H -2.791067183906135 -3.410999991787128 1.8662279346742243e-07
X -0.9505335914567505 0.0 0.0
99

C -2.7592372132011227 3.175237850427948e-14 1.8078768703902452
O 0.0 0.0 0.0
C -2.296524279128577 2.55351295663786e-14 -2.183391843440606
C -3.611252882341943 4.241051954068098e-14 3.07194291632558
C -5.170914193531267 2.2382096176443156e-13 5.385884992791733
C -2.8881300937615837 3.197442310920451e-14 -3.44005553003693
C -4.196271736630849 0.00011449571982247164 -5.904935635503824
H 1.0000000000000002 0.0 0.0
H -5.7801354306560935 1.7041923427996153e-13 6.28973677416658
H -4.707246823105253 0.00015921905803539804 -6.867745994692014
C 0.39545710618941776 3.410999999999995 2.1833918441570312
Cr -0.9505335914567309 1.7055000000000107 0.0
O 0.0762045775131085 2.2989999999999986 1.5818363026218007
O -2.3597335242867827 1.091500000000027 1.2151659986816974
C 0.8581700295712369 3.4109999999999903 -1.8078768604159414
C 2.0513179257732777 4.570699999999978 -3.4474128753995004
O -1.9772717511686921 1.1120000000000225 -1.581836291931072
O 0.4586663506312004 2.3194999999999943 -1.215165987990969
C -3.2151654524970983 1.1734000000000357 -4.056275965768084
O -1.901067172939158 3.411000000000022 -1.164067908044548e-16
O 0.07620457751313581 4.522999999999999 1.5818363026218003
O 0.45866635063122563 4.502499999999995 -1.2151659879909693
C 1.110228819379165 3.415687999999987 3.530210901966833
C 2.091333912714542 4.624006999999256 5.3788717629421
C 1.4372637955905632 4.624008000000222 4.146430572863217
C 2.4183682481159425 3.4156879999978846 5.995091764327097
C 1.4372631587537021 2.2073669999997465 4.146430910839543
C 2.091333275875634 2.207366999999364 5.378872100913933
H 2.3461444881318108 5.5654739999982255 5.859001719510102
H 1.1824539162580439 5.56547400000002 3.6663012303252067
H 1.1824524115653565 1.2659009999989066 3.6663006306087382
H 2.3461427760975866 1.2658999999979152 5.85900122982486
C -4.780998659311063 1.2083200000002599 4.807399295295656
C -4.001168771553891 1.2083200000000478 3.650429396240337
H -5.084802665012618 2.149787000000676 5.2581285800076625
H -3.697364497746663 2.1497870000001456 3.1996999130276236
H -2.961055647997391 2.1148668304927707 -3.575774440296283
C -3.868327243189194 1.1734854415321179 -5.289143740428738
H -4.122408511178253 2.114974398743809 -5.769617007237852
H 1.7475141999994162 5.512166999999981 -2.9966840444904568
C 3.2210634797904523 3.362379999999983 -5.182869394188155
C 2.8311488945192016 4.57069999999997 -4.604383705563066
C 2.831148341755041 2.154059999999933 -4.604384078141489
H 3.1349524891823695 5.512166999999923 -5.055112624844428
H 3.1349519364181937 1.2125929999999019 -5.055112997422699
C 1.661402951164434 3.3623799999999813 -2.868927438741525
C 2.0513179257732537 2.154059999999977 -3.447412875399498
H 1.7475141999993733 1.212592999999981 -2.9966840444904532
H -1.6707183048289032 4.270673670165029 -1.2302922515086708e-17
H 0.3581558171263133 5.179015000000022 2.113106427044227
H 0.7835762580556163 5.176419999999991 -1.6972081939600758
H 2.9293426044464996 3.415689999995654 6.957902673016415
H 3.83028441164615 3.3623800000001234 -6.086721776997335
C 0.3954575539689925 -3.411000249562896 2.1833913731756485
Cr -0.9505335914567309 -1.7055000000000107 -2.088635115945824e-16
O 0.07620490192304186 -2.2990001808047706 1.581836024216381
O -2.359733275075148 -1.0915001388942107 1.2151663578671459
C 0.8581696588038235 -3.4109997933586045 -1.8078774262924238
C 2.051317457520967 -4.570699999999695 -3.447413191014193
O -1.9772720755786226 -1.1119998191952518 -1.5818360135256546
O 0.4586661014195669 -2.3194998611058106 -1.2151663471764211
C -3.2160748176830674 -1.173370945792643 -4.055847859396135
O -1.90106718054952 -3.410999995758506 -4.1772702266972897e-16
O 0.07620490192304119 -4.523000180804756 1.5818357700119194
O 0.458666101419566 -4.502499861105798 -1.2151665966945635
C 1.1102270191699257 -3.4156880000025627 3.5302118573702534
C 2.091331475669785 -4.624006999993949 5.378873056322468
C 1.4372592191075388 -4.624007999998016 4.146433001668922
C 2.4183664479060587 -3.415687999991108 5.995092719729302
C 1.4372619953797443 -2.2073670000000583 4.146431528263026
C 2.0913321125016764 -2.207366999994057 5.378872718337415
H 2.346143221844601 -5.56547399999139 5.859002391556933
H 1.1824490509224843 -5.565473999999975 3.6663038124324543
H 1.1824517443830271 -1.2659010000009814 3.6663009846943995
H 2.3461421089154393 -1.265899999990419 5.859001583909588
C -4.780998777841367 -1.2083199999999454 4.807399215402954
C -4.001168890084195 -1.2083199999999532 3.650429316347636
H -5.084802875896323 -2.1497870000002757 5.258128437866379
H -3.697364708630292 -2.1497870000000585 3.199699770886229
H -2.9619941532126965 -2.114859902421516 -3.575374278301591
C -3.8701455539739005 -1.173313697940449 -5.288287751696452
H -4.125685727365281 -2.1147580502928336 -5.76807422359787
H 1.7475137317470868 -5.512166999999691 -2.9966843601051467
C 3.2210630115382703 -3.3623800000000132 -5.182869709803006
C 2.8311478735027538 -4.570699999999956 -4.604384393756185
C 2.8311480417760686 -2.154059999999963 -4.604384280335568
H 3.1349514681658928 -5.512167000000001 -5.055113313037374
H 3.1349517675499157 -1.2125929999999319 -5.055113111244562
C 1.661402482912251 -3.362380000000012 -2.868927754356376
C 2.0513176257942813 -2.1540600000000074 -3.4474130775935765
H 1.7475140311310957 -1.2125930000000111 -2.996684158312317
H -1.670718316575642 -4.270673666784019 -2.0642464093752204e-05
H 0.3581562504914234 -5.179015241529248 2.1131057616276414
H 0.7835759099846009 -5.176419806008087 -1.6972089463270525
H 2.929340804235563 -3.4156899999865815 6.957903628419178
H 3.830284243767247 -3.3623800000000883 -6.086721890152405
H -2.791067176295793 3.4110000000000325 -2.254003563396384e-16
H -2.791067183906135 -3.410999991787128 1.8662279346742243e-07
X -0.9505335914567505 0.0 0.0
99

C -2.7592372132011227 3.175237850427948e-14 1.8078768703902452
O 0.0 0.0 0.0
C -2.296524279128577 2.55351295663786e-14 -2.183391843440606
C -3.611252882341943 4.241051954068098e-14 3.07194291632558
C -5.170914193531267 2.2382096176443156e-13 5.385884992791733
C -2.8881300937615837 3.197442310920451e-14 -3.44005553003693
C -4.196271736630849 0.00011449571982247164 -5.904935635503824
H 1.0500000000000003 0.0 0.0
H -5.7801354306560935 1.7041923427996153e-13 6.28973677416658
H -4.707246823105253 0.00015921905803539804 -6.867745994692014
C 0.39545710618941776 3.410999999999995 2.1833918441570312
Cr -0.9505335914567309 1.7055000000000107 0.0
O 0.0762045775131085 2.2989999999999986 1.5818363026218007
O -2.3597335242867827 1.091500000000027 1.2151659986816974
C 0.8581700295712369 3.4109999999999903 -1.8078768604159414
C 2.0513179257732777 4.570699999999978 -3.4474128753995004
O -1.9772717511686921 1.1120000000000225 -1.581836291931072
O 0.4586663506312004 2.3194999999999943 -1.215165987990969
C -3.2151654524970983 1.1734000000000357 -4.056275965768084
O -1.901067172939158 3.411000000000022 -1.164067908044548e-16
O 0.07620457751313581 4.522999999999999 1.5818363026218003
O 0.45866635063122563 4.502499999999995 -1.2151659879909693
C 1.110228819379165 3.415687999999987 3.530210901966833
C 2.091333912714542 4.624006999999256 5.3788717629421
C 1.4372637955905632 4.624008000000222 4.146430572863217
C 2.4183682481159425 3.4156879999978846 5.995091764327097
C 1.4372631587537021 2.2073669999997465 4.146430910839543
C 2.091333275875634 2.207366999999364 5.378872100913933
H 2.3461444881318108 5.5654739999982255 5.859001719510102
H 1.1824539162580439 5.56547400000002 3.6663012303252067
H 1.1824524115653565 1.2659009999989066 3.6663006306087382
H 2.3461427760975866 1.2658999999979152 5.85900122982486
C -4.780998659311063 1.2083200000002599 4.807399295295656
C -4.001168771553891 1.2083200000000478 3.650429396240337
H -5.084802665012618 2.149787000000676 5.2581285800076625
H -3.697364497746663 2.1497870000001456 3.1996999130276236
H -2.961055647997391 2.1148668304927707 -3.575774440296283
C -3.868327243189194 1.1734854415321179 -5.289143740428738
H -4.122408511178253 2.114974398743809 -5.769617007237852
H 1.7475141999994162 5.512166999999981 -2.9966840444904568
C 3.2210634797904523 3.362379999999983 -5.182869394188155
C 2.8311488945192016 4.57069999999997 -4.604383705563066
C 2.831148341755041 2.154059999999933 -4.604384078141489
H 3.1349524891823695 5.512166999999923 -5.055112624844428
H 3.1349519364181937 1.2125929999999019 -5.055112997422699
C 1.661402951164434 3.3623799999999813 -2.868927438741525
C 2.0513179257732537 2.154059999999977 -3.447412875399498
H 1.7475141999993733 1.212592999999981 -2.9966840444904532
H -1.6707183048289032 4.270673670165029 -1.2302922515086708e-17
H 0.3581558171263133 5.179015000000022 2.113106427044227
H 0.7835762580556163 5.176419999999991 -1.6972081939600758
H 2.9293426044464996 3.415689999995654 6.957902673016415
H 3.83028441164615 3.3623800000001234 -6.086721776997335
C 0.3954575539689925 -3.411000249562896 2.1833913731756485
Cr -0.9505335914567309 -1.7055000000000107 -2.088635115945824e-16
O 0.07620490192304186 -2.2990001808047706 1.581836024216381
O -2.359733275075148 -1.0915001388942107 1.2151663578671459
C 0.8581696588038235 -3.4109997933586045 -1.8078774262924238
C 2.051317457520967 -4.570699999999695 -3.447413191014193
O -1.9772720755786226 -1.1119998191952518 -1.5818360135256546
O 0.4586661014195669 -2.3194998611058106 -1.2151663471764211
C -3.2160748176830674 -1.173370945792643 -4.055847859396135
O -1.90106718054952 -3.410999995758506 -4.1772702266972897e-16
O 0.07620490192304119 -4.523000180804756 1.5818357700119194
O 0.458666101419566 -4.502499861105798 -1.2151665966945635
C 1.1102270191699257 -3.4156880000025627 3.5302118573702534
C 2.091331475669785 -4.624006999993949 5.378873056322468
C 1.4372592191075388 -4.624007999998016 4.146433001668922
C 2.4183664479060587 -3.415687999991108 5.995092719729302
C 1.4372619953797443 -2.2073670000000583 4.146431528263026
C 2.0913321125016764 -2.207366999994057 5.378872718337415
H 2.346143221844601 -5.56547399999139 5.859002391556933
H 1.1824490509224843 -5.565473999999975 3.6663038124324543
H 1.1824517443830271 -1.2659010000009814 3.6663009846943995
H 2.3461421089154393 -1.265899999990419 5.859001583909588
C -4.780998777841367 -1.2083199999999454 4.807399215402954
C -4.001168890084195 -1.2083199999999532 3.650429316347636
H -5.084802875896323 -2.1497870000002757 5.258128437866379
H -3.697364708630292 -2.1497870000000585 3.199699770886229
H -2.9619941532126965 -2.114859902421516 -3.575374278301591
C -3.8701455539739005 -1.173313697940449 -5.288287751696452
H -4.125685727365281 -2.1147580502928336 -5.76807422359787
H 1.7475137317470868 -5.512166999999691 -2.9966843601051467
C 3.2210630115382703 -3.3623800000000132 -5.182869709803006
C 2.8311478735027538 -4.570699999999956 -4.604384393756185
C 2.8311480417760686 -2.154059999999963 -4.604384280335568
H 3.1349514681658928 -5.512167000000001 -5.055113313037374
H 3.1349517675499157 -1.2125929999999319 -5.055113111244562
C 1.661402482912251 -3.362380000000012 -2.868927754356376
C 2.0513176257942813 -2.1540600000000074 -3.4474130775935765
H 1.7475140311310957 -1.2125930000000111 -2.996684158312317
H -1.670718316575642 -4.270673666784019 -2.0642464093752204e-05
H 0.3581562504914234 -5.179015241529248 2.1131057616276414
H 0.7835759099846009 -5.176419806008087 -1.6972089463270525
H 2.929340804235563 -3.4156899999865815 6.957903628419178
H 3.830284243767247 -3.3623800000000883 -6.086721890152405
H -2.791067176295793 3.4110000000000325 -2.254003563396384e-16
H -2.791067183906135 -3.410999991787128 1.8662279346742243e-07
X -0.9505335914567505 0.0 0.0
99

C -2.7592372132011227 3.175237850427948e-14 1.8078768703902452
O 0.0 0.0 0.0
C -2.296524279128577 2.55351295663786e-14 -2.183391843440606
C -3.611252882341943 4.241051954068098e-14 3.07194291632558
C -5.170914193531267 2.2382096176443156e-13 5.385884992791733
C -2.8881300937615837 3.197442310920451e-14 -3.44005553003693
C -4.196271736630849 0.00011449571982247164 -5.904935635503824
H 1.1000000000000003 0.0 0.0
H -5.7801354306560935 1.7041923427996153e-13 6.28973677416658
H -4.707246823105253 0.00015921905803539804 -6.867745994692014
C 0.39545710618941776 3.410999999999995 2.1833918441570312
Cr -0.9505335914567309 1.7055000000000107 0.0
O 0.0762045775131085 2.2989999999999986 1.5818363026218007
O -2.3597335242867827 1.091500000000027 1.2151659986816974
C 0.8581700295712369 3.4109999999999903 -1.8078768604159414
C 2.0513179257732777 4.570699999999978 -3.4474128753995004
O -1.9772717511686921 1.1120000000000225 -1.581836291931072
O 0.4586663506312004 2.3194999999999943 -1.215165987990969
C -3.2151654524970983 1.1734000000000357 -4.056275965768084
O -1.901067172939158 3.411000000000022 -1.164067908044548e-16
O 0.07620457751313581 4.522999999999999 1.5818363026218003
O 0.45866635063122563 4.502499999999995 -1.2151659879909693
C 1.110228819379165 3.415687999999987 3.530210901966833
C 2.091333912714542 4.624006999999256 5.3788717629421
C 1.4372637955905632 4.624008000000222 4.146430572863217
C 2.4183682481159425 3.4156879999978846 5.995091764327097
C 1.4372631587537021 2.2073669999997465 4.146430910839543
C 2.091333275875634 2.207366999999364 5.378872100913933
H 2.3461444881318108 5.5654739999982255 5.859001719510102
H 1.1824539162580439 5.56547400000002 3.6663012303252067
H 1.1824524115653565 1.2659009999989066 3.6663006306087382
H 2.3461427760975866 1.2658999999979152 5.85900122982486
C -4.780998659311063 1.2083200000002599 4.807399295295656
C -4.001168771553891 1.2083200000000478 3.650429396240337
H -5.084802665012618 2.149787000000676 5.2581285800076625
H -3.697364497746663 2.1497870000001456 3.1996999130276236
H -2.961055647997391 2.1148668304927707 -3.575774440296283
C -3.868327243189194 1.1734854415321179 -5.289143740428738
H -4.122408511178253 2.114974398743809 -5.769617007237852
H 1.7475141999994162 5.512166999999981 -2.9966840444904568
C 3.2210634797904523 3.362379999999983 -5.182869394188155
C 2.8311488945192016 4.57069999999997 -4.604383705563066
C 2.831148341755041 2.154059999999933 -4.604384078141489
H 3.1349524891823695 5.512166999999923 -5.055112624844428
H 3.1349519364181937 1.2125929999999019 -5.055112997422699
C 1.661402951164434 3.3623799999999813 -2.868927438741525
C 2.0513179257732537 2.154059999999977 -3.447412875399498
H 1.7475141999993733 1.212592999999981 -2.9966840444904532
H -1.6707183048289032 4.270673670165029 -1.2302922515086708e-17
H 0.3581558171263133 5.179015000000022 2.113106427044227
H 0.7835762580556163 5.176419999999991 -1.6972081939600758
H 2.9293426044464996 3.415689999995654 6.957902673016415
H 3.83028441164615 3.3623800000001234 -6.086721776997335
C 0.3954575539689925 -3.411000249562896 2.1833913731756485
Cr -0.9505335914567309 -1.7055000000000107 -2.088635115945824e-16
O 0.07620490192304186 -2.2990001808047706 1.581836024216381
O -2.359733275075148 -1.0915001388942107 1.2151663578671459
C 0.8581696588038235 -3.4109997933586045 -1.8078774262924238
C 2.051317457520967 -4.570699999999695 -3.447413191014193
O -1.9772720755786226 -1.1119998191952518 -1.5818360135256546
O 0.4586661014195669 -2.3194998611058106 -1.2151663471764211
C -3.2160748176830674 -1.173370945792643 -4.055847859396135
O -1.90106718054952 -3.410999995758506 -4.1772702266972897e-16
O 0.07620490192304119 -4.523000180804756 1.5818357700119194
O 0.458666101419566 -4.502499861105798 -1.2151665966945635
C 1.1102270191699257 -3.4156880000025627 3.5302118573702534
C 2.091331475669785 -4.624006999993949 5.378873056322468
C 1.4372592191075388 -4.624007999998016 4.146433001668922
C 2.4183664479060587 -3.415687999991108 5.995092719729302
C 1.4372619953797443 -2.2073670000000583 4.146431528263026
C 2.0913321125016764 -2.207366999994057 5.378872718337415
H 2.346143221844601 -5.56547399999139 5.859002391556933
H 1.1824490509224843 -5.565473999999975 3.6663038124324543
H 1.1824517443830271 -1.2659010000009814 3.6663009846943995
H 2.3461421089154393 -1.265899999990419 5.859001583909588
C -4.780998777841367 -1.2083199999999454 4.807399215402954
C -4.001168890084195 -1.2083199999999532 3.650429316347636
H -5.084802875896323 -2.1497870000002757 5.258128437866379
H -3.697364708630292 -2.1497870000000585 3.199699770886229
H -2.9619941532126965 -2.114859902421516 -3.575374278301591
C -3.8701455539739005 -1.173313697940449 -5.288287751696452
H -4.125685727365281 -2.1147580502928336 -5.76807422359787
H 1.7475137317470868 -5.512166999999691 -2.9966843601051467
C 3.2210630115382703 -3.3623800000000132 -5.182869709803006
C 2.8311478735027538 -4.570699999999956 -4.604384393756185
C 2.8311480417760686 -2.154059999999963 -4.604384280335568
H 3.1349514681658928 -5.512167000000001 -5.055113313037374
H 3.1349517675499157 -1.2125929999999319 -5.055113111244562
C 1.661402482912251 -3.362380000000012 -2.868927754356376
C 2.0513176257942813 -2.1540600000000074 -3.4474130775935765
H 1.7475140311310957 -1.2125930000000111 -2.996684158312317
H -1.670718316575642 -4.270673666784019 -2.0642464093752204e-05
H 0.3581562504914234 -5.179015241529248 2.1131057616276414
H 0.7835759099846009 -5.176419806008087 -1.6972089463270525
H 2.929340804235563 -3.4156899999865815 6.957903628419178
H 3.830284243767247 -3.3623800000000883 -6.086721890152405
H -2.791067176295793 3.4110000000000325 -2.254003563396384e-16
H -2.791067183906135 -3.410999991787128 1.8662279346742243e-07
X -0.9505335914567505 0.0 0.0
99

C -2.7592372132011227 3.175237850427948e-14 1.8078768703902452
O 0.0 0.0 0.0
C -2.296524279128577 2.55351295663786e-14 -2.183391843440606
C -3.611252882341943 4.241051954068098e-14 3.07194291632558
C -5.170914193531267 2.2382096176443156e-13 5.385884992791733
C -2.8881300937615837 3.197442310920451e-14 -3.44005553003693
C -4.196271736630849 0.00011449571982247164 -5.904935635503824
H 1.1500000000000004 0.0 0.0
H -5.7801354306560935 1.7041923427996153e-13 6.28973677416658
H -4.707246823105253 0.00015921905803539804 -6.867745994692014
C 0.39545710618941776 3.410999999999995 2.1833918441570312
Cr -0.9505335914567309 1.7055000000000107 0.0
O 0.0762045775131085 2.2989999999999986 1.5818363026218007
O -2.3597335242867827 1.091500000000027 1.2151659986816974
C 0.8581700295712369 3.4109999999999903 -1.8078768604159414
C 2.0513179257732777 4.570699999999978 -3.4474128753995004
O -1.9772717511686921 1.1120000000000225 -1.581836291931072
O 0.4586663506312004 2.3194999999999943 -1.215165987990969
C -3.2151654524970983 1.1734000000000357 -4.056275965768084
O -1.901067172939158 3.411000000000022 -1.164067908044548e-16
O 0.07620457751313581 4.522999999999999 1.5818363026218003
O 0.45866635063122563 4.502499999999995 -1.2151659879909693
C 1.110228819379165 3.415687999999987 3.530210901966833
C 2.091333912714542 4.624006999999256 5.3788717629421
C 1.4372637955905632 4.624008000000222 4.146430572863217
C 2.4183682481159425 3.4156879999978846 5.995091764327097
C 1.4372631587537021 2.2073669999997465 4.146430910839543
C 2.091333275875634 2.207366999999364 5.378872100913933
H 2.3461444881318108 5.5654739999982255 5.859001719510102
H 1.1824539162580439 5.56547400000002 3.6663012303252067
H 1.1824524115653565 1.2659009999989066 3.6663006306087382
H 2.3461427760975866 1.2658999999979152 5.85900122982486
C -4.780998659311063 1.2083200000002599 4.807399295295656
C -4.001168771553891 1.2083200000000478 3.650429396240337
H -5.084802665012618 2.149787000000676 5.2581285800076625
H -3.697364497746663 2.1497870000001456 3.1996999130276236
H -2.961055647997391 2.1148668304927707 -3.575774440296283
C -3.868327243189194 1.1734854415321179 -5.289143740428738
H -4.122408511178253 2.114974398743809 -5.769617007237852
H 1.7475141999994162 5.512166999999981 -2.9966840444904568
C 3.2210634797904523 3.362379999999983 -5.182869394188155
C 2.8311488945192016 4.57069999999997 -4.604383705563066
C 2.831148341755041 2.154059999999933 -4.604384078141489
H 3.1349524891823695 5.512166999999923 -5.055112624844428
H 3.1349519364181937 1.2125929999999019 -5.055112997422699
C 1.661402951164434 3.3623799999999813 -2.868927438741525
C 2.0513179257732537 2.154059999999977 -3.447412875399498
H 1.7475141999993733 1.212592999999981 -2.9966840444904532
H -1.6707183048289032 4.270673670165029 -1.2302922515086708e-17
H 0.3581558171263133 5.179015000000022 2.113106427044227
H 0.7835762580556163 5.176419999999991 -1.6972081939600758
H 2.9293426044464996 3.415689999995654 6.957902673016415
H 3.83028441164615 3.3623800000001234 -6.086721776997335
C 0.3954575539689925 -3.411000249562896 2.1833913731756485
Cr -0.9505335914567309 -1.7055000000000107 -2.088635115945824e-16
O 0.07620490192304186 -2.2990001808047706 1.581836024216381
O -2.359733275075148 -1.0915001388942107 1.2151663578671459
C 0.8581696588038235 -3.4109997933586045 -1.8078774262924238
C 2.051317457520967 -4.570699999999695 -3.447413191014193
O -1.9772720755786226 -1.1119998191952518 -1.5818360135256546
O 0.4586661014195669 -2.3194998611058106 -1.2151663471764211
C -3.2160748176830674 -1.173370945792643 -4.055847859396135
O -1.90106718054952 -3.410999995758506 -4.1772702266972897e-16
O 0.07620490192304119 -4.523000180804756 1.5818357700119194
O 0.458666101419566 -4.502499861105798 -1.2151665966945635
C 1.1102270191699257 -3.4156880000025627 3.5302118573702534
C 2.091331475669785 -4.624006999993949 5.378873056322468
C 1.4372592191075388 -4.624007999998016 4.146433001668922
C 2.4183664479060587 -3.415687999991108 5.995092719729302
C 1.4372619953797443 -2.2073670000000583 4.146431528263026
C 2.0913321125016764 -2.207366999994057 5.378872718337415
H 2.346143221844601 -5.56547399999139 5.859002391556933
H 1.1824490509224843 -5.565473999999975 3.6663038124324543
H 1.1824517443830271 -1.2659010000009814 3.6663009846943995
H 2.3461421089154393 -1.265899999990419 5.859001583909588
C -4.780998777841367 -1.2083199999999454 4.807399215402954
C -4.001168890084195 -1.2083199999999532 3.650429316347636
H -5.084802875896323 -2.1497870000002757 5.258128437866379
H -3.697364708630292 -2.1497870000000585 3.199699770886229
H -2.9619941532126965 -2.114859902421516 -3.575374278301591
C -3.8701455539739005 -1.173313697940449 -5.288287751696452
H -4.125685727365281 -2.1147580502928336 -5.76807422359787
H 1.7475137317470868 -5.512166999999691 -2.9966843601051467
C 3.2210630115382703 -3.3623800000000132 -5.182869709803006
C 2.8311478735027538 -4.570699999999956 -4.604384393756185
C 2.8311480417760686 -2.154059999999963 -4.604384280335568
H 3.1349514681658928 -5.512167000000001 -5.055113313037374
H 3.1349517675499157 -1.2125929999999319 -5.055113111244562
C 1.661402482912251 -3.362380000000012 -2.868927754356376
C 2.0513176257942813 -2.1540600000000074 -3.4474130775935765
H 1.7475140311310957 -1.2125930000000111 -2.996684158312317
H -1.670718316575642 -4.270673666784019 -2.0642464093752204e-05
H 0.3581562504914234 -5.179015241529248 2.1131057616276414
H 0.7835759099846009 -5.176419806008087 -1.6972089463270525
H 2.929340804235563 -3.4156899999865815 6.957903628419178
H 3.830284243767247 -3.3623800000000883 -6.086721890152405
H -2.791067176295793 3.4110000000000325 -2.254003563396384e-16
H -2.791067183906135 -3.410999991787128 1.8662279346742243e-07
X -0.9505335914567505 0.0 0.0
99

C -2.7592372132011227 3.175237850427948e-14 1.8078768703902452
O 0.0 0.0 0.0
C -2.296524279128577 2.55351295663786e-14 -2.183391843440606
C -3.611252882341943 4.241051954068098e-14 3.07194291632558
C -5.170914193531267 2.2382096176443156e-13 5.385884992791733
C -2.8881300937615837 3.197442310920451e-14 -3.44005553003693
C -4.196271736630849 0.00011449571982247164 -5.904935635503824
H 1.2000000000000004 0.0 0.0
H -5.7801354306560935 1.7041923427996153e-13 6.28973677416658
H -4.707246823105253 0.00015921905803539804 -6.867745994692014
C 0.39545710618941776 3.410999999999995 2.1833918441570312
Cr -0.9505335914567309 1.7055000000000107 0.0
O 0.0762045775131085 2.2989999999999986 1.5818363026218007
O -2.3597335242867827 1.091500000000027 1.2151659986816974
C 0.8581700295712369 3.4109999999999903 -1.8078768604159414
C 2.0513179257732777 4.570699999999978 -3.4474128753995004
O -1.9772717511686921 1.1120000000000225 -1.581836291931072
O 0.4586663506312004 2.3194999999999943 -1.215165987990969
C -3.2151654524970983 1.1734000000000357 -4.056275965768084
O -1.901067172939158 3.411000000000022 -1.164067908044548e-16
O 0.07620457751313581 4.522999999999999 1.5818363026218003
O 0.45866635063122563 4.502499999999995 -1.2151659879909693
C 1.110228819379165 3.415687999999987 3.530210901966833
C 2.091333912714542 4.624006999999256 5.3788717629421
C 1.4372637955905632 4.624008000000222 4.146430572863217
C 2.4183682481159425 3.4156879999978846 5.995091764327097
C 1.4372631587537021 2.2073669999997465 4.146430910839543
C 2.091333275875634 2.207366999999364 5.378872100913933
H 2.3461444881318108 5.5654739999982255 5.859001719510102
H 1.1824539162580439 5.56547400000002 3.6663012303252067
H 1.1824524115653565 1.2659009999989066 3.6663006306087382
H 2.3461427760975866 1.2658999999979152 5.85900122982486
C -4.780998659311063 1.2083200000002599 4.807399295295656
C -4.001168771553891 1.2083200000000478 3.650429396240337
H -5.084802665012618 2.149787000000676 5.2581285800076625
H -3.697364497746663 2.1497870000001456 3.1996999130276236
H -2.961055647997391 2.1148668304927707 -3.575774440296283
C -3.868327243189194 1.1734854415321179 -5.289143740428738
H -4.122408511178253 2.114974398743809 -5.769617007237852
H 1.7475141999994162 5.512166999999981 -2.9966840444904568
C 3.2210634797904523 3.362379999999983 -5.182869394188155
C 2.8311488945192016 4.57069999999997 -4.604383705563066
C 2.831148341755041 2.154059999999933 -4.604384078141489
H 3.1349524891823695 5.512166999999923 -5.055112624844428
H 3.1349519364181937 1.2125929999999019 -5.055112997422699
C 1.661402951164434 3.3623799999999813 -2.868927438741525
C 2.0513179257732537 2.154059999999977 -3.447412875399498
H 1.7475141999993733 1.212592999999981 -2.9966840444904532
H -1.6707183048289032 4.270673670165029 -1.2302922515086708e-17
H 0.3581558171263133 5.179015000000022 2.113106427044227
H 0.7835762580556163 5.176419999999991 -1.6972081939600758
H 2.9293426044464996 3.415689999995654 6.957902673016415
H 3.83028441164615 3.3623800000001234 -6.086721776997335
C 0.3954575539689925 -3.411000249562896 2.1833913731756485
Cr -0.9505335914567309 -1.7055000000000107 -2.088635115945824e-16
O 0.07620490192304186 -2.2990001808047706 1.581836024216381
O -2.359733275075148 -1.0915001388942107 1.2151663578671459
C 0.8581696588038235 -3.4109997933586045 -1.8078774262924238
C 2.051317457520967 -4.570699999999695 -3.447413191014193
O -1.9772720755786226 -1.1119998191952518 -1.5818360135256546
O 0.4586661014195669 -2.3194998611058106 -1.2151663471764211
C -3.2160748176830674 -1.173370945792643 -4.055847859396135
O -1.90106718054952 -3.410999995758506 -4.1772702266972897e-16
O 0.07620490192304119 -4.523000180804756 1.5818357700119194
O 0.458666101419566 -4.502499861105798 -1.2151665966945635
C 1.1102270191699257 -3.4156880000025627 3.5302118573702534
C 2.091331475669785 -4.624006999993949 5.378873056322468
C 1.4372592191075388 -4.624007999998016 4.146433001668922
C 2.4183664479060587 -3.415687999991108 5.995092719729302
C 1.4372619953797443 -2.2073670000000583 4.146431528263026
C 2.0913321125016764 -2.207366999994057 5.378872718337415
H 2.346143221844601 -5.56547399999139 5.859002391556933
H 1.1824490509224843 -5.565473999999975 3.6663038124324543
H 1.1824517443830271 -1.2659010000009814 3.6663009846943995
H 2.3461421089154393 -1.265899999990419 5.859001583909588
C -4.780998777841367 -1.2083199999999454 4.807399215402954
C -4.001168890084195 -1.2083199999999532 3.650429316347636
H -5.084802875896323 -2.1497870000002757 5.258128437866379
H -3.697364708630292 -2.1497870000000585 3.199699770886229
H -2.9619941532126965 -2.114859902421516 -3.575374278301591
C -3.8701455539739005 -1.173313697940449 -5.288287751696452
H -4.125685727365281 -2.1147580502928336 -5.76807422359787
H 1.7475137317470868 -5.512166999999691 -2.9966843601051467
C 3.2210630115382703 -3.3623800000000132 -5.182869709803006
C 2.8311478735027538 -4.570699999999956 -4.604384393756185
C 2.8311480417760686 -2.154059999999963 -4.604384280335568
H 3.1349514681658928 -5.512167000000001 -5.055113313037374
H 3.1349517675499157 -1.2125929999999319 -5.055113111244562
C 1.661402482912251 -3.362380000000012 -2.868927754356376
C 2.0513176257942813 -2.1540600000000074 -3.4474130775935765
H 1.7475140311310957 -1.2125930000000111 -2.996684158312317
H -1.670718316575642 -4.270673666784019 -2.0642464093752204e-05
H 0.3581562504914234 -5.179015241529248 2.1131057616276414
H 0.7835759099846009 -5.176419806008087 -1.6972089463270525
H 2.929340804235563 -3.4156899999865815 6.957903628419178
H 3.830284243767247 -3.3623800000000883 -6.086721890152405
H -2.791067176295793 3.4110000000000325 -2.254003563396384e-16
H -2.791067183906135 -3.410999991787128 1.8662279346742243e-07
X -0.9505335914567505 0.0 0.0
99

C -2.7592372132011227 3.175237850427948e-14 1.8078768703902452
O 0.0 0.0 0.0
C -2.296524279128577 2.55351295663786e-14 -2.183391843440606
C -3.611252882341943 4.241051954068098e-14 3.07194291632558
C -5.170914193531267 2.2382096176443156e-13 5.385884992791733
C -2.8881300937615837 3.197442310920451e-14 -3.44005553003693
C -4.196271736630849 0.00011449571982247164 -5.904935635503824
H 1.2500000000000004 0.0 0.0
H -5.7801354306560935 1.7041923427996153e-13 6.28973677416658
H -4.707246823105253 0.00015921905803539804 -6.867745994692014
C 0.39545710618941776 3.410999999999995 2.1833918441570312
Cr -0.9505335914567309 1.7055000000000107 0.0
O 0.0762045775131085 2.2989999999999986 1.5818363026218007
O -2.3597335242867827 1.091500000000027 1.2151659986816974
C 0.8581700295712369 3.4109999999999903 -1.8078768604159414
C 2.0513179257732777 4.570699999999978 -3.4474128753995004
O -1.9772717511686921 1.1120000000000225 -1.581836291931072
O 0.4586663506312004 2.3194999999999943 -1.215165987990969
C -3.2151654524970983 1.1734000000000357 -4.056275965768084
O -1.901067172939158 3.411000000000022 -1.164067908044548e-16
O 0.07620457751313581 4.522999999999999 1.5818363026218003
O 0.45866635063122563 4.502499999999995 -1.2151659879909693
C 1.110228819379165 3.415687999999987 3.530210901966833
C 2.091333912714542 4.624006999999256 5.3788717629421
C 1.4372637955905632 4.624008000000222 4.146430572863217
C 2.4183682481159425 3.4156879999978846 5.995091764327097
C 1.4372631587537021 2.2073669999997465 4.146430910839543
C 2.091333275875634 2.207366999999364 5.378872100913933
H 2.3461444881318108 5.5654739999982255 5.859001719510102
H 1.1824539162580439 5.56547400000002 3.6663012303252067
H 1.1824524115653565 1.2659009999989066 3.6663006306087382
H 2.3461427760975866 1.2658999999979152 5.85900122982486
C -4.780998659311063 1.2083200000002599 4.807399295295656
C -4.001168771553891 1.2083200000000478 3.650429396240337
H -5.084802665012618 2.149787000000676 5.2581285800076625
H -3.697364497746663 2.1497870000001456 3.1996999130276236
H -2.961055647997391 2.1148668304927707 -3.575774440296283
C -3.868327243189194 1.1734854415321179 -5.289143740428738
H -4.122408511178253 2.114974398743809 -5.769617007237852
H 1.7475141999994162 5.512166999999981 -2.9966840444904568
C 3.2210634797904523 3.362379999999983 -5.182869394188155
C 2.8311488945192016 4.57069999999997 -4.604383705563066
C 2.831148341755041 2.154059999999933 -4.604384078141489
H 3.1349524891823695 5.512166999999923 -5.055112624844428
H 3.1349519364181937 1.2125929999999019 -5.055112997422699
C 1.661402951164434 3.3623799999999813 -2.868927438741525
C 2.0513179257732537 2.154059999999977 -3.447412875399498
H 1.7475141999993733 1.212592999999981 -2.9966840444904532
H -1.6707183048289032 4.270673670165029 -1.2302922515086708e-17
H 0.3581558171263133 5.179015000000022 2.113106427044227
H 0.7835762580556163 5.176419999999991 -1.6972081939600758
H 2.9293426044464996 3.415689999995654 6.957902673016415
H 3.83028441164615 3.3623800000001234 -6.086721776997335
C 0.3954575539689925 -3.411000249562896 2.1833913731756485
Cr -0.9505335914567309 -1.7055000000000107 -2.088635115945824e-16
O 0.07620490192304186 -2.2990001808047706 1.581836024216381
O -2.359733275075148 -1.0915001388942107 1.2151663578671459
C 0.8581696588038235 -3.4109997933586045 -1.8078774262924238
C 2.051317457520967 -4.570699999999695 -3.447413191014193
O -1.9772720755786226 -1.1119998191952518 -1.5818360135256546
O 0.4586661014195669 -2.3194998611058106 -1.2151663471764211
C -3.2160748176830674 -1.173370945792643 -4.055847859396135
O -1.90106718054952 -3.410999995758506 -4.1772702266972897e-16
O 0.07620490192304119 -4.523000180804756 1.5818357700119194
O 0.458666101419566 -4.502499861105798 -1.2151665966945635
C 1.1102270191699257 -3.4156880000025627 3.5302118573702534
C 2.091331475669785 -4.624006999993949 5.378873056322468
C 1.4372592191075388 -4.624007999998016 4.146433001668922
C 2.4183664479060587 -3.415687999991108 5.995092719729302
C 1.4372619953797443 -2.2073670000000583 4.146431528263026
C 2.0913321125016764 -2.207366999994057 5.378872718337415
H 2.346143221844601 -5.56547399999139 5.859002391556933
H 1.1824490509224843 -5.565473999999975 3.6663038124324543
H 1.1824517443830271 -1.2659010000009814 3.6663009846943995
H 2.3461421089154393 -1.265899999990419 5.859001583909588
C -4.780998777841367 -1.2083199999999454 4.807399215402954
C -4.001168890084195 -1.2083199999999532 3.650429316347636
H -5.084802875896323 -2.1497870000002757 5.258128437866379
H -3.697364708630292 -2.1497870000000585 3.199699770886229
H -2.9619941532126965 -2.114859902421516 -3.575374278301591
C -3.8701455539739005 -1.173313697940449 -5.288287751696452
H -4.125685727365281 -2.1147580502928336 -5.76807422359787
H 1.7475137317470868 -5.512166999999691 -2.9966843601051467
C 3.2210630115382703 -3.3623800000000132 -5.182869709803006
C 2.8311478735027538 -4.570699999999956 -4.604384393756185
C 2.8311480417760686 -2.154059999999963 -4.604384280335568
H 3.1349514681658928 -5.512167000000001 -5.055113313037374
H 3.1349517675499157 -1.2125929999999319 -5.055113111244562
C 1.661402482912251 -3.362380000000012 -2.868927754356376
C 2.0513176257942813 -2.1540600000000074 -3.4474130775935765
H 1.7475140311310957 -1.2125930000000111 -2.996684158312317
H -1.670718316575642 -4.270673666784019 -2.0642464093752204e-05
H 0.3581562504914234 -5.179015241529248 2.1131057616276414
H 0.7835759099846009 -5.176419806008087 -1.6972089463270525
H 2.929340804235563 -3.4156899999865815 6.957903628419178
H 3.830284243767247 -3.3623800000000883 -6.086721890152405
H -2.791067176295793 3.4110000000000325 -2.254003563396384e-16
H -2.791067183906135 -3.410999991787128 1.8662279346742243e-07
X -0.9505335914567505 0.0 0.0
99

C -2.7592372132011227 3.175237850427948e-14 1.8078768703902452
O 0.0 0.0 0.0
C -2.296524279128577 2.55351295663786e-14 -2.183391843440606
C -3.611252882341943 4.241051954068098e-14 3.07194291632558
C -5.170914193531267 2.2382096176443156e-13 5.385884992791733
C -2.8881300937615837 3.197442310920451e-14 -3.44005553003693
C -4.196271736630849 0.00011449571982247164 -5.904935635503824
H 1.3000000000000005 0.0 0.0
H -5.7801354306560935 1.7041923427996153e-13 6.28973677416658
H -4.707246823105253 0.00015921905803539804 -6.867745994692014
C 0.39545710618941776 3.410999999999995 2.1833918441570312
Cr -0.9505335914567309 1.7055000000000107 0.0
O 0.0762045775131085 2.2989999999999986 1.5818363026218007
O -2.3597335242867827 1.091500000000027 1.2151659986816974
C 0.8581700295712369 3.4109999999999903 -1.8078768604159414
C 2.0513179257732777 4.570699999999978 -3.4474128753995004
O -1.9772717511686921 1.1120000000000225 -1.581836291931072
O 0.4586663506312004 2.3194999999999943 -1.215165987990969
C -3.2151654524970983 1.1734000000000357 -4.056275965768084
O -1.901067172939158 3.411000000000022 -1.164067908044548e-16
O 0.07620457751313581 4.522999999999999 1.5818363026218003
O 0.45866635063122563 4.502499999999995 -1.2151659879909693
C 1.110228819379165 3.415687999999987 3.530210901966833
C 2.091333912714542 4.624006999999256 5.3788717629421
C 1.4372637955905632 4.624008000000222 4.146430572863217
C 2.4183682481159425 3.4156879999978846 5.995091764327097
C 1.4372631587537021 2.2073669999997465 4.146430910839543
C 2.091333275875634 2.207366999999364 5.378872100913933
H 2.3461444881318108 5.5654739999982255 5.859001719510102
H 1.1824539162580439 5.56547400000002 3.6663012303252067
H 1.1824524115653565 1.2659009999989066 3.6663006306087382
H 2.3461427760975866 1.2658999999979152 5.85900122982486
C -4.780998659311063 1.2083200000002599 4.807399295295656
C -4.001168771553891 1.2083200000000478 3.650429396240337
H -5.084802665012618 2.149787000000676 5.2581285800076625
H -3.697364497746663 2.1497870000001456 3.1996999130276236
H -2.961055647997391 2.1148668304927707 -3.575774440296283
C -3.868327243189194 1.1734854415321179 -5.289143740428738
H -4.122408511178253 2.114974398743809 -5.769617007237852
H 1.7475141999994162 5.512166999999981 -2.9966840444904568
C 3.2210634797904523 3.362379999999983 -5.182869394188155
C 2.8311488945192016 4.57069999999997 -4.604383705563066
C 2.831148341755041 2.154059999999933 -4.604384078141489
H 3.1349524891823695 5.512166999999923 -5.055112624844428
H 3.1349519364181937 1.2125929999999019 -5.055112997422699
C 1.661402951164434 3.3623799999999813 -2.868927438741525
C 2.0513179257732537 2.154059999999977 -3.447412875399498
H 1.7475141999993733 1.212592999999981 -2.9966840444904532
H -1.6707183048289032 4.270673670165029 -1.2302922515086708e-17
H 0.3581558171263133 5.179015000000022 2.113106427044227
H 0.7835762580556163 5.176419999999991 -1.6972081939600758
H 2.9293426044464996 3.415689999995654 6.957902673016415
H 3.83028441164615 3.3623800000001234 -6.086721776997335
C 0.3954575539689925 -3.411000249562896 2.1833913731756485
Cr -0.9505335914567309 -1.7055000000000107 -2.088635115945824e-16
O 0.07620490192304186 -2.2990001808047706 1.581836024216381
O -2.359733275075148 -1.0915001388942107 1.2151663578671459
C 0.8581696588038235 -3.4109997933586045 -1.8078774262924238
C 2.051317457520967 -4.570699999999695 -3.447413191014193
O -1.9772720755786226 -1.1119998191952518 -1.5818360135256546
O 0.4586661014195669 -2.3194998611058106 -1.2151663471764211
C -3.2160748176830674 -1.173370945792643 -4.055847859396135
O -1.90106718054952 -3.410999995758506 -4.1772702266972897e-16
O 0.07620490192304119 -4.523000180804756 1.5818357700119194
O 0.458666101419566 -4.502499861105798 -1.2151665966945635
C 1.1102270191699257 -3.4156880000025627 3.5302118573702534
C 2.091331475669785 -4.624006999993949 5.378873056322468
C 1.4372592191075388 -4.624007999998016 4.146433001668922
C 2.4183664479060587 -3.415687999991108 5.995092719729302
C 1.4372619953797443 -2.2073670000000583 4.146431528263026
C 2.0913321125016764 -2.207366999994057 5.378872718337415
H 2.346143221844601 -5.56547399999139 5.859002391556933
H 1.1824490509224843 -5.565473999999975 3.6663038124324543
H 1.1824517443830271 -1.2659010000009814 3.6663009846943995
H 2.3461421089154393 -1.265899999990419 5.859001583909588
C -4.780998777841367 -1.2083199999999454 4.807399215402954
C -4.001168890084195 -1.2083199999999532 3.650429316347636
H -5.084802875896323 -2.1497870000002757 5.258128437866379
H -3.697364708630292 -2.1497870000000585 3.199699770886229
H -2.9619941532126965 -2.114859902421516 -3.575374278301591
C -3.8701455539739005 -1.173313697940449 -5.288287751696452
H -4.125685727365281 -2.1147580502928336 -5.76807422359787
H 1.7475137317470868 -5.512166999999691 -2.9966843601051467
C 3.2210630115382703 -3.3623800000000132 -5.182869709803006
C 2.8311478735027538 -4.570699999999956 -4.604384393756185
C 2.8311480417760686 -2.154059999999963 -4.604384280335568
H 3.1349514681658928 -5.512167000000001 -5.055113313037374
H 3.1349517675499157 -1.2125929999999319 -5.055113111244562
C 1.661402482912251 -3.362380000000012 -2.868927754356376
C 2.0513176257942813 -2.1540600000000074 -3.4474130775935765
H 1.7475140311310957 -1.2125930000000111 -2.996684158312317
H -1.670718316575642 -4.270673666784019 -2.0642464093752204e-05
H 0.3581562504914234 -5.179015241529248 2.1131057616276414
H 0.7835759099846009 -5.176419806008087 -1.6972089463270525
H 2.929340804235563 -3.4156899999865815 6.957903628419178
H 3.830284243767247 -3.3623800000000883 -6.086721890152405
H -2.791067176295793 3.4110000000000325 -2.254003563396384e-16
H -2.791067183906135 -3.410999991787128 1.8662279346742243e-07
X -0.9505335914567505 0.0 0.0
99

C -2.7592372132011227 3.175237850427948e-14 1.8078768703902452
O 0.0 0.0 0.0
C -2.296524279128577 2.55351295663786e-14 -2.183391843440606
C -3.611252882341943 4.241051954068098e-14 3.07194291632558
C -5.170914193531267 2.2382096176443156e-13 5.385884992791733
C -2.8881300937615837 3.197442310920451e-14 -3.44005553003693
C -4.196271736630849 0.00011449571982247164 -5.904935635503824
H 1.3500000000000005 0.0 0.0
H -5.7801354306560935 1.7041923427996153e-13 6.28973677416658
H -4.707246823105253 0.00015921905803539804 -6.867745994692014
C 0.39545710618941776 3.410999999999995 2.1833918441570312
Cr -0.9505335914567309 1.7055000000000107 0.0
O 0.0762045775131085 2.2989999999999986 1.5818363026218007
O -2.3597335242867827 1.091500000000027 1.2151659986816974
C 0.8581700295712369 3.4109999999999903 -1.8078768604159414
C 2.0513179257732777 4.570699999999978 -3.4474128753995004
O -1.9772717511686921 1.1120000000000225 -1.581836291931072
O 0.4586663506312004 2.3194999999999943 -1.215165987990969
C -3.2151654524970983 1.1734000000000357 -4.056275965768084
O -1.901067172939158 3.411000000000022 -1.164067908044548e-16
O 0.07620457751313581 4.522999999999999 1.5818363026218003
O 0.45866635063122563 4.502499999999995 -1.2151659879909693
C 1.110228819379165 3.415687999999987 3.530210901966833
C 2.091333912714542 4.624006999999256 5.3788717629421
C 1.4372637955905632 4.624008000000222 4.146430572863217
C 2.4183682481159425 3.4156879999978846 5.995091764327097
C 1.4372631587537021 2.2073669999997465 4.146430910839543
C 2.091333275875634 2.207366999999364 5.378872100913933
H 2.3461444881318108 5.5654739999982255 5.859001719510102
H 1.1824539162580439 5.56547400000002 3.6663012303252067
H 1.1824524115653565 1.2659009999989066 3.6663006306087382
H 2.3461427760975866 1.2658999999979152 5.85900122982486
C -4.780998659311063 1.2083200000002599 4.807399295295656
C -4.001168771553891 1.2083200000000478 3.650429396240337
H -5.084802665012618 2.149787000000676 5.2581285800076625
H -3.697364497746663 2.1497870000001456 3.1996999130276236
H -2.961055647997391 2.1148668304927707 -3.575774440296283
C -3.868327243189194 1.1734854415321179 -5.289143740428738
H -4.122408511178253 2.114974398743809 -5.769617007237852
H 1.7475141999994162 5.512166999999981 -2.9966840444904568
C 3.2210634797904523 3.362379999999983 -5.182869394188155
C 2.8311488945192016 4.57069999999997 -4.604383705563066
C 2.831148341755041 2.154059999999933 -4.604384078141489
H 3.1349524891823695 5.512166999999923 -5.055112624844428
H 3.1349519364181937 1.2125929999999019 -5.055112997422699
C 1.661402951164434 3.3623799999999813 -2.868927438741525
C 2.0513179257732537 2.154059999999977 -3.447412875399498
H 1.7475141999993733 1.212592999999981 -2.9966840444904532
H -1.6707183048289032 4.270673670165029 -1.2302922515086708e-17
H 0.3581558171263133 5.179015000000022 2.113106427044227
H 0.7835762580556163 5.176419999999991 -1.6972081939600758
H 2.9293426044464996 3.415689999995654 6.957902673016415
H 3.83028441164615 3.3623800000001234 -6.086721776997335
C 0.3954575539689925 -3.411000249562896 2.1833913731756485
Cr -0.9505335914567309 -1.7055000000000107 -2.088635115945824e-16
O 0.07620490192304186 -2.2990001808047706 1.581836024216381
O -2.359733275075148 -1.0915001388942107 1.2151663578671459
C 0.8581696588038235 -3.4109997933586045 -1.8078774262924238
C 2.051317457520967 -4.570699999999695 -3.447413191014193
O -1.9772720755786226 -1.1119998191952518 -1.5818360135256546
O 0.4586661014195669 -2.3194998611058106 -1.2151663471764211
C -3.2160748176830674 -1.173370945792643 -4.055847859396135
O -1.90106718054952 -3.410999995758506 -4.1772702266972897e-16
O 0.07620490192304119 -4.523000180804756 1.5818357700119194
O 0.458666101419566 -4.502499861105798 -1.2151665966945635
C 1.1102270191699257 -3.4156880000025627 3.5302118573702534
C 2.091331475669785 -4.624006999993949 5.378873056322468
C 1.4372592191075388 -4.624007999998016 4.146433001668922
C 2.4183664479060587 -3.415687999991108 5.995092719729302
C 1.4372619953797443 -2.2073670000000583 4.146431528263026
C 2.0913321125016764 -2.207366999994057 5.378872718337415
H 2.346143221844601 -5.56547399999139 5.859002391556933
H 1.1824490509224843 -5.565473999999975 3.6663038124324543
H 1.1824517443830271 -1.2659010000009814 3.6663009846943995
H 2.3461421089154393 -1.265899999990419 5.859001583909588
C -4.780998777841367 -1.2083199999999454 4.807399215402954
C -4.001168890084195 -1.2083199999999532 3.650429316347636
H -5.084802875896323 -2.1497870000002757 5.258128437866379
H -3.697364708630292 -2.1497870000000585 3.199699770886229
H -2.9619941532126965 -2.114859902421516 -3.575374278301591
C -3.8701455539739005 -1.173313697940449 -5.288287751696452
H -4.125685727365281 -2.1147580502928336 -5.76807422359787
H 1.7475137317470868 -5.512166999999691 -2.9966843601051467
C 3.2210630115382703 -3.3623800000000132 -5.182869709803006
C 2.8311478735027538 -4.570699999999956 -4.604384393756185
C 2.8311480417760686 -2.154059999999963 -4.604384280335568
H 3.1349514681658928 -5.512167000000001 -5.055113313037374
H 3.1349517675499157 -1.2125929999999319 -5.055113111244562
C 1.661402482912251 -3.362380000000012 -2.868927754356376
C 2.0513176257942813 -2.1540600000000074 -3.4474130775935765
H 1.7475140311310957 -1.2125930000000111 -2.996684158312317
H -1.670718316575642 -4.270673666784019 -2.0642464093752204e-05
H 0.3581562504914234 -5.179015241529248 2.1131057616276414
H 0.7835759099846009 -5.176419806008087 -1.6972089463270525
H 2.929340804235563 -3.4156899999865815 6.957903628419178
H 3.830284243767247 -3.3623800000000883 -6.086721890152405
H -2.791067176295793 3.4110000000000325 -2.254003563396384e-16
H -2.791067183906135 -3.410999991787128 1.8662279346742243e-07
X -0.9505335914567505 0.0 0.0
99

C -2.7592372132011227 3.175237850427948e-14 1.8078768703902452
O 0.0 0.0 0.0
C -2.296524279128577 2.55351295663786e-14 -2.183391843440606
C -3.611252882341943 4.241051954068098e-14 3.07194291632558
C -5.170914193531267 2.2382096176443156e-13 5.385884992791733
C -2.8881300937615837 3.197442310920451e-14 -3.44005553003693
C -4.196271736630849 0.00011449571982247164 -5.904935635503824
H 1.4000000000000006 0.0 0.0
H -5.7801354306560935 1.7041923427996153e-13 6.28973677416658
H -4.707246823105253 0.00015921905803539804 -6.867745994692014
C 0.39545710618941776 3.410999999999995 2.1833918441570312
Cr -0.9505335914567309 1.7055000000000107 0.0
O 0.0762045775131085 2.2989999999999986 1.5818363026218007
O -2.3597335242867827 1.091500000000027 1.2151659986816974
C 0.8581700295712369 3.4109999999999903 -1.8078768604159414
C 2.0513179257732777 4.570699999999978 -3.4474128753995004
O -1.9772717511686921 1.1120000000000225 -1.581836291931072
O 0.4586663506312004 2.3194999999999943 -1.215165987990969
C -3.2151654524970983 1.1734000000000357 -4.056275965768084
O -1.901067172939158 3.411000000000022 -1.164067908044548e-16
O 0.07620457751313581 4.522999999999999 1.5818363026218003
O 0.45866635063122563 4.502499999999995 -1.2151659879909693
C 1.110228819379165 3.415687999999987 3.530210901966833
C 2.091333912714542 4.624006999999256 5.3788717629421
C 1.4372637955905632 4.624008000000222 4.146430572863217
C 2.4183682481159425 3.4156879999978846 5.995091764327097
C 1.4372631587537021 2.2073669999997465 4.146430910839543
C 2.091333275875634 2.207366999999364 5.378872100913933
H 2.3461444881318108 5.5654739999982255 5.859001719510102
H 1.1824539162580439 5.56547400000002 3.6663012303252067
H 1.1824524115653565 1.2659009999989066 3.6663006306087382
H 2.3461427760975866 1.2658999999979152 5.85900122982486
C -4.780998659311063 1.2083200000002599 4.807399295295656
C -4.001168771553891 1.2083200000000478 3.650429396240337
H -5.084802665012618 2.149787000000676 5.2581285800076625
H -3.697364497746663 2.1497870000001456 3.1996999130276236
H -2.961055647997391 2.1148668304927707 -3.575774440296283
C -3.868327243189194 1.1734854415321179 -5.289143740428738
H -4.122408511178253 2.114974398743809 -5.769617007237852
H 1.7475141999994162 5.512166999999981 -2.9966840444904568
C 3.2210634797904523 3.362379999999983 -5.182869394188155
C 2.8311488945192016 4.57069999999997 -4.604383705563066
C 2.831148341755041 2.154059999999933 -4.604384078141489
H 3.1349524891823695 5.512166999999923 -5.055112624844428
H 3.1349519364181937 1.2125929999999019 -5.055112997422699
C 1.661402951164434 3.3623799999999813 -2.868927438741525
C 2.0513179257732537 2.154059999999977 -3.447412875399498
H 1.7475141999993733 1.212592999999981 -2.9966840444904532
H -1.6707183048289032 4.270673670165029 -1.2302922515086708e-17
H 0.3581558171263133 5.179015000000022 2.113106427044227
H 0.7835762580556163 5.176419999999991 -1.6972081939600758
H 2.9293426044464996 3.415689999995654 6.957902673016415
H 3.83028441164615 3.3623800000001234 -6.086721776997335
C 0.3954575539689925 -3.411000249562896 2.1833913731756485
Cr -0.9505335914567309 -1.7055000000000107 -2.088635115945824e-16
O 0.07620490192304186 -2.2990001808047706 1.581836024216381
O -2.359733275075148 -1.0915001388942107 1.2151663578671459
C 0.8581696588038235 -3.4109997933586045 -1.8078774262924238
C 2.051317457520967 -4.570699999999695 -3.447413191014193
O -1.9772720755786226 -1.1119998191952518 -1.5818360135256546
O 0.4586661014195669 -2.3194998611058106 -1.2151663471764211
C -3.2160748176830674 -1.173370945792643 -4.055847859396135
O -1.90106718054952 -3.410999995758506 -4.1772702266972897e-16
O 0.07620490192304119 -4.523000180804756 1.5818357700119194
O 0.458666101419566 -4.502499861105798 -1.2151665966945635
C 1.1102270191699257 -3.4156880000025627 3.5302118573702534
C 2.091331475669785 -4.624006999993949 5.378873056322468
C 1.4372592191075388 -4.624007999998016 4.146433001668922
C 2.4183664479060587 -3.415687999991108 5.995092719729302
C 1.4372619953797443 -2.2073670000000583 4.146431528263026
C 2.0913321125016764 -2.207366999994057 5.378872718337415
H 2.346143221844601 -5.56547399999139 5.859002391556933
H 1.1824490509224843 -5.565473999999975 3.6663038124324543
H 1.1824517443830271 -1.2659010000009814 3.6663009846943995
H 2.3461421089154393 -1.265899999990419 5.859001583909588
C -4.780998777841367 -1.2083199999999454 4.807399215402954
C -4.001168890084195 -1.2083199999999532 3.650429316347636
H -5.084802875896323 -2.1497870000002757 5.258128437866379
H -3.697364708630292 -2.1497870000000585 3.199699770886229
H -2.9619941532126965 -2.114859902421516 -3.575374278301591
C -3.8701455539739005 -1.173313697940449 -5.288287751696452
H -4.125685727365281 -2.1147580502928336 -5.76807422359787
H 1.7475137317470868 -5.512166999999691 -2.9966843601051467
C 3.2210630115382703 -3.3623800000000132 -5.182869709803006
C 2.8311478735027538 -4.570699999999956 -4.604384393756185
C 2.8311480417760686 -2.154059999999963 -4.604384280335568
H 3.1349514681658928 -5.512167000000001 -5.055113313037374
H 3.1349517675499157 -1.2125929999999319 -5.055113111244562
C 1.661402482912251 -3.362380000000012 -2.868927754356376
C 2.0513176257942813 -2.1540600000000074 -3.4474130775935765
H 1.7475140311310957 -1.2125930000000111 -2.996684158312317
H -1.670718316575642 -4.270673666784019 -2.0642464093752204e-05
H 0.3581562504914234 -5.179015241529248 2.1131057616276414
H 0.7835759099846009 -5.176419806008087 -1.6972089463270525
H 2.929340804235563 -3.4156899999865815 6.957903628419178
H 3.830284243767247 -3.3623800000000883 -6.086721890152405
H -2.791067176295793 3.4110000000000325 -2.254003563396384e-16
H -2.791067183906135 -3.410999991787128 1.8662279346742243e-07
X -0.9505335914567505 0.0 0.0
