# Supplementary material for: In Search of the Reason for the Breathing Effect of MIL53 Metal-Organic Framework: An ab Initio Multiconfigurational Study
Source: Front Chem. 2017 Dec 5;5:111. doi: 10.3389/fchem.2017.00111 (PMC5723392; doi:10.3389/fchem.2017.00111)
Supplement: Supplementary file 2 [file DataSheet2.ZIP › Attached_files/bending_potentials/B2_basisset_potentials.InpOrb]

#INPORB 2.0
#INFO
* RASSCF average (pseudo-natural) orbitals
       0       1       0
    1111
    1111
*BC:HOST au006 PID 122992 DATE Wed Nov 23 08:37:14 2016
#EXTRAS
* ACTIVE TWO-EL ENERGY
0.585966215552E+01
#ORB
* ORBITAL    1    1
 -3.00040327957658E-09 -1.39258978407019E-08 -3.74379609512713E-09 -1.45686291493608E-09 -1.34319130000315E-09
  2.66074213316407E-06  2.97177137296156E-06 -1.33944001257439E-09 -9.00162623606839E-10 -3.13540567427095E-07
 -6.39514766581110E-07  5.52292372343215E-10  7.03677606564183E-11  5.78659231268482E-10 -2.14397704695629E-10
 -3.31867774335636E-09 -2.77408835082821E-09  8.44008892840130E-14 -4.23478806374728E-11 -3.46974284552130E-06
 -3.35284613509510E-06 -9.06187928842556E-10 -9.25683175387577E-10 -5.66816079262686E-08 -7.87348302460081E-07
  1.76986607134603E-10 -4.57682192867921E-11  1.14123875414142E-09 -3.15767153089898E-09 -1.46527483877555E-08
 -3.94342546946429E-09  2.33779647330526E-09  1.88986360156901E-09  4.92937544826177E-06  4.42137998231977E-06
 -9.94537469092551E-10 -8.02088841400131E-10  3.15548816867698E-07 -4.05750103252811E-07  4.51179530093461E-10
 -2.05478223292832E-10  7.89911837543706E-10  7.17882905766606E-10  4.08175469913343E-09  1.77099821799980E-09
 -6.26593188603231E-09 -4.20484372602796E-09 -9.66644156294846E-06 -6.63297607281481E-06 -3.47653649739367E-09
 -2.30353949004324E-09 -1.63349549580711E-07 -4.34784985807833E-08 -1.18395542189448E-11  2.41154628073171E-11
 -7.55351166793120E-11  2.97081072115054E-10  1.57281628135844E-09  5.78182066992483E-10 -1.04095510455063E-09
 -6.37232168670184E-10  1.64183790882716E-06  1.03615953323323E-06 -5.82266123688503E-10 -3.66538976071657E-10
  4.86382447229275E-08  1.72017689547106E-08 -3.75136118746411E-11 -1.15020572161072E-11 -6.83697864803623E-11
  9.37760256375077E-10  5.04446595605202E-09  2.02994077341290E-09  6.57542973814465E-09  4.44809274788711E-09
 -1.31358110471531E-05 -9.07029283385901E-06 -4.04107889659692E-09 -2.72794960491198E-09 -8.85710724502205E-09
 -5.33509629547548E-09  3.25965099918657E-11  1.28204393215366E-10 -1.62929716711051E-10  3.78942434996775E-10
  1.95944768269111E-09  6.91070400186040E-10  1.13490871815392E-09  6.89326594528961E-10  1.87522677076602E-06
  1.18820854141950E-06 -7.02520638028360E-10 -4.28975980712059E-10 -7.58227336956093E-08  3.40656053301566E-08
 -2.46104701580097E-11  1.12414425080294E-11 -5.22597919384803E-11  9.26519776307783E-10  1.55453637386635E-10
  3.28260301588586E-11  8.77184294621936E-07  3.66480997307196E-10  4.02274205291127E-10  1.75783346055381E-10
  9.86558088411052E-12 -6.26330727099209E-08  6.35806272361292E-12  4.30091174545037E-10  2.01371047501089E-10
 -1.37652764633244E-11 -7.50594681422613E-08  8.41795500990995E-12 -6.89339277819610E-07 -2.90615637069031E-06
 -6.39247339597647E-07 -1.55569507787879E-06 -8.60510705088138E-07  2.00710786608442E-06  1.01252105426390E-06
  1.04226395098894E-06  6.42807972472921E-07  4.24905223929510E-07 -3.01882859278724E-07  1.16584608045930E-07
 -3.47247475196607E-07  5.56898407760022E-07 -7.07908397958402E-01 -2.67129967477483E-05  1.02029224777122E-05
 -3.02419472394715E-05 -1.25725325950942E-05 -2.69996737572875E-05 -1.66053342498656E-07  2.31288246221110E-07
  6.59194168075946E-07  1.94311514347702E-07 -1.31516106240117E-07 -5.68808398932233E-07  4.40229240089805E-06
  2.75748053714960E-05  1.34753377828045E-05  1.22983733753776E-05 -2.57545561865322E-07 -8.62437773845629E-07
 -4.06437223046164E-06 -9.97057708378912E-07 -4.09767999681654E-07  8.10250561007896E-08  1.39041912627472E-07
  1.12241540244723E-08  3.76849348441100E-08  2.00644897406877E-07  4.14784099822018E-07  1.97890012982126E-06
  3.71827134883224E-06  2.93849866541573E-06  5.28828894202934E-07  7.54775769746849E-07  2.96943086667261E-07
  3.03999103026518E-06  5.45118394030219E-06  3.94058794404751E-06 -1.16957261870618E-07 -2.14824840829614E-07
  9.07249890561390E-10  2.70704932291656E-08 -1.49401745433781E-08 -1.97984476287965E-07  1.25444978098357E-07
  2.96181081997643E-07 -4.86315222397932E-08 -9.14881144500343E-08 -4.69305325648754E-07 -4.13979213874579E-07
  1.42231785360519E-08  1.93448602133625E-08  1.40650188461569E-08 -6.19801602798820E-07 -5.89377241616609E-08
 -6.72556044731005E-08 -4.70172354400408E-07  1.18274022264923E-07  1.58013113878912E-07 -7.49638387708085E-08
  4.78197376785687E-08 -3.72002478147027E-07 -3.32878293933598E-06 -2.28622969219941E-06  4.21231366881066E-06
  3.66868089536687E-06  9.11738994588862E-07  7.22164964212007E-07 -2.75017157980795E-06 -2.32858767285583E-06
 -3.11107540831521E-07  2.28424717863048E-07  3.76862706801214E-08  6.79611840789697E-07 -3.69114300517695E-07
 -3.12465063188844E-07 -2.59789247597132E-06 -1.60303823024287E-06  1.86412089489090E-06  1.72453515980807E-06
 -2.24228184987610E-06 -2.04945704956157E-06  2.10046565772268E-06  1.88339460480383E-06  4.86475920252133E-07
  4.51304010179556E-07 -2.05706623483726E-07 -7.17721628106351E-07 -3.17082577168351E-07 -7.17527778515335E-07
 -2.88140957965490E-06 -5.42611100933339E-07  4.42518803242643E-07  3.00436410445747E-07  1.84695341317702E-06
  8.83279082504621E-07  7.86971576847018E-07  5.43479843596183E-07 -3.38786564604367E-07 -3.86772454599349E-07
  8.30244392234013E-08  4.99197073470214E-07  6.14482007885856E-07  2.74139770101837E-07  1.22743960736796E-06
  3.04734702716980E-07 -5.94242027429878E-07 -3.72710441022379E-07 -3.62750734531474E-07 -2.11897610703524E-07
 -3.18511721461097E-07 -2.00856655577246E-07  1.95771740056491E-08  1.45802329941904E-08  4.52951686510115E-08
 -7.97751100992988E-08  6.03827854055206E-09 -3.50138252026354E-07 -2.69565224663486E-06 -1.60583693104166E-06
 -1.77648867180285E-06 -1.71869218537462E-06 -1.79445011400252E-06 -1.70574644464909E-06  1.43881804248953E-06
  1.36479958826208E-06 -4.47857541034451E-07  3.07789532813156E-07 -6.18554160212298E-08  6.00148495133326E-07
 -4.23845640038986E-07 -4.31978992422576E-07 -3.68051075002723E-06 -2.40239661023712E-06 -3.94641952750588E-06
 -3.39580009017627E-06  1.27302685753145E-06  1.00606922997376E-06 -3.34189620306457E-06 -2.79590400534287E-06
  3.42775985643088E-07  3.28858040960625E-07 -1.38974220674601E-07 -7.42379190847658E-07 -2.61013338418815E-07
  1.81389417754419E-06  9.39869487206152E-06  3.41270168368571E-06  2.07906451983447E-06  1.26511050318529E-06
 -6.57740383086057E-06 -4.43075712502206E-06 -1.40455905635926E-06 -8.88407763454287E-07  5.27716547207725E-09
  3.81550137661036E-09  3.34465651991927E-08 -1.18980579880723E-07  1.22033776903904E-07 -3.91804222169936E-07
 -3.40867749800062E-06 -2.27326990217070E-06 -1.27690677603722E-07 -9.31402291938235E-08  3.09240731969728E-06
  2.68320117086455E-06  2.98469628131992E-07  4.73788343393705E-07 -1.93865915826466E-09 -2.91276120341190E-07
 -1.00138633143392E-08 -2.25842742745600E-08  4.90500585559416E-07 -4.44075507698772E-08 -3.71903884791474E-07
 -3.15275295233877E-07  2.68984331393957E-07  1.19270432327380E-07  4.90470212417508E-07  5.62189569188349E-07
 -5.63690044657247E-08  5.99676063658159E-08 -1.15870310292826E-07  7.16753879214361E-08 -8.70606794314351E-09
 -4.88179249070388E-08  1.40131020826971E-08 -1.50906762868687E-08 -1.81810854209853E-07 -2.06170401584913E-07
 -1.97401548015638E-07 -5.66592559328752E-08  3.84578512375019E-07  4.38782705614156E-07 -7.53672837238127E-08
  2.30094722603358E-08  1.04184481430203E-07  6.37004820664076E-08 -8.31046670798599E-09  4.22383384445869E-08
  3.74228495677398E-08 -2.50585491183026E-07 -1.24914021136432E-06 -3.35918632199968E-07 -2.91694528661732E-06
 -2.01104311936389E-06 -4.75033271279514E-07 -3.34402765932515E-07  1.79583520077058E-06  1.25879045677827E-06
  2.25856615786642E-07 -1.32809743415774E-07  2.30063752026268E-08  2.08814084173951E-07 -1.57603148322506E-07
 -2.47839377419982E-07 -1.21881625993076E-06 -3.97293113026832E-07  6.66532383751208E-08  5.99405724576490E-08
  4.49447465489311E-07  2.71744789003820E-07 -5.00505017781634E-08 -4.21770626392925E-08  8.62883495931065E-09
 -3.88856178633077E-09 -1.57427852288131E-08 -1.31682216873300E-08 -1.22215903365199E-08  3.46135388639079E-07
  1.63732413091012E-06  4.89454019977322E-07  2.93498562845917E-07  1.61400678231350E-07 -7.30985496203199E-07
 -4.82469700142329E-07 -1.78970415709572E-07 -9.54556082099307E-08 -4.79566918981365E-08  3.48935225087833E-08
  4.32308100645597E-08  5.96116635742682E-08  2.31290291015463E-08  3.74309060146444E-07  1.86186394448130E-06
  6.10104622752224E-07 -1.01856502405499E-06 -6.35650288695963E-07  9.94673262305014E-08  1.41237809670080E-07
  6.57920847048732E-07  4.13553009506247E-07  1.62550686296325E-08 -1.28411774421836E-08  2.11440933805051E-08
  7.42282503622301E-09  2.78031064308773E-08  5.02541782602898E-07  2.61598260933622E-06  9.39955655517621E-07
  3.09619785069629E-06  2.13632400745146E-06  4.33755032536525E-06  2.91895864268801E-06 -1.84482706525222E-06
 -1.23960553250396E-06 -1.11234812316733E-08  8.73235885731458E-09 -8.64521513669967E-09 -3.11629650235399E-08
  1.88172329557218E-08 -7.92610523639125E-07 -4.12781712227646E-06 -1.49374999304116E-06  2.05031261626489E-06
  1.30457658176838E-06 -2.40817515161136E-06 -1.61249717185807E-06 -1.33841423821499E-06 -8.54147445068107E-07
  9.74882331031692E-08 -6.50958647629266E-08  2.42679503463965E-08  6.90844768113905E-08  4.72998217907710E-09
 -6.87061265781016E-08 -3.38353565189499E-08  3.34756164464867E-09 -7.57360263503782E-09 -2.01462746816746E-09
  3.37355589596076E-07  1.20512284561259E-07 -2.37670760389865E-08  1.69355592241191E-08  1.38718672458893E-08
  5.68902171871489E-06  2.71782957482258E-06  1.44144034506110E-08  1.16580754466655E-07 -1.28405258970623E-08
 -1.85177176281088E-06 -8.60541458803109E-07 -3.05199380606287E-08  4.31970010717371E-08  2.12085078846046E-08
 -2.07702031657789E-07 -1.13611423762167E-06 -4.06040770356896E-07 -3.77705138758519E-07 -4.38468677653705E-07
  2.29841868960927E-06  1.58521448504040E-06 -1.35829516395925E-07 -1.93807692727276E-07 -1.05436970759076E-07
 -6.61132570821144E-08  1.24725597374638E-08 -1.07101082686664E-07 -5.49496935306988E-08  1.28655079162438E-06
  6.77437511198984E-06  2.52843404900797E-06 -1.95089227204068E-06 -1.20862944948942E-06 -5.07970066503006E-06
 -3.37294859620222E-06 -1.28168271411030E-06 -8.56345711478165E-07  2.82833220488164E-08  3.42170426653950E-08
 -3.28934561741778E-08  1.25832708391730E-07  7.71996090541476E-08 -6.81452737564508E-07 -2.37013372570967E-07
 -3.44536900351161E-09 -7.41454743837599E-08 -5.50047421626214E-09  2.85348135223151E-06  1.63510416459193E-06
  8.47697108242766E-08 -1.96589327664756E-08  5.53263999731005E-08  3.85969242923779E-06  2.13321918469269E-06
 -1.08579986613217E-07 -3.58082245960033E-08  7.39695337332158E-08 -3.39291583383898E-07 -1.81678519749026E-06
 -6.41812473194174E-07  2.33448636961548E-07  3.97326707027308E-07  2.91498528452793E-06  2.00761325976896E-06
 -9.14263363773643E-08 -2.01061667462819E-07  1.38202306178348E-07 -9.07224364354999E-08  1.55581272999121E-08
  1.13825286599507E-07 -7.41937818335993E-08 -9.37449790484456E-07 -3.44836131205745E-07  5.93832609028163E-09
 -8.89375554495003E-08 -8.13003716193882E-09  2.05691998156790E-07  2.50711172882131E-08  3.51311278904078E-08
  1.16390306774360E-08  1.92520185361167E-08  4.44649352380006E-07  2.19593589517649E-06  7.03878226300288E-07
  1.24341487743846E-06  7.64522105166353E-07 -3.51172419985028E-08  6.38743739032009E-08  7.57582192845473E-07
  4.74120555768788E-07 -1.66622045397908E-08 -1.47179166698443E-08  2.59894554503040E-08 -1.57406601693297E-08
  2.23071287032693E-08 -2.97754577271515E-07 -1.50186820790539E-06 -5.21226912473198E-07 -2.31906207337995E-07
 -1.95539196323187E-07  4.18926381205481E-07  2.49735971388192E-07 -1.52162018466921E-07 -1.22312469384698E-07
 -1.88728300720885E-08 -9.64194407980593E-09 -7.75801014290268E-09  6.49610035989276E-09 -3.09957172563672E-09
 -9.42138967221218E-07 -4.92546011173711E-06 -1.79518688104148E-06 -2.42171466838233E-06 -1.53713818339273E-06
 -2.96109741465892E-06 -1.98901296176837E-06 -1.51828783159952E-06 -9.65469593590081E-07 -9.66864410753362E-08
 -6.19285408219827E-08  2.38010026311627E-08 -9.35056330831573E-08  7.21578788933638E-09 -9.32734466919977E-08
 -5.46986834951003E-08  1.07825643069520E-09 -5.92664809086047E-09  1.05945011224278E-09 -2.28967686057863E-06
 -1.05729030430593E-06  3.39504143315967E-08  4.82098429472777E-08  2.41346488093649E-08 -3.79692822244817E-07
 -1.87826023783178E-06 -5.04941020674457E-07  2.60870102803183E-06  1.89750389150858E-06  2.99143558895831E-07
  2.71496681935519E-07  1.30869666826184E-06  1.01280206623543E-06 -2.25625281142652E-07 -1.15044736067345E-07
  7.01518711960453E-08 -2.91516554694489E-07 -1.44370540520127E-07  6.76477026034566E-07  3.44935654562332E-06
  1.19213789991843E-06 -3.59164379373344E-06 -2.54110579116267E-06  5.08238822457073E-06  3.38985674835751E-06
 -1.80347065928326E-06 -1.20808742651370E-06  5.19705641743811E-08  4.21376268502827E-08  2.29027821009863E-08
  5.37948834121599E-09  5.37311880208652E-08  6.62714468016248E-06  3.15670744164511E-06 -4.01950916370768E-08
  1.41566028449100E-07 -3.59180649658385E-08 -2.60065795803709E-06 -1.15392465991247E-06  5.60620075807876E-09
 -1.43584744727959E-07 -9.08667458085290E-08 -1.20148531589521E-06 -4.82026479303180E-07 -1.01237462989921E-08
  2.87211295263512E-08 -2.72030730691083E-08 -1.05822981547167E-06 -4.06205984040489E-07  1.29732735354333E-08
  4.69095361477896E-08 -1.95974814376181E-08  4.37571576850571E-07  1.96960759418187E-07  2.02332976599027E-08
  2.24382580546456E-09 -1.41013835319499E-08  5.22687599700027E-07  2.27843488962722E-07 -2.18684192581745E-08
  8.31562269667019E-09 -1.56623028984978E-08  6.86900761295546E-07  2.89492140388754E-06  6.36227972524989E-07
  1.55592562010035E-06  8.60506427045830E-07  1.99903016752737E-06  1.00807342930957E-06 -1.04271687540989E-06
 -6.43237563638476E-07  4.24609172156450E-07 -3.01527619609139E-07 -1.16053073797098E-07  3.46968823260085E-07
 -5.55820367612220E-07  7.06304489344806E-01  2.66564800604506E-05 -1.01598479281706E-05  3.02713299155871E-05
  1.25823396994357E-05  2.69694703306428E-05  1.65668703243940E-07 -2.30946816116177E-07 -6.58571810936432E-07
 -1.94087556184580E-07  1.31260644897954E-07 -5.67148973361264E-07  4.40015065774329E-06  2.75692229208424E-05
  1.34729066528752E-05  1.22976715600058E-05  2.57086682501467E-07  8.62829011807018E-07  4.06482211733038E-06
  9.97157045164608E-07  4.09800486694666E-07  8.08162138952702E-08  1.38660954572955E-07  1.11359630044944E-08
  3.94093589970048E-08  2.03080424506395E-07  4.15679451539890E-07 -1.97734407246218E-06 -3.71560671742663E-06
 -2.93647010022908E-06 -5.27931594872169E-07 -7.53507252138813E-07 -2.96453931191218E-07 -3.03598874847932E-06
 -5.44496778278442E-06 -3.93699639553689E-06 -1.16937926971179E-07 -2.14955060255980E-07  9.01058977508832E-10
  2.69963730560036E-08 -1.54057718502053E-08 -1.98562001952599E-07 -1.25491179877636E-07 -2.96044266690147E-07
  4.86649103761642E-08  9.15426445699728E-08  4.68755739542984E-07  4.13908057188460E-07 -1.42337906239160E-08
 -1.93739371457582E-08  1.40329979537085E-08 -6.18401162901006E-07 -5.88048243679363E-08 -6.69990249043028E-08
  4.69253764411134E-07 -1.17994938465655E-07 -1.57419527686733E-07  7.47909158344900E-08 -4.74953907565344E-08
  3.72081602268292E-07  3.32690444281013E-06  2.28373060355748E-06 -4.20411343894877E-06 -3.66183636076276E-06
  9.06814564300394E-07  7.17997213520824E-07  2.74425236945567E-06  2.32368537873002E-06 -3.10730744566420E-07
  2.28073169342635E-07 -3.78082556031190E-08 -6.78275229226045E-07  3.68234702262884E-07  3.12216480641759E-07
  2.59404535483901E-06  1.59958645735233E-06 -1.85675030544026E-06 -1.71869715388005E-06 -2.23592794368932E-06
 -2.04422041155090E-06 -2.09404924295288E-06 -1.87839079649228E-06  4.86279255147697E-07  4.50835347225118E-07
  2.05159306689989E-07  7.16420319261320E-07  3.16395225264589E-07  7.15150309683057E-07  2.87083265638895E-06
  5.40057965887267E-07 -4.45109979450249E-07 -3.01733507454509E-07  1.83893623882542E-06  8.78883888582946E-07
 -7.88245636378809E-07 -5.44412009073794E-07 -3.38640977103366E-07 -3.86292457004252E-07 -8.24955723062107E-08
 -4.98725479177975E-07 -6.13487427583629E-07 -2.73398805162601E-07 -1.22388480474194E-06 -3.03590707253713E-07
  5.89327243629473E-07  3.69276378945186E-07 -3.61890902818656E-07 -2.11276508014629E-07  3.15587387192327E-07
  1.98813110998517E-07  1.94758593679659E-08  1.45234677641328E-08 -4.51791578515848E-08  7.95982041877157E-08
 -5.99189160246524E-09  3.50009112021995E-07  2.69266696626925E-06  1.60282274793508E-06  1.76888482773536E-06
  1.71252248743886E-06 -1.78872539621650E-06 -1.70098470279785E-06 -1.43374807018931E-06 -1.36085809172329E-06
 -4.47701310026787E-07  3.07541302732730E-07  6.16523287830191E-08 -5.98999246960149E-07  4.22931533091049E-07
  4.32022858364564E-07  3.67838527345009E-06  2.39983661664417E-06  3.93860840134826E-06  3.38932524801416E-06
  1.26749016078267E-06  1.00139007275296E-06  3.33507483646193E-06  2.79035295084260E-06  3.42351895297476E-07
  3.28326923400368E-07  1.38494533094354E-07  7.40907239855896E-07  2.60351486635556E-07 -1.81254367109230E-06
 -9.39166933663507E-06 -3.41001412783250E-06 -2.08602610914769E-06 -1.26991219704943E-06 -6.57278554548436E-06
 -4.42749534507485E-06  1.40891579082601E-06  8.91426550973274E-07  5.07614138330456E-09  3.91718045387160E-09
 -3.33255249969332E-08  1.19106981412417E-07 -1.21936485321479E-07  3.91195277116637E-07  3.40265586149139E-06
  2.26904052558198E-06  1.27601090126993E-07  9.30927959058486E-08  3.08708884139865E-06  2.67864219508614E-06
 -2.96905501984939E-07 -4.72334239118545E-07 -1.91078178716155E-09 -2.90398954565568E-07  1.01772064090584E-08
  2.25427503646231E-08 -4.89244354925515E-07  4.41194169676717E-08  3.70018625919742E-07  3.14179179949063E-07
 -2.69232718558682E-07 -1.19584146893247E-07  4.91206811466155E-07  5.62446846385531E-07  5.67802036931197E-08
 -5.95019457908822E-08 -1.15533434730403E-07  7.14933228869161E-08  8.64758753092300E-09  4.88032062083864E-08
 -1.40515234846721E-08  1.48529104149309E-08  1.80269440908002E-07  2.05291068822783E-07  1.97841217788565E-07
  5.71134418139727E-08  3.85635532093791E-07  4.39365483904977E-07  7.57707451727582E-08 -2.25997940898182E-08
  1.03865662669702E-07  6.35409241539073E-08  8.26620651101803E-09 -4.22369276189182E-08 -3.74297823066181E-08
  2.50433830419122E-07  1.24857750597525E-06  3.36024377224172E-07  2.91258675731573E-06  2.00811636253076E-06
 -4.73252189861807E-07 -3.33147051310182E-07 -1.79278988960446E-06 -1.25672081897013E-06  2.25506583953435E-07
 -1.32590769361278E-07 -2.29135985416110E-08 -2.08547461174575E-07  1.57378582748611E-07  2.46625488719301E-07
  1.21262629895920E-06  3.95199834729823E-07 -6.43177470916684E-08 -5.84960049399535E-08  4.48342782932907E-07
  2.71058887805005E-07  4.86219485424091E-08  4.12970912598782E-08  8.67447231295058E-09 -3.92020656917374E-09
  1.58204810458595E-08  1.32453377608129E-08  1.22818063547431E-08 -3.44982873201177E-07 -1.63155306898050E-06
 -4.87453673657276E-07 -2.89522125508871E-07 -1.58611149937473E-07 -7.28808484229647E-07 -4.80952294775887E-07
  1.76387240428003E-07  9.36532448396170E-08 -4.78458600131245E-08  3.48024780097521E-08 -4.31093677048644E-08
 -5.95226095474836E-08 -2.29981363215194E-08 -3.73733943131894E-07 -1.85893394064984E-06 -6.09097026297181E-07
  1.01687198417058E-06  6.34613143359283E-07  1.00027649255131E-07  1.41620940179239E-07 -6.56896595492590E-07
 -4.12929960812784E-07  1.62519850286299E-08 -1.28424494433594E-08 -2.11537258465955E-08 -7.38440035798483E-09
 -2.78442642429660E-08 -5.01984737899755E-07 -2.61268781901051E-06 -9.38419456159314E-07 -3.09331575035556E-06
 -2.13434221907347E-06  4.33398839182196E-06  2.91653843867292E-06  1.84288045118098E-06  1.23825702000997E-06
 -1.11363031678403E-08  8.76419320759348E-09  8.58661663278622E-09  3.10971311538226E-08 -1.88640614903286E-08
  7.91471067803463E-07  4.12200411454814E-06  1.49182160204589E-06 -2.04890269731818E-06 -1.30374125359274E-06
 -2.40608652962706E-06 -1.61113145939239E-06  1.33760664418303E-06  8.53682783434711E-07  9.73814836362274E-08
 -6.50278924271802E-08 -2.41486199655330E-08 -6.89778929424143E-08 -4.64896415237455E-09  6.83980828293113E-08
  3.36301115640613E-08 -3.42147055613923E-09 -7.50086191327213E-09  2.05800938711765E-09 -3.35045044710499E-07
 -1.19483328849937E-07  2.37418586341365E-08  1.69641827779543E-08 -1.38514662942130E-08 -5.68473766172268E-06
 -2.71556394696459E-06 -1.44548828689335E-08  1.16464364347033E-07  1.28684760178558E-08  1.85163894032459E-06
  8.60547839042794E-07  3.04485049710275E-08  4.30578129289939E-08 -2.11687376453539E-08  2.05753371513440E-07
  1.12630356924942E-06  4.02825548232633E-07  3.80465956545080E-07  4.40111103228076E-07  2.29728306657297E-06
  1.58458632260327E-06  1.37370167253000E-07  1.94679864172789E-07 -1.05371473537458E-07 -6.60805965148695E-08
 -1.23491176919045E-08  1.07019802709107E-07  5.50751420611539E-08 -1.28526640251513E-06 -6.76760413213606E-06
 -2.52577995629864E-06  1.95777588073959E-06  1.21336259324581E-06 -5.07563653801111E-06 -3.37008627196809E-06
  1.28554395237657E-06  8.59003266357440E-07  2.85166889610595E-08  3.43021993680821E-08  3.29990827419146E-08
 -1.25866471366089E-07 -7.70571128504609E-08  6.82100024010972E-07  2.37238349135654E-07  3.32664359368317E-09
 -7.39900135579913E-08  5.43932101118888E-09 -2.84809266899146E-06 -1.63259147325074E-06 -8.48734891858776E-08
 -1.95541884923746E-08 -5.53776256146256E-08 -3.85374556869013E-06 -2.13043580792039E-06  1.08642944084873E-07
 -3.56955339504307E-08 -7.40144164918332E-08  3.37246205382926E-07  1.80646346622601E-06  6.38396283117255E-07
 -2.36170620416701E-07 -3.98973975380054E-07  2.91345981917145E-06  2.00671345192839E-06  9.31043679483109E-08
  2.02064726065338E-07  1.38117942301098E-07 -9.06733013129940E-08 -1.54287268067958E-08 -1.13763335305846E-07
  7.43502891069209E-08  9.37963360956891E-07  3.45016022373107E-07 -5.82060921341299E-09 -8.87657422229010E-08
  8.05851414425041E-09 -2.03825152557488E-07 -2.42860454910838E-08 -3.50971260197203E-08  1.16876976945915E-08
 -1.92314941232362E-08 -4.44132372884537E-07 -2.19329484622506E-06 -7.02970074023070E-07 -1.24164300589713E-06
 -7.63449083652188E-07 -3.43864190267170E-08  6.43590293089316E-08 -7.56620794532526E-07 -4.73530983227866E-07
 -1.66635717841956E-08 -1.47194842845169E-08 -2.60100040809466E-08  1.56990357350331E-08 -2.23665484301349E-08
  2.96504738911875E-07  1.49546602422232E-06  5.19027797749624E-07  2.29374379962789E-07  1.93886963745581E-07
  4.18261541956398E-07  2.49356647750324E-07  1.50786120529288E-07  1.21441687832905E-07 -1.89157487517865E-08
 -9.66416067967360E-09  7.86020583877862E-09 -6.54912147454324E-09  3.21283126543741E-09  9.40955403385719E-07
  4.91937965603184E-06  1.79315299375392E-06  2.42018238833885E-06  1.53624521000562E-06 -2.95909759863860E-06
 -1.98769920272081E-06  1.51749528069157E-06  9.65047848963170E-07 -9.66051975141464E-08 -6.18835864798142E-08
 -2.36540939134780E-08  9.33642176036411E-08 -7.14284170895182E-09  9.31703766160546E-08  5.45561297283832E-08
 -9.93047456054199E-10 -5.85272414360189E-09 -1.01855146471172E-09  2.28968062314057E-06  1.05736875541299E-06
 -3.38686412642187E-08  4.80653084644057E-08 -2.40950603954082E-08  3.79648875136811E-07  1.87821446594141E-06
  5.05216393669982E-07 -2.60581893442898E-06 -1.89545702491129E-06  2.99400289559384E-07  2.71544320531751E-07
 -1.30692995230952E-06 -1.01157515427381E-06 -2.25389009847560E-07 -1.14903768914680E-07 -6.99620957582257E-08
  2.91189268887840E-07  1.44162239992200E-07 -6.75706017128220E-07 -3.44500547487020E-06 -1.19026544486811E-06
  3.58901198373094E-06  2.53919781002114E-06  5.07950708090642E-06  3.38792618298828E-06  1.80193790140816E-06
  1.20697395682362E-06  5.19783318480346E-08  4.21290850129483E-08 -2.28992812555830E-08 -5.30227685684372E-09
 -5.36861058262949E-08 -6.62384876614305E-06 -3.15490718481837E-06  4.02283256993021E-08  1.41463543689291E-07
  3.59279422940223E-08  2.59953950245043E-06  1.15378465102727E-06 -5.61229188491971E-09 -1.42860987942558E-07
  9.08140786477530E-08  1.20281010467706E-06  4.82743621410041E-07  9.83291171668522E-09  2.88609097854531E-08
  2.73377911512773E-08  1.06011910922991E-06  4.07135348944357E-07 -1.27048867351431E-08  4.70559576210250E-08
  1.97102577546758E-08 -4.36871689044173E-07 -1.96645266215478E-07 -2.02159661240664E-08  2.23168020121378E-09
  1.40920597475360E-08 -5.21913396959193E-07 -2.27500592320288E-07  2.18563493223533E-08  8.29395541381183E-09
  1.56562476862246E-08  2.32576097627484E-06  9.41762275915013E-07 -1.78235867680039E-08 -4.32742127886382E-07
 -4.20834317379413E-07 -2.32549626912802E-06 -9.42086653269009E-07  1.78031074773226E-08 -4.32191432278711E-07
  4.20319778613041E-07
* ORBITAL    1    2
 -2.64329431035303E-06 -1.22645114817569E-05 -3.29657192401993E-06 -1.27611675964002E-06 -1.17938720203369E-06
 -3.01919317905041E-09 -3.37120636335797E-09 -1.17316200032838E-06 -7.87830155049231E-07  3.58243888878176E-10
  7.25870217366027E-10  4.86120879212515E-07  6.28001189538590E-08  5.10558857224895E-07 -1.89545734571740E-07
 -2.93035957606434E-06 -2.44872015923216E-06 -2.94111605797200E-09 -4.04909089467081E-08  3.92858041652371E-09
  3.79627721569294E-09 -7.98602159563090E-07 -8.16164918450425E-07  6.43048498797388E-11  8.93112446298517E-10
  1.55852877489593E-07 -4.05087754696724E-08  1.00697600239801E-06 -2.80247814623110E-06 -1.30113718772578E-05
 -3.50779899128168E-06  2.11118073779009E-06  1.69910681742966E-06 -5.57082393060049E-09 -5.00137297280219E-09
 -9.02723663990076E-07 -7.24576077793753E-07 -3.58776112490257E-10  4.59864712872003E-10  3.97797307211718E-07
 -1.82096340784412E-07  6.97197112175780E-07  6.23822243327500E-07  3.54868802539264E-06  1.54157569984772E-06
 -5.52878360016508E-06 -3.71016098226342E-06  1.09062018349793E-08  7.48223495638901E-09 -3.06802978307565E-06
 -2.03288363117904E-06  1.85536290643092E-10  5.00957209887947E-11 -8.78608589315655E-09  1.89640544960911E-08
 -6.69720473674468E-08  2.57589964277982E-07  1.36185636241418E-06  4.99414564504709E-07 -8.97509003992241E-07
 -5.48175837153505E-07 -1.81537777461976E-09 -1.14302985768595E-09 -5.02993753873003E-07 -3.16261699121928E-07
 -5.57926036491925E-11 -1.97511082926930E-11 -3.13086895021656E-08 -1.17525589841922E-08 -5.96581806136280E-08
  8.19965030317555E-07  4.41342876927018E-06  1.77906066994413E-06  5.91021506389800E-06  3.99837842284098E-06
  1.48411845741094E-08  1.02486704115313E-08 -3.63055669395954E-06 -2.45100000295091E-06  1.03787033636347E-11
  5.73407960097259E-12  2.87711397172049E-08  1.13766776282882E-07 -1.44077453914613E-07  3.45611669320652E-07
  1.78701555093974E-06  6.29981830463935E-07  1.03031406986851E-06  6.26588766982509E-07 -2.09920160924923E-09
 -1.33016692610272E-09 -6.38333575307310E-07 -3.90378644502876E-07  8.63371889472080E-11 -3.88803090788622E-11
 -2.25411462475955E-08  9.39742401537663E-09 -4.73211232123373E-08  8.15861772384072E-07  1.34608582110840E-07
  2.90398428839119E-08 -9.94127001970970E-10  3.23701466082113E-07  3.44571938571587E-07  1.50467250618832E-07
  7.98829111998933E-09  6.97906487845369E-11  5.30303481111368E-09  3.90551929293656E-07  1.82116575023725E-07
 -1.27396609542120E-08  8.42446055987454E-11  7.78387146900120E-09 -1.08191612033067E-06 -4.99080323279714E-06
 -1.34502413869701E-06  9.12821226267381E-08 -1.01322242684823E-08  3.57848503393412E-06  1.97138868815920E-06
 -1.94630936236167E-07 -1.85713503891892E-07  1.30568465825329E-07 -1.56727144640582E-07  2.36371627671091E-07
 -1.19844903457188E-07  4.76413540520943E-07 -7.06304247873967E-01 -2.48852215567764E-05  1.89825817329573E-05
  1.30039102372434E-05  4.33749441713569E-06 -1.32879369779863E-05 -1.69218842967885E-07  1.53172890360660E-07
  2.83616711295803E-07  1.00322409103829E-07 -1.11655010326624E-07 -7.30761627613418E-07  9.42883286686341E-07
  2.44833265318392E-06  1.06251070967085E-06  2.98347237819590E-07 -2.02079938860941E-07  1.71754154979809E-07
  1.93104901159605E-07  4.17758753764927E-08  1.46429437690558E-08  9.05949168387988E-08  1.64384403571169E-07
  3.60768984806490E-08 -7.58461246438289E-07 -1.07133828868179E-06 -3.94005422683836E-07  6.83277784447566E-07
  1.17025334761644E-06  8.91596985897250E-07  3.92142840998507E-07  5.55361014547867E-07  2.15247304534137E-07
  1.75851150215661E-06  2.73000566106389E-06  1.57589191942646E-06 -8.18598711847753E-09  5.77170802422834E-08
  2.75223422869370E-09  3.24949299985984E-08  2.05563780327754E-07  2.55246311480901E-07 -1.96561348434872E-08
  6.16896846620887E-08  1.53629549775954E-08  2.50006942194098E-08 -2.42493035819689E-07 -3.18499009938304E-08
 -4.04633270859344E-09 -1.15003751730789E-08  1.44629834509536E-08 -6.16761549308575E-07 -5.83722574312225E-08
 -1.13122583116612E-07 -4.04636878731935E-07  1.22700221171311E-07  2.61397428540421E-07 -7.64285785460404E-08
  1.43054723140651E-07  3.67849014024186E-08 -8.16170034756826E-07 -1.09601297187093E-06  3.62065752510108E-06
  3.02187615469638E-06  2.17727750032317E-06  1.84251492553810E-06 -2.61222278411214E-06 -2.16349781242723E-06
 -1.65055177194387E-07  1.54252210661059E-07 -5.39609889994317E-08  5.88756448138651E-07 -3.87770904808431E-07
 -1.09034460768723E-07 -1.69198962315658E-06 -1.51938391127175E-06  3.24424409617033E-06  2.56899475262465E-06
 -2.79886944979788E-06 -2.30648004433842E-06  2.82400802070121E-06  2.20167428712179E-06  8.64754596942124E-08
  2.06454287462197E-07 -2.41039313891491E-07 -5.73167529975718E-07 -3.02713539748866E-07 -1.00266313860914E-06
 -4.42923694849975E-06 -1.04436821014854E-06 -1.23880513690756E-06 -6.33865544496690E-07  3.53292245885833E-06
  1.93775983262255E-06 -6.28159439294595E-07 -4.53505862140582E-07 -6.53342212068691E-08 -2.12440892986694E-07
  2.29273498564275E-07  2.12414346580291E-07  4.35980934956986E-07  3.23276938412366E-07  1.54802979843927E-06
  4.95416116890487E-07 -2.11553277775430E-06 -1.48210738458019E-06 -3.60175754332117E-07 -2.58079412178237E-07
 -1.25850541421232E-06 -8.82020088219938E-07  4.17916382655040E-08  2.30429944491826E-08  5.11307485189633E-08
 -7.77031639625274E-08  2.12040520825922E-08 -5.67308678638173E-08 -1.31454727692892E-06 -1.32828305581879E-06
 -3.35236872629038E-06 -2.71988719491969E-06 -2.51926165161813E-06 -2.09489662585333E-06  2.23290073283641E-06
  1.73518653902514E-06 -6.78680282703858E-08  1.08806780880730E-07 -8.91269097275332E-08  5.05700477042879E-07
 -4.02058772635008E-07  1.86945600645840E-08 -9.39969295523033E-07 -1.12886326973140E-06 -3.42908524799034E-06
 -2.84388725996699E-06  2.43432631950852E-06  2.05971836797792E-06 -2.99553289932428E-06 -2.43809591392617E-06
  1.88692458937855E-07  2.34738878681515E-07 -2.10451612995563E-07 -6.48817136119767E-07 -2.91295976059954E-07
  6.11913621508215E-07  3.18338577329978E-06  1.21595436884320E-06 -3.10582827230719E-06 -2.14112560301589E-06
 -2.08735342622103E-06 -1.47168754251381E-06  1.94287936657235E-06  1.34552992050907E-06  8.97515834411355E-08
 -4.53680869001309E-08  5.19791396804729E-08  5.49840310456870E-08  4.15465028307553E-08 -2.68304007388859E-07
 -2.65314771778113E-06 -1.86347669114270E-06 -3.99858488691444E-08 -2.14645614389959E-08  2.34728620504975E-06
  2.01158747054117E-06  6.90019831888014E-07  6.41024074559700E-07 -1.27941562500374E-08 -3.86943907053166E-07
  7.15097499687172E-08 -1.81644617981440E-08  5.53150535854654E-07 -1.26747935753573E-07 -8.28648000885854E-07
 -4.81678456624553E-07 -1.05261156359643E-07 -1.35379675365944E-07 -3.24361023414793E-07 -1.12605663204359E-07
  1.79138756666327E-07  2.04070825061758E-07 -1.48628323310554E-07  8.03183573999008E-08 -2.65187819272320E-08
 -7.25251990467176E-09 -1.72381979087504E-08 -1.06339388263770E-07 -6.88691150359270E-07 -3.90920560034875E-07
  2.08013585278863E-07  2.10488490042043E-07 -4.70768243410881E-07 -2.62528871909736E-07  1.88003282595501E-07
  1.88565546589092E-07  1.40023507831407E-07  6.98660539927712E-08 -1.86175527174714E-08 -4.49257717838518E-10
 -2.72218360604224E-09 -5.77337002495620E-08 -1.98824891022707E-07  6.49034804092657E-08 -1.92495824971111E-06
 -1.29276671773399E-06 -8.20868091034094E-07 -5.77266294765615E-07  1.34518552992891E-06  9.14328585472860E-07
  1.53939615113839E-07 -9.62982880667893E-08  3.95850974160078E-08  1.15011287981170E-07 -9.93033804117158E-08
 -5.31727284029140E-07 -2.71128815216695E-06 -9.16789843401944E-07  1.01766772820396E-06  6.28830684387232E-07
  4.88985983969921E-07  3.04160341454742E-07 -6.22625992382681E-07 -3.83178194461411E-07 -2.02780169495287E-08
  1.41012269853369E-08  3.41753909643594E-08  3.35616673253797E-08  2.70123683657114E-08  5.07600402604310E-07
  2.54154893193321E-06  8.81220696391544E-07  1.73983505178251E-06  1.22077901527380E-06 -9.67620819600476E-07
 -6.75265350761786E-07 -1.13031492214081E-06 -7.88632367057526E-07 -4.96280507188043E-08  4.05905823739734E-08
  5.38319586488326E-08  3.98838521188780E-08  5.76987705902529E-08  2.50636874262886E-07  1.27767804770185E-06
  4.40262858033519E-07 -7.34688990015423E-07 -4.49874529650086E-07 -2.38497544423182E-07 -1.64211340428187E-07
  4.44452527020427E-07  2.70197536612428E-07  1.12506557345560E-09  6.82759696739501E-10 -4.25102203494116E-09
  1.65319648076487E-08 -1.78653566134471E-08  2.33754156047378E-07  1.39011056741837E-06  6.54312281493526E-07
  1.26720541285350E-06  8.71437801079367E-07  1.53917080968136E-06  1.04718763796173E-06 -8.55915339844856E-07
 -5.92883796448683E-07  6.40476902357573E-09 -1.44654460084578E-08 -2.47840838090338E-08 -2.65649211325599E-08
 -2.11155005407895E-08 -4.95372970544708E-07 -2.52506211977261E-06 -8.35919798639915E-07  6.07653284658401E-07
  3.60317855688234E-07 -8.97492658111969E-07 -5.86065779585197E-07 -3.47639270615407E-07 -2.00157493110523E-07
  4.66288668031214E-08 -2.97729568269195E-08  5.16897375156114E-08  4.48745029202492E-08  3.63702103762692E-08
 -1.35291139941594E-07 -9.00034019656219E-08 -3.22067155222172E-08 -3.21632982425593E-08  1.89019908290302E-08
  1.02202157192946E-06  4.55124395185010E-07 -1.08111746958071E-08 -1.24889146212077E-08  8.75168285032263E-09
  1.87629620208526E-06  9.91670931854185E-07 -1.78339774397278E-08  5.15657150403401E-08  1.25274557827141E-08
 -4.77471853195158E-08  7.54991196325048E-09 -3.09916636528113E-08  6.08226444361480E-08  1.72313977058150E-08
 -8.54278129957261E-07 -4.29940561759382E-06 -1.40765401281726E-06  1.21147772920221E-06  7.19429029480868E-07
  4.88220599242703E-07  2.69708018749484E-07  6.77180326724805E-07  3.82844721331392E-07 -2.92689720982863E-08
 -1.48805181570217E-08  5.33374198253536E-08 -3.49187026640422E-08  5.47855128934082E-08  5.65587217898719E-07
  2.98260477255341E-06  1.16992533742924E-06  3.02893057575779E-06  2.08428697169086E-06 -1.79844084023403E-06
 -1.26558668487756E-06  1.69830871278102E-06  1.16959723596094E-06 -1.02489318663177E-07 -3.73526858457617E-08
  4.56007631872421E-08 -1.50082794068998E-08  6.13604624914727E-08  2.90153192772442E-07  1.02081521544718E-07
 -5.22137462147440E-08 -6.82300788680093E-08 -2.69114420403545E-08  2.37514188003255E-06  1.10745643988619E-06
 -4.54864355661985E-08 -4.56494005435120E-08 -2.23023680623491E-08  2.64757374085156E-06  1.23759621889514E-06
  2.86606677200952E-08 -4.82774998446256E-08 -2.03819449058658E-08 -9.17022501888656E-07 -4.62787572490378E-06
 -1.53220158978868E-06 -1.21950679726261E-06 -7.38242483940679E-07  6.99628255649457E-07  4.13562575447092E-07
  7.52396709450007E-07  4.50028223417347E-07  3.70602912219374E-08 -2.15364767611292E-08  5.73928929897392E-08
  2.79838377137804E-08  6.91084428411272E-08  2.18379462468784E-07  7.52768021134501E-08  5.23300466996776E-08
 -7.65742729363391E-08 -3.18305698689918E-08  7.94190030324970E-07  3.34312952614859E-07  1.32615022372703E-08
 -2.15126092953151E-08  8.06242513725050E-09  2.24460352235197E-07  1.14378611370577E-06  3.91576897980296E-07
  7.60099490187186E-07  4.59020442608985E-07 -3.30869489286011E-07 -2.17944524970239E-07  4.12679264819821E-07
  2.52490112374700E-07  2.50489358755376E-10  3.00830453211734E-10 -6.93726363745056E-09 -2.03266121436149E-08
 -2.53369636777918E-08 -5.36855009583853E-07 -2.75012927521630E-06 -9.43815376974373E-07 -1.10566263043548E-06
 -7.21553550233504E-07  2.86097917489820E-07  1.65171619093960E-07 -6.00970594194136E-07 -3.80329120077052E-07
  1.95382935935547E-08  1.02125131007845E-08  4.38571412516099E-08 -2.34527182339737E-08  4.80008228261994E-08
 -5.14878477212675E-07 -2.64841217629689E-06 -8.87676012148510E-07 -6.69183866074853E-07 -3.89634511871183E-07
 -8.81090970188173E-07 -5.80894898639382E-07 -3.46935863575435E-07 -1.84367128272131E-07 -3.62465437932536E-08
 -2.01882111697525E-08  6.50493116173419E-08 -6.40288673540238E-08  3.07617860264121E-08 -5.16023422902100E-08
 -6.25812567590948E-08  3.70358986271465E-08 -3.20650967488690E-08  1.77388482463225E-08 -2.36390343223603E-09
  3.40140728320887E-08  3.57881015483465E-08  6.31908389056181E-08  1.73610132103637E-08 -5.28588320898700E-08
 -1.97605078503062E-07  5.53440224389596E-08  1.13035958961067E-06  8.08096804464614E-07 -1.48879167721659E-07
 -4.66998683192540E-08  6.90471056309703E-07  4.81780118391459E-07 -1.04240426284446E-07 -6.21993958147189E-08
  8.68503755474244E-08 -1.50153005446374E-07 -9.10689356957436E-08  3.28529557692494E-07  1.86002163892994E-06
  8.04133902313117E-07 -1.13983619257106E-06 -8.28048885581832E-07  1.24829570062715E-06  8.35184596211954E-07
 -6.61917862496977E-07 -4.81796603696456E-07 -2.14795959933534E-11  6.15981490323327E-09  7.84729454351343E-10
  3.51783255455177E-08  2.07063766002851E-08  1.44214265780548E-06  7.88020271376161E-07  1.34520577811370E-08
  4.65514846907482E-08  3.59445538836282E-09 -5.00495773108255E-07 -6.50751579064978E-08 -2.66431125134348E-09
 -3.18072773570492E-07 -2.34674948987129E-08  5.75479274706799E-07  3.14352810607142E-07 -1.27947893854078E-07
 -6.07799507568358E-08  5.91599534432471E-08  8.45165552768687E-07  4.11124640426826E-07  1.20462962335875E-07
 -6.47195327521467E-08  5.06744659171117E-08  3.02865595229397E-07  1.37506856555850E-07  7.49268145995081E-09
  5.08088388483125E-09 -4.02995009161819E-09  3.28778136298119E-07  1.45237288180458E-07 -4.86278900447226E-09
  1.02360209769119E-08 -2.42249300645926E-09 -1.08344259007367E-06 -4.99720156667379E-06 -1.34640537462540E-06
  8.78122296258788E-08 -1.20450469492161E-08 -3.58301300134744E-06 -1.97367174491835E-06 -1.92302088023538E-07
 -1.84278878626704E-07 -1.31533323998628E-07  1.57412816002450E-07  2.36630184163033E-07 -1.20638122916200E-07
  4.77672032760522E-07 -7.07908157034584E-01 -2.49457508023036E-05  1.90056686288878E-05  1.29352656404458E-05
  4.30897483679153E-06 -1.33491376653220E-05 -1.69595146857457E-07  1.53695946850523E-07  2.85102059691390E-07
  1.00756906507381E-07 -1.11962379781408E-07  7.32049957595043E-07 -9.52866591821239E-07 -2.51086731534191E-06
 -1.09306763995514E-06 -3.26233102084931E-07 -2.02663071218429E-07  1.69807031588511E-07  1.83919157395666E-07
  3.95192977792377E-08  1.37113336578412E-08 -9.07821797317294E-08 -1.64705839278154E-07 -3.61064370419445E-08
  7.58371729720458E-07  1.07087830018869E-06  3.93063371235733E-07  6.87761518112111E-07  1.17867942680968E-06
  8.98257697699480E-07  3.93331851457273E-07  5.57055333774795E-07  2.15909787866478E-07  1.76539561737420E-06
  2.74235209380497E-06  1.58481855222535E-06  8.45258559959401E-09 -5.72283487657675E-08 -2.75309206811340E-09
 -3.25537727941277E-08 -2.05529598995661E-07 -2.54797221679018E-07 -1.93732442850521E-08  6.23584715778248E-08
  1.52532454914839E-08  2.47941852942265E-08 -2.43556902480106E-07 -3.27884690793333E-08 -4.01433873523099E-09
 -1.14564893603142E-08 -1.44951665649951E-08  6.18165146331802E-07  5.85053557009757E-08  1.13274780266492E-07
 -4.05701689292713E-07  1.22968009709471E-07  2.61754646931948E-07 -7.65986296069884E-08  1.43163090860649E-07
  3.59375216824620E-08 -8.23739128359823E-07 -1.10120467165669E-06  3.63018396779660E-06  3.03017416088219E-06
 -2.17932646576573E-06 -1.84413972284060E-06 -2.61844313228815E-06 -2.16876544921587E-06  1.65762655959669E-07
 -1.54770888863793E-07 -5.38743368980786E-08  5.90297745569199E-07 -3.88606636754362E-07 -1.09742835946594E-07
 -1.69787674529775E-06 -1.52301431205254E-06  3.24846079554083E-06  2.57289820180742E-06  2.80393999536390E-06
  2.31111575106609E-06  2.82875886156095E-06  2.20593556900784E-06 -8.75790440145499E-08 -2.07477598482389E-07
 -2.41504600317399E-07 -5.74794230992916E-07 -3.03431451679327E-07 -1.00430187862507E-06 -4.43583260570868E-06
 -1.04562215638613E-06 -1.23778076484579E-06 -6.33169114262744E-07 -3.53713175121944E-06 -1.93977834810835E-06
 -6.26360668924557E-07 -4.52263211057911E-07  6.61086120976021E-08  2.13321730027957E-07  2.29460676965230E-07
  2.13547428815984E-07  4.37375801761796E-07  3.23933039346208E-07  1.55098790724464E-06  4.96167901123518E-07
 -2.11675840563302E-06 -1.48287509946099E-06  3.61097158376794E-07  2.58619685114528E-07 -1.25915739890503E-06
 -8.82431428055331E-07 -4.18375469283870E-08 -2.30771276985109E-08  5.12333427891077E-08 -7.78853602335655E-08
  2.12163269715269E-08 -5.75232364552842E-08 -1.32064895524241E-06 -1.33191781137491E-06 -3.35639365875378E-06
 -2.72378135290405E-06  2.52332649656435E-06  2.09876068830599E-06  2.23615818169735E-06  1.73827652824972E-06
  6.88843045863313E-08 -1.09504751986853E-07 -8.92660235778034E-08  5.07061035435287E-07 -4.03018820153877E-07
  1.77174694666293E-08 -9.48298676967079E-07 -1.13430189938659E-06 -3.43800932724030E-06 -2.85156625035153E-06
 -2.43719909822115E-06 -2.06198918177020E-06 -3.00309193917791E-06 -2.44442029036180E-06 -1.89469616016864E-07
 -2.35483604259561E-07 -2.10764844349482E-07 -6.50499009729707E-07 -2.91885954156972E-07  6.16012346852503E-07
  3.20462182849410E-06  1.22366476163739E-06 -3.10113173061505E-06 -2.13826825525490E-06  2.10220412904325E-06
  1.48169075801510E-06  1.93970630046008E-06  1.34352313394160E-06 -8.97622618453197E-08  4.53585327800204E-08
  5.20557673642633E-08  5.47165845622623E-08  4.18223443933028E-08 -2.69192131158809E-07 -2.66087368374571E-06
 -1.86862892569575E-06 -4.02718482448708E-08 -2.16716694335617E-08 -2.35430353454388E-06 -2.01767468005302E-06
  6.90692287648393E-07  6.42094091150722E-07  1.27993856099893E-08  3.87604871669585E-07  7.14856718098098E-08
 -1.82158156862324E-08  5.54261220140963E-07 -1.26849553299669E-07 -8.29495965222689E-07 -4.82393681203631E-07
 -1.04660604029016E-07 -1.35116211232246E-07  3.23242360608501E-07  1.11327700983886E-07  1.79016490055856E-07
  2.04210937220990E-07  1.48889082787372E-07 -8.04797759738539E-08 -2.65378332502722E-08 -7.36243450343024E-09
 -1.72057962570302E-08 -1.06372514282548E-07 -6.89094394620877E-07 -3.91382221489379E-07  2.07560015696466E-07
  2.10357221766803E-07  4.69898611768342E-07  2.61535541470672E-07  1.87828139014825E-07  1.88615211471123E-07
 -1.40259741829289E-07 -7.00104579818431E-08 -1.86377512454010E-08 -3.51690740792426E-10 -2.63770046504596E-09
 -5.83074262482700E-08 -2.01689199367739E-07  6.41277057705869E-08 -1.93142927595245E-06 -1.29723025365605E-06
  8.21954498218182E-07  5.78029750474369E-07  1.34916529832119E-06  9.17120627552928E-07 -1.54450479346792E-07
  9.65985466085279E-08  3.96373690603333E-08  1.15487489444238E-07 -9.96637179144493E-08 -5.32266785843630E-07
 -2.71393870551805E-06 -9.17652956090744E-07  1.01778581403275E-06  6.28946631763801E-07 -4.89983312097821E-07
 -3.04763780804973E-07 -6.22719904050715E-07 -3.83262190706699E-07  2.02589650581083E-08 -1.40928492779321E-08
  3.41391814794559E-08  3.35311908408302E-08  2.69848486005082E-08  5.08364728783192E-07  2.54515402845346E-06
  8.82291119266668E-07  1.74043368149229E-06  1.22110000580018E-06  9.69226347040790E-07  6.76325273375572E-07
 -1.13067687507207E-06 -7.88818880677652E-07  4.97341514147928E-08 -4.06676306849574E-08  5.39313502069167E-08
  4.00203814012866E-08  5.77524003628389E-08  2.51483022465242E-07  1.28188472901767E-06  4.41640521298230E-07
 -7.36972819142225E-07 -4.51298690358893E-07  2.38286443755897E-07  1.63900571326411E-07  4.45928969440964E-07
  2.71124969447847E-07 -1.16247995705501E-09 -6.53204362672240E-10 -4.20151140957477E-09  1.65494271656387E-08
 -1.78004552927032E-08  2.34865856078396E-07  1.39589211022039E-06  6.56384608429965E-07  1.27418523385271E-06
  8.76255816222294E-07 -1.54898723564873E-06 -1.05379680226275E-06 -8.60070980026035E-07 -5.95676648837251E-07
 -6.37766998379899E-09  1.44439694789368E-08 -2.47995959968804E-08 -2.66316271700452E-08 -2.10697435666207E-08
 -4.97152737031610E-07 -2.53433326152837E-06 -8.39277170381852E-07  6.12266181813135E-07  3.63254383737014E-07
  9.02968697654436E-07  5.89734932520432E-07 -3.50652572248553E-07 -2.02081538902133E-07 -4.68505770050481E-08
  2.99211936138935E-08  5.17440583673133E-08  4.50291780423194E-08  3.63818702184721E-08 -1.35439342012867E-07
 -9.00744021606294E-08 -3.21982332710895E-08  3.21801253623355E-08  1.88968972167272E-08  1.02275333225499E-06
  4.55384431611247E-07 -1.08628230616507E-08  1.24520130302478E-08  8.78166678028278E-09  1.88921678312813E-06
  9.97840552111756E-07 -1.77977642169456E-08 -5.18331383507567E-08  1.24960100292498E-08 -5.19676027944525E-08
  5.59079515487092E-09 -3.10586512161075E-08 -6.09201304948195E-08  1.72781243755954E-08 -8.54752421635377E-07
 -4.30200139560564E-06 -1.40858373929298E-06  1.21070100144260E-06  7.18488416242259E-07 -4.93397055532787E-07
 -2.73279362093370E-07  6.76919149652049E-07  3.82436809558677E-07  2.95102684375944E-08  1.50317660530818E-08
  5.33659650774230E-08 -3.51630158011945E-08  5.46603085833140E-08  5.68503592758024E-07  2.99796311412213E-06
  1.17565906109288E-06  3.02459375057202E-06  2.08160479495452E-06  1.80993186069501E-06  1.27321782032782E-06
  1.69545158402413E-06  1.16768800205007E-06  1.02425282896610E-07  3.72757397712305E-08  4.55247072234366E-08
 -1.47218178369228E-08  6.15352824134791E-08  2.88602074941613E-07  1.01541405676877E-07 -5.22239837455554E-08
  6.83979105911338E-08 -2.69254825692312E-08  2.38163596370517E-06  1.11117460047159E-06 -4.52965305056184E-08
  4.56956548893889E-08 -2.21781893660597E-08  2.65630044567102E-06  1.24242032646892E-06  2.84150714082972E-08
  4.83600052414381E-08 -2.02146370578999E-08 -9.17783023168167E-07 -4.63194847240618E-06 -1.53364021516230E-06
 -1.21899398414738E-06 -7.37355229288350E-07 -7.06189782099252E-07 -4.18081448839289E-07  7.52199678158600E-07
  4.49580925615572E-07 -3.73728151681343E-08  2.17416140126944E-08  5.74268906981849E-08  2.82400703121692E-08
  6.89395891876936E-08  2.16266478431659E-07  7.45010800223436E-08  5.23439425567386E-08  7.67740152238731E-08
 -3.18491694737425E-08  7.94646985537804E-07  3.34372424246315E-07  1.33372964190475E-08  2.14818655950326E-08
  8.10385090917978E-09  2.25475227608440E-07  1.14879729341618E-06  3.93183812807797E-07  7.62900471395422E-07
  4.60742655346101E-07  3.30991415962572E-07  2.17819766394962E-07  4.14388977851064E-07  2.53560001270349E-07
 -2.08410759953793E-10 -2.64337733247225E-10 -6.87597772906051E-09 -2.03622903594516E-08 -2.52830736916600E-08
 -5.37504286644103E-07 -2.75339065192383E-06 -9.44936546751404E-07 -1.10615377629413E-06 -7.21971094468826E-07
 -2.87052027642558E-07 -1.65744331311557E-07 -6.01296895356939E-07 -3.80593353138884E-07 -1.94982903715619E-08
 -1.01927098014934E-08  4.38332139025453E-08 -2.34324895820100E-08  4.79899604723187E-08 -5.17044746940407E-07
 -2.65973733168867E-06 -8.91806457739283E-07 -6.74701700290175E-07 -3.93136918593832E-07  8.87851301878265E-07
  5.85435538727781E-07 -3.50396830706019E-07 -1.86568492768423E-07  3.64671633145770E-08  2.03301977151907E-08
  6.51050229717752E-08 -6.42407945744332E-08  3.07813168117968E-08 -5.18248915060428E-08 -6.27019580500682E-08
  3.70368397728560E-08  3.20783875200219E-08  1.77403991155620E-08 -7.57916266171882E-09  3.16013742116220E-08
  3.58648727451117E-08 -6.33012710201848E-08  1.74158225852443E-08 -5.37359340865103E-08 -2.01949564223363E-07
  5.41656412491776E-08  1.13637934383526E-06  8.12473259135779E-07  1.48443895384926E-07  4.62541014937213E-08
  6.93499760908473E-07  4.84120270529422E-07  1.04751747943138E-07  6.24605346519247E-08  8.70092820528070E-08
 -1.50816612098395E-07 -9.13997383088811E-08  3.30036810685582E-07  1.86769891471396E-06  8.06779247979590E-07
 -1.14815390795989E-06 -8.33928802435711E-07 -1.25991204542086E-06 -8.42936469044782E-07 -6.66105387687298E-07
 -4.84601983288774E-07 -9.63812561030788E-11 -6.25555148785698E-09  8.38396377007935E-10  3.51869435610367E-08
  2.08282235970356E-08  1.45737877742607E-06  7.95264029906857E-07  1.33599929206198E-08 -4.68786316020067E-08
  3.51255696510254E-09 -5.06404252140465E-07 -6.76948209160962E-08 -2.65230783018721E-09  3.18395593585510E-07
 -2.36746538071947E-08  5.72753724196764E-07  3.13258530689431E-07 -1.27970843240468E-07  6.07144815601544E-08
  5.90982691255588E-08  8.42749685925237E-07  4.10202665299814E-07  1.20494213068415E-07  6.46108073051809E-08
  5.06317329600519E-08  3.03846068082987E-07  1.37951046956521E-07  7.53788153167419E-09 -5.08640518827102E-09
 -4.06156826623383E-09  3.29942573419396E-07  1.45748813936444E-07 -4.91337088803355E-09 -1.02575200265081E-08
 -2.45879392976503E-09  1.13643101289324E-07 -1.45299561805615E-07 -8.90936567159126E-09 -2.42849454648039E-07
 -2.26471965664590E-07  1.18921904928297E-07 -1.43162858260021E-07 -8.95047222263354E-09  2.43831574515691E-07
 -2.27426291367023E-07
* ORBITAL    1    3
  2.60134878855840E-08  1.19297136713723E-07  3.13356838957066E-08  4.22830722748038E-08  3.17047194976824E-08
 -4.95616444706597E-05 -3.87671696970026E-05  3.83517443567140E-08  2.92971623854591E-08  1.28577830504098E-06
  2.23969999256227E-06 -5.20945736297406E-09 -2.17490520193721E-09 -5.25286827833090E-09 -6.24880043479884E-09
 -2.01422552845143E-08 -6.37510017732057E-09 -7.49061049042146E-09 -4.04136157904207E-09 -5.78339863676243E-06
 -5.32246277850189E-06  1.34856173854372E-08  7.79431688753669E-09 -3.81302825689286E-07  6.64379359559603E-07
 -2.15046979483814E-09 -2.31607162555834E-10 -5.62582129186693E-09  2.84507870169146E-08  1.34995247561990E-07
  3.86543552086243E-08 -5.29363785851884E-08 -3.92281008991344E-08 -6.25845845715311E-05 -4.64645060426046E-05
  3.33746954742836E-08  2.60138201624792E-08 -1.02740639873825E-06  1.38459529023792E-06 -3.82287232324242E-09
  3.73562958768992E-09 -8.00217146281381E-09 -8.61134614048501E-09 -4.72815638935726E-08 -1.96811465392670E-08
  7.73425556949918E-08  5.26680831076114E-08  8.46851113827990E-05  5.83818095814750E-05  3.58025047635600E-08
  2.34467377432575E-08  7.33286737002758E-08 -2.54633026194012E-07  9.04954543336436E-10  3.37970860625268E-10
  1.19807916811118E-09 -2.40627047492037E-09 -1.28408664371162E-08 -4.96309620196275E-09  5.63299689914675E-09
  3.39573422953297E-09 -1.23611137870354E-05 -7.70709249407502E-06  3.85808663942617E-09  2.51690545652227E-09
 -3.54665227881968E-07 -1.21504045620227E-07  1.46780231488557E-10  1.69947944851847E-10  5.47939431239425E-10
 -8.16551979807449E-09 -4.34591037650858E-08 -1.75775621354177E-08 -8.98092999985830E-08 -6.15969165834582E-08
  1.03633980277747E-04  7.14095541239955E-05  4.87308503987892E-08  3.28952692951507E-08  6.33407035105157E-07
 -2.12542314701498E-07  5.38454183837406E-10 -2.22429270598882E-09  3.10702210637786E-09 -4.94686569169539E-09
 -2.51556768136400E-08 -8.83710367163287E-09 -9.14114455647570E-09 -5.46233473877285E-09 -1.34451073637822E-05
 -8.51887022939565E-06  6.13584256686913E-09  3.81840423508939E-09  5.59633953882271E-07 -2.39883482644435E-07
 -1.00927613153325E-10 -3.24832161199028E-10  2.51225766632762E-10 -1.54620619492886E-08 -1.41176523974013E-08
  3.37155730524519E-10 -3.98575149183313E-06 -1.37934042869047E-09 -2.17154776342633E-09 -1.30118668601870E-09
  3.96285611774877E-11  4.68819639073445E-07 -1.80698842314916E-11 -2.97779269016561E-09 -1.90136869365262E-09
  4.88858645936762E-11  5.18330771827024E-07 -5.45418815659491E-11  2.71966262283691E-06  1.20293847217924E-05
  3.08999134974002E-06  1.80138162424225E-05  1.09127133911140E-05  7.21040308206118E-06  5.45567426810102E-06
 -1.31824638422848E-05 -9.19574250834288E-06 -2.37944749398590E-06  1.61541252599619E-06 -3.39192491923369E-07
  2.16530038329671E-06 -2.59963156487291E-06  2.70985355503702E-05 -7.08576841494107E-01  8.68245210401002E-05
  3.45499855144390E-04  4.59944449290149E-05  1.27577343066682E-04 -1.64897709968475E-05 -3.48654205137959E-06
 -1.17791103520277E-06 -6.24825283045255E-07  1.99729067201076E-06 -5.85519054262782E-05 -4.23767316808982E-05
 -1.66220662318857E-04 -7.89326818272507E-05 -6.55940624371939E-05 -2.28995804354537E-05  1.52000477240181E-06
  1.91772225963036E-05  4.87309995045108E-06  4.35186490926522E-06 -9.56287535807624E-06  2.62217265705735E-06
 -6.47028329390534E-06  1.02153044012389E-05 -1.18895867377261E-06  3.05042933483413E-06 -7.18428290056949E-06
 -2.07471298409928E-05 -1.61183810028349E-05 -6.32904101580037E-06  3.38715481494989E-07 -3.40019425733534E-06
 -1.45439150120071E-06 -3.30371448068269E-05 -1.08233981376956E-05  1.26873104235461E-06  7.95457403014687E-07
 -1.17549739637808E-07 -5.79120960914883E-07 -1.59628680060992E-06  4.76271724485779E-07  3.04583486417200E-08
 -1.45139679184769E-06  2.82739781442344E-07  5.39387278612097E-07  6.26722498901949E-06  2.25937851071543E-06
  3.17096133868612E-08  3.76085591637495E-09  4.52156541547119E-06 -1.12751291742112E-04 -9.37951990104849E-06
 -1.74486793391435E-05 -6.31037420970172E-05  1.34265777084018E-05  1.86197262091659E-05 -1.28022307977735E-05
  1.42365754978014E-05  1.32881744599376E-06  1.25928466999650E-05  6.77173677260274E-06 -1.54090025140929E-05
 -1.19905099073688E-05  6.73477764348299E-06  5.98772306444579E-06  9.18884553974286E-06  6.60138707627879E-06
  1.00367560016047E-06 -6.72475444762308E-07 -4.34545193303002E-07 -2.41739811533192E-06  1.18246235745611E-06
  9.90597392509890E-07  8.62145560760070E-06  3.00132655899949E-06 -5.92254022114657E-07 -1.88316089527549E-07
  5.42295714418238E-06  4.84565629002312E-06 -7.74003048419478E-07 -4.01048693122430E-07 -1.87256718549771E-06
 -1.87667688366760E-06  4.55916015249370E-07  2.21131551176661E-06  1.17611788051046E-06  5.18484325757037E-06
  2.28721847932620E-05  5.77193112655992E-06 -1.60670350381522E-05 -1.07162065375160E-05  6.66084695582587E-06
  5.88632851061113E-06 -1.59372043428378E-05 -1.19930550488767E-05  1.56780954057701E-06  1.71521510425254E-06
 -2.80395114067502E-07 -2.68084612068675E-06 -3.09280619801834E-06  5.15338845268207E-07  3.01310591357156E-06
  1.30106731137141E-06  2.03054057926636E-06  8.31791396781679E-07  9.01523721913917E-08 -2.22048012538983E-08
  2.64338185867558E-07 -1.41134026507536E-07 -2.25680567512781E-07 -7.62374940476164E-09 -1.14577167385310E-07
  4.13266097097405E-07  2.86749438271034E-07  1.46534813316567E-06  1.06452287623495E-05  3.90603813057642E-06
 -7.66508546177151E-09 -1.08271487810007E-07  7.69606967817879E-07  1.54977550305821E-06  3.41802813278620E-07
  5.65698879618993E-07  1.67670634844671E-06 -1.12954987079189E-06  2.12409726442498E-07 -1.73017153252261E-06
  1.49896801563059E-06  1.39367367783635E-06  1.32325002900985E-05  6.86196117061135E-06  1.55311788813948E-05
  1.20630313574083E-05  1.57910849023421E-06  1.87638405622461E-06  1.18032088099004E-05  8.83292961870923E-06
 -9.98557032248215E-07 -9.95777769489762E-07  1.35510580684986E-07  2.44624608794546E-06  8.70182863527325E-07
 -1.40832748306951E-05 -7.18476640546315E-05 -2.52978208364755E-05 -1.32731278172900E-05 -7.78988545591525E-06
  4.79410299109996E-05  3.22985653644523E-05  9.30754526870847E-06  5.80398705197547E-06 -1.80866778921275E-07
  6.02691953647080E-08 -4.74227290669838E-07  6.76104745177460E-07 -1.10684979702548E-06 -2.02137578600185E-07
  3.74065755591436E-06  2.63604523423806E-06  2.71238797115619E-06  1.92496567422726E-06 -1.22464761835660E-05
 -7.87957990529569E-06 -1.57441046394801E-06 -6.20204205754659E-07 -1.78412430146447E-07  8.10527924093928E-07
  2.13401910412566E-07 -7.72864218479667E-08 -9.70194934340063E-07 -2.19919848536914E-07 -9.37289715285034E-07
  1.72916650648134E-07 -3.18172142621625E-06 -1.88038711534009E-06 -2.42766689369129E-06 -2.74228521181294E-06
  1.53754775096605E-06  5.61904228925917E-07  6.11681326576607E-07 -4.12095379563312E-07 -5.74469788943461E-08
  3.78090363396596E-07 -1.84130134282869E-07 -2.43414151062953E-07 -1.06007179893412E-06  1.21707850784425E-08
  3.01413820772063E-06  1.75650316473535E-06 -2.83497241000610E-06 -2.81348780906554E-06  1.94244050830249E-06
  8.88049672922209E-07 -5.18084522162926E-07 -3.58794767216157E-07 -1.02884897434133E-07 -4.06041065750249E-07
 -3.14337018733139E-07  1.20294047139353E-06  6.01031482024898E-06  1.54796534251126E-06  2.37097401733874E-05
  1.64060750092868E-05 -1.24886119574780E-05 -8.58199681047265E-06 -1.34476401503480E-05 -9.33098622365201E-06
 -1.15903835964318E-06  6.56970513486970E-07  1.87479665097619E-07 -1.10561256603538E-06  1.09804941462206E-06
  3.72071931653664E-07  1.30857500325672E-06  1.33435501534065E-07  1.89197469886483E-06  8.79627654983451E-07
  1.19546979590357E-07  2.90670811714053E-07 -1.00304124139518E-06 -4.57866629277970E-07 -1.22783957225314E-07
  7.77525586926427E-08  2.26467611756585E-07  3.56028619347852E-07  2.81357976593512E-09  2.99825833287031E-07
  2.00873153625274E-06  9.27372100602371E-07 -1.34788004228905E-06 -3.50792497938053E-07  6.28950967120692E-07
  4.58137709009240E-07  3.69529265340300E-07 -1.11482197818631E-07  3.62459737000243E-07 -1.54423339100891E-07
 -1.36501719896853E-07 -5.09831062090883E-07  2.28929654516049E-07 -2.16364949915697E-06 -1.06668625708001E-05
 -3.49595669665643E-06  4.96030304508187E-06  3.09610197197524E-06  6.02215483780375E-07 -1.84215679643455E-07
 -3.33286923907536E-06 -2.13173438157693E-06 -3.86897150018652E-08  4.61839800935613E-08 -2.04515520316500E-07
 -1.11889728327029E-07 -2.12271065790337E-07 -4.86601675032711E-06 -2.46545708973362E-05 -8.50516186099888E-06
 -1.83783636717197E-05 -1.28544481929341E-05 -3.64544778721912E-05 -2.45188589735080E-05  1.03417326565162E-05
  7.00397908459274E-06  3.39564688653582E-08 -1.47932084253801E-07 -9.53821760260025E-08  1.57920321732508E-07
 -3.35765112148245E-07  4.88855261145109E-06  2.51645375677905E-05  8.89507569193352E-06 -1.20302587501969E-05
 -7.37257112073478E-06  1.76791438637022E-05  1.19317108081964E-05  8.07821216852307E-06  4.97159503208585E-06
 -7.10119656313158E-07  4.64334337522536E-07  2.42360411317038E-08 -3.20259356533579E-07  9.68475581334307E-08
 -8.53574558985944E-07 -4.24989138959455E-07 -9.04549547519430E-08 -3.71832685951109E-08  5.07501326280222E-08
 -7.01757637667922E-07 -2.28004513123058E-07  1.15076142992183E-07 -1.02690082029693E-07 -4.97762564114270E-08
 -4.21074675827768E-05 -2.00521163505430E-05 -3.07843143118962E-07 -7.72579197125161E-07  2.32875918864718E-07
  1.29912299011317E-05  5.80094296651781E-06  1.29714285754117E-07 -2.82275005978645E-07 -1.02751276093347E-07
  2.04477955903389E-06  1.08500095883069E-05  3.72535664785437E-06  2.03760536866514E-06  2.98088041658168E-06
 -1.70693599756077E-05 -1.17944208696707E-05  5.35225685526288E-07  1.25363263108915E-06  6.84572906393652E-07
  4.33066519739373E-07 -4.72228288870148E-08  7.94084878749477E-07  4.71657569731154E-07 -1.14630834609226E-05
 -5.91722887206559E-05 -2.12522614479458E-05  1.37253576888063E-05  8.15820442987331E-06  3.82257227518399E-05
  2.53981062263471E-05  9.05967384966625E-06  5.88580402834207E-06 -3.49424667487670E-08 -1.38077823451608E-07
 -7.19535071318802E-08 -8.18950943099193E-07 -1.04079948370881E-06  5.01445509112773E-06  1.75507303964803E-06
  1.90425204954795E-08  5.04851461539373E-07  3.85330153629067E-08 -1.86111338114245E-05 -1.04262178033741E-05
 -6.20717513207050E-07  2.33362252300920E-08 -3.91958240628043E-07 -2.66434738622255E-05 -1.42293004943289E-05
  7.17772773153081E-07  2.04027148291398E-07 -4.94766508628305E-07  2.77383690984038E-06  1.45585941043602E-05
  5.01382767867894E-06 -1.28739675018229E-06 -2.67620748911657E-06 -2.10812786750636E-05 -1.45188561757115E-05
  2.79275827847194E-07  1.22760617665713E-06 -9.46503393494915E-07  6.25645357669095E-07 -2.56394704947407E-08
 -7.50344292516056E-07  5.42612299907190E-07  7.00489204433182E-06  2.61612271343521E-06 -1.27164087965247E-08
  5.91887598302783E-07  4.57429217695350E-08 -6.10277154036747E-07 -3.70335550937686E-08 -1.83689315095765E-07
 -9.28936969230704E-08 -6.84506722090904E-08 -2.41302161915638E-06 -1.18519632372011E-05 -3.83481702821189E-06
 -5.51231083688157E-06 -3.40541568702712E-06  1.29078987472306E-06  2.51577119888563E-07 -3.63392240414609E-06
 -2.31602220048350E-06  3.18091281828349E-08  4.89705070606354E-08 -2.30558797473957E-07  1.45141541490892E-07
 -1.61313379259671E-07  4.19320694295262E-07  1.62532649987562E-06  3.10549112964606E-07 -1.48021309124117E-06
 -5.51904778337436E-07  1.88821959454075E-07  3.32144081718171E-07 -5.00791582054410E-07 -9.96640679625177E-08
  1.90811520211652E-07  1.16978476622782E-07  2.38757049404521E-07 -2.92712175180171E-07  6.32794228790388E-09
  5.38287937138390E-06  2.76802720168225E-05  9.78502304521174E-06  1.28169690972031E-05  7.83807334429095E-06
  1.96595345299859E-05  1.32593012784131E-05  8.39431636878830E-06  5.16956255971458E-06  6.75443596646478E-07
  4.18665167885596E-07  1.29324660156103E-07  3.35237893568105E-07  7.64846602811836E-08 -6.70864012235206E-07
 -3.45161828273474E-07  8.64808473224967E-08 -5.83277243617330E-08  3.17847395652797E-08  1.44978836403447E-05
  6.43960292877768E-06 -1.16924936675090E-07 -2.84559934074533E-07 -1.06927792273365E-07  4.72863321832485E-07
  2.23645848203512E-06  1.06786225652454E-07 -2.70537688917508E-05 -1.91612946995506E-05 -1.73348802961340E-05
 -1.22580669410936E-05 -1.26243942802530E-05 -9.16619140833499E-06  1.12411786038132E-06  4.49281869877926E-07
  8.66030844841460E-08  1.57385239082014E-06  1.01003848250227E-06 -5.52392812414419E-06 -2.76102330324738E-05
 -9.29889219624686E-06  2.06576609273524E-05  1.47022881781683E-05 -4.09546219249842E-05 -2.74221720819056E-05
  9.61626763658042E-06  6.42235194783828E-06 -2.04933453623546E-07 -3.59285940809433E-07 -2.88755244877973E-07
  6.78750424292125E-08 -4.89341358341835E-07 -4.81534749932928E-05 -2.28919391427816E-05  4.80004795993560E-07
 -9.15757857890409E-07  3.52796521300012E-07  1.58936842002757E-05  6.54515402727516E-06 -1.68021091760927E-07
 -5.66139068414070E-07  1.10858493525395E-06  5.93100773822225E-06  2.61115264849979E-06 -1.21010779121208E-07
 -1.28944848074761E-09  2.85578063924832E-07  6.33971688317609E-06  2.55423066560931E-06  1.09442212233542E-07
 -1.28094424431514E-07  2.58494770359755E-07 -2.17034140474581E-06 -1.05551087932006E-06 -7.55498018744772E-08
 -7.16832325802974E-08  6.27646869377883E-08 -2.37781745004946E-06 -1.13565674595059E-06  6.77246018613394E-08
 -9.72669798793192E-08  6.66227806814718E-08 -2.69576256269240E-06 -1.19168100294050E-05 -3.05843730380996E-06
 -1.79753045190782E-05 -1.08842489074432E-05  7.23813325495782E-06  5.46714571770143E-06  1.31563908736833E-05
  9.17697752411823E-06 -2.37734607247181E-06  1.61225874384088E-06  3.34770873458102E-07 -2.16235676103038E-06
  2.59110535348137E-06 -2.69914694867381E-05  7.05616411175420E-01 -8.66945715717093E-05 -3.45141235496456E-04
 -4.61808797562160E-05 -1.27339829495878E-04  1.64207660664942E-05  3.47009528891115E-06  1.16214163835991E-06
  6.17392514924184E-07 -1.99451642170594E-06 -5.83126588553612E-05 -4.23063392750993E-05 -1.66203019862723E-04
 -7.89091110987562E-05 -6.55962892770838E-05  2.28029545043976E-05 -1.53383941982947E-06 -1.91877143419712E-05
 -4.87898804949313E-06 -4.34927844876170E-06 -9.52106856561691E-06  2.60858108494682E-06 -6.44703404171504E-06
  1.01776193857314E-05 -1.20307187889014E-06  3.02607962684907E-06  7.17220161402488E-06  2.07333013773382E-05
  1.61091841939486E-05  6.30271693309385E-06 -3.34392998485006E-07  3.38774863177807E-06  1.46915317634995E-06
  3.29700854928865E-05  1.08327557848802E-05  1.26598989910839E-06  7.96373636676072E-07 -1.19034156959346E-07
 -5.79349215862937E-07 -1.58668241059389E-06  4.81416214894464E-07 -2.71575682858904E-08  1.44966354801926E-06
 -2.83938233838241E-07 -5.40525279283072E-07 -6.25029510407320E-06 -2.26298575395708E-06 -3.16103054679072E-08
 -3.33723839162067E-09  4.50267664505189E-06 -1.12280841813392E-04 -9.34035086069611E-06 -1.73761730090023E-05
  6.28396005492674E-05 -1.33706872764711E-05 -1.85439386238566E-05  1.27491896571377E-05 -1.41788200190447E-05
 -1.33329488793887E-06 -1.25998888639788E-05 -6.77032006108281E-06  1.53521610381635E-05  1.19499354713342E-05
  6.75323436931568E-06  6.00262775709151E-06 -9.14714543495878E-06 -6.57136228195409E-06  1.00238331076338E-06
 -6.70867947957933E-07  4.35376769005738E-07  2.40938015872004E-06 -1.17740984904849E-06 -9.92667006803840E-07
 -8.61246950489511E-06 -2.99250428315762E-06  5.35136927301831E-07  1.49089234302091E-07  5.38699901317601E-06
  4.81880258780814E-06  7.27015062471193E-07  3.68580547583342E-07 -1.87281230017928E-06 -1.87443494110074E-06
 -4.53211923627339E-07 -2.20529746509418E-06 -1.17282862959291E-06 -5.15844080569159E-06 -2.27530158595802E-05
 -5.74180001258411E-06  1.60326247798280E-05  1.06890917576065E-05  6.68422571914276E-06  5.89423656541606E-06
  1.58991791941811E-05  1.19638048215941E-05  1.56763543079127E-06  1.71177454843414E-06  2.76879624130870E-07
  2.67609686740336E-06  3.08573871538149E-06 -5.16342465534485E-07 -3.01896588424278E-06 -1.30442503444368E-06
 -1.98674321541088E-06 -8.02241566660355E-07  8.29920396937014E-08 -2.79105829169597E-08 -2.41265106559121E-07
  1.56573099225473E-07 -2.24349263096290E-07 -7.46485164629388E-09  1.14156813526144E-07 -4.11785015891620E-07
 -2.85904410872431E-07 -1.46905923051883E-06 -1.06492305492185E-05 -3.90268502768453E-06  6.37317697170851E-08
  1.46900255549624E-07  7.48003352742717E-07  1.53370182369255E-06 -3.77607257961198E-07 -5.88920898751845E-07
  1.67762821074497E-06 -1.12924693935571E-06 -2.11423957038352E-07  1.72482246176456E-06 -1.49445562919572E-06
 -1.39756582683831E-06 -1.32352773272515E-05 -6.85965602849052E-06 -1.54789918440944E-05 -1.20258390686648E-05
  1.60567574463014E-06  1.89713226969547E-06 -1.17611126233528E-05 -8.80269983383463E-06 -9.97029271802184E-07
 -9.92942404727939E-07 -1.33224902156695E-07 -2.43827499021368E-06 -8.66628150891227E-07  1.40690160600184E-05
  7.17733371113922E-05  2.52692213776763E-05  1.33383598350830E-05  7.83423724580340E-06  4.78608692788625E-05
  3.22426834868432E-05 -9.34376881368970E-06 -5.82868863444974E-06 -1.78228230285951E-07  5.99508874270382E-08
  4.73517312325820E-07 -6.77656152692559E-07  1.10669049472661E-06  1.98646689644446E-07 -3.74146577250584E-06
 -2.63349092320468E-06 -2.70221881063456E-06 -1.91787161696684E-06 -1.22126087497233E-05 -7.86204187948232E-06
  1.56075540780843E-06  6.14342629414529E-07 -1.78014689141022E-07  8.04824849329836E-07 -2.14146929485030E-07
  7.70355642357960E-08  9.64730336408916E-07  2.22143692515941E-07  9.51402139659591E-07 -1.65028660300292E-07
  3.18006360867628E-06  1.88071383230113E-06 -2.43552763806800E-06 -2.74583504015077E-06 -1.53809901635408E-06
 -5.64039991928930E-07  6.08241283503763E-07 -4.10142724511275E-07  5.76361431412236E-08 -3.77622959610971E-07
  1.84044498180253E-07  2.46318810094835E-07  1.07817566667260E-06 -3.13634285708981E-09 -3.01476280084725E-06
 -1.75808751580378E-06 -2.84049574591672E-06 -2.81634539113124E-06 -1.94209066614718E-06 -8.89304920695595E-07
 -5.15054723084673E-07 -3.57107129857765E-07  1.02495151876293E-07  4.05572383444141E-07  3.13851447888546E-07
 -1.20420660349609E-06 -6.01941549728565E-06 -1.55467679819325E-06 -2.36314330002776E-05 -1.63529184544678E-05
 -1.24560540048348E-05 -8.55989252435470E-06  1.33997341729659E-05  9.29871233704682E-06 -1.15581587072285E-06
  6.55068617939660E-07 -1.87431974645057E-07  1.10358253776178E-06 -1.09549067357923E-06 -3.62418953737288E-07
 -1.26086934191335E-06 -1.18320666341948E-07 -1.90972056976543E-06 -8.91209109353734E-07  1.21974891069933E-07
  2.91412488834227E-07  1.01421782091624E-06  4.65090481643281E-07 -1.22936345673612E-07  7.78409319157101E-08
 -2.26725555923285E-07 -3.55649633689938E-07 -3.70261414487144E-09 -3.04717457871191E-07 -2.03371093110322E-06
 -9.36962428060952E-07  1.30440504050818E-06  3.21468804548814E-07  6.14888572337043E-07  4.47761191591633E-07
 -3.42799012831081E-07  1.29475561286262E-07  3.60875842616613E-07 -1.53587213572704E-07  1.35703235896788E-07
  5.08249073420320E-07 -2.28799573150486E-07  2.15754752252567E-06  1.06355906306963E-05  3.48487175453905E-06
 -4.94534047629472E-06 -3.08684603568134E-06  5.90787160966380E-07 -1.91402682494033E-07  3.32341644591121E-06
  2.12584632313331E-06 -3.87877224126705E-08  4.62462368905315E-08  2.04518712871035E-07  1.11530711723804E-07
  2.12607053149373E-07  4.85197830659151E-06  2.45783516693670E-05  8.47451790799228E-06  1.83521688653925E-05
  1.28358301781154E-05 -3.63858608439090E-05 -2.44722335961440E-05 -1.03259345360258E-05 -6.99280414810372E-06
  3.49434407713285E-08 -1.48320809244930E-07  9.60871168431815E-08 -1.56920097670391E-07  3.36111234167723E-07
 -4.87568705328862E-06 -2.50999751455116E-05 -8.87445955939012E-06  1.20185370688628E-05  7.36699247281604E-06
  1.76471686784322E-05  1.19103745367273E-05 -8.07083704313352E-06 -4.96817263266372E-06 -7.08647861182380E-07
  4.63405824050416E-07 -2.50285782483751E-08  3.19372812718229E-07 -9.74260644053266E-08  8.52493256791379E-07
  4.24950972758267E-07  9.09657843064643E-08 -3.76330028994477E-08 -5.10632923902089E-08  6.78929157527869E-07
  2.17707940681000E-07 -1.14789591822954E-07 -1.02861451065549E-07  4.96042962229540E-08  4.20520587795003E-05
  2.00235327472326E-05  3.07876108685889E-07 -7.71768256203737E-07 -2.32867431531016E-07 -1.29866349927886E-05
 -5.80014597845668E-06 -1.29145940465854E-07 -2.80665639108032E-07  1.02402592811327E-07 -2.02988270798518E-06
 -1.07768924434169E-05 -3.70296362969767E-06 -2.05283467315813E-06 -2.98910045096434E-06 -1.70606412924103E-05
 -1.17896761908305E-05 -5.45282689419478E-07 -1.25875909737845E-06  6.83698624318618E-07  4.32713856654822E-07
  4.68889519100580E-08 -7.94201384675205E-07 -4.72982795244322E-07  1.14523485028058E-05  5.91144831246272E-05
  2.12284484367045E-05 -1.37836823610345E-05 -8.19813180583074E-06  3.81747816997074E-05  2.53622938809982E-05
 -9.08702786878841E-06 -5.90436648093918E-06 -3.81168365772091E-08 -1.38105183213592E-07  7.13526937273287E-08
  8.19573813254250E-07  1.04052315138906E-06 -5.02340745397035E-06 -1.75933597596885E-06 -1.82782936523464E-08
  5.03426480284157E-07 -3.80619132585796E-08  1.85534477117446E-05  1.03985838139163E-05  6.21264494044079E-07
  2.25577007153528E-08  3.92035710615021E-07  2.65585515959632E-05  1.41887244593713E-05 -7.17673511865906E-07
  2.02692302947238E-07  4.94647638008839E-07 -2.75558348390544E-06 -1.44680055712575E-05 -4.98493009451761E-06
  1.30605459067891E-06  2.68686773057610E-06 -2.10566162303431E-05 -1.45032239920578E-05 -2.92144385527993E-07
 -1.23481497248358E-06 -9.44900017894524E-07  6.24799053485053E-07  2.51337088252772E-08  7.50533347673113E-07
 -5.44089961976739E-07 -7.00645302626505E-06 -2.61749415467850E-06  1.19171387573216E-08  5.90019483942080E-07
 -4.51932535850105E-08  5.90826448973771E-07  2.80585678049206E-08  1.83483021049421E-07 -9.31879351440139E-08
  6.84612073733449E-08  2.40811061857211E-06  1.18262827072514E-05  3.82532159128648E-06  5.49873166375895E-06
  3.39704070382129E-06  1.28002766908634E-06  2.44903637355583E-07  3.62555553202874E-06  2.31070360775595E-06
  3.18360998342246E-08  4.89570675108190E-08  2.30718035520120E-07 -1.44837219565777E-07  1.61928525885264E-07
 -4.10813946675781E-07 -1.58346143214323E-06 -2.97485553784401E-07  1.49547679254145E-06  5.62255099535756E-07
  1.89139160676920E-07  3.31488823498072E-07  5.09720582182704E-07  1.05454747866447E-07  1.90990450863087E-07
  1.16999945962913E-07 -2.39045146760650E-07  2.92300878424250E-07 -7.52089806781810E-09 -5.37105350899093E-06
 -2.76212068065405E-05 -9.76667944242073E-06 -1.28069267598191E-05 -7.83377215232113E-06  1.96351098551697E-05
  1.32431124895514E-05 -8.38796305513657E-06 -5.16702396912774E-06  6.74528309560314E-07  4.18153936420470E-07
 -1.30124699802965E-07 -3.34178972325906E-07 -7.70474712493125E-08  6.68224166417107E-07  3.44296367850081E-07
 -8.69795686087179E-08 -5.88343891556336E-08 -3.20557783424831E-08 -1.44979455549448E-05 -6.44100808640091E-06
  1.16345292247278E-07 -2.83055264548168E-07  1.06589877181796E-07 -4.81002459658259E-07 -2.27958570199501E-06
 -1.24855738663238E-07  2.69793275491974E-05  1.91095823726498E-05 -1.72890121238347E-05 -1.22253496496413E-05
  1.25885838711381E-05  9.14198148086159E-06  1.12240938426871E-06  4.48707398770224E-07 -8.70416630351015E-08
 -1.57055790616880E-06 -1.00776408807780E-06  5.50873063619485E-06  2.75280803363546E-05  9.26606143638631E-06
 -2.06363696129730E-05 -1.46862144690404E-05 -4.09017279754456E-05 -2.73863496962708E-05 -9.60722065173458E-06
 -6.41567946401180E-06 -2.06368916491010E-07 -3.59191608075052E-07  2.88927096623841E-07 -6.88656019071117E-08
  4.88859788691870E-07  4.81163730611370E-05  2.28717109369132E-05 -4.80072372081816E-07 -9.15340074470812E-07
 -3.52670813741620E-07 -1.58833158310393E-05 -6.54660802103495E-06  1.67443699363691E-07 -5.68071704621868E-07
 -1.10540083594041E-06 -5.94881991507104E-06 -2.61889433362962E-06  1.23367336987575E-07 -3.46092321400800E-09
 -2.86541726259389E-07 -6.36089021110497E-06 -2.56349100203234E-06 -1.11604001232048E-07 -1.30691416423319E-07
 -2.59186947335025E-07  2.16409774573032E-06  1.05232629883637E-06  7.54493205185594E-08 -7.13220287943665E-08
 -6.26926877755274E-08  2.37133367974499E-06  1.13231550653780E-06 -6.77426106977778E-08 -9.68834218873631E-08
 -6.65892372152916E-08 -1.64181807882471E-05 -8.81958025279730E-06 -1.13828905841709E-07  2.73373489849720E-06
  1.70434247650499E-06  1.63999315354955E-05  8.80725150415267E-06  1.13167488139142E-07  2.72663026376198E-06
 -1.70129768248687E-06
* ORBITAL    1    4
 -1.23267402418293E-05 -5.64506470848807E-05 -1.47716646681488E-05 -2.00262902048758E-05 -1.50261456125206E-05
 -1.03662166603760E-07 -8.10901477559018E-08 -1.82090056355123E-05 -1.39174588566757E-05  2.70115705869020E-09
  4.69896647485532E-09  2.46607127803249E-06  1.06271642262034E-06  2.50117973183189E-06  2.98444523333739E-06
  9.61777315578735E-06  3.04334299441886E-06  3.57899643218090E-06  1.93215331661101E-06 -1.21176965173178E-08
 -1.11514119318861E-08 -6.44194051127439E-06 -3.72162077197059E-06 -7.95019546202328E-10  1.38922728635464E-09
  1.02825367805608E-06  1.11927331947301E-07  2.68849865546680E-06 -1.36255017330152E-05 -6.46512153850476E-05
 -1.85134828472642E-05  2.52712018791221E-05  1.87379319137254E-05 -1.31000021691231E-07 -9.72700802352215E-08
 -1.59284239870111E-05 -1.24200548110563E-05 -2.15516983886667E-09  2.89914533648549E-09  1.82848487718577E-06
 -1.79239224916234E-06  3.83643635480199E-06  4.07345371944103E-06  2.23649835606628E-05  9.31681382139986E-06
 -3.65979720912515E-05 -2.49231010291850E-05  1.77002113830760E-07  1.22022795981593E-07 -1.69159730570258E-05
 -1.10753030254170E-05  1.58585401989940E-10 -5.28903337849199E-10 -4.27229568893641E-07 -1.74348072910969E-07
 -5.76644502932012E-07  1.18468609162467E-06  6.32058410636712E-06  2.43916479936642E-06 -2.81146937998367E-06
 -1.70062173685199E-06 -2.57574524984061E-08 -1.60502822808585E-08 -1.90855003411730E-06 -1.24475672295623E-06
 -7.39858117108525E-10 -2.54532430288009E-10 -7.51829347180055E-08 -7.64176244096127E-08 -2.63278569830424E-07
  3.81704108974364E-06  2.03233220190409E-05  8.24169851418311E-06  4.31595181171933E-05  2.95970979277142E-05
  2.16936379557431E-07  1.49464824999806E-07 -2.34390423327202E-05 -1.58210219725583E-05  1.32044415701896E-09
 -4.40219058810535E-10 -2.48926682896557E-07  1.07571367973733E-06 -1.48301351875517E-06  2.42082539241113E-06
  1.23124974939720E-05  4.32257801153547E-06  4.53538435487763E-06  2.71734222529961E-06 -2.82378364330513E-08
 -1.78718921674544E-08 -3.03791706651577E-06 -1.89267583507284E-06  1.16323172254277E-09 -4.96910415302375E-10
  4.50507885787800E-08  1.52209924578476E-07 -1.23258918299793E-07  7.36929690089405E-06  6.73059694113539E-06
 -1.60008146287216E-07 -8.34701708614115E-09  6.57799103405064E-07  1.09424177833933E-06  6.45560265275890E-07
 -1.60397805382491E-08  9.81075707275081E-10  1.01299062745159E-08  1.49378292566082E-06  9.36247476255600E-07
 -2.67995407806060E-08  1.08966166899796E-09  2.83985265640194E-08 -5.77700531819620E-06 -2.72666002159272E-05
 -7.68350966003115E-06 -9.29045481623193E-06 -6.86520042042293E-06  6.70354256338741E-06  2.78939783851950E-06
  6.28076215916293E-06  4.51870768136437E-06  5.02475502064079E-07 -7.53815340517683E-07  1.07358485527866E-06
 -6.73509788193448E-07  2.03918269952584E-06 -2.55162032711947E-05  7.05627310903882E-01 -3.08455030503877E-05
 -8.48692600685529E-05  4.46392082739550E-05 -5.64635541622400E-05  1.64474038532291E-05  3.92065251178154E-06
  3.76127513403226E-06  1.77421871679576E-06 -6.53770341683586E-07  5.70230048050893E-05  1.67324921218945E-05
  3.89720559168091E-06  5.47348464006899E-06 -6.61989990894832E-07  2.30303664819766E-05  3.29526569949392E-06
  2.50560983098330E-06  1.41121819693112E-06 -6.07913908150434E-07  9.96979771798809E-06 -3.23602503416949E-06
  5.54321642660359E-06 -8.98074334152443E-06 -3.37663303842849E-06 -5.81356508444460E-06  2.86550524281463E-06
  3.25286170359297E-06  2.16125476525759E-06  6.25635910448597E-06 -1.05248226466710E-06  2.96287787651934E-06
 -3.53146714963690E-06  1.59425866907249E-05 -2.26316491264938E-06 -6.51420523763206E-07  2.21075575621802E-07
 -3.53832888917446E-07 -5.41854673261981E-08  2.29102707850916E-06  1.22953098543872E-06 -7.87876254856195E-07
  4.11286065710504E-07  2.86625558270278E-07  2.72917154796111E-07 -4.03669058636695E-06  8.57736700381088E-07
 -2.27364301400449E-08 -9.92204058456728E-08 -4.50206974797700E-06  1.12132860132190E-04  9.33630529283554E-06
  1.72818706975872E-05  6.29592123822047E-05 -1.33217118364400E-05 -1.80639758778375E-05  1.26403090122840E-05
 -1.37649046638731E-05  1.08100180422798E-06  1.75797024648147E-06 -3.04061112730004E-07  1.35959950713273E-05
  9.70702518123418E-06  4.45876785582601E-06  3.59850818499265E-06 -9.97249552689193E-06 -7.18309059726422E-06
 -3.02364590259181E-07  3.79414130528017E-07 -2.00767027362055E-07  1.91072275180613E-06 -1.20690364834068E-06
  4.89255884862664E-07 -2.17192372569549E-06 -2.11815100325313E-06  1.35942524358749E-05  9.33343362436740E-06
 -8.54189094111181E-06 -6.38116278886025E-06  1.11897724069004E-05  7.72880479990936E-06 -5.64683577232856E-08
  5.36086755301973E-07 -6.42629689052354E-07 -1.43363704080208E-06 -7.81192297900748E-07 -6.19328814683428E-06
 -2.78902247868972E-05 -7.00058194249939E-06  7.96270119584317E-06  6.30726327291940E-06  5.59363469828121E-06
  1.90053418492139E-06  8.89383785603064E-06  6.85949995659021E-06 -4.21466769825744E-08 -8.20968944196712E-07
  8.33602825389067E-07  1.13519185818880E-06  1.67568232254542E-06  2.12046799318193E-07  1.25396715800742E-06
  7.47087664697282E-07 -1.04010593446791E-05 -7.02039469338848E-06 -1.54253397439913E-06 -1.24991671060352E-06
 -5.47965446135072E-06 -3.66902216619897E-06  3.13000902150822E-07  3.51752853993987E-08  1.02953240470971E-07
 -3.52159038695063E-07 -1.94659866717323E-07  8.93213933818865E-07  1.00049310521159E-06 -7.81950482297927E-07
 -1.33992256706196E-05 -9.23185278888860E-06 -5.17610471730343E-06 -3.84941313479301E-06  8.56099601179082E-06
  5.55557442997262E-06  2.26406400991514E-07  6.85842940534925E-08 -2.35963232938235E-07  1.27448346176445E-06
 -1.07569564439811E-06  9.30817977456538E-07  6.78431736140513E-07 -5.41919810452058E-07 -1.24163450997484E-05
 -8.84814007427903E-06  6.34635809500010E-06  4.96176753300365E-06 -1.00171421812756E-05 -7.19234938744401E-06
  3.66817435965192E-07  6.77825938740596E-07 -5.44128281309953E-07 -1.89978106500652E-06 -8.46988712586067E-07
  3.46180834934228E-06  1.80486588024400E-05  6.93727046013654E-06 -1.57292629071713E-05 -1.06916843716889E-05
 -1.92598532653199E-05 -1.34147005591102E-05  8.74614980388810E-06  5.96267748262396E-06  6.31218730944104E-07
 -7.61009268928650E-08  1.60505460432901E-07  3.62525608878101E-07  2.99552013334276E-08  8.30782886857102E-07
  1.81081715465489E-07 -6.17524754544519E-07 -2.42931656105104E-06 -1.69950382977781E-06  8.06171097300912E-06
  4.17266152216609E-06  3.26677804072062E-06  1.40681052397272E-06  9.39479195608272E-08 -1.36152284409051E-06
  1.77834674237172E-07  5.96577269067214E-08  1.30669180673123E-06 -5.25490316335128E-07 -3.33303893937349E-06
 -1.86587585919102E-06  4.29365581517484E-07 -5.26540939432423E-08 -1.89805277341247E-06 -8.59545628521207E-07
  1.09529381610418E-07  4.93316420081232E-07 -8.24351385354544E-07  4.67742978594368E-07 -4.93770517648683E-08
 -1.15536560419372E-07  1.70148741494459E-08 -6.97123887568451E-07 -4.34456052897881E-06 -2.16629092197606E-06
  1.81762340871243E-07  3.99486221028663E-07 -1.34036352415816E-06 -7.03504815348998E-07 -5.98899807257275E-08
  3.16024566047056E-07  7.21920421436166E-07  4.01393987881826E-07  9.41037272307649E-08  1.08246281887994E-07
  1.14548769402421E-07  3.74334094853007E-07  2.56154491224504E-06  1.74670000668605E-06 -1.88072253903788E-05
 -1.27650138778748E-05  7.51376716384071E-06  5.09989665621699E-06  1.15109955518532E-05  7.75446485996733E-06
  7.65014531517421E-07 -4.51653651058381E-07 -1.93471839402886E-08  4.64812718323711E-07 -6.05333479995114E-07
 -2.26871522067790E-06 -1.11962121403988E-05 -3.53425083349341E-06  4.15188741142515E-06  2.70596607456329E-06
  5.17978059880955E-07  1.39252974393363E-07 -2.61447997929509E-06 -1.68729141437225E-06 -3.54838477640945E-08
  2.04413504446298E-08  5.73108015711168E-08 -9.68078350118086E-08  2.10910563409661E-07  1.17073318121461E-06
  5.97847669718384E-06  2.29813302000250E-06  1.02761310041150E-05  6.93313291935677E-06 -3.38851354740152E-06
 -2.50008355310690E-06 -6.31845722548994E-06 -4.25425762177748E-06 -3.81466336505999E-07  2.01985153856305E-07
  1.91930373112261E-07  3.81556342110304E-07 -3.25415371620762E-08  1.41781393017164E-06  7.26726818470624E-06
  2.57925743936110E-06 -3.45890738173131E-06 -2.13807380844583E-06 -2.68923908219365E-06 -1.69186555396627E-06
  2.18471391139677E-06  1.35992009592713E-06 -2.29325085352843E-08  1.47509114030295E-08  1.81561520285623E-10
  8.81216768640584E-08 -8.03143042946610E-08  3.28595477599775E-06  1.78549993148928E-05  7.19468382535077E-06
  6.29820819490095E-06  4.47468871042360E-06  1.61937361473945E-05  1.10135543992408E-05 -3.80253260845714E-06
 -2.68920130846087E-06  2.39568973562960E-07 -9.60227522542533E-08 -1.63662471348275E-07 -2.27006608311396E-07
 -8.58439176270854E-08 -3.03731653268330E-06 -1.52252825488577E-05 -4.85008040749963E-06  2.74273558335500E-06
  1.29920575648683E-06 -7.44913961836166E-06 -4.96831195807444E-06 -1.72402092359201E-06 -7.95223177307119E-07
  3.48530084717353E-07 -2.19545439471269E-07  1.83695703148719E-07  2.00525172625425E-07  1.39557451585914E-07
  2.93133364885267E-07  2.76462377085204E-08 -1.19747177376166E-07 -1.05331842515585E-07  7.33792580639660E-08
  5.43591112913510E-06  2.45501636812352E-06 -6.57169481275624E-08 -3.94759477205150E-08  3.94294838123002E-08
  1.31566636804306E-05  6.77823607237665E-06 -1.00755532181708E-08  1.96214873388683E-07 -9.26192635862733E-10
 -1.00943208772781E-06 -1.55141101295329E-07 -1.33332829375556E-07  3.80107038736450E-07  8.17156462252682E-08
 -3.57297872818506E-06 -1.75570321600516E-05 -5.39241249705791E-06  3.67903435857636E-06  1.99800058546405E-06
  2.14314943977104E-06  1.17066093060682E-06  2.41934385769033E-06  1.23982937207451E-06 -2.07980079157561E-07
 -8.34956005550825E-08  8.82942422713296E-08  2.02063075733178E-08  3.19426189221988E-07  2.53720837703606E-06
  1.36650414683439E-05  5.63151753790381E-06  1.39244085843289E-05  9.52509729627044E-06 -1.20230909719968E-05
 -8.45628959165946E-06  6.54109101625489E-06  4.43624459839500E-06 -7.50876890632294E-07 -4.46339567930244E-09
  1.45328184546342E-07 -1.44549151225373E-07  7.29095094444037E-08  2.10699516028284E-06  1.00268817601281E-06
 -1.84118105411165E-07 -3.42453025371800E-07 -1.13012921561888E-07  1.36941002085936E-05  6.56084669323412E-06
 -1.31093614500725E-07 -1.89137942071688E-07 -1.91792421414297E-08  2.03028531235718E-05  9.69619055512323E-06
 -1.81573944981774E-08 -3.10699627146458E-07  2.48338857844208E-08 -4.42579534176220E-06 -2.19760423872328E-05
 -7.01956670664071E-06 -4.57389588883653E-06 -2.62357226583926E-06  6.01326075142798E-06  3.81139792884980E-06
  3.14704395190113E-06  1.77004849659597E-06  3.79907379424815E-07 -2.00239258317609E-07  1.24032605196886E-07
 -3.92397221928264E-08  3.51934202061152E-07  3.13383715958846E-07  2.99797883435899E-07  1.93640079254969E-07
 -4.48659029850378E-07 -1.33168447460981E-07  4.54327223741770E-06  2.09997111681164E-06  4.74475086798340E-08
 -7.43536771734576E-08 -3.51702726143957E-09  1.15133720066772E-06  6.01946106430128E-06  2.22560468057135E-06
  3.18505729643809E-06  1.96234998546648E-06 -2.61358120291973E-06 -1.62478000917602E-06  1.96128984939191E-06
  1.24586218564287E-06  6.07163809160733E-09 -3.45427542251715E-09 -3.54807494787736E-08 -7.53145707423121E-08
 -1.44574704999646E-07 -2.00388143399901E-06 -9.86642055355327E-06 -3.08127090787571E-06 -3.66039016019146E-06
 -2.48286503203046E-06  5.76223579625157E-09 -1.99573320815737E-07 -2.13744679997505E-06 -1.38630695482824E-06
  4.49942209438278E-08  5.78854667682511E-09  7.06524240534182E-08  9.42476843699762E-08  2.83135973294193E-07
 -2.77843503477756E-06 -1.38774898166276E-05 -4.30574348210969E-06 -2.29995291897681E-06 -9.69270350769398E-07
 -5.77952498612308E-06 -3.83496693088113E-06 -1.45596219474725E-06 -5.69033637045300E-07 -2.18269209243711E-07
 -1.20888441472803E-07  1.92039415360436E-07 -2.51686419681955E-07  1.35690731682451E-07  6.45071110353612E-07
  2.14376272028957E-07  1.19723555748549E-07 -1.19537572199975E-07  6.47455377322169E-08  4.31853973749864E-08
  3.50824505453635E-07  1.36702236619892E-07  3.57984774947340E-07  7.94977639707664E-08  1.91130778104270E-06
  1.01278932300220E-05  4.25007656318910E-06  1.73095129364775E-05  1.20318685104867E-05  1.09145793902928E-05
  7.78536903973893E-06  8.27721006230382E-06  5.59592255795944E-06 -4.07143091417733E-07 -1.37599154818730E-07
  1.05931269870643E-07 -7.89603449704207E-07 -5.42607676567078E-07  3.56711019569146E-06  1.92929179806592E-05
  7.71916560587045E-06 -4.92014412433095E-06 -3.72730560591032E-06  1.24282353038672E-05  8.41950348864989E-06
 -2.07169491868088E-06 -1.53502204367258E-06 -3.36578576602577E-07  2.59135474977814E-08 -3.77454900920529E-08
  2.32547330900135E-07  1.17227218562932E-07  8.70355487683582E-06  4.75635223996540E-06  1.34702859585561E-08
  1.02349425435386E-07 -3.12730343557372E-08 -2.43570860772389E-06  3.58973117042560E-07  1.39731117977519E-07
 -4.65839960036079E-07 -7.57215995941911E-07  4.23692454148297E-06  1.85530678047600E-06 -5.63467332925501E-07
 -5.16449184316355E-07  2.31140799217864E-07  5.11161544518102E-06  2.22624858918570E-06  5.19501570718362E-07
 -6.21597785389851E-07  1.66629576682388E-07  1.44134652871871E-06  7.39819248451909E-07  2.14513072892261E-08
  8.54796115113134E-08 -1.55612354585610E-08  1.52468966512693E-06  7.85987592432472E-07  5.72310563319867E-09
  9.24470320134607E-08 -6.79142129113552E-09 -5.78839600941997E-06 -2.73170163322674E-05 -7.69648531364914E-06
 -9.36573145407750E-06 -6.91081152813167E-06 -6.67361384140572E-06 -2.76671665329504E-06  6.33585153928545E-06
  4.55714209202473E-06 -5.12446248546207E-07  7.60585792093401E-07  1.07501880860159E-06 -6.82543683371942E-07
  2.05006175515987E-06 -2.56294310984041E-05  7.08587695697568E-01 -3.12086990929754E-05 -8.63148946563608E-05
  4.44462259723727E-05 -5.69972165408469E-05  1.65162988970598E-05  3.93527035403575E-06  3.76648370114105E-06
  1.77694412715450E-06 -6.62024448175623E-07 -5.72676421799565E-05 -1.69097570234639E-05 -4.59305279208507E-06
 -5.80389047046147E-06  3.87374400638384E-07  2.31260368272926E-05  3.28890193324049E-06  2.42542156772360E-06
  1.39083188839897E-06 -6.26123488093054E-07 -1.00097715378568E-05  3.24693886612528E-06 -5.57027110880565E-06
  9.02345071770192E-06  3.37165233411270E-06  5.82629809150682E-06  2.89555323966851E-06  3.33968840866201E-06
  2.22871840511895E-06  6.28275564677926E-06 -1.05395908309087E-06  2.97705381482792E-06 -3.52533036057139E-06
  1.60807828089530E-05 -2.21782893846635E-06  6.56734791667332E-07 -2.17732829196948E-07  3.53342023490052E-07
  5.17628100042130E-08 -2.29768608520631E-06 -1.22752024176984E-06 -7.88004264936816E-07  4.17347337884250E-07
  2.85446265992741E-07  2.70665648919623E-07 -4.06289784299210E-06  8.48264117226135E-07 -2.28696547777801E-08
 -9.92386394245335E-08  4.52096203004897E-06 -1.12603925435473E-04 -9.37549186226021E-06 -1.73547707602395E-05
  6.32228531710291E-05 -1.33778070309603E-05 -1.81417722316371E-05  1.26937937762724E-05 -1.38243867442035E-05
  1.07545363218962E-06  1.70537563393146E-06 -3.32343166573008E-07  1.36604660048532E-05  9.75720060901690E-06
 -4.43063930721285E-06 -3.57349804549047E-06 -1.00109542439771E-05 -7.21073136572651E-06  3.06561473547603E-07
 -3.82223458665915E-07 -1.98949547264323E-07  1.92083028862404E-06 -1.21184689688373E-06  4.85105151176713E-07
 -2.20800670779768E-06 -2.13071026969472E-06  1.35966408631261E-05  9.33416641485926E-06  8.56452534302649E-06
  6.40139753249096E-06  1.11929536773321E-05  7.73045586513653E-06  4.86245284707621E-08 -5.43941574689391E-07
 -6.44526909913452E-07 -1.44288428309280E-06 -7.86105539407382E-07 -6.21492667571540E-06 -2.79856550229031E-05
 -7.02465435607703E-06  8.02991283136579E-06  6.35209026182279E-06 -5.56545746485762E-06 -1.87572920247788E-06
  8.96050163790069E-06  6.90967423338620E-06  4.87127494029712E-08  8.28141641495163E-07  8.34760271100140E-07
  1.14641873120688E-06  1.68861099546815E-06  2.09851955366477E-07  1.24116239949561E-06  7.41573329159950E-07
 -1.04095570204984E-05 -7.02388834602602E-06  1.54261550806886E-06  1.24960986743585E-06 -5.48076184358097E-06
 -3.66844010300001E-06 -3.13945173027601E-07 -3.52087963148021E-08  1.03431599331307E-07 -3.53893811726240E-07
 -1.95871667179392E-07  8.87070571315656E-07  9.55906647344917E-07 -7.98300492948315E-07 -1.33991369615360E-05
 -9.23137991718930E-06  5.17928391739178E-06  3.85586776528294E-06  8.55950829768165E-06  5.55317762768782E-06
 -2.19385827425895E-07 -7.33135434943715E-08 -2.36848690470551E-07  1.28171942764704E-06 -1.08196500609968E-06
  9.24962909331826E-07  6.22946973543868E-07 -5.70681720374931E-07 -1.24811975859959E-05 -8.89851487114173E-06
 -6.33964576230410E-06 -4.95383877069151E-06 -1.00664186385525E-05 -7.22922377711882E-06 -3.70993788780299E-07
 -6.81987004705261E-07 -5.44687655059725E-07 -1.91000403861406E-06 -8.50623548481204E-07  3.52082312213297E-06
  1.83497755358175E-05  7.04331753209625E-06 -1.56739805832491E-05 -1.06592559908716E-05  1.94609002022474E-05
  1.35501725743008E-05  8.70736916863743E-06  5.93849792901978E-06 -6.31983647993326E-07  7.63645712725909E-08
  1.62471749829983E-07  3.59655781059577E-07  3.45958860281900E-08  8.31614378488190E-07  1.65363806369851E-07
 -6.28592277224988E-07 -2.44068169048965E-06 -1.70758738574795E-06 -8.11290235038512E-06 -4.20561225745029E-06
  3.27334741382513E-06  1.40940435454388E-06 -9.46959663953271E-08  1.36490869888524E-06  1.76937812017744E-07
  5.99784479747396E-08  1.31075485649297E-06 -5.24565749111841E-07 -3.32908827597227E-06 -1.86658525105376E-06
  4.42696870886429E-07 -4.47709485953047E-08  1.88791226045225E-06  8.48078245638334E-07  1.03078513210537E-07
  4.90950271025126E-07  8.26914458499886E-07 -4.69467741217994E-07 -4.91417407198136E-08 -1.17123544479652E-07
  1.77794930535590E-08 -6.96096544037061E-07 -4.34007702879548E-06 -2.16632494301932E-06  1.69143088222140E-07
  3.92124896839545E-07  1.32850127155018E-06  6.91739126393191E-07 -6.80195326064687E-08  3.12304325552386E-07
 -7.24082598708496E-07 -4.02892241034967E-07  9.45352243577763E-08  1.09939804896334E-07  1.15861861314603E-07
  3.69312662993387E-07  2.53646395573440E-06  1.74024043386160E-06 -1.89063060537338E-05 -1.28335618274847E-05
 -7.56501334560510E-06 -5.13509994002470E-06  1.15671913310962E-05  7.79345032338175E-06 -7.69857247271598E-07
  4.54398252063309E-07 -2.01343304247006E-08  4.69421061622179E-07 -6.09915425962512E-07 -2.27020630273181E-06
 -1.12013334061073E-05 -3.53467136566348E-06  4.14364292889885E-06  2.70206326981884E-06 -5.17595092015429E-07
 -1.38120513081494E-07 -2.61007677419431E-06 -1.68523610727522E-06  3.49620385660056E-08 -2.01112683564544E-08
  5.63513960710959E-08 -9.83043643445532E-08  2.10884229592875E-07  1.16953596010232E-06  5.97035210239842E-06
  2.29434097104500E-06  1.02811590465851E-05  6.93418854839592E-06  3.39129783431958E-06  2.50208708977565E-06
 -6.31962328847020E-06 -4.25353567997211E-06  3.82971856777631E-07 -2.02624735632693E-07  1.92505394523088E-07
  3.83687557176397E-07 -3.34904112021369E-08  1.42685966581096E-06  7.31185879912581E-06  2.59386995708374E-06
 -3.47973503222695E-06 -2.15108340192420E-06  2.69145955683938E-06  1.69088483568425E-06  2.19870313121173E-06
  1.36887262825334E-06  2.27604128725644E-08 -1.45518960769250E-08  1.04200258583285E-09  8.85944357016259E-08
 -7.94242057442144E-08  3.30621789037739E-06  1.79576413473858E-05  7.23007744723494E-06  6.37565077605711E-06
  4.52882392009034E-06 -1.63460539984042E-05 -1.11160137172846E-05 -3.84615071297887E-06 -2.71873203605058E-06
 -2.39421458874532E-07  9.54009583401885E-08 -1.63254435461380E-07 -2.27664753689882E-07 -8.44280974743187E-08
 -3.05778517160549E-06 -1.53306412520719E-05 -4.88732184658718E-06  2.79350354837682E-06  1.33035843843605E-06
  7.52316204328286E-06  5.01827225538420E-06 -1.75808865184303E-06 -8.16213983022846E-07 -3.51490839824903E-07
  2.21481652752238E-07  1.83586362302870E-07  2.01865083230934E-07  1.39138262657479E-07  2.96706750158517E-07
  2.94427586079118E-08 -1.19358485638368E-07  1.05173893721949E-07  7.31602001787809E-08  5.43865941973685E-06
  2.45590414557742E-06 -6.61836680334587E-08  3.90391578524137E-08  3.96287588109938E-08  1.33330919697868E-05
  6.86221898923595E-06 -8.79166195232724E-09 -1.99465607499511E-07 -1.89847969369763E-09 -1.06417129896178E-06
 -1.79587194603739E-07 -1.33870315864878E-07 -3.81268332530386E-07  8.21422304872181E-08 -3.58152862154064E-06
 -1.76024270527390E-05 -5.40802350991665E-06  3.67070209744728E-06  1.98566078356868E-06 -2.21438220058745E-06
 -1.21988276775583E-06  2.41720646311819E-06  1.23465877278027E-06  2.10839476486488E-07  8.53042765646308E-08
  8.85011071952406E-08  1.68698895689976E-08  3.17448395046098E-07  2.58516668782931E-06  1.39126027049513E-05
  5.72042960857938E-06  1.38670875053575E-05  9.49102511096938E-06  1.21826810070886E-05  8.56230753714837E-06
  6.50326741893717E-06  4.41167203876153E-06  7.50724948703084E-07  3.88524900541522E-09  1.45621761167909E-07
 -1.41113416580286E-07  7.72570441426401E-08  2.08604424075785E-06  9.95344441692657E-07 -1.84206118271219E-07
  3.44555912887580E-07 -1.13178215940441E-07  1.37717184966696E-05  6.60436093883161E-06 -1.28508718035800E-07
  1.89234596096094E-07 -1.75477345345022E-08  2.04146765534224E-05  9.75586984403203E-06 -2.11560106187679E-08
  3.11544616493832E-07  2.69010203949872E-08 -4.43751161267597E-06 -2.20375790878239E-05 -7.04080038671187E-06
 -4.56874830611661E-06 -2.61251209635829E-06 -6.10190540835191E-06 -3.87245675071059E-06  3.14602513804913E-06
  1.76499828119024E-06 -3.83886611797332E-07  2.02868629612038E-07  1.24162560266201E-07 -3.60617195081447E-08
  3.49666988461985E-07  2.83817239217490E-07  2.88725536002856E-07  1.93699449171239E-07  4.51150804938524E-07
 -1.33364781329800E-07  4.54561568677365E-06  2.10003717995215E-06  4.82203988200819E-08  7.39616459658029E-08
 -3.22914459275315E-09  1.16139125863906E-06  6.06879965803994E-06  2.24154035313920E-06  3.20795917446314E-06
  1.97649561743132E-06  2.61925285529238E-06  1.62600233960899E-06  1.97639858150070E-06  1.25549156673128E-06
 -5.94003223460544E-09  3.65816974062095E-09 -3.44980289712037E-08 -7.59449418420564E-08 -1.43894564783006E-07
 -2.00556097839731E-06 -9.87281891954491E-06 -3.08242163743080E-06 -3.65422865736498E-06 -2.48057591207891E-06
 -4.57112161499916E-09  2.01232595537042E-07 -2.13536815321992E-06 -1.38590037905659E-06 -4.41981417975528E-08
 -5.30016609980492E-09  6.96401576586604E-08  9.54858310853212E-08  2.83102109888786E-07 -2.80092898551472E-06
 -1.39931485510092E-05 -4.34662638597033E-06 -2.35344286702600E-06 -1.00196115351980E-06  5.86208222000258E-06
  3.89066585237025E-06 -1.49100714451434E-06 -5.90603016885615E-07  2.21102704210004E-07  1.22642785910673E-07
  1.91481699393650E-07 -2.53076045019266E-07  1.35362578347251E-07  6.48041494781772E-07  2.15891409616810E-07
  1.19363108853797E-07  1.19282793403793E-07  6.46131465682978E-08 -1.76962470989932E-08  3.23800308109947E-07
  1.37182230468586E-07 -3.59173212395136E-07  7.99400083977956E-08  1.90924322266662E-06  1.01180719104394E-05
  4.24944684533448E-06  1.74227719472239E-05  1.21120917009478E-05 -1.09875759811684E-05 -7.83696078368829E-06
  8.33007326760589E-06  5.63431156493656E-06  4.11851299854909E-07  1.39483480624711E-07  1.05575258487910E-07
 -7.96209311154240E-07 -5.46845865212871E-07  3.59023321980362E-06  1.94084737377291E-05  7.75806727743475E-06
 -5.00647065260974E-06 -3.78876465865700E-06 -1.26002701022397E-05 -8.53469864539076E-06 -2.11186812270094E-06
 -1.56185918371434E-06  3.35704560123642E-07 -2.74245934837526E-08 -3.65355709682600E-08  2.32250920167346E-07
  1.19270299465104E-07  8.90563734011552E-06  4.85239501736913E-06  1.14398422336606E-08 -1.06188803112365E-07
 -3.27622741469717E-08 -2.50215933529902E-06  3.31591983682447E-07  1.40438849720814E-07  4.63476143639225E-07
 -7.61843742873743E-07  4.21200982429115E-06  1.84434391618856E-06 -5.62965147681749E-07  5.16436516277636E-07
  2.29950879843436E-07  5.08514320424380E-06  2.21559468263781E-06  5.19041382335763E-07  6.21058581336831E-07
  1.65547249236809E-07  1.45051108489405E-06  7.44262487917429E-07  2.17664324005315E-08 -8.57729000613778E-08
 -1.58226765636432E-08  1.53459293276793E-06  7.90715261217064E-07  5.44980591947067E-09 -9.28624878162350E-08
 -7.06384810224051E-09  4.31589863363710E-06  2.91633350888292E-06  1.60882321957732E-07 -1.69075367917022E-06
 -7.25073544817979E-07  4.38457198955571E-06  2.95319361006504E-06  1.61365300402532E-07  1.70218014155719E-06
 -7.32206207995798E-07
* ORBITAL    1    5
 -7.80699357876180E-10 -3.20914160855236E-09 -5.81037161532528E-10  3.42574570393977E-09  2.45497187330052E-09
 -3.30364306558436E-05 -1.61239322364001E-05  1.75679392118262E-09  1.21302128806655E-09 -3.23428090329224E-06
 -1.28631273915816E-06  8.49146614230577E-11 -1.63749886588255E-10  3.58771690268981E-10 -2.27344300286587E-09
 -1.96302824182581E-08 -1.01993551497543E-08 -7.89719011761871E-10 -6.93109171137783E-10 -1.22340085753062E-04
 -1.13354914207517E-04 -1.95809211023045E-09 -2.52958865111222E-09 -3.35811696634638E-06 -1.12560101034994E-05
 -2.17201185391387E-11 -2.36576161092281E-10  1.11039822400535E-09 -2.62755519365027E-09 -1.19838071789408E-08
 -3.10518083706614E-09 -5.55736873117165E-09 -3.95819507816386E-09 -1.12502668437695E-04 -6.32547232730078E-05
  3.39328342991562E-09  2.28071486481193E-09  5.17602654024230E-06 -3.10297160982924E-06  3.55461816100525E-10
  3.84540667152625E-10  6.18108966704368E-10  7.15922586213187E-10  3.72327209884364E-09  1.32022074111526E-09
  3.08555640941342E-09  2.19444365439260E-09 -8.74839450864273E-06 -6.62057745994917E-06  1.87164080400075E-09
  1.32536319808050E-09 -1.76317605840537E-06 -1.24785392519183E-06 -2.18243429473831E-11 -9.79722880086968E-11
  8.58387637776685E-11 -5.53255605758953E-11 -2.38597428430481E-10 -9.05752878742567E-11 -7.31945032603168E-10
 -4.53921433454681E-10  2.98429259652199E-06  1.85407302714305E-06 -3.97377734665822E-10 -2.39811158224796E-10
 -4.14727457131244E-08 -6.74149746652671E-08 -3.04010592617966E-11  3.49142906353343E-11 -1.57332390242058E-11
  1.10809484531136E-09  5.82704737455975E-09  2.12035035811970E-09 -1.34718537536841E-09 -1.19139012983562E-09
  3.20143137507884E-05  2.07709581994405E-05  6.29277126884042E-10  4.67521773633014E-10  3.62419238775191E-06
 -1.97359704093710E-06  3.08056302758745E-11  4.41185707998731E-11  1.86069730366485E-10  1.90208870062706E-10
  1.02839286979095E-09  3.37128573404208E-10  1.85246614959134E-09  1.15340708917613E-09  2.97265302984927E-06
  1.62984735888794E-06 -1.17695185075003E-09 -7.25513423477914E-10  7.90087705894514E-08 -3.08793450622328E-08
 -5.73811540296391E-11 -5.68569123295697E-11 -4.29352478213360E-11  4.79784604627399E-10 -9.59307628125831E-10
  1.41869625753470E-10  1.27272167098207E-05  1.00914381954707E-09  3.65941141918717E-10  8.81471045347252E-11
  2.00455984817172E-11 -7.45704838570725E-08  1.08802229008082E-11  8.41952219484771E-10  2.55434764206817E-10
 -5.04287231792701E-11 -7.05465585874060E-08  3.22914497748557E-11  7.07349750086168E-06  3.35066724568709E-05
  1.02718100741258E-05 -3.73686353441612E-05 -2.62653877379267E-05 -6.72090720098492E-05 -3.97241862511618E-05
  2.50971071319193E-05  1.90109922216182E-05 -5.47531882150971E-07  6.77414788267072E-07 -2.20678036003831E-06
 -3.29496972275451E-07 -4.23423376899310E-06  5.47308378484389E-07  5.17993505352509E-05 -2.48638622374137E-05
 -5.07792560856306E-05 -5.60682968234932E-05 -3.98196205572349E-05 -1.72380442339998E-01  2.52645151704688E-05
 -7.92666496243989E-05 -1.52069047914172E-05  3.32705910090663E-05 -6.68230733576886E-01  1.10330728962744E-04
 -2.28697124870284E-04 -3.91553125749266E-05  1.26282698035251E-04  1.54530224962744E-01 -2.60521145271469E-05
  5.04369469650130E-05  7.46203045098948E-06 -3.56130761891443E-05 -2.87695746207557E-06  5.14187015914831E-06
 -6.51026541570389E-07  1.75046973656918E-05  2.91748925389630E-05  1.87784688680967E-05  3.69323841819893E-06
  3.80581163282784E-06  6.92792187050298E-06 -3.04039437997199E-06 -2.78431996751398E-06 -2.66590508785252E-06
 -3.73180923909747E-06 -1.34842396447914E-05  1.05555864876289E-07  9.08970158173008E-06 -8.61464322249478E-06
 -4.08449066004105E-05  4.09349113169337E-05  7.64809266370870E-05 -8.83739549440253E-05  9.64973234651040E-06
 -1.41334717854876E-05  1.10955973463340E-05 -1.17538317523709E-05 -2.88322427671259E-04  3.17803318194393E-04
  2.04886274937441E-05 -2.35841194264950E-05  1.12578209557323E-07 -7.30608221203844E-07  1.63958073992798E-07
  6.92912038307463E-07 -1.09100679477352E-06  1.63339520472482E-07 -1.05163917697570E-06 -7.97096944693951E-08
  1.64496268343136E-08  4.50520888822143E-06  4.47032413123600E-05  2.73808987645467E-05 -5.06545671874267E-05
 -4.33647393662568E-05 -3.55578963072937E-05 -2.89828988269533E-05  3.71756331977833E-05  3.17463136417709E-05
  3.53208451542751E-06 -3.54739439354321E-06  4.29410594105560E-08 -6.44509003710698E-06  3.24250031213942E-06
 -4.18003638077204E-06 -3.17996174380575E-05 -1.59841825175345E-05  2.44743092302775E-05  2.29719507116279E-05
 -1.59818176723473E-05 -1.41260505634026E-05  1.76773434382864E-05  1.54454304983252E-05  3.77400245485007E-06
  4.66218777036602E-06 -1.54543707985543E-06 -3.12050303491599E-06 -2.72388081828993E-07 -1.06990888707408E-06
 -6.79541458974592E-06 -3.03623045446788E-06  3.89988336942313E-05  2.64774958585832E-05 -2.76990181870815E-05
 -1.55330598498741E-05  2.74228987136503E-05  2.03048185976525E-05 -1.85488396383700E-07 -4.44588374462941E-07
 -1.01836657078888E-06 -2.20116049003281E-07 -3.00526100441992E-06 -1.49644040534616E-06 -5.91658273443861E-06
 -7.72054333316246E-07  1.91364074955818E-05  1.37553384157935E-05 -5.79095910876201E-06 -3.93478505793213E-06
  1.20365991931861E-05  8.77641828886362E-06 -5.31116473103197E-08 -5.24992446124769E-08 -5.68328190817473E-07
  5.37448633842257E-07 -4.80290605829896E-07 -4.74309255984929E-06 -4.62852882826891E-05 -2.62906682276584E-05
 -5.59914450006584E-05 -5.09491548803541E-05 -3.65002756271115E-05 -3.18564305502250E-05  3.83698230520327E-05
  3.45498270576562E-05 -5.69864027386957E-06  4.31533959784769E-06  3.30731262399583E-07  5.64623255378876E-06
 -2.38905423775943E-06  2.50062388263513E-06  2.26745978142100E-05  1.33016701385342E-05  2.51669429640943E-05
  2.17075243213671E-05 -1.83425357517596E-05 -1.51105098682476E-05  2.05307012240927E-05  1.69341252008284E-05
 -1.89657721998626E-06 -3.67786470340031E-06  2.04587284898358E-06  4.07682437260509E-06  7.40144866069373E-07
 -2.37944951186574E-06 -8.95554325830905E-06 -1.35464195155748E-06  2.84120825444651E-06  1.83370279836945E-06
 -2.56940610982232E-06 -1.53971192567917E-06 -1.17908487904211E-06 -7.07084250652539E-07 -6.01835244158922E-07
  3.63022443617678E-07 -1.08397310643492E-06 -9.76929615851697E-07 -6.33710692116669E-07  1.24455139861947E-05
  9.46155484258729E-05  4.98019563774720E-05 -2.06955383307922E-06 -2.27967962047528E-06 -3.59936379009090E-05
 -3.39978513074477E-05 -2.22179802551688E-05 -2.05091112018930E-05  1.39391911836058E-06  2.66110808670311E-06
 -2.08861033577783E-06  8.92473921409743E-07 -8.49515066946213E-06  1.21735803241733E-06  9.63982377583551E-06
  6.77194922354832E-06  4.36607288749296E-06  3.47453549530262E-06 -1.46532234936097E-06 -3.62844091646691E-06
 -2.11335955426515E-06 -1.37613443972252E-06  3.96362549658580E-07 -3.24281027941953E-07  2.16896636771208E-07
 -4.86637618046846E-07  2.28077643508026E-07 -3.87754972440958E-07 -8.05865316175662E-07  1.29373751993505E-06
 -2.45436639734349E-06 -1.78324611837193E-06 -4.98708813435285E-07 -1.81391873234006E-06  9.24790999551070E-09
  7.67552832733505E-07  2.34918041027952E-07 -8.13258484483967E-08  7.74278943133858E-08  4.18289293104571E-07
 -8.29735412655990E-08  6.19993685853088E-08  3.14988244606209E-07  7.78493350764571E-08 -2.04530084742978E-05
 -1.45491972921622E-05  3.50188320429611E-05  2.38074772244409E-05  1.08495070939478E-05  7.53970121934002E-06
 -1.65798959343424E-06  1.13180188849381E-06 -4.39846925135229E-07 -1.05269559368881E-06  3.62594402668634E-07
  6.17189920575487E-06  3.25837541036734E-05  1.18283718538870E-05 -1.27785858028244E-05 -7.69514488357997E-06
 -7.87622632452525E-06 -5.23371079914577E-06  7.71255456066709E-06  4.65216058682696E-06  3.97254834160867E-07
 -2.49775669123099E-07 -6.01680585705806E-07 -1.00977653998847E-06 -4.53964434108219E-09 -6.02253314582616E-06
 -2.92148613702026E-05 -9.23211761185926E-06 -1.49301367992653E-05 -1.11831923090765E-05  4.85923377342288E-06
  3.71824657796506E-06  1.01237799060751E-05  7.50754083311266E-06  7.32725239836532E-08 -2.21784010371991E-07
 -1.13645312081204E-06 -4.81419963327762E-08 -1.92703750087345E-06 -1.50765626165334E-06 -7.54778503959609E-06
 -2.27433582272880E-06  8.47539397208144E-06  5.14337279724641E-06 -2.22354576504854E-06 -1.33140433101494E-06
 -5.02795700513193E-06 -2.98044450228922E-06 -1.72665611192344E-07  8.68638599978883E-08  7.49798880843825E-08
 -3.40361245151796E-08  1.05647922515578E-07  1.96270738697633E-06  9.03864723133219E-06  2.86433026633343E-06
 -1.37103752952672E-05 -9.38887986100825E-06  2.08933543853611E-05  1.37957886079590E-05  1.00714666668111E-05
  7.09880870500502E-06  1.53697669900673E-07  1.42288888767311E-07 -4.32290473764049E-09  6.36005375143115E-07
 -6.33899875976654E-07  3.61850631311058E-06  1.97139711237983E-05  7.55308747145801E-06 -1.15121105691274E-05
 -7.85729267695026E-06  8.13215672698247E-07  4.54120732956709E-07  6.55903646836730E-06  4.49520627054480E-06
  7.87292892340434E-08 -6.97018159997916E-08 -7.94667400651132E-07 -9.80326174591322E-07 -1.49834966427676E-07
  3.58966855478641E-06  2.18094353875467E-06  3.51640713930370E-07  3.72440913444854E-07 -2.08603643416547E-07
 -8.39662781275455E-06 -3.40852204290441E-06  2.45938905206979E-08  5.15077339881166E-07 -4.38513862397549E-08
  1.27807586473018E-05  6.80898328704567E-06  6.14458242366779E-07 -7.77484520326638E-08 -4.02140053005141E-07
  2.96755894133943E-06  1.98992068116673E-06  2.65304029682002E-07 -9.56135507215430E-08 -1.39859660860125E-07
  5.75407448053106E-07  2.58303682147715E-06  7.32549869790013E-07 -1.56140136126843E-06 -1.20997192749796E-06
  3.58132875446878E-06  2.59211709359657E-06 -9.41282105726709E-07 -6.24268930450015E-07  2.60785669961208E-08
  1.43454728283504E-08  1.58587502192093E-07 -2.59224400380322E-07 -1.40091020901020E-07  2.32417566112618E-06
  1.29585422185597E-05  4.99485090214317E-06 -8.75905710425657E-06 -5.83322480561718E-06 -2.11497489216695E-06
 -9.40848396873952E-07 -4.46820848028994E-06 -2.81530964979655E-06 -1.44415018023238E-08 -4.82262107695777E-08
 -5.98967668566508E-07  4.28479956328254E-07 -3.59373589752080E-07 -2.13268882383182E-06 -9.06192465346261E-07
  4.76142049026735E-08 -1.16064567219026E-09  2.06468747836654E-08 -8.71359363910403E-06 -3.58296702347464E-06
 -9.13647998701657E-09  5.32925351169809E-07  3.58484834232128E-08  1.16611588978590E-06  1.25415101240924E-06
 -8.96200071888830E-08  5.60471118418741E-08  4.53055220642959E-08 -3.95259826903593E-08 -9.89886168478968E-07
 -8.26705883346314E-07  2.19620270607618E-07  2.04917613914515E-07  5.01709271257037E-06  3.58325739367188E-06
 -3.11686114070341E-07 -2.44416043626582E-07  1.56404136108093E-07 -9.73214008279240E-08  2.91540351276178E-07
  4.10780506659782E-07  5.95018821990887E-08 -2.16709293294130E-06 -7.82163432066672E-07  5.41740080031071E-08
 -1.66960424797730E-07 -2.29542128192714E-08 -2.35501785836387E-06 -4.89673089961490E-07 -1.82527868040576E-07
  3.63450131890855E-07 -1.44926158295220E-07 -1.82950774266634E-06 -8.87431002236646E-06 -2.55905800186847E-06
 -7.41231910933393E-06 -4.44115651359709E-06  2.95410194530803E-06  2.06801865466561E-06 -3.80071368431417E-06
 -2.16356175855541E-06 -3.86364039586643E-08 -3.44157236549723E-08 -4.92645617638673E-08  1.07240644753435E-07
  1.92370400382321E-08  4.92024351461119E-06  2.61836660514836E-05  9.79828342584963E-06  1.27495933706233E-05
  8.40330552284955E-06 -2.43076391802895E-06 -1.52030918533288E-06  6.70308120570710E-06  4.41283718475503E-06
 -2.79582817622073E-07 -9.50618084528759E-08 -6.22713105168790E-07  4.77493433990774E-07 -3.00077193517351E-07
  3.11855190218397E-06  1.70750869838653E-05  6.63274901830217E-06  8.09361917368179E-06  5.22027755516102E-06
  9.61935407351446E-06  6.60021301373581E-06  3.64722644202754E-06  2.35378984196526E-06  9.35356094719322E-08
 -3.46933981124032E-08 -6.35872659646868E-07  7.05254019020851E-07  2.33015526776369E-07  1.89056818603869E-06
  1.48754204606873E-06 -3.57570278834948E-07  2.29042595884804E-07 -1.84799092648264E-07  7.47569227543683E-06
  3.54477503561304E-06 -8.80441693643508E-08 -1.51755310357071E-07 -2.25378430031901E-08  5.72990257911828E-06
  2.99830306197670E-05  1.09431195580005E-05  2.44535918351330E-05  1.64747707952949E-05 -3.23335888556163E-07
 -7.62889868790038E-07  1.39277450731620E-05  9.35146835742942E-06  5.41526354867808E-08  3.09689393364936E-07
 -4.13905440970550E-07  1.20384389404395E-06  2.48620016672472E-07 -1.82153861181737E-06 -8.62584084408209E-06
 -1.99806446843911E-06  5.15186435326998E-06  4.01166859888184E-06  1.12756038043822E-06  7.95967294484062E-07
  5.03436800645307E-06  4.19026848819679E-06 -4.81780105384460E-07 -1.67936515736923E-07 -2.07954435665185E-07
 -3.21328236034671E-07 -9.24944818609831E-07  2.83716623474875E-06  2.02705119262848E-06  5.05948272617592E-08
 -1.80027386383718E-07  1.82340881746678E-08  6.20483300963596E-06  5.25159745268944E-06 -1.69163008057338E-07
  6.39197226497677E-06 -1.12456840873601E-06 -1.98709260979137E-06 -5.46189452279410E-06  8.66365029091241E-07
  2.23827336095796E-07 -7.84259482604165E-07 -6.74999278027104E-06 -7.66379837927487E-06 -9.21108908389684E-08
  2.61290766444231E-07 -4.86803574102779E-07 -3.44453034813938E-06 -1.05222060202163E-06 -1.94654603433401E-07
  1.10899898605712E-07  1.03999589583840E-07 -2.64855736486531E-06 -8.55800519471124E-07  1.73164029073405E-07
 -7.91504464075865E-08  6.21071883201658E-08 -7.07180206695546E-06 -3.34989338244588E-05 -1.02697148990570E-05
  3.73602884074708E-05  2.62594220335632E-05 -6.71908086137784E-05 -3.97134807821702E-05 -2.50917313654714E-05
 -1.90071727435447E-05 -5.47380078990302E-07  6.77430830919912E-07  2.20639502954075E-06  3.29297257928407E-07
  4.23332299031170E-06 -5.47150777450536E-07 -5.17866479862478E-05  2.48573163171398E-05  5.07749778325487E-05
  5.60676463686321E-05  3.98215591128489E-05  1.72338552766787E-01 -2.52576042740740E-05  7.92491058880979E-05
  1.52026201175931E-05 -3.32641867036890E-05 -6.68068431342422E-01  1.10299781448229E-04 -2.28649759097764E-04
 -3.91429088840560E-05  1.26258253531372E-04 -1.54492671749871E-01  2.60499105817971E-05 -5.04083630970030E-05
 -7.45639000866223E-06  3.56060541533687E-05 -2.87546977314000E-06  5.14174618056924E-06 -6.50435106415844E-07
  1.75050696196749E-05  2.91771215038283E-05  1.87790874995905E-05 -3.69019356506996E-06 -3.80507988948961E-06
 -6.92639588818685E-06  3.03965002277735E-06  2.78358536612062E-06  2.66512971393395E-06  3.73678832501353E-06
  1.34872544803246E-05 -1.02953472984818E-07  9.08795946604689E-06 -8.61213520384435E-06 -4.08348723668083E-05
  4.09250822734938E-05  7.64617190522492E-05 -8.83534775234906E-05 -9.64749247371912E-06  1.41300070683095E-05
 -1.10926868176984E-05  1.17512865839277E-05  2.88252164926082E-04 -3.17726272822088E-04 -2.04837972857437E-05
  2.35781728880638E-05  1.12520508478459E-07 -7.30356420214723E-07  1.63954559275849E-07  6.92926392979161E-07
  1.09086554853149E-06 -1.63319602523628E-07  1.05156395912666E-06  7.97113083873142E-08 -1.63737817076698E-08
 -4.50410521985502E-06 -4.46921965726226E-05 -2.73740292917866E-05  5.06413825256374E-05  4.33533512751993E-05
 -3.55482109564577E-05 -2.89749266730972E-05 -3.71669783630457E-05 -3.17389277547585E-05  3.53107201477886E-06
 -3.54655072057077E-06 -4.30429695212488E-08  6.44367422889444E-06 -3.24181468963010E-06  4.17891966373518E-06
  3.17903697986487E-05  1.59787093254265E-05 -2.44682635944633E-05 -2.29664932303784E-05 -1.59771598266056E-05
 -1.41226247832666E-05 -1.76724000348173E-05 -1.54410878189916E-05  3.77335919343947E-06  4.66127017947249E-06
  1.54512512356545E-06  3.11949984845831E-06  2.72306780181536E-07  1.06954993753541E-06  6.79282311136957E-06
  3.03485774427409E-06 -3.89907607285562E-05 -2.64718235346990E-05 -2.76897735644040E-05 -1.55277763966136E-05
 -2.74179287579623E-05 -2.03012890082634E-05 -1.85545953541226E-07 -4.44518036612888E-07  1.01835735560944E-06
  2.20029007832005E-07  3.00468706106959E-06  1.49563548390165E-06  5.91288580782880E-06  7.71078709007360E-07
 -1.91325689896893E-05 -1.37525649076344E-05 -5.79080115294278E-06 -3.93471652082680E-06 -1.20342040977014E-05
 -8.77465834629112E-06 -5.30798939442891E-08 -5.24780705642080E-08  5.68202211560746E-07 -5.37357601125948E-07
  4.80103128314914E-07  4.74148915303701E-06  4.62705144881357E-05  2.62817336725777E-05  5.59796012438165E-05
  5.09384558304653E-05 -3.64900806140306E-05 -3.18486017737159E-05 -3.83621094468971E-05 -3.45429097037990E-05
 -5.69774486525774E-06  4.31459402044884E-06 -3.30648364420131E-07 -5.64475719346136E-06  2.38824780201395E-06
 -2.49974209373129E-06 -2.26672467459318E-05 -1.32974492095637E-05 -2.51597601999206E-05 -2.17013155107024E-05
 -1.83370893575568E-05 -1.51060883945028E-05 -2.05253866859215E-05 -1.69297088791065E-05 -1.89586142527457E-06
 -3.67683034160001E-06 -2.04554862948367E-06 -4.07589782536739E-06 -7.40092499561843E-07  2.38029806786617E-06
  8.95970749722217E-06  1.35596007144454E-06 -2.84897978308934E-06 -1.83927962609085E-06 -2.57413778780997E-06
 -1.54269900745887E-06  1.18410767022537E-06  7.10625028978969E-07 -6.01946833082239E-07  3.63193659633419E-07
  1.08424690585297E-06  9.76950675412900E-07  6.34122692402278E-07 -1.24419969177562E-05 -9.45893625459273E-05
 -4.97883615037324E-05  2.06903340231337E-06  2.27912939191430E-06 -3.59836196735941E-05 -3.39886641094978E-05
  2.22120008259541E-05  2.05037019071912E-05  1.39353642293085E-06  2.66029958877399E-06  2.08813175450850E-06
 -8.92217013332365E-07  8.49276690576576E-06 -1.21691571845221E-06 -9.63660568793106E-06 -6.76990252442647E-06
 -4.36478656251064E-06 -3.47351829507933E-06 -1.46439154892020E-06 -3.62709854486521E-06  2.11284428732118E-06
  1.37582833478673E-06  3.96298591344459E-07 -3.24189630131759E-07 -2.16870316847169E-07  4.86523202902736E-07
 -2.28024830599916E-07  3.87918503632729E-07  8.07216764741200E-07 -1.29271448207557E-06  2.45344877791446E-06
  1.78256203410754E-06 -4.97842179012976E-07 -1.81286842964355E-06 -9.22868930213002E-09 -7.67323552676539E-07
  2.34855136668869E-07 -8.12739297658828E-08 -7.74378763688326E-08 -4.18193453690294E-07  8.29435464778758E-08
 -6.24954240182683E-08 -3.17542103286710E-07 -7.87360549407378E-08  2.04478032478436E-05  1.45455049437744E-05
  3.50076179333967E-05  2.37998901444097E-05 -1.08464569085999E-05 -7.53760907414672E-06 -1.65759999390056E-06
  1.13153522601367E-06  4.39797446005430E-07  1.05248826609510E-06 -3.62611928984189E-07 -6.17047119737503E-06
 -3.25761805808654E-05 -1.18255966831882E-05  1.27759650589964E-05  7.69361222017991E-06 -7.87395498790879E-06
 -5.23218983813807E-06 -7.71094403700934E-06 -4.65121897747597E-06  3.97158565371214E-07 -2.49715215741614E-07
  6.01542076280616E-07  1.00952072007212E-06  4.55801339133152E-09  6.02092937452785E-06  2.92070640315215E-05
  9.22965845522119E-06  1.49273077040983E-05  1.11810148110571E-05  4.85749352324001E-06  3.71694395511133E-06
 -1.01219098906912E-05 -7.50611714907124E-06  7.32432712750626E-08 -2.21728959335108E-07  1.13617975154178E-06
  4.81585705404753E-08  1.92654852252956E-06  1.50744323727693E-06  7.54670582869081E-06  2.27403911400534E-06
 -8.47361173745040E-06 -5.14229451717211E-06 -2.22229286657852E-06 -1.33059889895024E-06  5.02686654864109E-06
  2.97978842571797E-06 -1.72619686677911E-07  8.68353220359410E-08 -7.49427990387874E-08  3.40526916372246E-08
 -1.05605471963091E-07 -1.96173796709704E-06 -9.03394197556179E-06 -2.86277530029606E-06  1.37067159041836E-05
  9.38638480676082E-06  2.08854659664039E-05  1.37904766147782E-05 -1.00690245239797E-05 -7.09713742326650E-06
  1.53691370823559E-07  1.42243857768739E-07  4.32245857877322E-09 -6.35831176587654E-07  6.33723828020995E-07
 -3.61777160652365E-06 -1.97099131882116E-05 -7.55149645354690E-06  1.15094683810858E-05  7.85545575740095E-06
  8.14693701218170E-07  4.55136491300160E-07 -6.55743106519370E-06 -4.49408312735053E-06  7.86376405266795E-08
 -6.96422438857839E-08  7.94493557101030E-07  9.80110366170305E-07  1.49767378146497E-07 -3.58870392204162E-06
 -2.18038032372546E-06 -3.51571677592989E-07  3.72349348949757E-07  2.08561600822433E-07  8.39459646164748E-06
  3.40772888291950E-06 -2.45879820615677E-08  5.14966944414281E-07  4.38466544748547E-08 -1.27760655257954E-05
 -6.80654228973792E-06 -6.14276158604877E-07 -7.78029482041366E-08  4.02034126016602E-07 -2.96792225329639E-06
 -1.98991779553702E-06 -2.65225562223118E-07 -9.56248152582327E-08  1.39812083747061E-07 -5.76192473251012E-07
 -2.58731974429078E-06 -7.34195720057964E-07  1.56373190280153E-06  1.21148753605641E-06  3.58199980923393E-06
  2.59258570260794E-06  9.42505181575309E-07  6.25077489054245E-07  2.60618701729029E-08  1.43133720200437E-08
 -1.58403527762259E-07  2.59032149353510E-07  1.40100166434138E-07 -2.32404360483553E-06 -1.29578527710641E-05
 -4.99465374001701E-06  8.76145084982125E-06  5.83495478260528E-06 -2.12052063399506E-06 -9.44443983258572E-07
  4.46982249520840E-06  2.81654458470574E-06 -1.43327760865496E-08 -4.81558350476410E-08  5.99058940470732E-07
 -4.28381619966705E-07  3.59661123958937E-07  2.13273574151459E-06  9.05996595596483E-07 -4.76796325656069E-08
 -1.15250921385208E-09 -2.06851577630678E-08  8.70912457741077E-06  3.58063048480607E-06  8.98754277130150E-09
  5.32868653650431E-07 -3.59248203451382E-08 -1.16809155713667E-06 -1.25554815426281E-06  8.98270539721558E-08
  5.60685357647433E-08 -4.54251715187482E-08  3.71861259309002E-08  9.77636748847262E-07  8.22297366241777E-07
 -2.24581964542914E-07 -2.08139083188549E-07  5.01661215642906E-06  3.58304531325989E-06  3.14800276251663E-07
  2.46465308789173E-07  1.56445903325634E-07 -9.73400649456177E-08 -2.91304866417884E-07 -4.10496744590910E-07
 -5.93815098480293E-08  2.16676368049111E-06  7.81678236447835E-07 -5.40399733122576E-08 -1.66896110866227E-07
  2.28661202729139E-08  2.35413963942835E-06  4.89414519379602E-07  1.82489041703152E-07  3.63381162308559E-07
  1.44895984693801E-07  1.82893885573257E-06  8.87137680856358E-06  2.55810578073410E-06  7.40967196678394E-06
  4.43952858305797E-06  2.95420019952760E-06  2.06813711690448E-06  3.79927949928213E-06  2.16268729547481E-06
 -3.86771051645840E-08 -3.44482700812605E-08  4.93381953625634E-08 -1.07322361398161E-07 -1.91954131854032E-08
 -4.91884276263063E-06 -2.61762316375391E-05 -9.79553052376816E-06 -1.27467352236473E-05 -8.40143514622233E-06
 -2.42893136177093E-06 -1.51914547066386E-06 -6.70157719859289E-06 -4.41187476769809E-06 -2.79503969022511E-07
 -9.50400499642797E-08  6.22552845622274E-07 -4.77341005874387E-07  3.00023376650104E-07 -3.11733824898205E-06
 -1.70684036739876E-05 -6.63011536617335E-06 -8.09063999780765E-06 -5.21833294172809E-06  9.61849917346613E-06
  6.59964856139957E-06 -3.64570038807606E-06 -2.35276939596958E-06  9.35960330059317E-08 -3.46303453496066E-08
  6.35602320245541E-07 -7.04979192790602E-07 -2.33022538714588E-07 -1.88972150021399E-06 -1.48702034970490E-06
  3.57494611554212E-07  2.28959323729934E-07  1.84761358886376E-07 -7.47510020112078E-06 -3.54429329137903E-06
  8.79671750614769E-08 -1.51725634280268E-07  2.24955488039314E-08 -5.72934213717660E-06 -2.99800023467108E-05
 -1.09419679854599E-05 -2.44475077435836E-05 -1.64706523225777E-05 -3.27748122488387E-07 -7.65707164855655E-07
 -1.39239676961455E-05 -9.34897399251789E-06  5.41234586633968E-08  3.09560383816542E-07  4.13895831017776E-07
 -1.20351008512146E-06 -2.48687466487795E-07  1.82117155919049E-06  8.62395393986334E-06  1.99758587990105E-06
 -5.14903477633875E-06 -4.00967321496142E-06  1.12258926871119E-06  7.92586310972910E-07 -5.03231156063018E-06
 -4.18868573920313E-06 -4.81816105148272E-07 -1.67991958767878E-07  2.07980970482569E-07  3.21105206080574E-07
  9.24688770282404E-07 -2.83173772209560E-06 -2.02412753810291E-06 -5.07305092984309E-08 -1.80185810085652E-07
 -1.82795516588376E-08 -6.20293378724739E-06 -5.25004588385139E-06  1.69126947160504E-07  6.39019880882033E-06
  1.12439032132895E-06  1.98736831084151E-06  5.46095020526908E-06 -8.66187631919436E-07  2.23769486156572E-07
  7.84072907300081E-07  6.74904015972665E-06  7.66228541684931E-06  9.21020357885649E-08  2.61182454850052E-07
  4.86679916260661E-07  3.44377696788047E-06  1.05202143603971E-06  1.94611176536802E-07  1.10847272047409E-07
 -1.03973201507959E-07  2.64756640218108E-06  8.55470722090364E-07 -1.73083210849578E-07 -7.91515809142224E-08
 -6.20674503870646E-08  1.84433115956336E-05  1.30666974728915E-05  4.05021882873802E-07  2.96329314334980E-06
  3.35945368820787E-06 -1.84411988462795E-05 -1.30647515791967E-05 -4.04897392294068E-07  2.96233015781181E-06
 -3.35830283646626E-06
* ORBITAL    1    6
  7.20645435202335E-06  3.04506899832046E-05  6.18494957135271E-06 -2.78934929053243E-05 -1.99091561370919E-05
 -4.20764268667090E-09 -2.08891956889575E-09 -1.43721687464026E-05 -9.89064119408207E-06 -3.93857263298840E-10
 -1.60574804850935E-10 -8.37952284012096E-07  1.46700190329095E-06 -3.13292189827888E-06  1.87270525326495E-05
  1.61935075189586E-04  8.40849277464887E-05  6.60207981542792E-06  5.84082273520679E-06 -1.48866347159812E-08
 -1.37919614805178E-08  1.63541420002547E-05  2.09621995090162E-05 -4.08222772643092E-10 -1.37155287422494E-09
  1.73790204810474E-07  1.94894852595017E-06 -9.15390344459104E-06  1.86051436569376E-05  8.30780369607064E-05
  2.02025417214045E-05  5.28015454711021E-05  3.70840186858333E-05 -1.37706428616214E-08 -7.74266817839561E-09
 -3.20764137543791E-05 -2.14841294153503E-05  6.29089985804863E-10 -3.72436347503455E-10 -2.55246598599789E-06
 -2.78532478028349E-06 -5.02003354688692E-06 -5.34635511762636E-06 -2.78098296539832E-05 -9.85070960388336E-06
 -2.20941454761029E-05 -1.58710313150204E-05 -7.73272124507853E-10 -6.16047504224505E-10 -1.33087847702141E-05
 -9.43369939250475E-06 -1.99918241478975E-10 -1.41633641426836E-10  1.59154033192111E-07  8.13804509312324E-07
 -7.56020180990466E-07 -2.44299364936175E-08 -5.23840349613355E-07 -1.34746414801042E-07  7.16747812061513E-06
  4.47873559602770E-06  5.19810912569437E-10  3.38780057623811E-10  3.92242862214276E-06  2.39354575181726E-06
 -9.02289826623346E-12 -1.19015406396899E-11  2.74522228477347E-07 -3.11256104683582E-07  1.67769343705472E-07
 -6.59621675795733E-06 -3.43638220952378E-05 -1.22693089838510E-05  2.05986845126899E-05  1.62057271290732E-05
  4.02796878586680E-09  2.62101530382800E-09 -1.03103092735028E-05 -7.27398156780449E-06  4.44649700123657E-10
 -2.40980141154527E-10 -6.37413684340891E-07 -8.79315878270748E-07 -1.59668888736690E-06 -1.11417908085874E-06
 -5.84898976609384E-06 -1.64385144087144E-06 -1.28374090470262E-05 -7.84492142428405E-06  3.92921653958814E-10
  2.23250523454745E-10  8.13865576601239E-06  4.89790384515156E-06  9.50124636210523E-12 -4.19468306219468E-12
  3.66766268853150E-07  2.60666107515271E-07  3.65874731139495E-07 -3.71191317175392E-06  7.92860893837677E-06
 -1.22575639547423E-06  1.55331718802760E-09 -8.29358589821545E-06 -3.39833633721046E-06 -8.93602101466131E-07
 -2.24252892359057E-07 -1.29116437376140E-11 -1.07575059554509E-07 -5.64471981250198E-06 -1.57373604667499E-06
  3.33619842152559E-07 -1.03051646844667E-11 -2.11640436710060E-07 -7.13601647517722E-06 -3.26611190089584E-05
 -8.88124060998787E-06  3.39602407596570E-05  2.43623484528403E-05  7.64715030116987E-05  4.48388735612363E-05
 -2.17826935991346E-05 -1.55038149056874E-05  7.37792271729180E-07  3.60265446221275E-10  1.62529798919465E-06
  8.71606700911908E-07  3.77098433866417E-06 -6.45380384969101E-07 -5.22617890390711E-05  2.70660371442988E-05
  1.73655870865500E-05  2.29219615251676E-06 -8.17281292631077E-06  1.72439503818204E-01 -2.85035449962138E-05
  7.23866332077697E-05  1.78423096249377E-05 -2.62144452712017E-05  6.68026008862261E-01 -1.27422094619509E-04
  1.94965421133263E-04  5.11238589230421E-05 -1.00577943185733E-04 -1.54559614943931E-01  8.95444017311418E-06
 -1.18246876927725E-04 -2.34006094932448E-05  2.88633258660015E-05  6.25359706274269E-06 -3.30722219288303E-07
  2.52686905663211E-06  1.32930948709594E-06  8.90830839962772E-06  2.45869862480171E-06 -1.24439888703075E-05
 -2.84363382598598E-06 -6.15333225591780E-06  2.67480488018762E-06  2.50370756185007E-06  3.01009194089521E-06
 -2.00723096737295E-05 -1.17439807503566E-05 -1.03405822769299E-05 -7.14826733057964E-06  1.03593803712081E-05
  4.12869326275500E-05 -4.05215481951990E-05 -7.90535290231731E-05  8.42903319979175E-05 -9.20543342805547E-06
  1.42839449317464E-05 -1.20364505037790E-05  1.04075430163541E-05  2.89225155669664E-04 -3.17075490101762E-04
 -1.99237703466644E-05  2.44093133083753E-05 -2.26476802581876E-07  1.02109543292110E-06 -6.81399100003814E-09
  7.51168652409339E-08  5.72485776872033E-07 -6.78651179327846E-08  3.18786861842768E-07 -2.32086415829372E-08
 -3.10799019762993E-07 -4.51550070630173E-06 -4.53282640005814E-05 -2.82584528970151E-05  5.47817321808175E-05
  4.73161360537465E-05  4.00679176471154E-05  3.30010805002307E-05 -3.59711499939323E-05 -3.07032456365017E-05
 -4.17240037456178E-06  3.47563200732750E-06  4.26065032971439E-07  5.85374113971314E-06 -2.82491614562869E-06
  4.49782723011141E-06  3.74659374730353E-05  2.22312724886175E-05 -2.52223678341849E-05 -2.26941600597203E-05
  1.95915624661098E-05  1.43860404906425E-05 -2.05234133962977E-05 -1.80124279669581E-05 -2.59133763655655E-06
 -3.73942417413801E-06  1.30112136657352E-06  4.14924013394955E-06  3.53081184578805E-07  1.17586480604398E-06
  8.94866944284759E-06  4.94117125308868E-06 -3.16217368532839E-05 -2.24397346037542E-05  3.79164987316229E-05
  2.16744807168522E-05 -1.93770941406370E-05 -1.38793156076064E-05 -3.03044893990055E-07  2.72985508973650E-07
  8.64433163254005E-08  1.78390654258550E-07  2.31436890344905E-06  2.40839047948593E-06  1.06000121215857E-05
  2.47013027321436E-06 -1.48974827191697E-05 -1.08256877473771E-05  3.96944725462271E-06  2.42849328966471E-06
 -9.28854158347854E-06 -6.86344024924457E-06  2.02108341081725E-07  1.17757112701138E-07  5.81106400793081E-07
 -4.35086554405252E-07  8.04251030816487E-07  6.63545998131426E-06  6.09972677774389E-05  3.67766271485088E-05
  4.75993042148123E-05  4.31190411251171E-05  4.16229494713418E-05  3.21002592809542E-05 -3.09518353950706E-05
 -2.78263964788324E-05  3.80570017118386E-06 -3.15026241989589E-06 -3.71062293642927E-07 -6.09839970296553E-06
  3.29396769081082E-06 -3.65826308615168E-06 -3.05382369266159E-05 -1.75563340286261E-05 -2.97248904156342E-05
 -2.56960618670790E-05  2.23071558641388E-05  1.80639273298695E-05 -2.19337272156516E-05 -1.82114388493887E-05
  2.93395403068893E-06  4.26745384432311E-06 -1.32861286686254E-06 -3.80797369482172E-06 -2.04080814642479E-07
 -3.00687940033979E-06 -1.46674143452723E-05 -4.48052558359225E-06  2.85803321726879E-05  2.08440222573808E-05
 -2.05813847801605E-05 -1.32386753352491E-05 -1.87753482929420E-05 -1.34082314416600E-05 -1.77307188689859E-07
  5.85328464064854E-07 -1.03559641373440E-06  3.33605269259946E-08 -1.63215409128264E-06 -1.44987971296790E-05
 -1.07839042217564E-04 -5.59837229928555E-05  2.12788055033749E-06  2.26076048113831E-06  4.08750059393664E-05
  3.75539013582049E-05  2.43770868209815E-05  2.20966267629503E-05 -1.57539396163787E-06 -3.28296162250487E-06
  1.96087666576172E-06 -1.06765842227071E-06  9.81909654656650E-06 -1.88164174989021E-06 -1.36092785605373E-05
 -8.61883702197808E-06 -5.20844632407825E-06 -4.09697910727673E-06  3.88825455556799E-06  5.63453459409162E-06
  2.03633952923505E-06  1.18277093716415E-06 -2.93002095771232E-07  3.99748091568515E-07 -1.26179299188950E-07
  4.46529336540566E-07 -2.41044782523291E-07 -7.00157092082247E-07 -5.76819118150336E-06 -4.35397898359215E-06
  3.60097291723379E-06  2.65423879333472E-06  3.53608753077373E-06  4.35633505651351E-06 -1.94083991480193E-07
 -1.04534031763654E-06 -1.95298760568571E-07  2.41401976078211E-07  5.71521754080804E-08 -3.93993813376007E-07
  1.06892159213565E-07  2.97552563780533E-06  1.54951398508832E-05  5.51934158966817E-06  2.23793868465612E-05
  1.57693652278512E-05 -4.94139918639359E-05 -3.34885250620874E-05 -1.32252921159394E-05 -9.02061016727829E-06
  1.59049869810970E-06 -1.09169203828697E-06  8.12091347448606E-08  7.20898294203047E-07  1.77770894167794E-08
 -5.56086099175772E-06 -2.95223425479459E-05 -1.08064230716490E-05  1.07018890205064E-05  6.25267472431358E-06
  8.31878793166793E-06  5.55610498873165E-06 -6.58150215006750E-06 -3.84242134808458E-06 -3.97280930079448E-07
  2.48113150912981E-07  5.55708746098834E-07  1.05102314800221E-06 -9.50512795847460E-08  6.70132105542546E-06
  3.25594406632178E-05  1.02932278528629E-05  1.06844756015553E-05  8.30889607387915E-06 -5.89529040393737E-06
 -4.51349112383179E-06 -7.07262620745617E-06 -5.43078523899239E-06 -1.74680066667145E-07  2.56462964058366E-07
  1.18120184776185E-06 -6.78254532881724E-08  2.11223487985060E-06  6.42200856246432E-07  3.34148223268617E-06
  9.05266797876279E-07 -6.95586835179071E-06 -4.20618183373504E-06  4.48521437752772E-06  2.89756790902814E-06
  4.25303812909056E-06  2.55651573325763E-06  2.37718952117763E-07 -1.46717724395527E-07 -1.88381099243002E-07
 -1.24580596615976E-07 -1.82992204286110E-07 -4.83183373439550E-06 -2.37950979795808E-05 -8.03791862660214E-06
  1.63943067715271E-05  1.10873307825973E-05 -3.48355908718956E-05 -2.33207930937643E-05 -1.08661307343383E-05
 -7.37761549090040E-06  4.53460223326005E-08 -2.26023052772257E-07  8.67178824531120E-08 -6.29827223016365E-07
  7.96270045269648E-07 -3.13411054780519E-06 -1.73766266183304E-05 -6.91196222806473E-06  1.05906439003513E-05
  7.45072778902806E-06  6.92559243076928E-06  4.79098291257626E-06 -6.43486671378256E-06 -4.55669854567554E-06
 -3.65879753878547E-07  2.40139314879404E-07  7.75137385500579E-07  9.19287175590523E-07  3.60195563622206E-07
 -3.54830251820833E-06 -2.13549481664605E-06 -2.90260990520766E-07 -3.59609817917386E-07  1.77821194661899E-07
  7.24377288384363E-06  2.86624950954148E-06 -2.62663357361364E-08 -4.68543560148823E-07  1.87845440063466E-08
 -1.94692048674289E-05 -1.02916254683337E-05 -7.94502690733517E-07 -1.28080042002478E-07  4.60565662530496E-07
  2.08619642532115E-06  4.86281782698317E-08 -3.21892860300810E-07 -1.53812736701112E-08  1.97010889003210E-07
  3.73813556901385E-06  2.01307559684412E-05  7.56248279170858E-06 -1.03258732520183E-05 -6.66555049504317E-06
  1.26546575139038E-06  9.56362586438979E-07 -5.42961268773721E-06 -3.56240166857694E-06 -1.22354937539649E-07
 -1.49717357390896E-07 -7.51310192197024E-07  7.91082471768115E-07 -1.11337178131776E-08 -1.16726190478674E-06
 -6.05604575420964E-06 -1.95319586053596E-06 -1.09392425704199E-05 -7.86477962258437E-06 -2.05173400367187E-05
 -1.33141164985351E-05 -7.36411432197566E-06 -5.56350106877941E-06  4.06329967652969E-07  3.10042555499550E-07
 -3.61621153811381E-07 -4.38143452582692E-07 -1.17850965334526E-06  6.10396321119781E-07  1.13503788842331E-06
  2.58551339847898E-07  3.30695709662581E-08  1.46025337634025E-07  1.72471079381590E-05  9.22791898686175E-06
  6.14664030792509E-07 -2.59215636771172E-07  3.10435273278045E-07  9.83195929312899E-06  6.41780732177062E-06
 -7.74334763138854E-07  7.70811735881864E-08  4.56857943427431E-07  8.67225286353553E-06  4.56850687899998E-05
  1.66057577330146E-05  1.91457399887311E-05  1.23365484507650E-05 -7.86132830341240E-07 -1.97058216689722E-07
 -1.19566817095782E-05 -7.82902905441291E-06  1.62381946157270E-07 -6.01633993780794E-08 -9.65835608857470E-07
 -1.23656422511041E-06 -4.06200496962267E-07  7.15203048826311E-07  1.60499309203796E-06 -5.39057153344756E-07
  2.41919247733356E-07  3.50044474741565E-07  1.91402789112102E-06  3.27277836973924E-07  1.54968766266497E-07
 -3.23462266764888E-07  1.17585525761953E-07  1.17286879645454E-06  5.98514016257918E-06  1.75143732377848E-06
  7.59418552602466E-06  4.59028655616109E-06  7.34789328351366E-07  6.15526293867634E-07  4.03850226022180E-06
  2.40962626358902E-06 -9.77297451612715E-08 -9.62502950040179E-08 -1.92363046713980E-07  2.19478668052905E-07
 -1.27529559853633E-07 -4.88136704882689E-06 -2.60119528547007E-05 -9.72626651048207E-06 -1.04558884464206E-05
 -6.81586794921447E-06  4.24746241544719E-06  2.66065656927938E-06 -5.47011973510547E-06 -3.47713557583312E-06
  3.10550572639339E-07  8.64299444521547E-08  6.03281292127623E-07 -5.58211604984558E-07  2.15632566932453E-07
 -3.62320510919558E-06 -2.01588735378124E-05 -8.07510942949565E-06 -1.00883432283323E-05 -6.60363461223981E-06
 -1.17283511066413E-07 -1.40157750745650E-07 -5.08347642858788E-06 -3.42981003896035E-06  2.38909526069245E-07
  2.44169070101011E-07  9.12985676055200E-07 -8.78140158347842E-07  5.90491393936655E-09 -1.97440859726272E-06
 -1.54574246343113E-06  2.92318679134931E-07 -2.72286108471931E-07  1.45255048029320E-07 -1.19119893831306E-06
 -1.33238059171433E-06  2.47701437988358E-07  3.94304390381574E-08  1.35719796758747E-07 -6.66262302658710E-07
 -3.93880179794600E-06 -1.71998265206362E-06 -2.63177780686328E-05 -1.77812503013758E-05 -1.78820501532199E-05
 -1.13821129397091E-05 -1.62970644496113E-05 -1.07747040874210E-05 -1.10364719197393E-07 -5.24009337257859E-07
 -8.12226067064380E-08 -1.17924442968746E-06  2.63355919060469E-07  2.30640485335673E-07  1.02554827199545E-06
 -4.47374674512070E-07 -9.70388381210395E-06 -7.00515157955275E-06 -2.30908164081787E-05 -1.55400644762442E-05
 -7.27841589267452E-06 -5.75529266310376E-06 -1.71950299253310E-07 -2.19720215572096E-07  2.61862835133113E-08
  6.89931188688274E-07  1.05452409258165E-06 -2.30091394284063E-05 -1.23923987977408E-05  4.85333774401517E-07
 -5.61250003123000E-07  1.68402000195376E-07 -7.39425730873380E-06 -6.28441377440209E-06  1.29751749754547E-07
 -7.33685843974181E-06  7.82628746724135E-07 -1.23490213714247E-06  3.85952738780041E-06 -7.29636749058266E-07
 -2.54453703114555E-07  7.72220054214689E-07  4.30723892682242E-06  6.40205292568532E-06  5.71870847346189E-08
 -5.12723148846438E-07  5.23256554729965E-07  2.91193154905303E-06  7.54167121918800E-07  1.92742406726005E-07
 -1.84218154039795E-07 -1.15932214594335E-07  2.80880983358798E-06  7.97772411593176E-07 -2.46399000639351E-07
 -2.96869337404358E-08 -1.15508653949205E-07 -7.13798552668534E-06 -3.26705593761588E-05 -8.88419828630418E-06
  3.39688664668712E-05  2.43684378651771E-05 -7.64885187982477E-05 -4.48489355627139E-05 -2.17884551666549E-05
 -1.55082007804725E-05 -7.37919882081083E-07 -2.01329760237546E-10  1.62586618313715E-06  8.71710385330065E-07
  3.77204604861937E-06 -6.45514610021434E-07 -5.22743813936586E-05  2.70720272178971E-05  1.73776557532465E-05
  2.30572933067173E-06 -8.16319075418100E-06  1.72481380904320E-01 -2.85096803376887E-05  7.24058628836451E-05
  1.78459795270995E-05 -2.62225586867843E-05 -6.68188319767643E-01  1.27448864954040E-04 -1.95021084507364E-04
 -5.11334019768459E-05  1.00608590142420E-04 -1.54597145541237E-01  8.96070281323353E-06 -1.18259373215045E-04
 -2.34024827450605E-05  2.88719385374380E-05 -6.25430780690891E-06  3.31957061110387E-07 -2.52702850628094E-06
 -1.32502125814205E-06 -8.90117147403390E-06 -2.45411815473290E-06 -1.24448712821747E-05 -2.84453337254036E-06
 -6.15499829556346E-06  2.67549878955600E-06  2.50431272779422E-06  3.01069756966139E-06 -2.00713342511905E-05
 -1.17405958453023E-05 -1.03405431590256E-05  7.15046583377653E-06 -1.03614842554440E-05 -4.12968613288467E-05
  4.05314873682555E-05  7.90720986115931E-05 -8.43118062396352E-05 -9.20777257839243E-06  1.42873796345540E-05
 -1.20391516415345E-05  1.04103927564911E-05  2.89295172894236E-04 -3.17152704326717E-04 -1.99287410271264E-05
  2.44150528114012E-05  2.26502590871468E-07 -1.02127370000885E-06  6.85407935880576E-09 -7.49495038790618E-08
  5.72751683142898E-07 -6.79014237306477E-08  3.19043286244187E-07 -2.31890024769146E-08 -3.10804468824815E-07
 -4.51654131200608E-06 -4.53388017946615E-05 -2.82649601026788E-05  5.47942198270124E-05  4.73268081439241E-05
 -4.00766871819693E-05 -3.30082157841744E-05 -3.59803016814473E-05 -3.07110483218861E-05  4.17324542751561E-06
 -3.47648361441753E-06  4.26055779842117E-07  5.85531335119372E-06 -2.82571183333794E-06  4.49882168311933E-06
  3.74735622822792E-05  2.22351242346907E-05 -2.52283745438811E-05 -2.26997860296664E-05 -1.95954825126408E-05
 -1.43895065427136E-05 -2.05277476317297E-05 -1.80162128195492E-05  2.59225569853916E-06  3.74055627177557E-06
  1.30149051389006E-06  4.15000289820968E-06  3.53144324875301E-07  1.17600924794414E-06  8.94970874371649E-06
  4.94168101399682E-06 -3.16309908377594E-05 -2.24460315916851E-05 -3.79232350091375E-05 -2.16782482802732E-05
 -1.93835987949426E-05 -1.38841481162635E-05  3.02987077509882E-07 -2.73103321020447E-07  8.67062212184669E-08
  1.78420154738147E-07  2.31511096530922E-06  2.40868349515981E-06  1.06010785526529E-05  2.47018945310048E-06
 -1.49021873855601E-05 -1.08290706231722E-05 -3.97117223385855E-06 -2.42965706307468E-06 -9.29149133804388E-06
 -6.86558957405979E-06 -2.02121341157195E-07 -1.17768973405768E-07  5.81251138225984E-07 -4.35234238583365E-07
  8.04358201165682E-07  6.63659599358097E-06  6.10084114866184E-05  3.67829623433859E-05  4.76129328600400E-05
  4.31314394492616E-05 -4.16318307447911E-05 -3.21080129286282E-05 -3.09611555428783E-05 -2.78347880740772E-05
 -3.80708105897014E-06  3.15131018666289E-06 -3.71142472643110E-07 -6.09976868571642E-06  3.29455011323347E-06
 -3.65886337626127E-06 -3.05437142281255E-05 -1.75595577511667E-05 -2.97310862540846E-05 -2.57014036835490E-05
 -2.23116561620707E-05 -1.80676234501526E-05 -2.19387609566230E-05 -1.82155891703735E-05 -2.93440518916068E-06
 -4.26834387068198E-06 -1.32911496801174E-06 -3.80896115336819E-06 -2.04263310872235E-07 -3.00624465748024E-06
 -1.46649434212685E-05 -4.48008774302933E-06  2.85796593522904E-05  2.08435907236783E-05  2.05808331865866E-05
  1.32383450240802E-05 -1.87750684436820E-05 -1.34080629726356E-05  1.77159319835185E-07 -5.85237538344960E-07
 -1.03533122636834E-06  3.35910577931326E-08 -1.63198911195964E-06 -1.45018276057354E-05 -1.07862057114048E-04
 -5.59958372171552E-05  2.12838441608782E-06  2.26131649424975E-06 -4.08836723171183E-05 -3.75621058977007E-05
  2.43824510110153E-05  2.21015896356061E-05  1.57573341464543E-06  3.28359783632391E-06  1.96138166767682E-06
 -1.06787800815713E-06  9.82116433884099E-06 -1.88196514060991E-06 -1.36117934450296E-05 -8.62057605565031E-06
 -5.20947472509989E-06 -4.09779803934086E-06 -3.88866701332635E-06 -5.63548181112317E-06  2.03681854080746E-06
  1.18307594795614E-06  2.93107497177087E-07 -3.99834797315691E-07 -1.26237155535287E-07  4.46638300901897E-07
 -2.41105838858760E-07 -7.00059962024798E-07 -5.76798997682261E-06 -4.35430417677568E-06  3.60153993929621E-06
  2.65464524441825E-06 -3.53620376127061E-06 -4.35678190249625E-06 -1.94101401516779E-07 -1.04553915014246E-06
  1.95346411122423E-07 -2.41424492258158E-07  5.71378493039231E-08 -3.94096650238316E-07  1.06910194372445E-07
  2.97540473420387E-06  1.54945137656141E-05  5.51912507235462E-06  2.23830009095667E-05  1.57719808853405E-05
  4.94237329978846E-05  3.34951474131745E-05 -1.32271278459556E-05 -9.02190411040271E-06 -1.59088750883592E-06
  1.09195826091470E-06  8.13292298646253E-08  7.21159378255568E-07  1.77135630574307E-08 -5.56255160299785E-06
 -2.95312379038375E-05 -1.08096288092429E-05  1.07052157599160E-05  6.25464467626163E-06 -8.32120455279684E-06
 -5.55770855530018E-06 -6.58352185061741E-06 -3.84361839971111E-06  3.97380513088574E-07 -2.48175703032231E-07
  5.55862013320073E-07  1.05129190919531E-06 -9.50584094453230E-08  6.70319793354553E-06  3.25687092934640E-05
  1.02962670670976E-05  1.06882557277614E-05  8.31172941620211E-06  5.89762178132671E-06  4.51513058489062E-06
 -7.07516139849221E-06 -5.43266785443890E-06  1.74715480071625E-07 -2.56523398589868E-07  1.18144346558738E-06
 -6.78577859118919E-08  2.11268524202670E-06  6.42660467972131E-07  3.34380486170866E-06  9.05993740955183E-07
 -6.95815274788346E-06 -4.20757479047949E-06 -4.48591903128860E-06 -2.89798400722184E-06  4.25440621352106E-06
  2.55733393814027E-06 -2.37763090916742E-07  1.46740198960372E-07 -1.88409054787010E-07 -1.24582089396724E-07
 -1.83026502078315E-07 -4.83229506199532E-06 -2.37972007711214E-05 -8.03857352521493E-06  1.63982312889344E-05
  1.10900131236347E-05  3.48404944519611E-05  2.33240462000654E-05 -1.08689235162647E-05 -7.37957048034951E-06
 -4.53240432197615E-08  2.26061873198272E-07  8.67029083274510E-08 -6.29971132136145E-07  7.96387933363894E-07
 -3.13511397995179E-06 -1.73820136767250E-05 -6.91397989959316E-06  1.05936114656181E-05  7.45275499380804E-06
 -6.92541521031557E-06 -4.79091060998242E-06 -6.43657817479643E-06 -4.55787179705973E-06  3.65912053618811E-07
 -2.40164656398788E-07  7.75323406918192E-07  9.19506698202920E-07  3.60243293540322E-07 -3.54932656429196E-06
 -2.13609327234054E-06 -2.90354262985644E-07  3.59712286377822E-07  1.77877139558119E-07  7.24618221854532E-06
  2.86726552513144E-06 -2.62827924559026E-08  4.68634195700932E-07  1.88009253901373E-08 -1.94720646541676E-05
 -1.02931860187324E-05 -7.94671590780676E-07  1.28075190056199E-07  4.60674763406912E-07  2.08551237750027E-06
  4.81468962994530E-08 -3.21960611663852E-07  1.53592174657552E-08  1.97047495640689E-07  3.73796628197833E-06
  2.01299606075871E-05  7.56224019679439E-06 -1.03251582387297E-05 -6.66505473309517E-06 -1.26454822396849E-06
 -9.55701405104488E-07 -5.42919904120012E-06 -3.56213963321650E-06  1.22376265550350E-07  1.49727723785023E-07
 -7.51341453866552E-07  7.91128779599681E-07 -1.11102257467992E-08 -1.16766578032537E-06 -6.05833433299755E-06
 -1.95408297499017E-06 -1.09369949340885E-05 -7.86327142295773E-06  2.05170377660935E-05  1.33140244170480E-05
 -7.36295081462757E-06 -5.56275476339988E-06 -4.06326425825352E-07 -3.10048549012852E-07 -3.61500319238063E-07
 -4.38215948026758E-07 -1.17842923782869E-06  6.10901759088375E-07  1.13525909540629E-06  2.58524216497010E-07
 -3.30666872469752E-08  1.46011403793572E-07  1.72492999898044E-05  9.22886661190201E-06  6.14657274160287E-07
  2.59335050226370E-07  3.10420143565336E-07  9.83167340039941E-06  6.41750652289815E-06 -7.74316651099029E-07
 -7.70672063417128E-08  4.56850215445253E-07  8.67226469394645E-06  4.56853229808781E-05  1.66059693733206E-05
  1.91456037135320E-05  1.23364503746489E-05  7.87298160409146E-07  1.97888055389286E-07 -1.19565582680978E-05
 -7.82894304071489E-06 -1.62341069729392E-07  6.01375384569828E-08 -9.65906470025779E-07 -1.23665934644173E-06
 -4.06219678538916E-07  7.15653456132077E-07  1.60515549441447E-06 -5.39070292889097E-07 -2.41961449888483E-07
  3.50050429849275E-07  1.91447270712354E-06  3.27333632418028E-07  1.55015549246256E-07  3.23553855848292E-07
  1.17621493292395E-07  1.17326880119781E-06  5.98707213555351E-06  1.75197956934547E-06  7.59593109636289E-06
  4.59133633046920E-06 -7.33724435453831E-07 -6.14811855772962E-07  4.03939675999397E-06  2.41013707427316E-06
  9.77347199117650E-08  9.62505691831903E-08 -1.92354753274160E-07  2.19451022645590E-07 -1.27543160253616E-07
 -4.88248634153148E-06 -2.60178918130180E-05 -9.72847546163578E-06 -1.04590297405184E-05 -6.81794922928715E-06
 -4.24771360459314E-06 -2.66079245550897E-06 -5.47177807145728E-06 -3.47823341332875E-06 -3.10612773794607E-07
 -8.64501982565316E-08  6.03415651051417E-07 -5.58304033870302E-07  2.15705700118326E-07 -3.62401187515410E-06
 -2.01633003022177E-05 -8.07684376856721E-06 -1.00901391589744E-05 -6.60477950878098E-06  1.19627085750443E-07
  1.41761700693639E-07 -5.08426941682042E-06 -3.43031515400310E-06 -2.38888797607493E-07 -2.44178042896837E-07
  9.13155714319005E-07 -8.78325826302449E-07  5.86090701392946E-09 -1.97476304108558E-06 -1.54604594378072E-06
  2.92406622042967E-07  2.72331444649125E-07  1.45300621173444E-07 -1.19284203121744E-06 -1.33318739962314E-06
  2.47724863396362E-07 -3.94769026988414E-08  1.35727001953624E-07 -6.67506014282169E-07 -3.94531723921375E-06
 -1.72237161796283E-06 -2.63235197018050E-05 -1.77851216795158E-05  1.78816745261913E-05  1.13817215866264E-05
 -1.63003308613468E-05 -1.07769020366243E-05  1.10381046701686E-07  5.24085454088575E-07 -8.11283968848620E-08
 -1.17951995388920E-06  2.63301727249780E-07  2.31096795871389E-07  1.02772088561446E-06 -4.46861887950751E-07
 -9.70509813909027E-06 -7.00609567441108E-06  2.30910667520916E-05  1.55402407134923E-05 -7.27961147571872E-06
 -5.75628871794345E-06  1.71842996122359E-07  2.19682919028419E-07  2.62336011976718E-08  6.90017927686046E-07
  1.05475589748803E-06 -2.30098492040064E-05 -1.23928891431052E-05  4.85324990708343E-07  5.61207683904261E-07
  1.68401323313209E-07 -7.39567655350287E-06 -6.28567277608186E-06  1.29786489715955E-07  7.33842297646326E-06
  7.82912217228757E-07 -1.23459306566291E-06  3.86078052841789E-06 -7.29847784776871E-07  2.54507392691260E-07
  7.72412367231468E-07  4.30889847524400E-06  6.40392117951846E-06  5.72123356705920E-08  5.12792914134258E-07
  5.23376329527494E-07  2.91282929417540E-06  7.54450092128613E-07  1.92798018072945E-07  1.84251196073028E-07
 -1.15962951150991E-07  2.80947405227380E-06  7.97985245704484E-07 -2.46436289415462E-07  2.96556842867721E-08
 -1.15520982564052E-07 -8.16775443969447E-06 -7.79351997153360E-06 -5.05422534981638E-07 -3.92356139868303E-06
 -4.79552531532360E-06 -8.17210996874982E-06 -7.79663843495728E-06 -5.05518391565241E-07  3.92427840605926E-06
 -4.79635709114916E-06
* ORBITAL    1    7
  3.24765471488199E-09  1.49652278961115E-08  4.28439619323082E-09 -1.74951769743725E-08 -1.16586272187168E-08
  1.58099674832856E-04  9.53513130383210E-05 -9.53239846162044E-09 -6.92722975722782E-09  5.85761239645659E-06
  8.03774325113382E-06 -7.81704460730975E-10 -9.73020570204904E-11 -1.01456590590486E-09 -2.96218446685101E-09
 -2.52151789034917E-08 -1.36282623597775E-08 -1.64392517819242E-09 -1.47961187533899E-09 -9.32039963292869E-05
 -8.49730706617518E-05 -5.56440883302419E-09 -5.59815844677131E-09 -3.60397700343807E-06 -1.32191971361827E-05
 -9.19464637982331E-10 -5.08748778938734E-10  7.06331245102247E-10 -7.91677251769383E-11 -7.33664028835667E-10
 -4.98767040912268E-10  5.69245758001087E-09  3.75573312039442E-09  1.52280287675554E-05  8.37132429185660E-06
 -3.57507168996566E-09 -2.22104417567591E-09 -3.26703019265006E-06 -7.19061038219334E-07 -2.70920665843979E-10
  1.85529680381972E-10 -1.92422973896720E-10  3.47018694475405E-10  1.82617463593618E-09  7.95774458921970E-10
 -8.33934329493674E-09 -5.81490612264950E-09 -1.10368001195335E-04 -7.63705845062930E-05 -5.11044574221786E-09
 -3.63485531401448E-09  5.67490951547586E-06  3.26589148967878E-06 -1.79737238841510E-10  1.53811734180861E-10
  1.96135591554272E-11 -2.36052768351107E-10 -1.09726922156585E-09 -2.15843021851693E-10  1.85008372866242E-09
  1.06635064760485E-09  7.62080580164311E-06  4.84208448156819E-06  1.07100236731743E-09  6.22860162216606E-10
  2.16858862238082E-07  1.09403449929484E-07  1.70806858123221E-11  3.45077890309772E-11  7.40933171007990E-11
  1.09104247083204E-10  7.94614965453204E-10  5.19374844457042E-10  5.77152149003649E-09  3.71824809102840E-09
 -1.20409389102008E-05 -7.73153893275938E-06 -4.32538341959489E-09 -3.33213123040447E-09 -1.05411086347992E-07
  9.49629287049147E-07 -1.18323602685696E-10 -7.27132151035245E-12 -2.65541307765713E-11  1.87728655951878E-10
  9.70170645238460E-10  3.71876647129440E-10 -1.18552959637309E-10 -7.08986037740352E-11  2.81363403422570E-06
  1.94409628925407E-06  1.85098414908996E-11  7.73370090960077E-12 -1.69718891120207E-07 -4.07462750713862E-08
 -8.46551825671899E-14  2.16073308041272E-11  1.21397766044135E-12 -7.87096018879945E-09 -4.53744322858092E-09
  3.78099442330081E-10  1.13510135778166E-06  8.12639601690884E-10 -6.43214000778769E-10 -1.18884336207286E-10
 -4.29444040303256E-11 -3.25954569951253E-07 -2.55634890423523E-11 -1.17375423051109E-10  7.82675745809372E-12
  1.08894300377653E-11 -8.16923483738671E-08 -1.99850159342567E-12 -1.63251017264685E-06 -5.80567669359638E-06
 -2.83405784455680E-08 -1.20676676963948E-06 -1.57642745160016E-06  1.07990796617308E-05  5.98406751489325E-06
 -4.28319681299923E-06 -3.11859843399793E-06  1.73044878707550E-06  6.01394050084606E-07  3.14365647617971E-07
 -7.35421090503413E-07  2.18589973782562E-07  7.70665154734933E-07  3.65259385414964E-05  8.89291414540999E-06
  4.76996640581092E-05 -5.66298749441740E-07  1.27157304174071E-06 -3.02944106737664E-01  4.24286093951727E-05
 -1.31167430012647E-04 -2.31854270265717E-05  5.58172284430300E-05 -6.87807023217192E-02  4.74157181298201E-07
 -6.57910029262318E-05 -1.59756556092166E-05  3.39649223544242E-06 -6.35361275619805E-01  8.96115527009988E-05
 -2.52489230485175E-04 -4.89597485629376E-05  1.08496137392486E-04 -1.99246781146135E-06  6.78613685149671E-06
  4.15619190681111E-07  3.59497900543907E-06  2.46236504728594E-05  1.00057663553334E-05 -7.58910803913191E-06
 -6.07821359348716E-07 -3.96793732042372E-06 -8.51727639946271E-06 -5.83945255775372E-06 -5.97466251075310E-06
 -1.51850457354107E-05 -1.35631356286478E-05 -1.12627639768650E-05 -1.97552422614958E-04  2.07645823524137E-04
 -1.31386521508431E-04  1.36300235501303E-04 -4.63052298243800E-05  4.38981360007984E-05 -1.59930217626232E-04
  1.68282030819442E-04  9.51701395051163E-05 -1.08367408881330E-04 -4.38134358329112E-06 -1.82661102353194E-06
 -1.01206236594405E-05  6.81558350863499E-06 -1.18483777450193E-07 -2.11222696334230E-07  3.05773594526599E-07
 -7.51266941966227E-07 -1.50625853955820E-07 -1.25286754646100E-07  1.61201823147507E-07  4.58371162597839E-07
  6.32861004254698E-07 -1.87245373417472E-06 -1.66014941987164E-05 -9.41426057986966E-06  1.37503443949021E-05
  1.26926119120390E-05  7.64253705142706E-06  7.05462597971602E-06 -3.51567719182705E-06 -2.65566361042507E-06
  2.55077931339829E-07  8.85274499241767E-07 -2.14229286647727E-06  2.23398771807808E-06  6.76348660379408E-07
  5.94023478862019E-06  6.55552539990868E-05  3.87157470564271E-05 -6.85338721087641E-05 -6.13437538298998E-05
  4.17112575202696E-05  3.55616844148799E-05 -6.02229346352963E-05 -5.39734874861276E-05 -2.80309444004081E-06
 -2.66167022906480E-06  3.25164102426433E-06  9.02577077334463E-06  2.26583779344984E-06 -3.88612107632506E-06
 -1.20595123953432E-05  8.07085684310862E-07 -3.97346548562779E-05 -2.60430760292245E-05  7.82754592164935E-05
  4.77744930967433E-05 -2.37318834200386E-05 -1.78279415725707E-05 -2.81660955028215E-06 -3.92403333857999E-06
  1.30751015678204E-06  2.82722693847713E-06  3.57595634876010E-06  6.81932800246795E-06  3.23745090032673E-05
  9.80257888636507E-06 -1.16459306111965E-05 -8.94261262460443E-06 -1.00175029430255E-05 -6.86217291643825E-06
 -7.28777363129261E-06 -5.92487054011389E-06  7.84584124569733E-08 -2.11193992693013E-07  1.01694022967357E-06
 -6.54609370659426E-07  1.39816148794951E-06  1.51464739437623E-06  1.44200065576585E-05  7.99000827858424E-06
  1.20177786838215E-05  1.13618965946490E-05  5.76756926448448E-06  5.19832089871860E-06 -3.94946388612688E-06
 -3.59428015753035E-06 -4.36076961592516E-07 -1.23339546223984E-06  2.12807033938532E-06 -2.20439383772565E-06
 -5.08082406201229E-07 -7.51530828482347E-06 -7.40977930051749E-05 -4.36522058455840E-05 -5.54511903380083E-05
 -4.97357162479797E-05  3.80295673266942E-05  3.21199253364048E-05 -5.04309597354541E-05 -4.49118261694892E-05
  2.18339013614253E-06  2.04084723595494E-06 -3.24424067049886E-06 -8.44615719099974E-06 -2.24602052204702E-06
  1.03893414776051E-06  5.07575270433515E-06  1.64688769728518E-06  9.63923125892811E-07  5.56594202914597E-08
 -5.44653462728965E-06 -3.87415412650925E-06 -4.76770392987356E-06 -4.34854487919716E-06  1.51157911732814E-07
  2.62769515800626E-07  1.28742264831218E-07 -1.81087171463090E-07  1.43190793481988E-07  9.85975796294388E-06
  7.67413939008415E-05  4.10136016744784E-05 -8.36859356548138E-07 -1.44262014899493E-06 -3.40395620924207E-05
 -3.10498875581672E-05 -1.06965912385186E-05 -1.14455714683705E-05  1.64741425506236E-06  5.14263443677536E-06
  2.31814258163615E-06  1.31973566644760E-06 -4.09945480980569E-06 -4.66891341515039E-07 -2.85999423131393E-06
 -1.36679969729580E-06 -1.59829105042502E-06 -1.24472986779772E-06 -3.14912721192252E-07 -2.55400593946188E-08
  5.64385135064949E-07  6.59349570966925E-07 -2.40682058279792E-07  7.52969864077375E-08  1.67046633202256E-07
 -2.41586485123448E-07 -1.62115327488075E-07 -2.64029604238242E-06 -1.70936284337335E-05 -8.88361425501017E-06
  8.03328920822628E-06  6.72612606559004E-06 -2.14957429095857E-06 -2.43048715148228E-07  4.28629903215915E-06
  3.53090223105361E-06  1.33613134679188E-06  5.79460873870079E-07 -1.14297127016093E-07 -2.12005773688828E-07
 -2.39641196500847E-07  6.57525835755186E-07  3.25779589076365E-06  1.17008879380260E-06  1.49025049243208E-06
  3.76851213447644E-07 -7.59273559672404E-06 -5.06394387252567E-06 -1.76600254527126E-06 -2.42113078311729E-06
  2.25173929277450E-07 -2.60524735250908E-07  5.63872596145607E-07  1.10480567921119E-07 -1.51249276946607E-07
 -4.74508470247106E-07 -2.47712413468015E-06 -8.57686900940856E-07  3.54031055164863E-07  5.00272018987187E-08
  1.72093853358130E-06  1.17032211955030E-06  1.27595536089394E-08  3.36698265055621E-08 -9.49641012478474E-08
 -3.54691497064077E-09  1.47878298495218E-07  4.92394110769288E-08 -8.85168413554341E-08  8.00283806804265E-07
  4.07278135259671E-06  1.43828791256986E-06 -7.65346133392125E-09 -1.32301165520004E-07 -2.65668794849591E-06
 -1.88216900263639E-06  1.20710155762369E-07 -3.26430864378896E-07 -1.91969732196798E-07 -3.74033182376641E-07
  2.35427217816478E-07 -1.78308597075617E-07  1.08114163104016E-07 -1.10698770680292E-07 -4.87806401627771E-07
 -1.39317181618044E-07 -5.46748463920347E-07 -3.86853410425695E-07  1.58224585547376E-06  1.04064082289858E-06
 -5.56143628029955E-08 -1.13132674457487E-07  8.34815967463164E-08  3.85911343267278E-09 -2.24965151141590E-08
 -3.34676818616798E-08 -4.91377337406269E-08 -4.35927680425645E-07 -1.74742832650683E-06 -2.93118576824180E-07
  1.24170068584063E-07 -3.37173349358034E-07 -7.19296868417023E-06 -4.93310045765902E-06 -1.47776216451686E-06
 -1.71246783391805E-06  2.90309475881178E-07  2.05625109564813E-07 -5.12790485692830E-08 -9.23129282951209E-08
 -1.99568365122460E-07 -2.31691981941171E-08 -2.46087436729460E-07 -1.50909831635098E-07  1.43633498328137E-06
  1.04573701724371E-06  3.04014903995888E-06  2.10863978844339E-06  8.21778920725335E-08 -2.42389554924014E-08
 -4.31260550709434E-08  1.31791159293063E-07  3.34565338426227E-07 -2.87106126390222E-08 -4.48579510911636E-08
 -5.63041223948259E-07 -2.53470347420242E-07 -2.67502895094007E-09 -5.85828591806895E-08  1.31239655018408E-08
  2.01982294846369E-06  9.66636038495832E-07  7.82360517495355E-08 -5.10820181074656E-08  3.33641020415725E-09
 -6.71720776168431E-06 -3.10020341316468E-06 -1.95572122408556E-07 -1.70740558321633E-07  2.29897932412487E-07
  1.68113172722104E-06  5.91500583696768E-07 -8.23900948629221E-08 -3.04262672995785E-08  2.54929076698404E-08
 -6.86572288999970E-07 -3.15351536447218E-06 -5.83494479100155E-07 -1.80180905162113E-06 -2.60847873124754E-06
  8.79622401110545E-06  6.22854891578760E-06 -7.18556065402835E-07 -1.29457097036632E-06  1.72786392369586E-07
  8.96633986932202E-08 -2.79579054194746E-07 -4.43205464135862E-07 -7.30543636069332E-07  1.51667004203383E-05
  7.44704081007283E-05  2.41078400841482E-05 -1.72957479105130E-05 -1.04788582669668E-05 -1.87737482688167E-05
 -1.24581749657725E-05 -1.06280198924948E-05 -6.75030593217190E-06 -9.57140715644719E-07 -5.23696951486050E-07
  1.19685335680988E-06 -6.67884181347527E-08  2.09500989590006E-06 -4.19354048081007E-06 -1.74867916934766E-06
  1.67051093069823E-07  6.57361567705404E-08  8.51210320885053E-08 -1.30626654304129E-05 -6.36526222356287E-06
  5.14347152247745E-07  1.00803766600460E-06  3.15118848704076E-07  1.88457219363260E-06  7.30258462474413E-07
 -8.92978431760387E-08 -7.52783717879109E-10  1.53971524746222E-07  3.09241160762469E-09  1.15769654711232E-07
  1.28950638771224E-07  2.56931524534722E-06  1.85511703918066E-06  3.24003241193236E-06  2.26586703677428E-06
  2.61587923214042E-07  4.63079805966440E-08  4.41601212009022E-08 -1.26046428221363E-07 -4.69548473385739E-07
  2.58786909386686E-07  1.33518406376551E-07 -1.32226220786000E-06 -4.63733962854188E-07 -1.11555417348820E-07
 -5.16599837713647E-08 -5.10700293752350E-09  1.04745243968152E-05  4.31043382989663E-06 -7.18423076562880E-08
 -4.44477988347433E-07  2.95730723581952E-08  7.93549882541421E-07  4.00009230665412E-06  1.13906311431511E-06
  7.31845580544454E-06  4.38513053353305E-06  5.76884221233733E-06  3.86822971090157E-06  4.06318552528792E-06
  2.45025020574834E-06 -2.82010740487049E-07 -2.32506619467110E-07 -6.75335420412046E-08 -5.94665873705511E-08
 -2.15414691906129E-07 -5.66160151213642E-06 -2.96682681249224E-05 -1.06341636887104E-05 -9.47877559560791E-06
 -5.66274055761463E-06  9.00879962882012E-06  5.99742979601874E-06 -4.84537480242324E-06 -2.73287896855395E-06
  4.66354254865239E-07  1.85007540687007E-07  6.03097075398863E-07 -6.58295731402444E-07  3.37996628960600E-08
 -3.19341662438249E-06 -1.78507450323830E-05 -7.07705940913006E-06 -1.31214797448775E-05 -9.11498907717595E-06
  5.57789451999392E-06  3.95382649652731E-06 -7.66951069689867E-06 -5.31708302832963E-06  2.08524514912055E-07
  1.69174675235464E-07  9.85547934137560E-07 -1.08525496495158E-06  4.01362775111127E-07 -3.27826020347853E-06
 -1.94714935329992E-06  2.91094773582554E-07 -3.89917615829233E-07  1.31888335461058E-07  8.34946391187740E-07
 -5.26331697264548E-07  4.55898220771842E-07  4.15816985728535E-08  2.78517841260346E-07 -2.34965417237917E-06
 -1.16249052537718E-05 -3.06875121740924E-06 -2.36362939371403E-05 -1.56518872710507E-05 -5.33321198493492E-05
 -3.56810804094793E-05 -1.61501495161873E-05 -1.12011897741519E-05 -1.95308685437521E-06 -1.40715255246412E-06
  1.46777892625974E-06 -1.85726596210669E-06  1.93170236288721E-07 -2.50972929660171E-06 -1.01773340250918E-05
 -2.01843647543889E-06 -1.48338751328822E-05 -1.04489011637266E-05 -3.11716422813595E-05 -2.12359477270793E-05
 -7.59868697434635E-06 -5.44268589278731E-06 -7.15378984051599E-08  2.62388954414719E-07 -3.27809344030037E-07
  5.76636330699940E-07 -2.02853141931963E-07 -2.16799746122100E-05 -1.06175601227859E-05  1.21521793549429E-06
 -2.87623448326104E-07  6.49609977902909E-07  1.54659690763266E-05  7.13003526575051E-06 -1.75068205165037E-07
  4.02342316106604E-06 -1.61369855664888E-08  2.13066852651429E-07 -4.39482439964102E-07 -2.19877461202700E-07
 -7.50681547520132E-09  1.22595621045375E-07  5.75611834066881E-08 -9.99103927510106E-07  1.38552647726931E-06
 -1.05547499288587E-07  7.31571417468736E-07  2.04571742591279E-07  3.34721956436100E-08  2.80802680752849E-08
 -5.28649804470603E-08  2.19072847524631E-08  3.23409822971666E-06  9.26251243005921E-07 -1.33057414114221E-07
 -2.04650561737488E-07 -6.59963676589829E-08  1.63185973239574E-06  5.80273097855498E-06  2.76523181759758E-08
  1.21109847691126E-06  1.57921326636183E-06  1.07966715692763E-05  5.98278830993242E-06  4.28031615544325E-06
  3.11703658557937E-06  1.72987958472530E-06  6.01218121509594E-07 -3.13943210783594E-07  7.35265177604056E-07
 -2.18302856267960E-07 -7.70579715044307E-07 -3.65139704362723E-05 -8.89638296485660E-06 -4.76999710643975E-05
  5.66814468182771E-07 -1.27030706019415E-06  3.02832749565136E-01 -4.24110802296680E-05  1.31122852979836E-04
  2.31749135223789E-05 -5.58014680445959E-05 -6.87554414412596E-02  4.69500056810958E-07 -6.57860163792786E-05
 -1.59756454689530E-05  3.39157992554088E-06  6.35127884117673E-01 -8.95741009049251E-05  2.52402369050387E-04
  4.89348647804594E-05 -1.08470069857888E-04 -1.98885788245191E-06  6.78791220647987E-06  4.17602093613578E-07
  3.60017611847389E-06  2.46260687672381E-05  1.00077726073498E-05  7.58949119557321E-06  6.09118425691066E-07
  3.96829384779802E-06  8.51682714982229E-06  5.84157047400590E-06  5.97447771394638E-06  1.51846021069137E-05
  1.35641515005501E-05  1.12617750325458E-05 -1.97479497826183E-04  2.07569798020204E-04 -1.31337662052221E-04
  1.36250873020544E-04 -4.62889100632442E-05  4.38811569118362E-05  1.59871038447167E-04 -1.68220772148680E-04
 -9.51346105151712E-05  1.08328241504496E-04  4.37934146461243E-06  1.82542174955713E-06  1.01164810831615E-05
 -6.81376886751051E-06 -1.18514581320333E-07 -2.11029481365947E-07  3.05792551242295E-07 -7.50736024153984E-07
  1.50647843373013E-07  1.25230043344609E-07 -1.60941147886760E-07 -4.58180694137841E-07 -6.32554167056654E-07
  1.87196578490182E-06  1.65967719469494E-05  9.41151057902997E-06 -1.37460399988849E-05 -1.26885035578192E-05
  7.63953148337313E-06  7.05185525406046E-06  3.51454910392248E-06  2.65492257157016E-06  2.54736428088841E-07
  8.84981200194646E-07  2.14139061785826E-06 -2.23324684919789E-06 -6.76195141684520E-07 -5.93774841190605E-06
 -6.55293159368769E-05 -3.87002750466898E-05  6.85194481075148E-05  6.13305939436938E-05  4.16941598621966E-05
  3.55479475832661E-05  6.02082188809226E-05  5.39603943058532E-05 -2.80291122287285E-06 -2.66121760918861E-06
 -3.25020861943342E-06 -9.02316899874746E-06 -2.26464181739869E-06  3.88396922136142E-06  1.20503520937731E-05
 -8.09177610839961E-07  3.97125796340472E-05  2.60284913154780E-05  7.82478257526609E-05  4.77574732449504E-05
  2.37192193786020E-05  1.78189782201899E-05 -2.81566647168597E-06 -3.92267873211055E-06 -1.30650909729616E-06
 -2.82651306279690E-06 -3.57406748943845E-06 -6.81713206382979E-06 -3.23646476885673E-05 -9.80010262782798E-06
  1.16413399536696E-05  8.93910094155682E-06 -1.00160811867065E-05 -6.86131103443700E-06  7.28509392496982E-06
  5.92274247797405E-06  7.84075608554401E-08 -2.11119208571435E-07 -1.01652362675261E-06  6.54302311711730E-07
 -1.39759747088902E-06 -1.51426698945011E-06 -1.44159131633918E-05 -7.98766252279276E-06 -1.20146730378715E-05
 -1.13587676482019E-05  5.76376000108943E-06  5.19506957382272E-06  3.94754934844394E-06  3.59297301979781E-06
 -4.35910668316511E-07 -1.23315214349092E-06 -2.12702536266723E-06  2.20372552832685E-06  5.07982998746509E-07
  7.51297870420483E-06  7.40734606560597E-05  4.36376592171096E-05  5.54307381913604E-05  4.97174649867437E-05
  3.80148132675461E-05  3.21075353623298E-05  5.04125553816720E-05  4.48956234658578E-05  2.18291965846862E-06
  2.04032452516437E-06  3.24289751629762E-06  8.44315589603873E-06  2.24498746375718E-06 -1.03816316355030E-06
 -5.07149373665322E-06 -1.64506881340629E-06 -9.64070793621022E-07 -5.58479380877690E-08 -5.44084604290801E-06
 -3.87030011397487E-06  4.76794761099662E-06  4.34834930515127E-06  1.51239929135325E-07  2.63077616601954E-07
 -1.28908365019003E-07  1.81198503570444E-07 -1.43402122022211E-07 -9.85604907263252E-06 -7.67126767648122E-05
 -4.09983920598434E-05  8.36380443212047E-07  1.44194763101253E-06 -3.40269694347484E-05 -3.10386422474912E-05
  1.06903968231782E-05  1.14398354523961E-05  1.64672362464395E-06  5.14062666766038E-06 -2.31751503787040E-06
 -1.31929617768402E-06  4.09782451295906E-06  4.67195871145014E-07  2.86187631794594E-06  1.36766754837892E-06
  1.59827260894262E-06  1.24472067571580E-06 -3.13945479714602E-07 -2.48531722847912E-08 -5.64500372097234E-07
 -6.59227518442270E-07 -2.40672701798181E-07  7.52726788111097E-08 -1.67001974495756E-07  2.41414507512845E-07
  1.61991306489772E-07  2.64012813872473E-06  1.70921924544798E-05  8.88252402637665E-06 -8.03130991775231E-06
 -6.72435003602081E-06 -2.14729962836311E-06 -2.41826350568004E-07 -4.28517151713860E-06 -3.52983432255354E-06
  1.33573286590788E-06  5.79284977229120E-07  1.14153718044809E-07  2.12029639346992E-07  2.39446058137602E-07
 -6.57202254954050E-07 -3.25635034085727E-06 -1.16982205822673E-06 -1.48625315422567E-06 -3.74342306871570E-07
 -7.59064469652617E-06 -5.06264369088977E-06  1.76256862200044E-06  2.41841047723021E-06  2.25151679183596E-07
 -2.60409800257733E-07 -5.63838820525306E-07 -1.10470596623121E-07  1.51268064742542E-07  4.74848248844144E-07
  2.47878096759470E-06  8.58192087761139E-07 -3.54867508734443E-07 -5.05592185390129E-08  1.72107775802771E-06
  1.17037501532040E-06 -1.22765369364372E-08 -3.33624391304009E-08 -9.49403864053418E-08 -3.53493272832897E-09
 -1.47874644289464E-07 -4.92175986482727E-08  8.84856060413410E-08 -8.00695142046623E-07 -4.07503802927587E-06
 -1.43920430001006E-06  6.41790904331426E-09  1.31431153962517E-07 -2.65786547672355E-06 -1.88290342244722E-06
 -1.19524824295664E-07  3.27184559544183E-07 -1.91913369385703E-07 -3.73849557943892E-07 -2.35333273910441E-07
  1.78271782270596E-07 -1.08027137152086E-07  1.10349488935582E-07  4.86009972835212E-07  1.38674829053688E-07
  5.47316640249070E-07  3.87212408510635E-07  1.58134213787636E-06  1.04001978123172E-06  5.51910848817416E-08
  1.12855225104246E-07  8.34531514897885E-08  3.85933578611309E-09  2.25115310627363E-08  3.34616559554548E-08
  4.91393014542610E-08  4.35356378505508E-07  1.74436702970914E-06  2.91898207782959E-07 -1.24186170572517E-07
  3.37053356181813E-07 -7.18884966694426E-06 -4.93026551318271E-06  1.47730803164983E-06  1.71183145273556E-06
  2.90234526738168E-07  2.05521319986978E-07  5.13453187818515E-08  9.23084677398819E-08  1.99640468982722E-07
  2.34511586458401E-08  2.47425053294459E-07  1.51286189929581E-07 -1.43573661493741E-06 -1.04528260743067E-06
  3.03819208758306E-06  2.10732798710428E-06 -8.21988774755684E-08  2.41868131140290E-08 -4.31077394927586E-08
  1.31730658491920E-07 -3.34454292866266E-07  2.86835351387295E-08  4.48060966510813E-08  5.63058118496226E-07
  2.53477691256701E-07  2.70513908665419E-09 -5.85916189272110E-08 -1.31373446275280E-08 -2.02045525298279E-06
 -9.66989867342115E-07 -7.82168867633982E-08 -5.10396919657699E-08 -3.35064608582517E-09  6.71478187346745E-06
  3.09906972831595E-06  1.95540879155890E-07 -1.70739064600638E-07 -2.29862336809709E-07 -1.68054238873297E-06
 -5.91320790565658E-07  8.23677878417819E-08 -3.03786058110229E-08 -2.54897813950544E-08  6.89203587739495E-07
  3.16788682907517E-06  5.89066547491123E-07  1.79496784646857E-06  2.60406994656346E-06  8.79722514131380E-06
  6.22918843633732E-06  7.14612936406086E-07  1.29204798628951E-06  1.72718279916327E-07  8.96305121259611E-08
  2.79122155379465E-07  4.43878321035135E-07  7.30544063340526E-07 -1.51671433122078E-05 -7.44721023567676E-05
 -2.41079231020746E-05  1.72869423600705E-05  1.04725491708093E-05 -1.87676438216471E-05 -1.24541074440873E-05
  1.06231852882639E-05  6.74681208885381E-06 -9.57014079077679E-07 -5.23515141143107E-07 -1.19733434996928E-06
  6.65727543441882E-08 -2.09604783436198E-06  4.19416530395345E-06  1.74932297108739E-06 -1.66843605841815E-07
  6.56010177212650E-08 -8.50025113085922E-08  1.30614553864508E-05  6.36505494937631E-06 -5.14143245505259E-07
  1.00766167045551E-06 -3.14999212369654E-07 -1.88117416490026E-06 -7.28623424240120E-07  8.92769099163614E-08
 -8.22429722457236E-10 -1.53945266199179E-07 -3.18665141740439E-09 -1.15889462379846E-07 -1.28718230298268E-07
 -2.56842507206094E-06 -1.85444852394581E-06  3.23894386152629E-06  2.26515330189655E-06 -2.61980751129570E-07
 -4.66289180589625E-08  4.41659389054811E-08 -1.25998562943574E-07  4.69386232180483E-07 -2.58910172207641E-07
 -1.33458395455005E-07  1.32214672554685E-06  4.63790774727662E-07  1.11531315537619E-07 -5.16353801560387E-08
  5.12303645083816E-09 -1.04721250143498E-05 -4.30973415847041E-06  7.18956518268187E-08 -4.44324046901004E-07
 -2.95239002967195E-08 -7.93255719932838E-07 -3.99888103203521E-06 -1.13892396056214E-06 -7.31653403600084E-06
 -4.38404680150077E-06  5.76770851385615E-06  3.86747732630413E-06 -4.06208949182986E-06 -2.44961937563342E-06
 -2.81991498298426E-07 -2.32476943777608E-07  6.75980512441393E-08  5.93467648810841E-08  2.15380230728644E-07
  5.65984384863678E-06  2.96588896778806E-05  1.06306378359625E-05  9.47496589858378E-06  5.66034289869009E-06
  9.00668400416315E-06  5.99598696189805E-06  4.84333850381535E-06  2.73165383013499E-06  4.66239078015474E-07
  1.84974857345955E-07 -6.02912010320562E-07  6.58042268131154E-07 -3.38121003869459E-08  3.19216209289314E-06
  1.78437216843462E-05  7.07418913352073E-06  1.31171982617323E-05  9.11199248409904E-06  5.57794757901355E-06
  3.95386215324908E-06  7.66695461408390E-06  5.31533230914305E-06  2.08623072949617E-07  1.69206403756735E-07
 -9.85292037980574E-07  1.08492829067143E-06 -4.01259379825583E-07  3.27706456578603E-06  1.94639718756992E-06
 -2.90993698315753E-07 -3.89843986719750E-07 -1.31840802577437E-07 -8.35210127689954E-07  5.26048940777155E-07
 -4.55738841498073E-07  4.15232207157990E-08 -2.78420317841046E-07  2.34722568092400E-06  1.16121968317522E-05
  3.06411147854835E-06  2.36266722115969E-05  1.56453930557589E-05 -5.33157940332879E-05 -3.56701556167461E-05
  1.61430848892809E-05  1.11963341862391E-05 -1.95228651399021E-06 -1.40659981014583E-06 -1.46738238897125E-06
  1.85663552580319E-06 -1.93147719470117E-07  2.50831582447685E-06  1.01703235836144E-05  2.01599668981172E-06
  1.48272906156482E-05  1.04442008356288E-05 -3.11674359542906E-05 -2.12329433083651E-05  7.59546455148653E-06
  5.44042143594597E-06 -7.18511841908178E-08  2.62092092174640E-07  3.27860243720071E-07 -5.76579732400725E-07
  2.02925005712418E-07  2.16830754864836E-05  1.06190085244639E-05 -1.21504150612601E-06 -2.87920256747006E-07
 -6.49531116668451E-07 -1.54619393780177E-05 -7.12784771779227E-06  1.75066165872456E-07  4.02172262672093E-06
  1.62902591091021E-08 -2.14077133435680E-07  4.38881665363073E-07  2.19863442731535E-07 -7.73195790015008E-09
 -1.22649278304319E-07 -5.95745196710106E-08  9.97865787652323E-07 -1.38512131540986E-06 -1.05956719980127E-07
 -7.31403855548976E-07 -2.04771634479459E-07 -3.35923407974157E-08 -2.80856855275795E-08 -5.28392778139915E-08
 -2.18959374985287E-08 -3.23340338279721E-06 -9.26136804062771E-07  1.33027697960798E-07 -2.04605252027535E-07
  6.59801814354851E-08  2.57972540617556E-06  4.06773499347590E-06  9.13476423282617E-07 -1.07876797302640E-06
  4.05452058173326E-06 -2.57321996133395E-06 -4.06365717834167E-06 -9.13190282236651E-07 -1.07826469801371E-06
 -4.05343322354372E-06
* ORBITAL    1    8
 -1.83615105570505E-05 -8.51542819057158E-05 -2.46572879145431E-05  9.40935789044043E-05  6.26553990508583E-05
  2.87928987794612E-08  1.73589578685426E-08  5.13955210227494E-05  3.74215318268010E-05  1.07121940822849E-09
  1.46579978976877E-09  4.42474033469130E-06  2.62430233304012E-07  5.53516687612013E-06  1.61230960835480E-05
  1.37251924622533E-04  7.41974178968150E-05  8.82830030096885E-06  7.90186308053623E-06 -1.71943204115773E-08
 -1.56735330862391E-08  2.99493637025297E-05  3.02055918120172E-05 -6.64113058879294E-10 -2.43122555415702E-09
  5.05861901190017E-06  2.74429501265710E-06 -3.84128379887194E-06  2.11222632739123E-06  1.26618029874991E-05
  5.71846708064368E-06 -3.45240953968337E-05 -2.27738893411561E-05  2.75928216062614E-09  1.51404096506952E-09
  2.13099672752490E-05  1.32927643214420E-05 -6.07886089719151E-10 -1.28642802347728E-10  1.26833191914691E-06
 -1.20167257945357E-06  9.51022143848042E-07 -7.04501299838943E-07 -3.56452090759207E-06 -1.92599550252057E-06
  4.50614857329332E-05  3.13766852242103E-05 -1.95436990591368E-08 -1.35409197970483E-08  2.74902389771431E-05
  1.95263099837444E-05  1.05108760517394E-09  6.03005442156275E-10  7.82828800600730E-07 -5.85139033143587E-07
 -1.14876098526201E-07  7.78970101873772E-07  3.42082340529818E-06  3.24820194781005E-07 -9.16316778057563E-06
 -5.27121076492226E-06  1.17582813966601E-09  7.52611513823677E-10 -5.28797349447764E-06 -3.06675307456758E-06
  4.06311140637782E-11  2.07009687117050E-11 -7.96188951850643E-08 -1.86992659162632E-07 -3.69956531446797E-07
 -1.64081712959649E-06 -9.89526992585914E-06 -4.91047762127919E-06 -3.69413048605990E-05 -2.39485636767566E-05
 -2.23780783926344E-09 -1.43481146138850E-09  2.68504988670468E-05  2.03780821038625E-05 -1.86509755622954E-11
  1.76234343936074E-10  7.89267634861278E-07  2.13854268192025E-07  1.43210333796281E-07 -1.06213029939069E-06
 -5.55713341181716E-06 -2.15806107132923E-06 -1.92597147217186E-07 -2.07503388794887E-07  6.09261397569586E-10
  4.18988693762718E-10  4.05260611241880E-07  3.18879481704103E-07 -2.88748144694419E-11 -9.15251467173624E-12
  3.21073245067944E-08 -9.35978698810714E-08  1.67715726161387E-08  4.20182771732061E-05  2.43934199559819E-05
 -2.06947813666577E-06  2.09667975477230E-10 -4.49792279162134E-06  3.28161407943374E-06  5.27046134433223E-07
  2.16953602601109E-07 -5.29723687050456E-11  1.27385624414087E-07  4.06873953063313E-08 -2.31754585830504E-07
 -5.34641388572619E-08 -1.70623601962899E-11  5.54050619595724E-09  1.46717404736671E-06  6.32657007239892E-06
  1.19536257498090E-06 -1.23066493109379E-05 -7.92113923404678E-06 -6.90613629125019E-06 -3.71388531198796E-06
  8.21489187867296E-06  4.51136512218639E-06 -1.53069822542229E-06 -4.96082498390033E-07 -1.07809078897374E-06
  5.50119450225354E-07 -7.69475647675859E-07 -2.30131302808576E-07 -3.25395310877082E-05  9.54816735567872E-06
  1.28769729379458E-06 -1.30236792058686E-06 -3.36572707224025E-06  3.03010803072045E-01 -4.76173918492452E-05
  1.21549947733260E-04  2.86541613863860E-05 -4.28201179539236E-05  6.87111481657737E-02 -1.27115358480792E-05
  1.32537198106594E-05 -9.33442863005081E-08 -1.34055490546073E-05  6.35046769676295E-01 -1.01990508538712E-04
  2.36125611030209E-04  6.76914247107264E-05 -7.09568746103144E-05  9.78827157198016E-06  4.80140078775086E-06
  5.38517424675124E-06  1.41779021566094E-05  6.64624744842018E-06  5.50379026243950E-06 -1.01099854885758E-06
 -3.48477037102084E-06 -9.47055116895270E-07  1.42646971626654E-06 -5.51782484219235E-06  5.60595886637866E-07
  1.14362900709709E-06 -2.87172547346845E-06  2.61973473445077E-06  1.98450547381623E-04 -2.06816029889150E-04
  1.32946139606728E-04 -1.34323441959707E-04  4.44219019654423E-05 -4.61893963393799E-05  1.61025959483094E-04
 -1.66690653841737E-04 -9.66379270929583E-05  1.06632815324856E-04  5.39533864976260E-06  3.18179782268020E-06
  1.12985171747163E-05 -4.89688479353010E-06 -8.31629367619544E-08  5.36566157139645E-07  5.02793139047092E-08
  1.43957555233481E-06 -5.01538297680962E-08  1.51990424051899E-07 -7.04059939932953E-07 -5.13074193931951E-07
 -8.22005073424652E-07  1.32528442376595E-06  1.28357741386239E-05  7.45630318314358E-06 -1.16517346107705E-05
 -1.11422075030503E-05 -8.04780536418271E-06 -7.44392490078386E-06  3.02104105689862E-06  1.98333712962868E-06
 -9.16466195827869E-07 -8.08412832006059E-07  2.44725551882794E-06 -2.02900350786154E-06 -4.30792687811121E-07
 -6.70369021086695E-06 -7.01841766836717E-05 -4.19031183695272E-05  3.96816093704669E-05  3.61486649058075E-05
 -4.68505602887530E-05 -3.75931058409110E-05  4.02774865776782E-05  3.58141669139643E-05  4.35047229119294E-07
  1.20648019580761E-06 -3.93268246347224E-06 -7.06636544419464E-06 -3.27070339097777E-06  4.87889876388115E-06
  1.99828211108991E-05  4.03579292604809E-06  6.11943684419020E-05  4.04569082673148E-05 -7.45172193859471E-05
 -4.59555454888025E-05  3.53917502760366E-05  2.50390740117939E-05  2.68358288388150E-06  3.74980793532393E-06
 -2.64073297977841E-06 -1.97400749711901E-06 -5.00576976341520E-06 -5.63257540231323E-06 -2.50883720370820E-05
 -6.13546684085008E-06  1.09293343453353E-05  8.50021174461606E-06  2.23905983738345E-06  1.26042109313168E-06
  6.39544371698400E-06  5.19034771378895E-06 -9.37307097918611E-08  2.34615948990594E-07 -1.15375499169508E-06
  8.06272485378307E-07 -1.60199137038589E-06 -1.07106297488584E-06 -1.13863044828111E-05 -6.45155549574080E-06
 -7.83088686064456E-06 -8.03339535675054E-06 -1.00774160489362E-05 -8.69071564670128E-06  4.85672149920697E-06
  3.28894649829251E-06  3.79732364375811E-07  7.03641869264190E-07 -2.82664175305734E-06  1.83314872740805E-06
  2.87739121302885E-07  6.45196920181942E-06  6.69046276373701E-05  3.99136337645495E-05  5.52229585702077E-05
  4.93280772921412E-05 -3.97518900151279E-05 -3.34425322049156E-05  4.97948691514580E-05  4.38632587904912E-05
 -1.34173817290265E-06 -1.45873218069187E-06  3.63906365864471E-06  8.17162353420482E-06  2.77646203390750E-06
 -2.52111684454719E-06 -1.37891391782955E-05 -5.77783052938549E-06  2.05322479923605E-06  1.56652243390894E-06
  1.64043951255535E-05  1.11568387834313E-05 -1.71035991624061E-06 -1.45389893704472E-07  1.02410452818215E-07
  9.15161496383828E-07  4.58288713211594E-07 -3.41723909757263E-07  5.99976891479264E-07 -1.00966669266068E-05
 -7.81779009843400E-05 -4.14204639918364E-05  1.28120055124041E-06  1.80957889084967E-06  3.42752843219647E-05
  3.06168168962802E-05  1.69010981430237E-05  1.56303533640960E-05 -1.88639124543923E-06 -5.45982160955673E-06
 -1.67528812290817E-06 -1.19596936314924E-06  4.45575747908190E-06 -7.55130337452348E-07 -4.66757517013561E-06
 -2.15602652993519E-06  2.28433669333172E-07  1.40795541392343E-07  2.52892600078916E-06  1.81239091673117E-06
  1.99554482996320E-07 -4.05072768667569E-07  2.31305361694918E-08 -6.21336779307102E-08 -1.33101816442463E-07
  4.52182409370128E-07  3.29183570090092E-07  4.70525071100031E-07  3.96463651517645E-06  2.97410173648279E-06
 -5.46907632732999E-06 -4.86341280386678E-06  6.21353183501814E-06  3.37080916673500E-06 -3.15627438749162E-06
 -2.96349981916388E-06 -1.07151067365463E-06 -4.67057762878117E-07  3.84147512937934E-07 -5.07438307928662E-08
  5.33759379425131E-07 -5.39287361811369E-07 -2.11005471436350E-06 -6.70636744182667E-08 -1.14702255685777E-05
 -7.25478542416877E-06  5.77652733436080E-06  3.65191226136965E-06  9.62752118799763E-06  7.59625457468888E-06
 -5.59994968308563E-08  3.11944482615835E-07 -1.35269084821767E-07 -1.10985896956345E-07 -4.93209411551109E-08
 -7.22946731612460E-07 -3.42742970246015E-06 -9.78176921843704E-07  1.48474344982749E-06  9.23561118786865E-07
  2.32557087333844E-07  7.62900739783874E-08 -8.44617773234559E-07 -5.25779537687927E-07  5.51513611231802E-08
  3.96784266574302E-08 -3.53263071908467E-08 -1.18110312442188E-07  1.07655381671260E-07  8.15810433196258E-07
  4.56774583168127E-06  1.94521496462002E-06  3.10286881795350E-06  2.19915008787460E-06 -3.47980481928197E-06
 -2.26125911422854E-06 -3.01317423282508E-06 -1.90717418882732E-06  1.26997447949923E-07  5.06660233229199E-07
 -2.42851495425440E-07  1.61617258042684E-07 -2.68507408553926E-07  7.22251054198822E-07  3.71036372125286E-06
  1.34490505035424E-06 -7.11654508257962E-07 -4.40624967905750E-07 -1.89291830621478E-06 -1.33782074095401E-06
  6.48486920678853E-07  4.33686565537382E-07 -8.81505386661008E-08  6.68227076076737E-09 -2.36763606271460E-08
  3.57708199807009E-08  4.81647338660948E-10  1.36273276036796E-06  7.28106964872720E-06  2.91937581568335E-06
 -2.99297910345292E-07  1.41636373756386E-07  1.03346080992071E-05  7.11179706924602E-06  1.50246064081586E-06
  1.88766242832886E-06 -1.62701718132205E-07 -2.92071535411257E-07 -1.58111659332312E-07  8.37528583528743E-08
 -2.15162142473376E-07 -4.16763706767625E-07 -1.72991123044720E-06 -2.83910942221797E-07 -2.06586134856281E-06
 -1.52067162786840E-06 -4.06183881844265E-06 -2.71856724629727E-06  3.01902863689143E-07  3.00094638848908E-07
  3.61461535489372E-08 -1.58899930531073E-07 -3.54957946319761E-07 -7.51921645372689E-09  1.39652347709094E-07
  9.97012394707963E-08  5.16358858339476E-08 -5.51029669412531E-08 -2.40687956003870E-08  2.05563742373550E-08
  2.16122315912149E-06  1.09244020255604E-06 -3.17468224509408E-08  1.06393512774807E-07  2.34093398632936E-08
  6.04530597880852E-06  2.84044868987366E-06  8.56316386553297E-08 -5.89310794435223E-09 -9.45220383055853E-08
 -1.07016688842527E-06 -2.47996624776109E-07  7.33329620112436E-08  1.01629085589653E-07 -1.45531902576448E-08
 -6.84082818844368E-06 -3.73828340980138E-05 -1.45181406739575E-05  1.81993276858158E-05  1.17584330510109E-05
  1.26353483998962E-06  7.68878402791992E-07  1.04622326937988E-05  6.71018228769821E-06 -1.96902231960233E-07
 -9.38036638648323E-08  1.20126935762213E-06 -1.75134814774318E-06  1.24805190986889E-08  7.52576090515021E-07
  2.20988144319690E-06 -6.22955217697488E-07  2.39886830963601E-05  1.71557385460405E-05  1.83245167033562E-05
  1.21229363276498E-05  1.32397193869207E-05  9.54743042578809E-06  2.60218215812639E-07  4.23811197116093E-07
  1.39371458445501E-06  4.90159365239935E-07  2.85953532510442E-06 -1.10854933878905E-06 -1.53305072801095E-06
 -5.57497002514106E-07 -3.36438433726843E-07 -3.16975085056353E-07  2.72454369917600E-06  2.63454200437981E-07
 -5.67186606183824E-07 -1.05750521909720E-06 -3.31110108653436E-07 -9.97376142303956E-06 -4.73892573542881E-06
  1.16265961094855E-08 -2.19368564552647E-07 -4.15278431195832E-08  6.97029481521565E-07  2.46945962889749E-06
  4.69675768966384E-08 -1.72478217907851E-06 -1.36262349677761E-06 -3.11879255812214E-06 -1.99466047456850E-06
  6.55803639816377E-07  6.08736254863633E-07  2.05404016931304E-08  1.20359356354114E-07  4.56771809124804E-07
  3.78597195428986E-07 -1.75703745675334E-07  3.67623463673811E-07 -8.14291686662324E-08  4.99813069214154E-08
  6.42065382527208E-08 -3.47888920684938E-08 -5.19908891535852E-06 -1.38105597383762E-06 -1.15093506710014E-07
  4.32815902913788E-07 -1.17829151221223E-07 -5.68517658621641E-07 -2.10011201979622E-06  3.10990368790317E-08
 -4.52063984031824E-06 -2.49083589838469E-06 -3.03087595070173E-06 -1.99919340648011E-06 -2.56606523265245E-06
 -1.44703846548255E-06  6.15242450034775E-08  8.53894424792783E-08 -1.92844457702301E-07  3.38560222088945E-07
  7.85574636879460E-08  4.33168439498414E-06  2.32692887306631E-05  8.84143920859425E-06  9.81137000254073E-06
  6.17369166902810E-06 -5.11546334190139E-06 -3.53837911247506E-06  5.21283365479299E-06  3.12343679756694E-06
 -3.12483474869632E-07 -8.62756521471455E-08 -5.07440945209997E-07  7.12794093435139E-07  5.70580494355129E-08
  2.97007566449633E-06  1.68673557477060E-05  7.06017909554867E-06  1.09334894202791E-05  7.76890724382058E-06
 -5.23826511579551E-07 -3.20284727973867E-07  6.53927483541404E-06  4.53682710740327E-06  2.59634852529247E-07
  7.99651622583335E-08 -6.78349039279616E-07  8.62841446050440E-07 -2.99860912876553E-07  3.04587069779602E-06
  1.92207769120879E-06 -2.62837929373141E-07  1.86140274821635E-07 -1.21607072883557E-07  5.80399817837780E-07
  6.96051603935489E-07 -4.09428146562220E-07 -1.38938883183505E-07 -2.49659757210860E-07  6.59242316741609E-06
  3.45210642703527E-05  1.26275774967014E-05  3.01466640169842E-05  2.03667441409759E-05  4.54000991238191E-05
  3.03896993472972E-05  2.15444258738495E-05  1.47861574047960E-05  2.17434695154590E-06  1.51436428582229E-06
 -1.08782489922184E-06  1.72156615182536E-06 -6.60485574450104E-08  4.59629938062356E-06  2.30671169333796E-05
  8.15667509131015E-06  1.70449719124150E-05  1.22062307045297E-05  1.33344021654208E-05  9.40538688998471E-06
  8.27855491891592E-06  5.83902771810853E-06 -9.13436880844015E-07 -8.46786834989994E-07 -1.99817428894211E-07
 -6.21319444749301E-08 -2.37424795559538E-07 -7.86399217283929E-06 -3.63659638614663E-06 -4.49286577713084E-07
 -8.72364496470095E-07 -2.05561755710636E-07 -1.10089421550858E-05 -6.02178775605112E-06  1.74760952887337E-08
 -4.63585992163159E-06 -4.16472495279928E-07  2.67092543675481E-06  1.67310378143545E-06  4.54203859025602E-08
 -6.05634937580209E-07  1.38982926338439E-07  5.20712384951055E-06  3.25746208348828E-06 -1.12106111926329E-06
 -1.10045276942734E-06 -4.61669234713365E-07  1.78165584453831E-07  1.95979620870125E-07 -7.77075714859689E-09
  5.09634139044673E-08 -1.77002802458435E-08 -1.60745347591223E-06 -2.04952368940932E-07  6.60223152759727E-08
  1.23248183045547E-07  3.48546806805941E-08  1.46771948417106E-06  6.32842716013883E-06  1.19527057934035E-06
 -1.23066282471136E-05 -7.92082733748364E-06  6.91020932241906E-06  3.71614859589293E-06  8.21674266409668E-06
  4.51268962587123E-06  1.53133469026833E-06  4.96304685490521E-07 -1.07822759846302E-06  5.50370148713158E-07
 -7.69568660291196E-07 -2.30417997843891E-07 -3.25529745364443E-05  9.54475432857375E-06  1.26962344510636E-06
 -1.30226420846327E-06 -3.36627121424404E-06  3.03122102626526E-01 -4.76330157124172E-05  1.21597909206038E-04
  2.86625861279381E-05 -4.28406796747567E-05 -6.87364114602531E-02  1.27116622715369E-05 -1.32781423926093E-05
  8.73810722469111E-08  1.34067310237298E-05  6.35280188760454E-01 -1.02023386316388E-04  2.36218486149792E-04
  6.77094016150912E-05 -7.09967787088033E-05 -9.78898030458356E-06 -4.79886368956571E-06 -5.38499080972529E-06
 -1.41765451589149E-05 -6.63713914202656E-06 -5.50007608184447E-06 -1.00821235048952E-06 -3.48454792828315E-06
 -9.45591864016620E-07  1.42960366380339E-06 -5.51566292383495E-06  5.62807592010657E-07  1.14921065977737E-06
 -2.86674402853953E-06  2.62385992191661E-06 -1.98523114430051E-04  2.06892328205777E-04 -1.32994418168216E-04
  1.34373509303290E-04 -4.44389169941217E-05  4.62055199512761E-05  1.61084708327958E-04 -1.66752483493652E-04
 -9.66728851740603E-05  1.06672638589774E-04  5.39695092417743E-06  3.18247979982235E-06  1.13022417701910E-05
 -4.89937467535051E-06  8.31168210619125E-08 -5.36646629815057E-07 -5.01672892083891E-08 -1.43984955500035E-06
 -5.00981042785478E-08  1.52031650403608E-07 -7.04119407972972E-07 -5.13244351794984E-07 -8.22240654345227E-07
  1.32595321254762E-06  1.28417527911687E-05  7.45970437062898E-06 -1.16568494267009E-05 -1.11469243020939E-05
  8.05073036809544E-06  7.44660670982570E-06  3.02238054382514E-06  1.98435136660041E-06  9.16557987160791E-07
  8.08739787752904E-07  2.44804767520918E-06 -2.02982517638344E-06 -4.31035985353248E-07 -6.70590019412491E-06
 -7.02084175571927E-05 -4.19174151711917E-05  3.97067638154298E-05  3.61711850136302E-05  4.68658610601364E-05
  3.76061543486980E-05  4.02995664932352E-05  3.58339541566543E-05 -4.36074454150661E-07 -1.20745934400477E-06
 -3.93388420136415E-06 -7.06968078348054E-06 -3.27153844591024E-06  4.88085833639862E-06  1.99900005830247E-05
  4.03646035322899E-06  6.12079083777780E-05  4.04657934209542E-05  7.45461614940639E-05  4.59732089494503E-05
  3.53997603124104E-05  2.50451653101347E-05 -2.68462849020515E-06 -3.75125108074120E-06 -2.64126428686569E-06
 -1.97497601642462E-06 -5.00711361629263E-06 -5.63515067600601E-06 -2.51006446256375E-05 -6.13923422560004E-06
  1.09337183369647E-05  8.50355781170255E-06 -2.24282082751863E-06 -1.26301186513093E-06  6.39820172154303E-06
  5.19257330330421E-06  9.38021686070447E-08 -2.34665049289414E-07 -1.15413468775891E-06  8.06518983320985E-07
 -1.60250048652867E-06 -1.07162232450534E-06 -1.13916508926085E-05 -6.45452032738831E-06 -7.83529945820768E-06
 -8.03757371349327E-06  1.00795307619077E-05  8.69262566661895E-06  4.85816873032289E-06  3.29026656898393E-06
 -3.79890852290526E-07 -7.04098111334533E-07 -2.82742237121289E-06  1.83396053974557E-06  2.87927786251929E-07
  6.45470602477532E-06  6.69317164820717E-05  3.99296273110315E-05  5.52434844196088E-05  4.93464640485041E-05
  3.97659483975192E-05  3.34543817132069E-05  4.98134747536868E-05  4.38798126619033E-05  1.34252279120607E-06
  1.45947179033936E-06  3.64026169482808E-06  8.17472171996910E-06  2.77728406365192E-06 -2.52148606910792E-06
 -1.37909455607900E-05 -5.77841895839871E-06  2.05281286372708E-06  1.56646283256193E-06 -1.64064987557737E-05
 -1.11583356747596E-05 -1.70856623539181E-06 -1.43762443249905E-07 -1.02353897264034E-07 -9.15062875226542E-07
  4.58243639960978E-07 -3.41656334090623E-07  5.99926564937312E-07 -1.01002892503502E-05 -7.82060817529458E-05
 -4.14355206312383E-05  1.28151308325321E-06  1.81010942997058E-06 -3.42877925508538E-05 -3.06282257774260E-05
  1.69050075210064E-05  1.56345334927739E-05  1.88700483282025E-06  5.46171177372601E-06 -1.67613454794587E-06
 -1.19645125353445E-06  4.45726467037563E-06 -7.54963695248203E-07 -4.66655363439149E-06 -2.15554087844997E-06
  2.29060517562194E-07  1.41285945324194E-07 -2.52914817694660E-06 -1.81248332165403E-06  1.99323515487822E-07
 -4.05333994845265E-07 -2.32255345427762E-08  6.21644549884373E-08 -1.33161507646181E-07  4.52268931729197E-07
  3.29249171198127E-07  4.71482129865426E-07  3.97083063368066E-06  2.97733228734346E-06 -5.47185014969544E-06
 -4.86575384694356E-06 -6.21433390303618E-06 -3.37088441463246E-06 -3.15773180760626E-06 -2.96470891405546E-06
  1.07201625744478E-06  4.67279938426380E-07  3.84203774065931E-07 -5.06813153223010E-08  5.33854132618428E-07
 -5.39669859086293E-07 -2.11197720297716E-06 -6.77498177102888E-08 -1.14716174118361E-05 -7.25549373491477E-06
 -5.77917450248970E-06 -3.65366477443160E-06  9.62868283362328E-06  7.59748927680832E-06  5.60860249053456E-08
 -3.12042676863240E-07 -1.35474129186268E-07 -1.11017596173764E-07 -4.92739825949702E-08 -7.22789762639609E-07
 -3.42658596776871E-06 -9.77865205289986E-07  1.48465078258944E-06  9.23571638729806E-07 -2.32124898961966E-07
 -7.59831741639010E-08 -8.44650889633299E-07 -5.25813202152530E-07 -5.51887360809201E-08 -3.96785457650940E-08
 -3.53876790705495E-08 -1.18140530739857E-07  1.07689631945403E-07  8.15633638016304E-07  4.56683128429196E-06
  1.94487584516786E-06  3.10284162733885E-06  2.19918095180949E-06  3.47933756366808E-06  2.26089443433540E-06
 -3.01318991092952E-06 -1.90703550195294E-06 -1.27072629378118E-07 -5.06793152945842E-07 -2.42940324830085E-07
  1.61694468653896E-07 -2.68560978766615E-07  7.22448754669013E-07  3.71135113905837E-06  1.34523952056713E-06
 -7.11677833083206E-07 -4.40617031429867E-07  1.89380723610223E-06  1.33838263632530E-06  6.48652020828135E-07
  4.33815404876056E-07  8.81678947124013E-08 -6.67227802670655E-09 -2.36781999709977E-08  3.57740169764846E-08
  4.89992494313388E-10  1.36297179049769E-06  7.28210095091667E-06  2.91960557981484E-06 -2.98841313664985E-07
  1.42100786516982E-07 -1.03382053044993E-05 -7.11425681356508E-06  1.50270307058760E-06  1.88809062349258E-06
  1.62820638162919E-07  2.92134820618836E-07 -1.58092173118888E-07  8.37817425225507E-08 -2.15076986019479E-07
 -4.16974784226528E-07 -1.73098015218140E-06 -2.84288092983026E-07 -2.06635494842366E-06 -1.52105386568619E-06
  4.06355190746230E-06  2.71973275133249E-06  3.01842919819258E-07  3.00097408432445E-07 -3.61650863935160E-08
  1.58951287487614E-07 -3.55060478140531E-07 -7.49229229846410E-09  1.39693390145061E-07  9.98290555565178E-08
  5.17168199563363E-08 -5.51011031427063E-08  2.40517644144166E-08  2.05510428280920E-08  2.16074000743103E-06
  1.09220860712880E-06 -3.17716534864934E-08 -1.06417249585643E-07  2.34052967219756E-08  6.04873285627755E-06
  2.84199331880784E-06  8.57121066718890E-08  5.81416519299275E-09 -9.46116673995318E-08 -1.07089687367180E-06
 -2.48278511730279E-07  7.33610391798933E-08 -1.01667366664755E-07 -1.45608082822949E-08 -6.84062663911146E-06
 -3.73819601908643E-05 -1.45180384384989E-05  1.81998755168004E-05  1.17592828197457E-05 -1.26082343223794E-06
 -7.66956488058169E-07  1.04624305286747E-05  6.71059543074923E-06  1.96978060303388E-07  9.38443174766149E-08
  1.20138450780645E-06 -1.75120894876834E-06  1.27420657260776E-08  7.47206328557640E-07  2.18359730754765E-06
 -6.31407294086238E-07  2.39946863145709E-05  1.71593519272493E-05 -1.83306388266312E-05 -1.21269875799541E-05
  1.32434199504778E-05  9.54977375544109E-06 -2.60567685966643E-07 -4.24003540203911E-07  1.39325896612257E-06
  4.90217647518107E-07  2.85877311361493E-06 -1.10718680505808E-06 -1.53247467433920E-06 -5.57556265126598E-07
  3.36476054232443E-07 -3.17004956967416E-07  2.72956364349841E-06  2.65914031455548E-07 -5.67362992596707E-07
  1.05785953032669E-06 -3.31219842408973E-07 -9.97451217925569E-06 -4.73921964798517E-06  1.16629130412196E-08
  2.19368514124780E-07 -4.15869455164493E-08  6.97042564938760E-07  2.46949270971172E-06  4.69493499937640E-08
 -1.72583036598770E-06 -1.36337556211014E-06  3.12009063112349E-06  1.99556407632095E-06  6.55770806403812E-07
  6.08762357697929E-07 -2.05237782273706E-08 -1.20406780462877E-07  4.56943305717232E-07  3.78501914194950E-07
 -1.75755944426640E-07  3.68122937652959E-07 -8.12514956399591E-08  5.00252430463548E-08 -6.42269583071534E-08
 -3.47888427038830E-08 -5.20295827244671E-06 -1.38266373162072E-06 -1.15073347347700E-07 -4.32970672621867E-07
 -1.17844216488088E-07 -5.68686363134462E-07 -2.10095530355471E-06  3.08953438850275E-08 -4.52310819161069E-06
 -2.49231536710584E-06  3.03313440374183E-06  2.00070556633361E-06 -2.56743055537788E-06 -1.44786162395466E-06
 -6.16250757098175E-08 -8.54739191978434E-08 -1.92825927579581E-07  3.38589182652244E-07  7.86336826213677E-08
  4.33375885422772E-06  2.32801169092485E-05  8.84529365008009E-06  9.81477670642081E-06  6.17570700851297E-06
  5.11846970702277E-06  3.54037557623280E-06  5.21456489635709E-06  3.12440022050426E-06  3.12654987560140E-07
  8.63453945633243E-08 -5.07648937981959E-07  7.13018816810205E-07  5.70515042257612E-08  2.97125957591626E-06
  1.68739109132431E-05  7.06274617131009E-06  1.09384509428953E-05  7.77234845796761E-06  5.26257921158874E-07
  3.21997794421965E-07  6.54217707189102E-06  4.53883881552454E-06 -2.59560356217593E-07 -7.99061291271795E-08
 -6.78683570058344E-07  8.63208418899363E-07 -3.00004993401023E-07  3.04688896600024E-06  1.92272868578868E-06
 -2.62945333460377E-07 -1.86276896203586E-07 -1.21655169274980E-07  5.79977143241548E-07  6.96201432805623E-07
 -4.09594680474304E-07  1.38939562617695E-07 -2.49762051681203E-07  6.59281243615152E-06  3.45228410382888E-05
  1.26277994814837E-05  3.01538909077546E-05  2.03715105586099E-05 -4.54201732168179E-05 -3.04031399499571E-05
  2.15494234338806E-05  1.47896429281472E-05 -2.17505563171996E-06 -1.51488029594957E-06 -1.08831907599081E-06
  1.72217915234936E-06 -6.60952967935243E-08  4.59729518682493E-06  2.30712501703162E-05  8.15754718202488E-06
  1.70510638139578E-05  1.22104923955770E-05 -1.33458448692488E-05 -9.41314919917212E-06  8.28172774395272E-06
  5.84127655546985E-06  9.13378585763007E-07  8.46859196954670E-07 -1.99717557801907E-07 -6.23115988488673E-08
 -2.37351553045791E-07 -7.85650940176621E-06 -3.63288778000150E-06 -4.49737189963678E-07  8.72280013073028E-07
 -2.05801193300341E-07 -1.10146670887687E-05 -6.02443317618848E-06  1.75429647782348E-08  4.63733269459666E-06
 -4.16466185221661E-07  2.67069872612438E-06  1.67321511422238E-06  4.55062336566796E-08  6.05630392056659E-07
  1.38934113604909E-07  5.20716438421806E-06  3.25779658693287E-06 -1.12156312315674E-06  1.10041525264086E-06
 -4.61936324561445E-07  1.78127410038424E-07  1.96005155812781E-07 -7.77476600958653E-09 -5.09954718569806E-08
 -1.77124619592558E-08 -1.60856941022647E-06 -2.05245290257703E-07  6.60663768767296E-08 -1.23327201101307E-07
  3.48756981568188E-08 -1.76959511906928E-05 -1.10425004351667E-05 -7.84925589782645E-07  1.38031253199904E-06
 -2.93887962993144E-06 -1.76968242876200E-05 -1.10439460116980E-05 -7.85261760090033E-07 -1.38071190040910E-06
 -2.94036604427509E-06
* ORBITAL    1    9
  6.34731314153235E-09  3.07464799892159E-08  9.49997539394904E-09 -5.78262184540634E-09 -3.97893517011185E-09
  1.07149651811319E-04  6.39736155746486E-05 -1.24912239686385E-09 -1.35796213934038E-09  1.87935105098108E-07
  4.45417068702397E-06 -7.38734072612043E-10  9.38421392258496E-10 -7.26751996780603E-10  3.91624103229882E-09
  3.37689580752303E-08  1.77815337231913E-08 -8.02968438881991E-10 -2.16022309805714E-10  7.89669677699479E-05
  7.24731026257117E-05  3.57183104179867E-09  4.38596076360099E-09 -3.11921539251593E-06  9.97111875907266E-06
  9.89133815849285E-10 -6.69276881989801E-10 -1.60701831719076E-09 -5.77527952794305E-09 -2.59798145222628E-08
 -6.64930055624152E-09 -2.69627572040621E-08 -1.80543941031591E-08 -1.61849553796048E-04 -9.59041328572978E-05
  1.48406976000072E-08  1.01195347114541E-08  7.37237829217679E-06 -5.92523361703742E-06  1.22381937467090E-09
 -1.19567059072572E-10  1.90512171513285E-09 -1.58502608140068E-09 -9.51461570685832E-09 -4.31151437320889E-09
  7.67785059027627E-09  4.56157797189285E-09 -5.88644748056317E-05 -4.13951448482551E-05  5.29628862980200E-09
  4.04272664706107E-09  3.88877786794972E-06  1.45522507224478E-06  1.63241411308040E-10 -2.97900713407330E-10
 -2.77166124157517E-10 -3.24727537326129E-10 -1.71714233569385E-09 -5.77403766493623E-10  2.22858889973762E-09
  1.36039451426162E-09 -9.68806819789982E-07 -9.37180957299591E-07  1.40613806569193E-09  8.80762195548590E-10
 -6.17159652371058E-08  9.36392641161006E-08  7.61944361554718E-11  2.82008172685574E-11  1.14524329089845E-10
 -1.04079143939044E-09 -5.28418692651370E-09 -1.95742269377573E-09 -9.49236624857939E-09 -6.82082693196488E-09
  1.08631118280278E-04  7.38229338114786E-05  5.38148199092982E-09  3.61716226623805E-09  5.71376034005083E-06
 -2.60249696439519E-06  4.01778453746991E-10  2.69289905803343E-10  8.03773727333398E-11  5.06233519366565E-10
  2.28954238575339E-09  4.57492060826404E-10  3.01303502232461E-09  1.72655652539443E-09 -7.39997652939083E-06
 -5.42843822382080E-06 -2.11079553923488E-09 -1.23073742294792E-09  2.59731650966786E-07 -1.12567765378774E-07
  5.35478922865450E-12  1.02520028033327E-10 -9.32324548729004E-11  1.20927074405806E-09  2.99499796789028E-09
  2.23584053771501E-10 -5.51794330737702E-06 -1.66452802938332E-09 -9.16031237808077E-10 -2.59768039395051E-10
 -3.26662753511875E-11 -5.06814790240867E-08 -3.21865323188953E-11  1.06507097400040E-09  2.17577912988205E-10
 -6.13808468725056E-11  2.31508062805249E-07  5.23981620076501E-11  9.36589610633493E-06  3.99509497455158E-05
  8.08973745750906E-06 -2.05560946319475E-05 -1.38184273343312E-05 -7.16443524911298E-05 -4.23164684990485E-05
  1.02859708693002E-05  6.86616201542816E-06 -2.32422357865393E-06  2.65254138722980E-06 -1.65140197021002E-06
  1.00542386717317E-06 -3.57419365755298E-06 -3.29779957704155E-07 -1.35878601178689E-05 -2.42932367631434E-06
 -7.09982568106352E-06  1.72538400263361E-05  1.34628533221920E-05 -6.15469613043046E-01  8.41603630625709E-05
 -2.30486034367041E-04 -4.28547023039602E-05  1.10120650032934E-04  2.21098199787738E-01 -2.70505785202003E-05
  8.35721305267607E-05  1.37947025841937E-05 -3.80213686216890E-05  2.69524650487466E-01 -3.70091743544461E-05
  9.69614560734037E-05  2.32307863159541E-05 -3.96335224054113E-05 -2.78066342293756E-06  1.04187112566822E-05
  8.34805648414827E-07 -7.56545431359273E-06 -2.13892136280927E-05 -1.12286959545976E-05  2.35410828506811E-06
 -3.52218508916398E-06 -3.61908907902288E-07 -1.41704725116451E-05 -1.81402734441263E-05 -1.35750730355067E-05
  7.90912214761245E-06  1.41408228332312E-05  5.77627740916805E-06  1.13805615533404E-04 -1.19331295117016E-04
 -2.19525273533611E-04  2.30372460242583E-04 -1.95008108245912E-05  2.68846672275660E-05  1.12020087103584E-04
 -1.19488614968092E-04  1.20841661267882E-04 -1.35619772145935E-04  3.28158022583264E-05 -3.49641522264463E-05
  2.88308635320428E-05 -4.24347591236042E-05  4.38687967987110E-07  7.00585392896857E-09  1.64205680164517E-07
  4.13354499103951E-07  2.96852235949112E-07  1.54229463101429E-07  3.28188759288901E-07  1.14219087612986E-06
 -3.60707461034086E-07  5.66792749319994E-06  6.00537652359181E-05  3.65703895951142E-05 -5.49442699957833E-05
 -4.95844664641617E-05 -3.83985835181456E-05 -3.26727836515593E-05  4.20927559282335E-05  3.77370004706691E-05
  1.64347920918218E-06 -6.89016948678171E-07 -1.51858220591936E-07 -6.73391089095892E-06  4.35212948498674E-06
  1.97434656444245E-06  2.63883590408246E-05  1.64335359686828E-05 -4.08084216801639E-05 -3.56925751677906E-05
  2.74072611942865E-05  2.30162985198152E-05 -3.84673622672882E-05 -3.39384094305544E-05 -3.69459197713531E-06
 -1.86740623938111E-06 -7.29805759533327E-07  5.06805062352164E-06  2.98898748917156E-06 -4.68564193772185E-06
 -2.13272342287815E-05 -5.61144478633053E-06 -3.16997892192800E-05 -2.15796003909073E-05  5.36989023560838E-05
  3.27435355854457E-05 -1.52518714919602E-05 -1.12030260438142E-05  1.13593107337604E-06 -1.69448475617412E-06
  1.33379306934794E-06  2.66661424499440E-08  2.84845220938507E-06  4.00090333476024E-06  1.84466360573636E-05
  5.33696332986827E-06 -1.61596016564479E-05 -1.20509908046428E-05 -1.64959821333435E-06 -1.28083558858146E-06
 -9.92445354292125E-06 -6.85392991484415E-06  1.07950180694783E-07  5.13380792919043E-07  6.29778735713168E-07
 -1.06921111303698E-06  8.09762646393806E-07 -4.18404219913172E-06 -5.31768740621217E-05 -3.25116649484857E-05
 -6.83850395127969E-05 -6.12427779245953E-05 -4.20257704447322E-05 -3.64397797882429E-05  5.03237238518187E-05
  4.53780671146029E-05 -2.69436867707879E-06  1.79767957780872E-06  8.22063884376006E-07  7.86783213991548E-06
 -4.04869811656409E-06 -1.33933949770331E-06 -2.19167093667716E-05 -1.50090479129266E-05 -2.99670783689008E-05
 -2.59861685139619E-05  2.37288409892485E-05  1.93495803178205E-05 -3.15670451760973E-05 -2.82274935475186E-05
  2.12289523778099E-06  1.07823805814362E-06  4.27205374246579E-07 -4.66386393207838E-06 -3.68209358678982E-06
 -1.29648379259233E-05 -6.22677592629474E-05 -1.93783969603100E-05 -2.35316406546594E-05 -1.58165542799217E-05
  8.73653980025857E-06  5.79983284405804E-06  1.46510613769909E-05  9.61891537190182E-06 -1.24327453834746E-06
  8.92982728874526E-07 -1.31091817349335E-06 -6.48183776139861E-07 -1.35307302109200E-06 -7.54308793186411E-06
 -5.84795699412487E-05 -3.10817794285150E-05  4.41737280927716E-06  3.22550138779787E-06  2.37312236406762E-05
  2.21959883701070E-05  8.74327004765445E-06  9.07197639603755E-06  1.80205612618722E-06 -3.47311374548594E-06
 -7.12981215415597E-07  6.03453214788330E-07  4.41051370351058E-06  2.61791204260529E-06  1.69804329489600E-05
  8.73799638722854E-06  6.01040202008824E-06  5.24145781454552E-06  1.04357572569910E-06 -6.56714058946376E-07
 -4.39724002104362E-06 -4.00086463855637E-06  1.24577761813862E-06 -6.93438583704294E-07  1.83014963083299E-07
 -1.43284517570816E-07  3.70668001756498E-07 -1.47186158133439E-06 -9.88877880841675E-06 -5.43619078419069E-06
  4.50036306519356E-06  3.61009504052668E-06 -2.07737085224078E-06 -6.65606901329177E-07  3.09357352985752E-06
  2.30600187434325E-06  5.40137611797665E-07  4.10789034680312E-07 -2.97433726439065E-07 -5.16029602096922E-07
 -4.50576010659179E-08 -8.34727584739550E-07 -5.26409194767428E-06 -3.01329040399448E-06 -6.08338718451969E-06
 -4.61580328705056E-06  4.84964799463465E-05  3.32733072807046E-05  4.54229235929578E-06  3.07433299005753E-06
 -1.97557216041668E-06  1.15334597863920E-06 -5.78435413063200E-07 -1.08328710951537E-06 -7.00082714195115E-08
  3.54362089149917E-06  1.84509834466780E-05  6.42002379470750E-06 -5.17913842771324E-06 -2.61964110037302E-06
 -7.95738176322999E-06 -5.39655621245112E-06  3.45672997525183E-06  1.73167288748435E-06  3.06669250786308E-07
 -2.13603973114199E-07 -2.40780720898034E-07 -6.74743945254613E-07  1.22181376143388E-07 -6.86156508320553E-06
 -3.39666063227106E-05 -1.13337650064324E-05 -3.77592044074739E-06 -3.43503429338667E-06  1.36094616293502E-05
  9.42717650479240E-06  1.96130819049864E-06  1.74741189275581E-06  3.75828774997839E-08 -4.94573225921909E-08
 -8.24230629680605E-07 -2.82935098926711E-08 -1.51406803654399E-06 -3.46328177866960E-07 -1.83499155959510E-06
 -5.95272753503656E-07  3.42238459929653E-06  2.01483710451596E-06 -5.02765705314682E-06 -3.19993899760965E-06
 -2.40233064058889E-06 -1.49910825250779E-06 -2.04993984877817E-07  1.57385797828974E-07  4.69694847096817E-08
 -6.27658899384276E-08  1.58229601153124E-07  4.66341859383698E-06  2.16114178776051E-05  5.91631239238885E-06
 -1.12109755189515E-05 -7.44608893212357E-06  2.17567070933250E-05  1.46649706082669E-05  5.85563127834750E-06
  3.48703120207165E-06  8.28368724661452E-08 -8.51844186557284E-08  3.08682895295433E-07  1.27834268760357E-07
  4.10051075454958E-07  1.31450672019641E-06  7.37278713623314E-06  2.95000623392880E-06 -5.80077989624654E-06
 -4.41555813989501E-06 -7.07937442404073E-06 -5.01566296320067E-06  4.22779297120776E-06  3.14613213980256E-06
  1.51215182750011E-07 -4.94302410326960E-08 -4.15866061143673E-07 -5.20987622183841E-07 -5.19519435094800E-07
  2.85690185029167E-06  1.42162849128392E-06  1.59975237578741E-07  2.85608599228871E-07 -1.00487225129611E-07
 -9.67123525194172E-06 -4.28541228490752E-06 -8.32650269027664E-08  2.82160124089162E-07  8.02888529252520E-08
  7.67046377095200E-06  3.58142278309452E-06  8.69684924952337E-07 -1.07335057482508E-07 -5.04303287961721E-07
 -3.25413513789021E-06 -9.02487280488603E-07  2.73782763449276E-07 -2.38605057228825E-08 -1.90778859520945E-07
 -9.47497905277535E-07 -4.67815712203057E-06 -1.39138812013184E-06  4.30256989662606E-06  2.12421982849895E-06
  1.96167671570543E-07  2.04566331427395E-07  8.80602293321966E-07  2.04015209376706E-07  1.86891778168370E-07
  1.93261870830593E-07  2.79649756084883E-07  7.59302614322111E-08 -5.57893564306829E-07  9.16013732009122E-06
  4.42903688873343E-05  1.37665766806579E-05 -5.02464169205432E-06 -2.99283592992555E-06 -3.75700276782877E-06
 -2.20256658451352E-06  5.88982614494201E-07  1.97241321379497E-06 -7.09629646221787E-07 -6.77828166703595E-07
  9.19257371119197E-07 -4.10741951786447E-07  1.24887661217407E-06 -1.09414421509306E-06 -7.07281868494281E-07
 -6.67155486212712E-08  1.58761921757647E-07  2.25358391505461E-08 -1.12526242918042E-05 -5.84236266168578E-06
  4.46852899493786E-08  6.49893867737800E-07 -6.25083348233604E-08  2.17633255796869E-05  1.01913522774858E-05
  3.14716791868604E-07 -1.08577262961126E-06 -2.76766983859071E-07 -1.57694040904291E-06 -8.86533016302156E-06
 -3.80227917599737E-06 -7.34497730065951E-06 -5.56419810084074E-06 -4.46422411334159E-06 -3.18944393694449E-06
  4.60747632398696E-06  3.38683097863750E-06  2.98231309645608E-07 -2.02052449607233E-07  3.32732264680935E-07
  4.04075601488718E-08  7.08568232715757E-07  2.50440098770192E-06  1.07402597027700E-06  3.59399178021872E-07
 -2.41252752904397E-07 -2.07996422834263E-07  6.05078537073328E-06  2.26319703931215E-06  1.35128534709032E-07
 -3.20294186501039E-07  3.83329257946172E-08  7.16046082117658E-07  3.52382969069951E-06  1.02825043975106E-06
  4.36461135855472E-06  2.51847748881972E-06 -9.30504998958687E-07 -7.56031644952943E-07  2.77818929053212E-06
  1.73903260737341E-06  1.38327280148444E-08 -7.74509110639520E-08 -1.30549178811231E-08 -1.36389795335795E-07
 -9.90471549465371E-08 -4.43512587341170E-06 -2.30558987475635E-05 -8.19168706304876E-06 -1.00410221070875E-05
 -6.45592896486081E-06  2.12647611590143E-06  1.32301997463158E-06 -5.67389680842503E-06 -3.45480204692511E-06
  2.43053831479914E-07  1.86479571525346E-07  2.74194063345227E-07 -3.85828804236032E-07  3.71037263935513E-07
 -2.01521188209299E-06 -1.10129997886094E-05 -4.19644349284059E-06 -4.57483719506487E-06 -3.14953277481324E-06
 -1.66028299248860E-06 -1.09822214007071E-06 -3.43747873393468E-06 -2.27650355335769E-06  4.59234117975348E-08
 -6.45444521650955E-08  2.99448080601198E-07 -7.31571625836984E-07  2.61382659562083E-07 -1.04367868348848E-06
 -9.90483322660058E-07  3.18288521916896E-07 -2.13227392353429E-07  1.40093405057563E-07 -1.31110971820049E-06
 -8.34147180370892E-07  1.47184489605487E-07  1.41322802279325E-07  9.82540240737573E-08 -1.11133040841698E-06
 -4.47985697645420E-06 -4.78137417979576E-07 -1.02443648495253E-05 -7.91117910883564E-06 -2.45883146018087E-05
 -1.66666191511709E-05 -5.29549351967394E-06 -2.48130548201186E-06 -7.85091527184456E-07 -5.38548527202292E-07
  2.13419829859060E-07 -6.15361201786198E-07  6.38501076799049E-08 -1.98475271805277E-06 -8.74117308605299E-06
 -2.08668023518787E-06 -7.80753748267216E-06 -5.66422853237382E-06 -8.62853207831918E-06 -5.56030247001799E-06
 -2.97998260162963E-06 -1.30364717340651E-06  5.34639804361689E-07 -3.51579888910399E-08  7.28774059011108E-08
  3.41317938346740E-07  4.61981618767499E-07 -9.60541399274640E-07 -6.99626061535230E-07  3.49746113382415E-07
  2.79151431585080E-07  6.70967211614302E-08 -7.36791514588350E-06 -3.84631399373960E-06 -1.06615499717520E-06
 -3.43669353829984E-06  5.94620696443354E-07  3.78855151074329E-06  3.23445683401465E-06  1.29867399086982E-06
 -7.14891406098700E-08 -6.41288040703864E-07  3.47951641963479E-06  2.41619234023721E-06  9.21134975896797E-07
 -1.83730223378144E-07  5.09378582959178E-07 -1.61523910641781E-06 -4.65564154613637E-07 -3.90804062437668E-08
  1.99278240915061E-07  4.67352148968185E-08  1.85164624716594E-06  5.69247808291875E-07 -4.81706242714211E-08
  2.31562175792741E-09 -6.35261860119814E-08 -9.35926616362830E-06 -3.99198495170108E-05 -8.08050422822837E-06
  2.05355921645594E-05  1.38044176561489E-05 -7.16030802328117E-05 -4.22910201284090E-05 -1.02744581235136E-05
 -6.85803840838160E-06 -2.32251544338925E-06  2.65066739320578E-06  1.64987393066951E-06 -1.00464136778258E-06
  3.57109208789552E-06  3.29709108492209E-07  1.35801336259191E-05  2.43414012387893E-06  7.10554191005537E-06
 -1.72537837355812E-05 -1.34644139381304E-05  6.15069615533237E-01 -8.41008095389286E-05  2.30341475877787E-04
  4.28183993056762E-05 -1.10065992158027E-04  2.20954395368006E-01 -2.70251328302514E-05  8.35440144058951E-05
  1.37892569173592E-05 -3.79983412146514E-05 -2.69349358529766E-01  3.69785640595188E-05 -9.69150744533960E-05
 -2.32132462035359E-05  3.96171584258851E-05 -2.77064251555866E-06  1.04215662345008E-05  8.39467113081340E-07
 -7.56940463892756E-06 -2.13917918131078E-05 -1.12299097333470E-05 -2.35512686249107E-06  3.52032103603524E-06
  3.60962816507901E-07  1.41690837905656E-05  1.81428694876321E-05  1.35737141929998E-05 -7.91503011728200E-06
 -1.41445700711965E-05 -5.77872098942978E-06  1.13730309780925E-04 -1.19255128184865E-04 -2.19380183211714E-04
  2.30225883781442E-04 -1.94868331895989E-05  2.68689967536437E-05 -1.11946340521635E-04  1.19411921333646E-04
 -1.20762528270679E-04  1.35532174110068E-04 -3.27940263928978E-05  3.49418080456167E-05 -2.88125621554698E-05
  4.24060936404619E-05  4.38288391522614E-07  6.88464094023440E-09  1.64193748398834E-07  4.12892952946347E-07
 -2.96837597958401E-07 -1.54192116595611E-07 -3.28273038363297E-07 -1.14157921672328E-06  3.60434737960594E-07
 -5.66412819431143E-06 -6.00147227140953E-05 -3.65472386405187E-05  5.49103125370604E-05  4.95543600701046E-05
 -3.83762531386373E-05 -3.26544192664999E-05 -4.20661872233767E-05 -3.77135963219944E-05  1.64262418431263E-06
 -6.88662492293786E-07  1.51907948426834E-07  6.72954113837452E-06 -4.34910024079109E-06 -1.97166600965070E-06
 -2.63620941415584E-05 -1.64178157887108E-05  4.07909439763386E-05  3.56775889089168E-05  2.73897036832879E-05
  2.30027631234911E-05  3.84503602009428E-05  3.39228410675109E-05 -3.69329442747484E-06 -1.86668522103056E-06
  7.29206344667447E-07 -5.06510300479205E-06 -2.98661443424170E-06  4.68224812060642E-06  2.13113856511534E-05
  5.60669305147768E-06  3.16840812449216E-05  2.15687620762086E-05  5.36618100369259E-05  3.27204529003928E-05
  1.52434341832785E-05  1.11963139937070E-05  1.13555970778190E-06 -1.69341419398878E-06 -1.33334899819062E-06
 -2.65666561943094E-08 -2.84683859616365E-06 -3.99802922333176E-06 -1.84334442488131E-05 -5.33321137392382E-06
  1.61489854047634E-05  1.20431705454320E-05 -1.64835900347670E-06 -1.27985005703811E-06  9.91759997012852E-06
  6.84911328725606E-06  1.07790822126441E-07  5.12949978193733E-07 -6.29237797466994E-07  1.06849019014005E-06
 -8.09161287007304E-07  4.18035941547037E-06  5.31369770781100E-05  3.24879758339157E-05  6.83585872138086E-05
  6.12184244472729E-05 -4.19966735608551E-05 -3.64162021211564E-05 -5.03030614926318E-05 -4.53591498164062E-05
 -2.69401316616021E-06  1.79747911861573E-06 -8.22431933552492E-07 -7.86418711383056E-06  4.04540371860901E-06
  1.33780211579786E-06  2.18985158626108E-05  1.49976382773237E-05  2.99463501424253E-05  2.59686459913465E-05
  2.37135696529272E-05  1.93375737780489E-05  3.15467787154077E-05  2.82095103639757E-05  2.12098861010512E-06
  1.07739451760261E-06 -4.26637092233263E-07  4.66080498083285E-06  3.67991227684117E-06  1.29659204321415E-05
  6.22718691480927E-05  1.93787523939115E-05  2.35126132296582E-05  1.58026535707093E-05  8.73220361590258E-06
  5.79695270572170E-06 -1.46399490543416E-05 -9.61122946901902E-06 -1.24293195983626E-06  8.92863188723900E-07
  1.31185681632817E-06  6.48289627227909E-07  1.35445733139667E-06  7.53769586736462E-06  5.84384206085235E-05
  3.10601729143100E-05 -4.41377085959060E-06 -3.22287510005841E-06  2.37142736941186E-05  2.21805815268143E-05
 -8.73533113035594E-06 -9.06449249897096E-06  1.80065839576517E-06 -3.47063084277595E-06  7.12699039868213E-07
 -6.03134894233847E-07 -4.40722095590844E-06 -2.61727108798377E-06 -1.69757382720843E-05 -8.73512065502339E-06
 -6.00775422009731E-06 -5.23887458411042E-06  1.04070898175500E-06 -6.57976493284775E-07  4.39510371394325E-06
  3.99875636804104E-06  1.24500816374764E-06 -6.93030226780520E-07 -1.82762124770822E-07  1.43288698802088E-07
 -3.70312543487564E-07  1.47053671271078E-06  9.88003991381839E-06  5.43151022453234E-06 -4.49695831366381E-06
 -3.60730136386800E-06 -2.07691242964317E-06 -6.65962712030174E-07 -3.09161566535329E-06 -2.30471838199014E-06
  5.39738270249967E-07  4.10503585451066E-07  2.97222035065961E-07  5.15646096801705E-07  4.50385258947478E-08
  8.37279781949000E-07  5.27736338019770E-06  3.01802791311607E-06  6.08044632740347E-06  4.61333950008496E-06
  4.84737635575913E-05  3.32574412196293E-05 -4.53995389015479E-06 -3.07267551081790E-06 -1.97399509327172E-06
  1.15249512367573E-06  5.77997738784369E-07  1.08243983643642E-06  7.02500461994985E-08 -3.54170102190549E-06
 -1.84408363573693E-05 -6.41633679333849E-06  5.17487783323742E-06  2.61720699251186E-06 -7.95406158487478E-06
 -5.39422783420117E-06 -3.45390253387314E-06 -1.73005827294082E-06  3.06587643693987E-07 -2.13529378314437E-07
  2.40663991767540E-07  6.74318421866577E-07 -1.22041449493281E-07  6.85748881131734E-06  3.39470889508589E-05
  1.13278453468003E-05  3.77262866872990E-06  3.43225534413521E-06  1.36037589412970E-05  9.42347505652656E-06
 -1.95948118527065E-06 -1.74590043807055E-06  3.75997036768364E-08 -4.94404495343385E-08  8.23608059389831E-07
  2.81708837389979E-08  1.51304406534351E-06  3.45587243069335E-07  1.83168592735067E-06  5.94487147604330E-07
 -3.42053874265067E-06 -2.01385423297513E-06 -5.02679223514218E-06 -3.19946643799369E-06  2.40097244392979E-06
  1.49832427174773E-06 -2.04998273792404E-07  1.57374992707676E-07 -4.71296815474386E-08  6.25019030483492E-08
 -1.58255068691598E-07 -4.66080351887915E-06 -2.15985858420548E-05 -5.91219403643852E-06  1.12020088830453E-05
  7.43982839320159E-06  2.17603548040447E-05  1.46674784359439E-05 -5.85122362908567E-06 -3.48438381973474E-06
  8.22386814396665E-08 -8.47582769817846E-08 -3.08632332280215E-07 -1.27969202414964E-07 -4.09851760290589E-07
 -1.31313142391916E-06 -7.36533582450274E-06 -2.94709549278435E-06  5.79721769415168E-06  4.41291986050948E-06
 -7.08201016405681E-06 -5.01744061947904E-06 -4.22498655379996E-06 -3.14413965241748E-06  1.51533710218136E-07
 -4.96776351476944E-08  4.15782365017621E-07  5.20710250543803E-07  5.19277848521612E-07 -2.85508676717953E-06
 -1.42070996051819E-06 -1.59867197094367E-07  2.85530922664124E-07  1.00417652339037E-07  9.66705477644730E-06
  4.28379983141287E-06  8.32859796375267E-08  2.81988550402156E-07 -8.02849338939185E-08 -7.68579857998331E-06
 -3.58894141430612E-06 -8.69583516361083E-07 -1.06581400404050E-07  5.04249383148719E-07  3.25536040614502E-06
  9.03011103203273E-07 -2.73638560650658E-07 -2.37021575196934E-08  1.90671226924654E-07  9.51590401935122E-07
  4.69903415694279E-06  1.39849708756013E-06 -4.31009908113675E-06 -2.12889598200636E-06  1.97267362882819E-07
  2.05088511089228E-07 -8.85327796418830E-07 -2.06911627867262E-07  1.86911667638193E-07  1.93184286752061E-07
 -2.79795497155417E-07 -7.55315215854927E-08  5.57638943542528E-07 -9.16241812350624E-06 -4.43022256665651E-05
 -1.37711534659634E-05  5.00905186907452E-06  2.98175537807334E-06 -3.75935862643543E-06 -2.20448415436354E-06
 -5.97683513686495E-07 -1.97786564067877E-06 -7.09706995089765E-07 -6.78361630889485E-07 -9.19613369742459E-07
  4.10926260073293E-07 -1.24957002957046E-06  1.09385753045750E-06  7.07567387420250E-07  6.69569875992539E-08
  1.58601669169988E-07 -2.23987208753488E-08  1.12448372235188E-05  5.83925557761756E-06 -4.43094897092111E-08
  6.49651939599870E-07  6.26796458761842E-08 -2.17536063803005E-05 -1.01874886739442E-05 -3.14450864893427E-07
 -1.08501643985995E-06  2.76615136407844E-07  1.57171394496607E-06  8.83736156414969E-06  3.79174774261629E-06
  7.33338546793132E-06  5.55671762160500E-06 -4.46659337888493E-06 -3.19091811518623E-06 -4.59961609864204E-06
 -3.38172279548502E-06  2.98094677087261E-07 -2.01864110384269E-07 -3.32239129590843E-07 -3.94556804220020E-08
 -7.08334287650965E-07 -2.50523558780037E-06 -1.07496751850223E-06 -3.59033183347285E-07 -2.40974484752264E-07
  2.07749583748501E-07 -6.04683391044163E-06 -2.26177896918977E-06 -1.35041474033626E-07 -3.20101831523347E-07
 -3.82923882536766E-08 -7.15591770607286E-07 -3.52169687019667E-06 -1.02771480577388E-06 -4.36198298187627E-06
 -2.51696909505034E-06 -9.30048931564696E-07 -7.55649635037630E-07 -2.77653360812633E-06 -1.73803257672248E-06
  1.37968377821335E-08 -7.74271256769237E-08  1.30711737788041E-08  1.36267079403164E-07  9.90138227541997E-08
  4.43221685527950E-06  2.30407857831297E-05  8.18629642089310E-06  1.00344647950427E-05  6.45174382097332E-06
  2.12529581434250E-06  1.32228180616523E-06  5.67025518895639E-06  3.45253804597719E-06  2.42922750883851E-07
  1.86359108011749E-07 -2.74004682438549E-07  3.85615523951654E-07 -3.70844785533637E-07  2.01363197929520E-06
  1.10045064902845E-05  4.19326550292687E-06  4.57167208275093E-06  3.14737220249434E-06 -1.65897552797117E-06
 -1.09731947886668E-06  3.43489969647521E-06  2.27482534512662E-06  4.59834016454772E-08 -6.44223102556347E-08
 -2.99344780707857E-07  7.31083829008078E-07 -2.61162990036503E-07  1.04300870951392E-06  9.89811291937125E-07
 -3.18095109585375E-07 -2.13111148635577E-07 -1.40004871011694E-07  1.31083011395062E-06  8.33948305868071E-07
 -1.47061559813775E-07  1.41191904410760E-07 -9.81627863041791E-08  1.11138140799516E-06  4.48080515478953E-06
  4.79088878593065E-07  1.02407620869727E-05  7.90811058360969E-06 -2.45709174148713E-05 -1.66547429837396E-05
  5.29434074298251E-06  2.48117705193474E-06 -7.84276087749528E-07 -5.38124818577809E-07 -2.13226910912402E-07
  6.15009462114994E-07 -6.39937048559469E-08  1.98320219234350E-06  8.73413470779985E-06  2.08485479951871E-06
  7.80035960159526E-06  5.65901849279333E-06 -8.62538515321233E-06 -5.55839891380216E-06  2.97736725457272E-06
  1.30253994496175E-06  5.34254025951291E-07 -3.51670860679094E-08 -7.28051942076134E-08 -3.41104968673624E-07
 -4.61707265664299E-07  9.64223887302106E-07  7.01183166165017E-07 -3.49554097356922E-07  2.78857025377596E-07
 -6.70296771504821E-08  7.36396746584270E-06  3.84398080720190E-06  1.06551259074802E-06 -3.43407730128921E-06
 -5.94447172301693E-07 -3.78398066408916E-06 -3.23128294645358E-06 -1.29793940144967E-06 -7.09123868414807E-08
  6.40927892800489E-07 -3.47762487466223E-06 -2.41495179658583E-06 -9.20570001695487E-07 -1.83502843596328E-07
 -5.08951880866518E-07  1.61469903874097E-06  4.65441260401437E-07  3.90781823510135E-08  1.99222304570258E-07
 -4.67179902601907E-08 -1.85061098031117E-06 -5.68963714087559E-07  4.81395915570479E-08  2.32074779959290E-09
  6.34889758989963E-08 -2.47622481907036E-06 -4.75194458815171E-06 -1.18146232885456E-07 -9.48091322866005E-07
 -2.80444719418059E-06  2.47195195607704E-06  4.74785380889180E-06  1.18027336519259E-07 -9.47381091622548E-07
  2.80266685162697E-06
* ORBITAL    1   10
  1.91778320284045E-05  9.27530514908507E-05  2.85484415333018E-05 -1.90503463526203E-05 -1.30538813773777E-05
 -3.45855120292978E-08 -2.06450724523537E-08 -4.51842998369273E-06 -4.61148959543763E-06 -5.98852251150745E-11
 -1.44769718283574E-09 -2.24997169298454E-06  2.85561622948907E-06 -2.23877661693468E-06  1.20763414238095E-05
  1.04102888431833E-04  5.48158103714466E-05 -2.47012487846998E-06 -6.53495374174600E-07 -2.56602027591653E-08
 -2.35524414283544E-08  1.08992888547613E-05  1.34183021494594E-05  1.01268814121477E-09 -3.24153190918856E-09
  3.06403849333612E-06 -2.05606004382414E-06 -4.94413323437981E-06 -1.84125439147177E-05 -8.32889458462568E-05
 -2.16440025320299E-05 -8.13145375010256E-05 -5.45020956598011E-05  5.27232185512789E-08  3.12449015624189E-08
  4.47403394271943E-05  3.05444136630560E-05 -2.38457143332105E-09  1.91655134561279E-09  3.85033798726054E-06
 -2.31192373883671E-07  5.85673371749439E-06 -4.81654896436547E-06 -2.88742095815334E-05 -1.30659622302630E-05
  2.15950404187165E-05  1.26669478566067E-05  1.88079083639019E-08  1.32300869039999E-08  1.50822401592648E-05
  1.16070586449119E-05 -1.26160904655322E-09 -4.73995767499887E-10  4.61865019697654E-07 -8.78404547130730E-07
 -8.76082164298674E-07 -8.34972520185281E-07 -4.40834244900918E-06 -1.45243905350388E-06  6.36094410789821E-06
  3.85885349040423E-06  3.95967871513525E-10  3.52124634223804E-10  4.03479341702627E-06  2.51822315154643E-06
  1.77659011399356E-11 -3.19381161140998E-11  2.17297768424482E-07  1.23437812344839E-07  3.57436746609434E-07
 -2.46000818449518E-06 -1.22999153912380E-05 -4.53968520042850E-06 -2.75887628700284E-05 -1.99233711291909E-05
 -3.52887247047696E-08 -2.39820541674031E-08  1.57075932167886E-05  1.05806225918960E-05 -1.85859198637521E-09
  8.42934344279430E-10  1.13870522274778E-06  6.81069731833625E-07  2.80467632214502E-07  1.59026761357240E-06
  7.31313775528709E-06  1.57180660727662E-06  9.62933192621776E-06  5.56274718304931E-06  2.45654458037814E-09
  1.79902219159211E-09 -6.72480808812175E-06 -3.94976122686282E-06 -8.33687859335430E-11  3.62855377353034E-11
 -2.47239729016626E-08  2.54538830440066E-07 -3.00104943463331E-07  3.41722902036852E-06  9.08389486323733E-06
  6.66064509575920E-07  1.79186929327170E-09 -5.16992815653321E-06 -2.62202532570855E-06 -6.98449763048471E-07
 -7.94605291786782E-08  1.30425435474623E-11 -8.88144231964088E-08  3.44762430071067E-06  7.41672938122116E-07
 -2.06434148692092E-07 -7.73615035808416E-11  1.74580983975665E-07  1.02156140671648E-05  4.79344227336864E-05
  1.42392647427302E-05 -3.15951249331157E-05 -2.15912001015761E-05 -6.35966854800436E-05 -3.92190328298029E-05
  1.77538207101730E-05  1.25302634241171E-05 -2.61669854840530E-06  2.87104915781318E-06 -2.35419083512645E-06
  1.19744910189177E-06 -4.78894888423131E-06 -1.08319165296723E-07 -1.18752397927686E-05  7.42052125775602E-06
  8.70634786798031E-06  3.44855468893463E-08 -2.40100451726230E-06 -6.14952991997541E-01  9.15316435491507E-05
 -2.22372783105118E-04 -5.58599948339222E-05  8.39915234222359E-05  2.21092178085021E-01 -3.91338231504679E-05
  4.32890492727231E-05  8.41593158420813E-06 -3.54167636861876E-05  2.69500358212085E-01 -4.70267998137221E-05
  7.13022966738475E-05  2.68937579013787E-05 -2.52154540673958E-05 -1.54071528321107E-05 -4.40495420068121E-06
 -7.19333776847061E-06  6.08806104635227E-06  4.01097753331971E-06  1.92792926917671E-06 -1.54821303748292E-06
 -2.82655742201257E-06 -1.41915628810002E-06 -2.21988133444637E-06  3.86273788818106E-06 -2.15723546561794E-06
 -9.05162649757970E-06 -5.70544064081928E-06 -3.71684266906539E-06  1.15768228649445E-04 -1.17110747312200E-04
 -2.23068832973930E-04  2.25325129106759E-04 -2.14922193452865E-05  2.40921823029097E-05  1.13375856294592E-04
 -1.17921214838920E-04  1.21662417270404E-04 -1.34668174491363E-04  3.35023706377770E-05 -3.43209142176174E-05
  2.81347335584459E-05 -4.40699911313567E-05  6.17060828462653E-07  1.86052127220730E-07  2.08330849412720E-08
  7.05840546104158E-07  2.30855982886231E-08  5.78438755779863E-08 -1.29489154544009E-07  9.34158322444881E-07
 -4.19210278600422E-07  5.81468489957223E-06  5.98731377408629E-05  3.55207295477810E-05 -5.22203020575761E-05
 -4.62985658649526E-05 -3.43654823033999E-05 -2.82503633408482E-05  4.08602005231773E-05  3.59899567009357E-05
  1.30831569807935E-06 -5.45670348665361E-07  8.17322837628865E-08 -6.71865442317850E-06  4.65738306502479E-06
  4.11066080824085E-06  4.03218415535489E-05  2.41268016167408E-05 -2.67447552432666E-05 -2.29277381938147E-05
  2.70693705877787E-05  2.08909747227946E-05 -2.61038588852341E-05 -2.39088610253787E-05 -2.01121156741607E-06
 -1.11336552356799E-06 -9.20255884711074E-07  4.53980825154123E-06  3.65542580190948E-06 -5.00778249761903E-06
 -2.32681086757134E-05 -6.92691900085736E-06 -2.46866359670101E-05 -1.69884467137354E-05  5.73163183172987E-05
  3.56814708839506E-05 -1.33435171995126E-05 -1.05503703681652E-05  5.71895785498199E-07 -1.64638666984496E-06
  6.51954364703475E-07  2.23792346995330E-07  2.46966643962249E-06  4.74389485478085E-06  2.19710159143933E-05
  6.36028497849543E-06 -1.63414672000376E-05 -1.20597861978445E-05 -2.71178857399203E-06 -1.99398418819768E-06
 -1.05549253833512E-05 -7.43379015816277E-06  2.18380988611061E-07  6.44646629103225E-07  7.97173044884677E-07
 -1.06298486047918E-06  9.20779369098471E-07 -5.64951149407927E-06 -6.12878703818283E-05 -3.64263201770660E-05
 -4.09387248917092E-05 -3.76567820555552E-05 -4.48335771356112E-05 -3.62966385534746E-05  3.19180863262619E-05
  2.91988560343054E-05 -5.19466115280121E-07  2.94823421633271E-07 -5.71452742081278E-07  5.59559773893306E-06
 -5.06651321906962E-06 -2.34516087306038E-06 -2.78627774945341E-05 -1.74806215050356E-05 -3.17521480387168E-05
 -2.68482130923459E-05  2.34339192812656E-05  1.84280548910364E-05 -3.10782014016428E-05 -2.75864204951924E-05
  2.94066407314723E-06  1.30267459576304E-06  8.86470700261727E-07 -4.70330917529104E-06 -3.35611884837002E-06
  1.67696327280333E-06  6.39325586476431E-06  6.02835057240908E-07 -2.97454658893325E-05 -2.16420020232640E-05
  7.00367962743986E-06  4.60775992118202E-06  1.73564100831891E-05  1.19633967307782E-05 -4.69420442588974E-07
  1.56289271458398E-07  1.46073439399716E-06  1.77935559753161E-07  2.14488210204032E-06 -8.29889443562969E-06
 -6.33133651296691E-05 -3.32445260997178E-05  5.56120362839327E-06  4.05531628857545E-06  2.60363112412351E-05
  2.36707771819759E-05  1.21712080449469E-05  1.14726218600355E-05  2.13954976718581E-06 -3.81389605423092E-06
 -4.26742288894253E-07  4.88132999802137E-07  5.07151495804424E-06  9.79675956233071E-07  7.18264791529571E-06
  4.39948336002964E-06  4.08346586730743E-06  3.99547640283714E-06  4.38910376991472E-06  1.92812794298802E-06
 -3.29413536974215E-06 -3.25509651092462E-06  1.17088196049804E-06 -6.21135658108583E-07  3.94289531042006E-07
  8.67701563477012E-09  5.49037818747646E-07 -2.06495941938621E-06 -1.36060927722951E-05 -7.26973254085869E-06
  5.36435128685291E-06  4.39068225469903E-06 -6.95604419313932E-07  5.39753853884905E-07  3.08954856513161E-06
  2.03168886658934E-06  6.08551576606578E-07  4.38263824534940E-07 -3.20181476854974E-07 -5.99281215640974E-07
 -2.86826346011944E-08  4.02776323156787E-06  2.09460544099128E-05  7.48070664664255E-06 -4.31940546193385E-06
 -3.64562506737175E-06  3.50067385439170E-05  2.44416819524165E-05  3.48272635599551E-06  2.47233631356850E-06
 -2.43303491809922E-06  1.31234253266759E-06 -6.78902814884271E-07 -1.30896980222724E-06  3.66869074506347E-07
  3.04998899699513E-06  1.61183705188470E-05  5.86127867405184E-06 -6.39273095863466E-06 -3.63165178167857E-06
 -5.57010577229326E-06 -3.88795880261249E-06  4.25754682647614E-06  2.42070856358969E-06  1.28131427210565E-07
 -1.17307429820445E-07 -1.87678001079786E-07 -6.62185275643075E-07  2.05613240527128E-07 -6.28972406001544E-06
 -3.01118513672081E-05 -9.12118812804979E-06 -5.11294386086363E-06 -4.30852926217403E-06  9.30823805029901E-06
  6.07016005564159E-06  2.83134507397251E-06  2.33870488942840E-06 -2.78454880481569E-08 -2.48565621741250E-08
 -9.55433973591777E-07 -1.91518502512844E-07 -1.57368956736250E-06 -1.20052707154453E-06 -5.40256072107204E-06
 -1.32595394463645E-06  2.95611514228361E-06  1.58763888141404E-06 -1.74913575661815E-06 -9.95807857531947E-07
 -2.17049733133690E-06 -1.25911299664926E-06  1.35569051112333E-08  1.16158173918072E-08 -2.38518348012340E-07
 -4.04656218045242E-07 -2.37888027218820E-08  3.96460051812052E-06  1.94497744191190E-05  6.24263554533530E-06
 -1.37851037107872E-05 -9.62043599397931E-06 -5.60326285649160E-06 -3.82096876974581E-06  6.76856916474010E-06
  4.06222775041683E-06  9.37381636112684E-07 -6.70830343147838E-07  8.29183333040100E-08 -2.14519422155809E-07
  3.08178486564277E-07  2.08725450683881E-06  1.12966935046699E-05  4.40307081932067E-06 -5.63013153161266E-06
 -4.16886167593909E-06  3.94341830865248E-06  2.64656318631391E-06  4.42070597936054E-06  3.14069766780419E-06
 -4.76368231481922E-07  3.73202042107006E-07 -1.16674648062843E-07 -4.22351494159625E-07 -3.62201748171385E-07
  2.91202439745302E-06  1.47127371930835E-06  1.58270609228578E-07  1.33739755361032E-07 -1.02714940735078E-07
 -6.82033967817751E-06 -2.62078159452797E-06  2.92726780656007E-08  2.63509507783860E-07  8.64701430118418E-09
 -2.35283052251574E-05 -1.15495378649894E-05  1.46371220952611E-07 -1.16710230273075E-06 -7.81178162452252E-08
  1.88562276068616E-06  7.81706928291819E-07  2.26092467780698E-07 -2.33551657380128E-07 -1.68425241184226E-07
  6.05145007445814E-06  3.08873692178964E-05  1.05218775014461E-05 -1.12764069360189E-05 -6.99952490209242E-06
 -1.23473635643540E-06 -5.22142568893409E-07 -7.09210323569578E-06 -4.34152722075560E-06 -4.18193778134916E-08
  1.09103458519838E-07 -2.14940617391141E-07  6.18567954122101E-07 -3.71174555925601E-07 -3.27837380303243E-06
 -1.70489227070944E-05 -6.60573960457526E-06 -2.33090500353415E-05 -1.66029128888745E-05  2.77911749760003E-06
  2.37081171841718E-06 -1.29773692134982E-05 -8.12154291549494E-06  6.90389463468926E-08  7.86436938955214E-07
 -5.62406878119969E-07  2.75001507307873E-07 -1.09434064281857E-06 -5.98084417266145E-07  3.47230929469839E-07
  3.63274558513493E-07  2.34280489914971E-07  2.06615858888223E-07 -1.13819964575646E-05 -4.51163490066179E-06
  5.59351065936642E-07  3.88886503948422E-07  2.50629500609207E-07  1.48355799294079E-05  5.88705536939087E-06
  4.25977459449788E-07 -1.15652372441579E-06 -2.42572253483113E-07 -8.16629281044516E-06 -4.36441376182953E-05
 -1.64042744706861E-05 -1.79526317398253E-05 -1.16139912581713E-05  3.61679995059950E-06  2.20866943892394E-06
  1.21741688251613E-05  7.92806315061924E-06  1.85736647989646E-07 -2.71128073955311E-07  7.64358291292064E-07
  1.45993330086854E-06  3.72696398067184E-07 -1.24732262847840E-06 -1.45618519739476E-06  5.62381085818041E-07
 -4.16893114346457E-07 -3.80197779937194E-07  6.25284804341046E-06  2.28397095172453E-06  1.34389932094946E-07
 -2.74808949291156E-07  6.41090661773424E-08  8.93222267217700E-07  4.26519969877419E-06  1.15519937586590E-06
  4.44216486323831E-06  2.56231412508027E-06 -7.94414420009135E-07 -6.48796361085834E-07  2.77249178473964E-06
  1.67578897358904E-06  4.86809686651947E-08 -3.93386969071672E-08  1.64257806056202E-08 -1.88221788281144E-07
 -6.22899374492787E-08 -4.62770322211753E-06 -2.40471745417391E-05 -8.56949547452499E-06 -1.03927782233751E-05
 -6.61060977095872E-06  2.33528100408258E-06  1.47860020964839E-06 -5.77206991924802E-06 -3.57734312958591E-06
  1.94494334755587E-07  1.81034812698520E-07  3.02940203477449E-07 -3.58316565663302E-07  2.79186107986201E-07
 -2.60154958223122E-06 -1.39627028306962E-05 -5.20913237030945E-06 -5.07859831993238E-06 -3.45174070326063E-06
 -2.64949258212340E-06 -1.81242579523989E-06 -4.08668787042094E-06 -2.65425440857059E-06 -8.36094546899792E-08
 -1.80624731214267E-07  1.69731441544151E-07 -7.73133642768272E-07  3.35627161802371E-07 -1.25798320613687E-06
 -1.11812479980758E-06  3.06192725808844E-07 -1.87338312202601E-07  1.39882420485403E-07 -7.18572792630382E-07
 -4.25443486624325E-07  1.90063236492222E-07  2.07690826355663E-07  1.40582560498052E-07 -4.41889643129432E-07
 -1.29459675938793E-06  4.52848672372629E-07 -5.42966296724506E-06 -4.64196567634334E-06 -2.73377791280994E-05
 -1.86787107797291E-05 -1.72440585773266E-06 -1.57988204354796E-07 -1.25502627353295E-06 -6.60073093593780E-07
  3.66963337154014E-07 -6.19531119303977E-07 -1.97248821142005E-07 -2.24987664817722E-06 -1.01058831418869E-05
 -2.55071095526544E-06 -1.12739308539896E-05 -8.17666864445830E-06 -4.14215209922704E-06 -2.49977217480048E-06
 -4.15654056923960E-06 -1.79539396986308E-06  6.27078231338630E-07  3.03426660962707E-08  7.72201436954643E-08
  3.59517898635584E-07  4.03301456440400E-07  5.97267195391987E-06  2.51947552779129E-06  2.90125842925194E-07
  4.50025307629828E-07  9.69021801519863E-08 -6.00497570574713E-06 -3.56309381732757E-06 -9.83954153621531E-07
 -4.03232762970387E-06  2.78400684880779E-07  7.15054733110905E-06  4.92509431491137E-06  1.12109521551522E-06
 -8.99905872950416E-07 -5.48348725583761E-07  2.88594791728534E-06  1.84172705783590E-06  8.76794159442124E-07
 -3.48124254464015E-07  6.59645088097901E-07 -8.81897935180109E-07 -2.11138951347874E-07 -1.95857574904782E-09
  1.01205279441319E-07  2.65878205231873E-08  1.69155440360599E-06  4.81918299963300E-07 -5.83645966407676E-08
 -5.29876376559036E-09 -6.33223202064321E-08  1.02216720407773E-05  4.79603095828119E-05  1.42445376965157E-05
 -3.16084175768782E-05 -2.16001393751915E-05  6.36428723780139E-05  3.92463062194429E-05  1.77604589873642E-05
  1.25346909275937E-05  2.61820801912242E-06 -2.87276704798413E-06 -2.35528214511981E-06  1.19804386380820E-06
 -4.79125659669721E-06 -1.08531175256350E-07 -1.18840554223964E-05  7.41903391512488E-06  8.70209010248089E-06
  4.57763819631427E-08 -2.39220190750621E-06 -6.15353058104473E-01  9.15863767419394E-05 -2.22522513640873E-04
 -5.58878442281484E-05  8.40630796050581E-05 -2.21235902186603E-01  3.91514457867620E-05 -4.33431523562564E-05
 -8.42480309999400E-06  3.54415655706447E-05  2.69675560894201E-01 -4.70508165225299E-05  7.13655067948445E-05
  2.69089154984179E-05 -2.52411748482560E-05  1.54089614318151E-05  4.39817985333336E-06  7.19278727572692E-06
 -6.08313005528586E-06 -3.99705002755617E-06 -1.92061631520708E-06 -1.54667949308737E-06 -2.82884371096315E-06
 -1.41938964777544E-06 -2.22906172554631E-06  3.85099709954167E-06 -2.16603009911613E-06 -9.04648861846921E-06
 -5.69625879946283E-06 -3.71309733318389E-06 -1.15842207599900E-04  1.17188310699848E-04  2.23211532824877E-04
 -2.25474868667282E-04  2.15048990610796E-05 -2.41096551089401E-05  1.13448667944355E-04 -1.17998900726938E-04
  1.21740970914444E-04 -1.34756324115295E-04  3.35237121438621E-05 -3.43436307581978E-05  2.81534746294409E-05
 -4.40975729554920E-05 -6.17344414269065E-07 -1.86058506892280E-07 -2.09381748891138E-08 -7.06107306968465E-07
  2.32794700624935E-08  5.79451242781217E-08 -1.29274408005073E-07  9.34900935009969E-07 -4.19441623015065E-07
  5.81839330990303E-06  5.99123148688652E-05  3.55445686526785E-05 -5.22560289564302E-05 -4.63308086904653E-05
  3.43904228901606E-05  2.82715822587719E-05  4.08875522714955E-05  3.60144761258517E-05 -1.30938310257634E-06
  5.46118934007072E-07  8.16374982666931E-08 -6.72302788235472E-06  4.66021601037041E-06  4.11196439590927E-06
  4.03391184703264E-05  2.41375377120781E-05 -2.67711807034227E-05 -2.29508553646249E-05 -2.70871220194959E-05
 -2.09058826565006E-05 -2.61287966712495E-05 -2.39308688930121E-05  2.01361304404634E-06  1.11457586894111E-06
 -9.20727493359626E-07  4.54309424509726E-06  3.65736978045042E-06 -5.01094113991009E-06 -2.32825311142982E-05
 -6.93077146822935E-06 -2.47070632138282E-05 -1.70023351759142E-05 -5.73513029449038E-05 -3.57028142896013E-05
 -1.33533103644574E-05 -1.05575591853136E-05 -5.72630611382038E-07  1.64748817490237E-06  6.52804495347871E-07
  2.23853558234944E-07  2.47152516516462E-06  4.74683524071847E-06  2.19847789183930E-05  6.36438829819183E-06
 -1.63523451468085E-05 -1.20678748415654E-05  2.71381774348582E-06  1.99541439982867E-06 -1.05616046111397E-05
 -7.43840405508217E-06 -2.18447166387803E-07 -6.44979507268809E-07  7.97549334159006E-07 -1.06365324607621E-06
  9.21277549668503E-07 -5.65221152202058E-06 -6.13223278900633E-05 -3.64473970882414E-05 -4.09832232764402E-05
 -3.76966274412199E-05  4.48609132133808E-05  3.63203324002947E-05  3.19508130117621E-05  2.92283641975308E-05
  5.21209637997618E-07 -2.95988020441039E-07 -5.70918862116402E-07  5.60071082616727E-06 -5.06914754034620E-06
 -2.34603438218644E-06 -2.78770517569397E-05 -1.74904029186832E-05 -3.17715964660183E-05 -2.68650751692468E-05
 -2.34493265651652E-05 -1.84406227601479E-05 -3.10986990830625E-05 -2.76047484932422E-05 -2.94204693304768E-06
 -1.30337660248129E-06  8.86755454773254E-07 -4.70634578613940E-06 -3.35851206571662E-06  1.66854360632215E-06
  6.35283110726243E-06  5.90267378796087E-07 -2.97606581548451E-05 -2.16522111244767E-05 -7.00939365601498E-06
 -4.61155824895422E-06  1.73658683771505E-05  1.19696048935502E-05  4.70231196881089E-07 -1.56874806107506E-07
  1.45987996970191E-06  1.77508528646621E-07  2.14399985063151E-06 -8.30379438912739E-06 -6.33513464497876E-05
 -3.32647122162463E-05  5.56406558620010E-06  4.05740382423701E-06 -2.60517468765070E-05 -2.36852132432629E-05
  1.21769176459844E-05  1.14785353752991E-05 -2.14072191154637E-06  3.81615333069663E-06 -4.27194799252250E-07
  4.88525395937271E-07  5.07438275036149E-06  9.81348266209671E-07  7.19351088655284E-06  4.40508015208617E-06
  4.08732147744899E-06  3.99885185293582E-06 -4.38980338395523E-06 -1.92771838821466E-06 -3.29696119194885E-06
 -3.25767591189237E-06 -1.17168562709256E-06  6.21583609538774E-07  3.94410597348318E-07  8.58530113648302E-09
  5.49279892334650E-07 -2.06592405630314E-06 -1.36125764692521E-05 -7.27329719884224E-06  5.36729151269546E-06
  4.39304100814028E-06  6.96915346369670E-07 -5.39351291533413E-07  3.09156525274688E-06  2.03319228185412E-06
 -6.08900648912274E-07 -4.38531480831946E-07 -3.20373396327409E-07 -5.99620072558860E-07 -2.87120519560673E-08
  4.02683606063600E-06  2.09406227745554E-05  7.47803185505617E-06 -4.32421809979978E-06 -3.64918600987279E-06
 -3.50372602212161E-05 -2.44626134537332E-05  3.48622234927350E-06  2.47468862013837E-06  2.43433478040868E-06
 -1.31310210565231E-06 -6.79255052132406E-07 -1.30962738372094E-06  3.66819121177292E-07  3.05195008279813E-06
  1.61285604493932E-05  5.86480201978415E-06 -6.39549418473945E-06 -3.63298040238472E-06  5.57437083952178E-06
  3.89088614567885E-06  4.25941840411061E-06  2.42160175408530E-06 -1.28335210473751E-07  1.17449477760106E-07
 -1.87803518124092E-07 -6.62559178154004E-07  2.05683319829686E-07 -6.29365633859000E-06 -3.01311887149244E-05
 -9.12758076541364E-06 -5.11513729453251E-06 -4.31059720927420E-06 -9.31604725110730E-06 -6.07564972649403E-06
  2.83245488802646E-06  2.33973771123770E-06  2.78136497006350E-08  2.48942262450609E-08 -9.56000763489119E-07
 -1.91602436348035E-07 -1.57466649754422E-06 -1.20037967788738E-06 -5.40181805531864E-06 -1.32566000381658E-06
  2.95730262397243E-06  1.58829098944754E-06  1.75257182174401E-06  9.97993718068583E-07 -2.17141374170745E-06
 -1.25967916960125E-06 -1.34406307068336E-08 -1.17075649651922E-08 -2.38520537814322E-07 -4.04731683779028E-07
 -2.37075765123498E-08  3.96783271838304E-06  1.94648529972303E-05  6.24682906876468E-06 -1.37912540921576E-05
 -9.62453391954173E-06  5.58799914225313E-06  3.81068272524392E-06  6.77165438239399E-06  4.06402113531723E-06
 -9.37422923986033E-07  6.70879760391665E-07  8.31096246185982E-08 -2.14473051301751E-07  3.08455932281129E-07
  2.08764932222271E-06  1.12990772275539E-05  4.40411193166049E-06 -5.63321293837502E-06 -4.17127671488203E-06
 -3.93754643740224E-06 -2.64248610896281E-06  4.42303092145394E-06  3.14246357529969E-06  4.76274867861045E-07
 -3.73173920667820E-07 -1.16905648842116E-07 -4.22641289043528E-07 -3.62524788814104E-07  2.91353660700660E-06
  1.47204740458008E-06  1.58355925746759E-07 -1.33900684175730E-07 -1.02768762629656E-07 -6.82642600225075E-06
 -2.62343005880564E-06  2.92064927180787E-08 -2.63723571421156E-07  8.70671655845739E-09 -2.35221678047697E-05
 -1.15467224810117E-05  1.46926974065367E-07  1.16716524053642E-06 -7.84404849754033E-08  1.88280840023695E-06
  7.80781055737141E-07  2.26263117280448E-07  2.33540362888964E-07 -1.68545050388307E-07  6.05086743961872E-06
  3.08845134550063E-05  1.05210465094488E-05 -1.12736128914561E-05 -6.99812992602874E-06  1.23477034454234E-06
  5.22122063321396E-07 -7.09153414526702E-06 -4.34138903473197E-06  4.16979836874905E-08 -1.09228918517925E-07
 -2.14764228539775E-07  6.18631721168958E-07 -3.71533004555116E-07 -3.27252728587266E-06 -1.70206911574527E-05
 -6.59699137460264E-06 -2.33122234235697E-05 -1.66047983305005E-05 -2.77689336021443E-06 -2.36951831738468E-06
 -1.29769303353679E-05 -8.12022459973258E-06 -6.85821476754019E-08 -7.86000541736461E-07 -5.61805305197381E-07
  2.74723308018464E-07 -1.09354119517805E-06 -5.98736548131898E-07  3.46800733076615E-07  3.63230321515429E-07
 -2.34384991149177E-07  2.06629768834434E-07 -1.13893174401073E-05 -4.51544660691387E-06  5.59379624654006E-07
 -3.89301967388871E-07  2.50588006291154E-07  1.48496442614044E-05  5.89365611041957E-06  4.26178773521649E-07
  1.15722750534952E-06 -2.42750870416914E-07 -8.16728148975028E-06 -4.36497059927499E-05 -1.64066714241717E-05
 -1.79574244411759E-05 -1.16176223698270E-05 -3.61387264114691E-06 -2.20657981585600E-06  1.21771733450532E-05
  7.93027185497517E-06 -1.85922803557735E-07  2.71255213909141E-07  7.64571350740675E-07  1.45995391450899E-06
  3.73153846916246E-07 -1.24572392801758E-06 -1.45548689056515E-06  5.62614085743333E-07  4.17042655370865E-07
 -3.80332203549135E-07  6.25716979828680E-06  2.28563232806439E-06  1.34487281525113E-07  2.74991707982446E-07
  6.41408544657498E-08  8.93939044818951E-07  4.26879217150638E-06  1.15632643655812E-06  4.44563762590171E-06
  2.56435730140512E-06  7.95360537511102E-07  6.49508093348309E-07  2.77466436412175E-06  1.67715442138793E-06
 -4.86787818926573E-08  3.93953905993279E-08  1.63972192230350E-08 -1.88292991136775E-07 -6.23695015264115E-08
 -4.63079485612961E-06 -2.40632215338609E-05 -8.57517214313200E-06 -1.03997867187085E-05 -6.61511134288622E-06
 -2.33723431830611E-06 -1.47982439355495E-06 -5.77603163003359E-06 -3.57976280092716E-06 -1.94647392906875E-07
 -1.81154627977390E-07  3.03126206178412E-07 -3.58578553431541E-07  2.79424021397628E-07 -2.60317580242243E-06
 -1.39715059427412E-05 -5.21244525442091E-06 -5.08175867946642E-06 -3.45388644832656E-06  2.65142005414500E-06
  1.81368602671890E-06 -4.08902931403812E-06 -2.65579137759441E-06  8.35799642446864E-08  1.80668860516366E-07
  1.69951878387181E-07 -7.73635021658184E-07  3.35812196681933E-07 -1.25894319149866E-06 -1.11887227473547E-06
  3.06412224273068E-07  1.87487193125249E-07  1.39980132898174E-07 -7.19650030279139E-07 -4.26097551007872E-07
  1.90167279320840E-07 -2.07812825094345E-07  1.40650440669459E-07 -4.42954780067916E-07 -1.29931714682174E-06
  4.51879613913025E-07 -5.43507659522942E-06 -4.64626911944100E-06  2.73538173479973E-05  1.86895917065775E-05
 -1.72710076244351E-06 -1.59093155649415E-07  1.25554311249826E-06  6.60430854569567E-07  3.67146961902780E-07
 -6.19987158415206E-07 -1.97200241802852E-07 -2.25088002910847E-06 -1.01100539195369E-05 -2.55151739422401E-06
 -1.12794187722037E-05 -8.18062890187397E-06  4.14660930375281E-06  2.50264798781846E-06 -4.15872680626312E-06
 -1.79640861459975E-06 -6.27426120650394E-07 -3.03177211581140E-08  7.72235988377441E-08  3.59772106025113E-07
  4.03566375956609E-07  5.97260699837076E-06  2.51927310949523E-06  2.90361559809014E-07 -4.50178031227098E-07
  9.69557721696379E-08 -6.00974181863893E-06 -3.56556671282718E-06 -9.84642236204937E-07  4.03456393540498E-06
  2.78786705196866E-07  7.15299972162195E-06  4.92716486731188E-06  1.12193507295531E-06  8.99956621816077E-07
 -5.48762909568990E-07  2.88813409857725E-06  1.84324855098206E-06  8.77390429434162E-07  3.48240834594028E-07
  6.59975870046016E-07 -8.82539683777943E-07 -2.11261899602043E-07 -1.95724451658223E-09 -1.01340680431260E-07
  2.66020960062737E-08  1.69299508382763E-06  4.82394899897336E-07 -5.84109148421099E-08  5.28483346418451E-09
 -6.33726687176987E-08 -6.52603900239042E-06 -6.28820058274481E-06 -1.83614402586923E-07 -1.08815509424709E-06
 -2.73544228935774E-06 -6.52774320841318E-06 -6.29132398434161E-06 -1.83689862738861E-07  1.08876896861419E-06
 -2.73725073971804E-06
* ORBITAL    1   11
 -5.07610973008442E-09 -2.46458979662773E-08 -6.92482740249820E-09  6.08830165124421E-09  2.25240743202964E-09
 -3.72867394337380E-04 -1.99892361345358E-04  3.00532969676797E-09  1.41006419501362E-09  3.05030220511566E-05
  6.04870473768509E-06  1.50240630002401E-09 -1.63046168100772E-09 -1.28292094725888E-10 -9.17256947682789E-10
 -5.38516010513488E-09 -2.30875858772311E-09  4.87948639694379E-09  5.42641031345328E-09  1.52652248278678E-04
  1.45746201497344E-04 -1.51195392141845E-08 -1.20988245511768E-08  7.99442386575091E-06 -7.56201280221965E-06
  4.27875944370056E-10 -4.11493445030590E-10  1.32365917251117E-09  6.74284419070950E-09  3.37968444414127E-08
  1.08416636268790E-08  7.72497143997374E-09  3.88717542631253E-09  3.68573202998878E-04  2.24880855240059E-04
 -5.48946640961138E-09 -3.26873700420810E-09  7.90297501009646E-06  3.66501254538732E-06 -1.65466871661911E-09
 -1.01823429099562E-09 -1.35565759342776E-09  4.19876906276302E-09  2.19523290272216E-08  7.45812862851493E-09
  2.10993692468167E-09  1.73242015191410E-09  2.49036664433724E-04  1.70930767348539E-04  1.02030143245466E-09
  1.31688344172280E-09 -1.37315394589793E-06 -3.65109404827007E-06 -5.06728202773552E-10  1.08838841846219E-09
  5.34803805825474E-10 -2.06132351543782E-10 -5.97359310288436E-10 -6.15724558245006E-11 -4.29067066929664E-09
 -2.90703461536721E-09 -3.77115254042782E-05 -2.61235379076083E-05 -2.07057437334802E-09 -1.35773454659180E-09
 -2.34397202337376E-06 -1.09297186821931E-06 -2.55827311294134E-10  3.31785342558237E-10 -4.60891235255330E-11
 -1.47799116876479E-09 -6.89508992197726E-09 -1.29610616587795E-09 -4.53083224955623E-09 -2.71558694768785E-09
 -2.63324864306678E-04 -1.80935121422392E-04  3.12246738132486E-09  1.77249463248380E-09 -7.01279684976181E-06
  3.82141541118595E-06  2.50873641514861E-10  5.70421822918252E-10 -5.69273228132464E-11  2.25962848719404E-10
  1.38610991358059E-09  7.38894887657150E-10 -7.05934468926724E-10 -4.60249067895690E-10  2.30944221309566E-05
  1.47328744552599E-05  3.13355284706699E-10  1.87665747267167E-10 -8.21247843780139E-07  1.97117680902755E-08
 -3.43195541539563E-11  3.24283738327771E-11 -1.01790971447144E-10 -1.17152072248791E-08 -1.93189525849832E-09
 -7.94415594554437E-10 -4.39536778619313E-06 -5.40232457572624E-10  2.32681709354117E-09  6.35239336608848E-10
  1.64195226378785E-10  1.36293986974849E-06  6.57237426105234E-11 -2.37938859120636E-10  8.42202219462843E-11
  6.25499764630099E-11 -9.12238308450627E-07 -3.07422087050880E-11 -2.88477356099983E-04 -9.31535299637963E-04
 -5.39542208754286E-05  2.32978170263519E-03  1.47293501976588E-03 -4.24595676898824E-03 -2.49888010231975E-03
 -1.48677749582681E-03 -9.45150785886635E-04 -3.51633702094808E-04  2.17563360329070E-04 -7.40945171910704E-05
  6.87535074256707E-05 -1.89963513839281E-04 -5.97092055976621E-06 -4.56544178597141E-05 -2.58289391368833E-04
 -6.23469161096819E-04  1.49083985161745E-04  1.17169668691346E-04 -5.20453142629326E-06 -7.84351651712936E-05
  1.35464113623729E-05  1.75467414678818E-04  2.19735055019009E-04  2.06606542943212E-07  1.87618857944961E-05
  3.37371541082081E-04  2.17159545468710E-04  2.09029599695677E-04  1.07664189782874E-05  1.83430076968410E-04
  4.92285839195721E-04 -1.42516938690999E-05 -1.31213372094559E-04 -1.01872974813458E-04 -1.19238039514113E-04
 -1.67773288044862E-05  7.18075679792982E-05  9.71422465869207E-05  3.56346414032656E-05 -1.79636482907704E-05
 -3.52054451336531E-05 -2.55254885901708E-05  2.23057839554372E-04  3.05064426964519E-04  1.18955419745935E-04
 -1.35355075683591E-04 -2.00717303006337E-04 -9.32970778655996E-05 -4.85629225138570E-05 -6.05129788545465E-05
  3.24298476961484E-05  4.15763782838787E-05 -8.07810385246241E-06 -5.61786787538984E-06 -2.32965232365363E-05
 -2.27818072896263E-05 -1.84155625951499E-05 -2.63432043601345E-05  3.20414485161371E-05  4.02595693913511E-05
 -2.25589685675850E-05 -3.81910505956780E-05 -7.90479313937157E-06  1.06526792038645E-05 -8.60051026799145E-06
  1.86310672134776E-07  4.02979953708947E-06 -1.11200325733443E-07 -2.83824989099747E-06  5.50274509916680E-06
 -1.66600237302529E-07  1.51176806177758E-04 -3.99845040440790E-04 -2.12409927854011E-04 -9.20792266891898E-04
 -7.96368216684504E-04  1.34351048327270E-04 -5.14361451949164E-05  5.77517707690228E-04  4.97209349673987E-04
 -3.28900772038642E-06  7.72294983558786E-07 -5.22858162742446E-05  2.05825893515238E-05 -1.18804255689505E-04
  1.87173365426772E-05  1.30815773599360E-04  5.69924461116294E-05  8.63152458466887E-05  6.51958499691603E-05
 -1.07181488395773E-04 -9.56080346790236E-05  5.44311153133565E-05  4.96470362516714E-05 -2.33760397494494E-06
 -3.47962663049096E-06  7.80471300616166E-07 -4.48945905259679E-06 -4.65305222105004E-06 -4.66388851478856E-05
 -2.64934409496961E-04 -1.10429460136906E-04  4.74358026307476E-04  3.33350310859789E-04 -9.67634282219581E-05
 -5.37183482403237E-05  2.54713387746395E-04  1.57066382604227E-04 -1.27084912200201E-05  2.73889379865573E-06
 -1.73667116564816E-05 -7.10129505422429E-06 -3.66750441766233E-05 -1.90274730938238E-05 -8.60861761686473E-05
 -2.01537284753307E-05  9.62240919576912E-05  7.13459019487529E-05  1.03253464734936E-05  3.24375237395166E-06
  3.50105077056858E-05  3.05277035485186E-05 -1.49906369583066E-06  6.89952970559793E-06 -1.39623563134373E-06
  3.32424982398165E-06 -4.06522747727311E-07 -9.48456579643698E-06 -3.83624347444879E-05 -9.60509930996295E-06
  7.82947465875688E-05  6.21124967834633E-05  6.79456044699561E-05  5.94105306377791E-05 -8.21293221178233E-05
 -6.89019078625924E-05 -1.47612556959991E-06  8.59609312363126E-07  1.62236859240188E-06 -6.34843623788356E-07
 -9.32787239000913E-07 -2.48221000043721E-05 -1.41585860542688E-04 -5.36667877050041E-05  4.23380561527852E-05
  4.05464137833000E-05 -1.29456063518989E-04 -9.79858648045156E-05  2.95100263187916E-05  2.52673887776002E-05
 -3.22903031283721E-07 -2.15899531422070E-06 -3.28095237911651E-06 -4.71353018126985E-06  8.86111177927934E-06
  3.30673632109620E-05  1.63520633900925E-04  5.49141757097000E-05  1.33581586469003E-05  4.47376715054190E-06
 -7.66248404881596E-05 -5.10777204567248E-05 -1.70741916760344E-05 -1.14339270661212E-05  2.35828615800414E-06
 -1.05622565692034E-06  3.16649298629680E-06  1.71123377976624E-06  2.80530030362313E-06  1.53816955903506E-05
  7.52219321288516E-05  5.04349354870523E-05  5.62118113592457E-05  5.40429466690331E-05  1.10604080656818E-04
  6.75243934839313E-05  1.53725427001704E-05  4.50949047601742E-06  8.23845123277588E-06 -1.00928403076713E-05
  1.79108262803412E-05 -1.85357439638760E-05  2.16885611545137E-06 -7.06725564821307E-01  3.09185357819421E-03
  2.52580737798609E-03 -2.35433999758756E-04  1.09976822789402E-03 -1.42505280222617E-03 -1.06621426033328E-03
  1.50687542638920E-04 -6.67481681011421E-04 -2.94929758876469E-04  1.83434791299225E-04  1.12187004062123E-04
  1.46053517936342E-04  5.17691868081466E-05  7.32456887874661E-05 -8.21743418004862E-05 -2.54743845690752E-05
  8.89308961841517E-06  1.44542117420082E-05  7.12187685156625E-05  5.11974176499695E-05 -3.00805624912281E-05
 -3.09533693398223E-05 -2.28596846384290E-06  1.62495783566372E-06 -8.11901726377372E-06  1.03068502551108E-06
  9.16378499051766E-06 -1.02432204425667E-04 -5.46607136394520E-04 -2.58957964962548E-04  1.42627686283137E-03
  1.05840619732736E-03  2.71822103571136E-03  1.89459430554501E-03 -8.83654083368139E-04 -6.58142687570425E-04
 -2.49304973858537E-04  1.56099045990883E-04  5.31577718362450E-05 -4.35909675121339E-05  1.31320385294661E-04
  1.02978757740560E-04  4.83060040559586E-04  1.23229295938600E-04 -1.46085046340432E-04 -3.10854040441458E-05
 -1.87033866695440E-04 -1.23599406154382E-04  9.35811623760142E-05  2.06195550691991E-05  1.96337359375541E-05
 -1.23697029792336E-05  4.99437854645932E-06  7.08851344865822E-06  7.72496621639500E-07 -5.09111376758427E-04
 -2.62444327742180E-03 -9.66533191769782E-04 -3.26683977358747E-05 -3.75990841453297E-05  1.00667789885913E-03
  7.24511327902812E-04  1.60861347937233E-05  1.95152142301696E-05  9.84955171238827E-05 -6.14174602895766E-05
 -1.59266262989898E-05 -1.47905666144129E-07 -2.82422991327239E-05 -2.59940700585535E-05 -1.55606429081077E-04
 -7.65062773956890E-05 -8.88163387122005E-05 -5.15952300920659E-05  4.97518047439513E-05  6.53788152856108E-05
  5.39014852231427E-05  3.08205416618267E-05  2.68328278393700E-06 -1.62713670134137E-06  4.00063838745645E-07
  1.34942306610009E-05 -1.22002467553941E-05  4.11679054132243E-04  1.98681564455718E-03  6.02232953899064E-04
  2.05400073567302E-04  2.08922018231810E-04 -1.14471968390208E-05 -6.21236647648112E-06 -1.35502650219449E-04
 -1.37370149984288E-04 -2.85981524673676E-05  1.75632260439325E-05  8.09618588050765E-05 -4.81090253741175E-05
  1.86189408696465E-04 -1.38407696694508E-04 -7.39590821939442E-04 -2.65583375424582E-04  6.35338873391481E-04
  3.59144581528758E-04 -1.86707721381148E-04 -1.39462077121081E-04 -3.94753208595418E-04 -2.23031139772460E-04
 -2.31766847451576E-05  1.46247757722619E-05  9.05428321893155E-06  6.14652743387459E-05 -4.56460940609977E-05
  1.23801091756678E-06 -2.56189874985560E-07  5.59779281918133E-06  1.11395418456983E-05 -3.56661583032542E-06
 -1.46866989008485E-04 -1.11532376492953E-04 -9.02486352830864E-06 -5.48366311674242E-05  5.91062910185563E-06
 -1.80190308758340E-04 -1.41506735379683E-04  1.04876256812393E-05  1.73645676718022E-05 -6.29621316807579E-06
 -3.33057902966614E-04 -1.59695912912196E-04 -7.06570888301566E-06 -1.29575379803211E-05  4.32190761397579E-06
  8.17174367625671E-06  3.98671851642906E-05  1.25485193970783E-05  2.06275287763997E-05  1.62218872166272E-05
 -4.17491371897566E-05 -2.70448420190154E-05  6.21347631992882E-06  6.00567867780998E-06  3.19601370776254E-06
  2.13955614183595E-06  2.65449590377084E-06 -4.72734622386198E-07 -8.40611208600217E-07 -1.73992862833301E-05
 -8.02459136825020E-05 -2.43766571672657E-05  1.37018294428304E-06 -5.12491968915808E-06  1.55027993839006E-04
  1.03301924649947E-04  1.29137060537213E-05  1.04430187369423E-05 -2.40826866334547E-06 -2.35897605912354E-06
 -3.92367622677763E-06  5.17845818885043E-06 -2.40556798677718E-06 -1.33380721086362E-06 -2.45365897907985E-06
 -4.38717605113371E-08  2.10730076415130E-06  1.51987927439160E-07 -1.82547240171095E-04 -9.44283576148176E-05
 -3.98724564451219E-06  6.06603259085802E-06 -2.74121207743920E-06  4.15698838548160E-05  2.26068032885598E-05
 -8.22564630051185E-07 -1.84861609965159E-07  7.60981158963007E-07 -7.41366719656239E-06 -3.65298568362792E-05
 -1.08742118060429E-05  5.32459892139019E-06  7.37247142747769E-06  2.39301506917914E-05  1.61633585443252E-05
  1.01157762545755E-06 -1.50068565315787E-06  1.15683718213172E-06 -9.09180247631458E-07 -8.82039629616750E-07
  7.57081323583463E-07  8.76023215506437E-09  1.04756509433534E-06  1.19495726369740E-06  9.29581640235426E-08
 -1.07754359011282E-06 -2.77831905312281E-07 -2.01813242284309E-05 -6.11830493801492E-06 -8.64273845610020E-07
  1.64321459460794E-06 -2.46357990799318E-08 -1.39808305217927E-05 -6.66303921245262E-05 -1.86651649003539E-05
 -4.06850295056889E-05 -2.31000899806430E-05  7.56739222879071E-06  6.45852316644491E-06 -2.41192648582656E-05
 -1.48083021798298E-05 -2.61959636386854E-07  2.54536569342400E-08 -1.12121145131951E-06  9.24036295642216E-07
  4.42091863561426E-07  2.90184706585028E-05  1.57312001543722E-04  6.08103828601642E-05  6.93445148454202E-05
  4.55582754077840E-05 -4.25584902550825E-05 -2.85251012395911E-05  4.20450092186030E-05  2.60923502118747E-05
 -3.04280681985963E-06 -8.89571520280969E-08 -3.46479997668015E-06  3.69554556618627E-06 -1.77902551039637E-06
  1.25904557177586E-05  7.30547127834913E-05  3.10563062885853E-05  3.66199317605279E-05  2.51147433705781E-05
  5.12703566047299E-05  3.49211531560531E-05  2.27688187127454E-05  1.44789963070387E-05  1.15073642510568E-06
 -8.65485149935704E-07 -3.46634332398427E-06  4.52850475675415E-06  8.81573329413163E-07  2.35735733914132E-05
  1.35629534905531E-05 -2.02643395234814E-06  1.88769425680615E-06 -1.31814892131247E-06  3.93729587584418E-05
  1.88433094995366E-05 -5.11895893804732E-07 -8.85205348866334E-07 -4.99893083775823E-07  1.06413773340684E-04
  5.39189305857736E-04  1.81461114028903E-04  2.15992522629707E-04  1.26295651195062E-04  3.62995986751041E-05
  2.50547619662231E-05  2.10753117775868E-04  1.43665585390942E-04  1.02161761780392E-06  6.50858249380900E-08
  1.94567006589459E-06  9.59622599943745E-06 -6.99509523404815E-07 -8.32790746198922E-06 -3.97876641215478E-05
 -8.64268955399774E-06  1.42114029268766E-05  1.05922497834396E-05  1.87642247785277E-05  1.71382603115772E-05
 -1.13902096844848E-05 -2.35288648953584E-06  8.11272150601079E-08 -8.37328810697309E-06  2.70846877898236E-07
 -2.22066866746551E-06 -5.84352572825473E-07  3.50818845788806E-05  1.97474388240942E-05 -2.01166509204503E-06
 -3.92001184938951E-07 -7.21583046822068E-07 -1.89823493310571E-04 -8.42183251020972E-05  7.68114382620577E-06
  2.04528657699020E-05 -2.67047642358657E-05  3.12748702105872E-04 -1.26966383364842E-04 -5.62696936670119E-04
 -6.34870893610742E-04  3.50305649874195E-04 -7.16611922387489E-05 -3.34037881676156E-05 -1.38864704314844E-05
 -4.82164461844175E-06  3.25629985676954E-06  6.94780103703855E-05  5.84764142624567E-06 -1.70845508775423E-06
  5.04675088516128E-06  1.19420964112702E-06 -1.29891264716566E-05 -4.16384935446235E-06  8.31342891801440E-07
 -1.11080987865699E-07  4.73473143495027E-07  2.88417707649624E-04  9.31334124120851E-04  5.39367935168118E-05
 -2.32935715018982E-03 -1.47266731650391E-03 -4.24516830990691E-03 -2.49841504375592E-03  1.48650667675165E-03
  9.44979201565539E-04 -3.51566790855519E-04  2.17521927228211E-04  7.40809048747353E-05 -6.87397908763248E-05
  1.89927604082312E-04  5.97024279825833E-06  4.56492060587407E-05  2.58259960011039E-04  6.23429436068893E-04
 -1.49040979822869E-04 -1.17137885388759E-04  5.20317448373697E-06  7.84130830746801E-05 -1.35845805114298E-05
 -1.75451176460296E-04 -2.19709563980805E-04  2.07241437749657E-07  1.87715343388258E-05  3.37364298152001E-04
  2.17132560724915E-04  2.08994191760348E-04 -1.07647461920040E-05 -1.83401594973472E-04 -4.92206975870343E-04
  1.42520956404495E-05  1.31197804152724E-04 -1.01860358844591E-04 -1.19225892270873E-04 -1.67797923200244E-05
  7.17833111231812E-05  9.71079322471048E-05  3.56203447373592E-05  1.79551247650020E-05  3.51903269318876E-05
  2.55155276508485E-05 -2.23019913812126E-04 -3.05012775172873E-04 -1.18935749011662E-04  1.35320011444138E-04
  2.00665310901677E-04  9.32728114464258E-05 -4.85557257675898E-05 -6.05036446376120E-05  3.24237297611929E-05
  4.15682663994126E-05 -8.07705016208626E-06 -5.61762981383693E-06  2.32941094604231E-05  2.27803270364012E-05
  1.84116457987052E-05  2.63376017793549E-05 -3.20326404240726E-05 -4.02482692268583E-05  2.25560361331241E-05
  3.81857159092654E-05 -7.90321026157815E-06  1.06512765377474E-05 -8.59915403559005E-06  1.86746408253855E-07
 -4.02915731517476E-06  1.11212629681667E-07  2.83771099333858E-06 -5.50203085550060E-06  1.66937349574512E-07
 -1.51147118817845E-04  3.99774926155742E-04  2.12371496502124E-04  9.20622499534898E-04  7.96221231279867E-04
  1.34320173382993E-04 -5.14319138663438E-05 -5.77410641722228E-04 -4.97117126068261E-04 -3.28869590585679E-06
  7.72502782468998E-07  5.22759463603284E-05 -2.05783709347909E-05  1.18781764599810E-04 -1.87151782495079E-05
 -1.30805842022735E-04 -5.69891445018400E-05 -8.63078899880096E-05 -6.51901969556877E-05 -1.07167376367822E-04
 -9.55953608745534E-05 -5.44274100748099E-05 -4.96428369048673E-05 -2.33698316319234E-06 -3.47868085533138E-06
 -7.80505855201027E-07  4.48901909179057E-06  4.65249741840910E-06  4.66285968534722E-05  2.64877316725090E-04
  1.10406872185248E-04 -4.74275051498668E-04 -3.33290782827089E-04 -9.67522949161950E-05 -5.37120855061834E-05
 -2.54671862360911E-04 -1.57041636558979E-04 -1.27069526116861E-05  2.73798453306699E-06  1.73638723644989E-05
  7.09889556863753E-06  3.66673536887672E-05  1.90247776760912E-05  8.60743242432522E-05  2.01513165800587E-05
 -9.62055487506203E-05 -7.13322894299211E-05  1.03249199303608E-05  3.24404748444166E-06 -3.50041697775938E-05
 -3.05223410423121E-05 -1.49874498542221E-06  6.89823211232510E-06  1.39600864847537E-06 -3.32361029046948E-06
  4.06431252532194E-07  9.48317691434729E-06  3.83548068783601E-05  9.60202953381002E-06 -7.82854184264306E-05
 -6.21051875025768E-05  6.79282722154645E-05  5.93969076770486E-05  8.21225624540461E-05  6.88966422545807E-05
 -1.47554092951391E-06  8.59713466371016E-07 -1.62181363711333E-06  6.35302119410637E-07  9.33551912288484E-07
  2.48183650373588E-05  1.41565085184883E-04  5.36590568985430E-05 -4.23290281906783E-05 -4.05376063216454E-05
 -1.29439996100897E-04 -9.79745875234901E-05 -2.95044946967956E-05 -2.52628199690360E-05 -3.22745632777582E-07
 -2.15873081419162E-06  3.28035186464347E-06  4.71322030149152E-06 -8.85923978093183E-06 -3.30679719157261E-05
 -1.63521662668146E-04 -5.49126121930859E-05 -1.33480285674832E-05 -4.46690889486815E-06 -7.66256550621831E-05
 -5.10785106335135E-05  1.70672351528571E-05  1.14289587082189E-05  2.35871547397987E-06 -1.05646135934616E-06
 -3.16686288084389E-06 -1.71127531008101E-06 -2.80584061304950E-06 -1.53786901755124E-05 -7.52074440161037E-05
 -5.04253098629060E-05 -5.61993075912358E-05 -5.40307520576652E-05  1.10583038804769E-04  6.75115895238325E-05
 -1.53695084747786E-05 -4.50869336204846E-06  8.23693279962385E-06 -1.00909848220800E-05 -1.79075350840300E-05
  1.85324937713886E-05 -2.16859284287029E-06  7.06592648130042E-01 -3.09127733748985E-03 -2.52533489063983E-03
  2.35389774600153E-04 -1.09956130065700E-03 -1.42478665937822E-03 -1.06601541891471E-03 -1.50659353074726E-04
  6.67355971326563E-04 -2.94874222106934E-04  1.83400216791660E-04 -1.12165891356781E-04 -1.46026064662036E-04
 -5.17594071385650E-05 -7.32326798605825E-05  8.21602535964105E-05  2.54703250887625E-05 -8.89065731845165E-06
 -1.44508548420896E-05  7.12067678366298E-05  5.11888829945191E-05  3.00755748001283E-05  3.09479959729927E-05
 -2.28546102984839E-06  1.62478408562737E-06  8.11740381759141E-06 -1.03058398296961E-06 -9.16216489151590E-06
  1.02413445575214E-04  5.46507710064308E-04  2.58910845935383E-04 -1.42603494860818E-03 -1.05822519579852E-03
  2.71771817832714E-03  1.89424345983274E-03  8.83504652675727E-04  6.58030511019943E-04 -2.49258106222892E-04
  1.56069744198073E-04 -5.31482016864467E-05  4.35824547236520E-05 -1.31295982714852E-04 -1.02960590641689E-04
 -4.82975858269165E-04 -1.23208539486523E-04  1.46064054632875E-04  3.10839910280420E-05 -1.87001916539965E-04
 -1.23577971931793E-04 -9.35675869395805E-05 -2.06184170012463E-05  1.96297024804562E-05 -1.23671630484434E-05
 -4.99295127290737E-06 -7.08682952361779E-06 -7.71833896203633E-07  5.09020246977039E-04  2.62397292349051E-03
  9.66359404580797E-04  3.26694268400893E-05  3.75967665365169E-05  1.00649814326546E-03  7.24381213423075E-04
 -1.60876958657054E-05 -1.95145549258065E-05  9.84774084173961E-05 -6.14062109304304E-05  1.59237813108672E-05
  1.48209257281348E-07  2.82369646892651E-05  2.59929927895633E-05  1.55596870874822E-04  7.64985854115862E-05
  8.88031477873912E-05  5.15885110858623E-05  4.97555193189244E-05  6.53748474303911E-05 -5.38935689804964E-05
 -3.08166225886789E-05  2.68336670725499E-06 -1.62719431809982E-06 -4.00633581764004E-07 -1.34920058960271E-05
  1.21971417683910E-05 -4.11607391560932E-04 -1.98647336908306E-03 -6.02131963370566E-04 -2.05355846806816E-04
 -2.08878384329174E-04 -1.14665840712809E-05 -6.22623969787462E-06  1.35473435137854E-04  1.37341390206474E-04
 -2.85919169047990E-05  1.75594508442540E-05 -8.09459121462732E-05  4.81006835117062E-05 -1.86153853023359E-04
  1.38376173239190E-04  7.39421674166815E-04  2.65521493958714E-04 -6.35243572987284E-04 -3.59093936219210E-04
 -1.86677138744149E-04 -1.39438749843732E-04  3.94694203480010E-04  2.22999822977021E-04 -2.31731946869560E-05
  1.46225643788998E-05 -9.05158388862031E-06 -6.14541352118613E-05  4.56395770970750E-05 -1.23967741030834E-06
  2.55548476108239E-07 -5.59693505386053E-06  1.11376070060488E-05  3.56606314428084E-06  1.46844784060655E-04
  1.11514110859081E-04  9.02301873245608E-06 -5.48264478652805E-05 -5.90942583276822E-06  1.80190607776177E-04
  1.41494573624528E-04 -1.04847899906363E-05  1.73603478631968E-05  6.29448064407188E-06  3.33033350462727E-04
  1.59683598482547E-04  7.06380563867417E-06 -1.29569563038553E-05 -4.32073905898312E-06 -8.17525346125776E-06
 -3.98854385370756E-05 -1.25550083663984E-05 -2.06173512361890E-05 -1.62154179645517E-05 -4.17471424038580E-05
 -2.70432640399152E-05 -6.20885985319180E-06 -6.00271288683628E-06  3.19564987871561E-06  2.13919791508583E-06
 -2.65397796325558E-06  4.72308497927751E-07  8.40180127367514E-07  1.74015498366635E-05  8.02576444085160E-05
  2.43804389059363E-05 -1.36030378878502E-06  5.13123815516818E-06  1.55007292295549E-04  1.03288655423468E-04
 -1.29060845710594E-05 -1.04370880063800E-05 -2.40713140511082E-06 -2.35843354505958E-06  3.92380317637287E-06
 -5.17739625478499E-06  2.40663835163164E-06  1.33230027813935E-06  2.45205671876193E-06  4.37371869832611E-08
  2.10707761547590E-06 -1.52034812365617E-07  1.82522154650507E-04  9.44143022919347E-05  3.98642494901475E-06
  6.06520456173293E-06  2.74059134950538E-06 -4.15743989434369E-05 -2.26077037592028E-05  8.22454654679782E-07
 -1.84999293844941E-07 -7.60892595875962E-07  7.41540137898896E-06  3.65390447252869E-05  1.08779684846396E-05
 -5.31903000647163E-06 -7.36872922810726E-06  2.39302961917417E-05  1.61634649209174E-05 -1.01469213239109E-06
  1.49858143878382E-06  1.15682796146267E-06 -9.09138845299349E-07  8.82174375272586E-07 -7.57000291943907E-07
 -8.41111574712925E-09 -1.04506079969007E-06 -1.19338678805453E-06 -9.29623834561211E-08 -1.07734095335227E-06
  2.77821808646911E-07  2.01777492903882E-05  6.11722928770090E-06  8.64090588316692E-07  1.64288649764569E-06
  2.46496881683025E-08  1.39778971229384E-05  6.66163993202205E-05  1.86612280063259E-05  4.06775591646346E-05
  2.30959317076703E-05  7.56584168693273E-06  6.45732387832977E-06  2.41146013208881E-05  1.48054138805768E-05
 -2.61786797664649E-07  2.54738550524706E-08  1.12094692227438E-06 -9.23877732691313E-07 -4.42020381247055E-07
 -2.90131295320076E-05 -1.57282993508489E-04 -6.07991294756329E-05 -6.93321299124164E-05 -4.55500136454381E-05
 -4.25507761773588E-05 -2.85199713851023E-05 -4.20372743969910E-05 -2.60875423176406E-05 -3.04226531339575E-06
 -8.89647232171176E-08  3.46416279244528E-06 -3.69483922015653E-06  1.77861783954440E-06 -1.25874979511600E-05
 -7.30375160851673E-05 -3.10488849368852E-05 -3.66129822327016E-05 -2.51101007534111E-05  5.12594644727395E-05
  3.49136973996433E-05 -2.27643548073686E-05 -1.44760942093826E-05  1.15021014523685E-06 -8.65493313809068E-07
  3.46557703239474E-06 -4.52761648868261E-06 -8.81404342165325E-07 -2.35694271486721E-05 -1.35605313897589E-05
  2.02606942662019E-06  1.88733772802754E-06  1.31790626640329E-06 -3.93671375684674E-05 -1.88403700388906E-05
  5.11710964512517E-07 -8.84940188552414E-07  4.99731911592666E-07 -1.06393658203648E-04 -5.39087338091214E-04
 -1.81426944300057E-04 -2.15954680007865E-04 -1.26274100833508E-04  3.63005743992950E-05  2.50555239190492E-05
 -2.10714199951129E-04 -1.43639501814228E-04  1.02105342114020E-06  6.47002801576565E-08 -1.94506000133307E-06
 -9.59366355222102E-06  6.99600125237902E-07  8.32513276783935E-06  3.97744000512718E-05  8.63944319824164E-06
 -1.42086375317686E-05 -1.05901570111132E-05  1.87677542239166E-05  1.71397028074307E-05  1.13883352824758E-05
  2.35285834508454E-06  8.12605958882268E-08 -8.37167845008690E-06 -2.70768266160418E-07  2.22035268840095E-06
  5.84304422314595E-07 -3.50814548795030E-05 -1.97463692063477E-05  2.01131907345861E-06 -3.91895744184975E-07
  7.21475107937665E-07  1.89786976125210E-04  8.42020142901703E-05 -7.68000569741878E-06  2.04489699031889E-05
  2.66997097912540E-05 -3.12689649526037E-04  1.26943209675987E-04  5.62591038579610E-04 -6.34751198602249E-04
 -3.50239701486135E-04  7.16479174355059E-05  3.33974488848054E-05  1.38838547106166E-05 -4.82087378044104E-06
 -3.25567046705130E-06 -6.94721794198743E-05 -5.84879507209428E-06  1.70829135949965E-06  5.04544845109560E-06
 -1.19408373660657E-06  1.29870732835536E-05  4.16319023804758E-06 -8.31172762998077E-07 -1.11043972396517E-07
 -4.73361950216031E-07 -1.52303562248862E-04 -3.74734874289496E-05 -1.63695324470364E-05 -6.34696898565595E-06
  2.34552189380938E-05  1.52272712441715E-04  3.74648754644422E-05  1.63663758304884E-05 -6.34575674491194E-06
 -2.34506518830983E-05
* ORBITAL    1   12
 -5.32379246250218E-05 -2.58268572228658E-04 -7.22256638261361E-05  6.65169845088101E-05  2.51481529522521E-05
  3.48550041295203E-08  1.86600380584184E-08  3.28174810707486E-05  1.55437310324481E-05 -2.87042198982741E-09
 -5.74863324930942E-10  1.59340417478087E-05 -1.74047754642678E-05 -1.47507528987361E-06 -9.99441734076868E-06
 -5.78583239490679E-05 -2.49090073038847E-05  5.17524283895521E-05  5.75852141081149E-05 -1.43771420010897E-08
 -1.37247478200051E-08 -1.60935759173490E-04 -1.28797285028613E-04 -7.48940888767859E-10  7.08286366384451E-10
  4.53345885951416E-06 -4.37207500776268E-06  1.41265761372674E-05  7.39187340992421E-05  3.70788870046051E-04
  1.19282166805099E-04  7.84235850443849E-05  3.88263986859072E-05 -3.45450219849700E-08 -2.10805117595172E-08
 -5.65025313412361E-05 -3.35207547247684E-05 -7.43264022483673E-10 -3.43196740563793E-10 -1.78596800301310E-05
 -1.09853941710090E-05 -1.46072159070673E-05  4.61718556539092E-05  2.41423470325079E-04  8.21956289190394E-05
  2.90034309339651E-05  2.27657607509304E-05 -2.31510353757808E-08 -1.58971729938019E-08  1.48048709048889E-05
  1.66376935817421E-05  1.29920834185772E-10  3.44469825185125E-10 -5.55217619087394E-06  1.17193832650982E-05
  5.59975047297137E-06 -3.39310345802796E-06 -1.25460929067289E-05 -2.81918714921611E-06 -4.21924560572863E-05
 -2.86814358151864E-05  3.54522238679152E-09  2.46962629552816E-09 -2.00622065965300E-05 -1.31640713226072E-05
  2.22885840524194E-10  1.03864087584960E-10 -2.64115096464377E-06  3.46871961098790E-06 -4.23228287645785E-07
 -1.61458962974779E-05 -7.55288912840551E-05 -1.45328922672118E-05 -5.67547352656797E-05 -3.46415641339993E-05
  2.44379239811625E-08  1.67920066225843E-08  3.83539412179841E-05  2.23257353107626E-05  6.65309817403742E-10
 -3.63379722985147E-10  2.67463621994614E-06  6.10207520650576E-06 -6.84416442737926E-07  2.13511757100137E-06
  1.32970085966599E-05  7.32563941090138E-06 -8.56083176962848E-06 -5.58786347267999E-06 -2.11795070914168E-09
 -1.35394864234168E-09  3.99938285528898E-06  2.43599946479285E-06  7.68381987235423E-11 -1.92297999134523E-12
 -2.93444694525603E-07  3.71378516838918E-07 -9.77139581716350E-07 -1.24712314344911E-04 -2.06655423514551E-05
 -8.41908374796936E-06  4.14363453271490E-10 -5.71240891781931E-06  2.31760848837737E-05  6.09116887083076E-06
  1.68957404506202E-06 -1.27649065971880E-10  6.66655986918230E-07 -2.94414159876672E-06  7.76447633582608E-07
  6.85335016167299E-07  8.30758943137671E-11 -3.39770031856737E-07 -3.18163556879808E-04 -1.07473245574987E-03
 -9.43674764883600E-05  2.25585239271131E-03  1.42232665059024E-03 -4.18849811849963E-03 -2.47061264108973E-03
 -1.43909108158397E-03 -9.11727554272117E-04 -3.55955707657475E-04  2.20401980847359E-04 -7.22772970217800E-05
  7.27217111425445E-05 -1.90572034910486E-04 -3.59593231525977E-06 -2.76489738463297E-05 -1.56102836496223E-04
 -2.09816969674572E-04  2.28615511200977E-04  1.68829020446804E-04 -7.19028116663375E-06 -1.17041693568665E-04
 -2.01823856993877E-04  8.64401680421772E-05  1.35450004166310E-04 -3.35978016947474E-06 -5.10904360066409E-05
  3.91690643188481E-05  1.43565191337223E-04  1.88284076235664E-04  8.88024469737512E-06  1.51244835879431E-04
  4.18961176662340E-04  2.26727879498342E-06 -8.25671302288160E-05 -6.69804041818953E-05 -6.44171665660946E-05
  1.32202816120494E-05  1.29123761498696E-04  1.82666747506814E-04  7.61049427296248E-05 -4.53991602523886E-05
 -8.05020408310442E-05 -5.30169125730746E-05  2.01589148660673E-04  2.74568053491654E-04  1.04585886579377E-04
 -1.86700189677907E-04 -2.76900168512117E-04 -1.29326840655548E-04 -3.82189392218958E-05 -4.95604395976433E-05
  3.25258836098066E-05  4.31506201216982E-05 -5.56427632544377E-06 -1.22200380997776E-06 -1.28160387727036E-05
 -7.86127814503042E-06 -2.07646065153524E-05 -2.97019392259414E-05  4.67025963322089E-05  5.99113396507345E-05
 -1.55364222816671E-05 -2.82869184417247E-05 -8.42138779966765E-06  7.43609046836544E-06 -7.21065151423027E-06
 -2.32482817695793E-06  3.41242687877586E-06  5.78073162711304E-08 -2.88218794848267E-06  3.79288322179035E-06
  1.80651090579699E-06  1.58073696102180E-04 -3.71152919864243E-04 -2.03579831822489E-04 -9.01513884774251E-04
 -7.80562044035939E-04  1.64916198025616E-04 -2.19474717491212E-05  5.68516870215765E-04  4.89715026530835E-04
 -1.55711411812334E-06 -1.17996516651468E-06 -5.24951389229204E-05  2.24445505165801E-05 -1.19614786634495E-04
  1.18066626917815E-05  5.27757479958954E-05  1.75841006756967E-05  3.89310456055504E-05  2.99331676761779E-05
 -7.51037811428364E-05 -6.74690642167085E-05  1.96952780736800E-05  2.23624239002029E-05 -3.26315390908177E-06
 -5.02283114282992E-06 -1.81461193531488E-07 -2.34007518429155E-06 -2.94794362787573E-06 -5.36568816690340E-05
 -2.98034530223787E-04 -1.18086073006013E-04  4.39676199933534E-04  3.15496956651488E-04 -6.03428471416128E-05
 -3.40893072369418E-05  2.19702744016646E-04  1.30883532020695E-04 -8.11585679931777E-06  4.85782145601968E-06
 -1.52653021451345E-05 -1.25529360066625E-05 -4.09437264429816E-05 -1.48183848684105E-05 -6.56286580011980E-05
 -1.38418831029705E-05  9.80835445863648E-05  7.20386094442551E-05  4.66408129832853E-06  4.14519791981191E-08
  3.33688451540032E-05  2.82893284086947E-05 -1.73704899683301E-06  6.89163788438381E-06 -1.14386127519314E-06
  3.35456645893664E-06 -4.12079581073512E-07 -7.58886204915720E-06 -4.10478156733245E-05 -1.64903064356424E-05
  5.03311604906200E-05  3.94246038378777E-05  9.26819505739779E-05  7.27444932671800E-05 -3.63944386124675E-05
 -2.83420366230990E-05 -3.18500001503373E-06 -5.24177588279889E-07  2.97872857918051E-06  2.44228017375854E-06
  4.10507983117418E-06 -1.98885506210553E-05 -1.11329723516280E-04 -4.15101417723396E-05  4.81133258838677E-05
  4.68383342134567E-05 -8.57702666425089E-05 -6.01792023729559E-05  2.95589613764056E-05  2.43589521756332E-05
 -8.12953120278200E-07 -1.40274583402186E-06 -3.17043104593152E-06 -1.63776519318098E-06  9.96731989695590E-06
 -4.34880160562114E-06 -1.12813490018786E-05  6.19023874887367E-06  5.62983008412997E-05  3.80984997021689E-05
  7.00532425555847E-06  5.91347787860985E-06 -3.85011591800640E-05 -2.74381981863684E-05 -2.39948405274598E-06
  1.31719245305578E-06 -1.87177313329937E-06 -1.70286043377187E-07 -2.78569362281318E-06  1.61810584993959E-05
  7.66086072161912E-05  5.08966943720356E-05  6.63385152328248E-05  6.46815234777888E-05  1.12326960000602E-04
  6.84746874831315E-05  1.63074783910832E-05  4.42251791268817E-06  8.08478907159593E-06 -9.89444799581967E-06
  1.74649876292512E-05 -1.72635688772756E-05  1.42764045594176E-06 -7.06597407790408E-01  3.06256165116876E-03
  2.51134716197650E-03 -2.35209118760299E-04  1.09993965502409E-03 -1.41440364350807E-03 -1.05667049562154E-03
  1.49956756332485E-04 -6.68184776159915E-04 -2.95250104770429E-04  1.83809229426987E-04  1.12248800843296E-04
  1.45934422098059E-04  5.20241987260179E-05  6.72459406928074E-05 -7.54010416574057E-05 -2.18767906115346E-05
  1.32188771353352E-05  1.79581498621321E-05  6.38851270169247E-05  4.53951848791251E-05 -2.62677761068904E-05
 -2.83937987962320E-05 -2.70245792730042E-06  9.16538182015843E-07 -8.51587993819792E-06  4.90923186566269E-07
  8.66173627133201E-06 -1.01928894007754E-04 -5.40247054572141E-04 -2.54774123054565E-04  1.27768431769800E-03
  9.56665272213156E-04  2.67121563795383E-03  1.86368509108456E-03 -7.89063543628993E-04 -5.92785429409647E-04
 -2.49160131583023E-04  1.55775409336798E-04  5.11612046808680E-05 -4.48987020385131E-05  1.29856302460648E-04
  9.49683966683047E-05  4.39327051431144E-04  1.07561476233052E-04 -1.09672365274223E-04 -6.41692705177037E-06
 -1.65924780897337E-04 -1.11445497229003E-04  7.10265335934187E-05  5.41759865134534E-06  2.14861069048789E-05
 -1.35367990052362E-05  7.63139793089470E-06  9.05591885022722E-06  3.45967217658916E-06 -4.82225351909847E-04
 -2.48888573747497E-03 -9.19803044180386E-04  7.90047576036667E-06 -1.05584369996116E-05  9.48155215902977E-04
  6.86990141755712E-04 -9.90418198303742E-06  2.33669881581946E-06  9.63419657675652E-05 -5.98410497039433E-05
 -1.53321919586400E-05  1.42844830473988E-06 -2.85591585807634E-05 -4.46970768616246E-06 -4.44316575700914E-05
 -3.87735552437462E-05 -7.33953551990378E-05 -3.77502573798805E-05 -1.92514967771040E-05  2.15188027363777E-05
  4.41062009844194E-05  2.20850389515256E-05 -3.77578467476186E-07  2.58435249983961E-07 -3.14487598366111E-06
  1.18347274196014E-05 -1.67037211057466E-05  3.83076167997650E-04  1.83087702147498E-03  5.41146263379006E-04
  2.38650378051142E-04  2.34350542078802E-04  1.08659483622050E-04  7.72531619055350E-05 -1.57564400947663E-04
 -1.54410869914373E-04 -3.31706360544053E-05  2.00770017319653E-05  8.44425904955835E-05 -4.46997271213203E-05
  1.88822853989640E-04 -1.69331601122398E-04 -9.08266058880007E-04 -3.32131354946749E-04  5.09674404611823E-04
  2.71063164952576E-04 -1.65909686002369E-04 -1.26117018288965E-04 -3.15581304950499E-04 -1.67626909228482E-04
 -1.86268053327316E-05  1.18020060873543E-05  1.44690950720455E-05  5.94396932790060E-05 -3.46403781669093E-05
 -1.02589776773065E-05 -4.07961142794350E-06  4.52080625955019E-06  1.02187806290274E-05 -2.91518602379704E-06
 -1.14494110329506E-04 -9.55086278255586E-05 -9.88412773538599E-06 -5.40046966986967E-05  6.45646756299486E-06
  3.53864427036497E-06 -6.36832892667388E-05  1.49519576838148E-05  2.22310885302377E-05 -9.12656789999338E-06
 -1.31676785080710E-04 -6.60280385495332E-05 -1.02150164685139E-05 -3.01944795961168E-06  6.27330380210276E-06
 -1.74000201012834E-05 -9.06059180864758E-05 -3.23015040111588E-05  5.23486576405282E-05  3.32953783870176E-05
 -1.42794077278395E-05 -1.07696563792391E-05  2.35593202251316E-05  1.51547095850600E-05  1.91182157865591E-06
  1.89380230035469E-06  2.70109774917742E-06 -2.20803916525130E-06 -2.30147654289986E-06  1.05242127814707E-05
  5.44919999990621E-05  1.72936624003051E-05  5.05138610899934E-05  3.22443702247691E-05  1.15249564095639E-04
  7.38839253177387E-05  3.92829789034363E-05  3.06885469277481E-05 -6.06499590910384E-06 -2.87773969395842E-06
  8.24645267067776E-07  5.54100733451649E-06  5.82344765427792E-06 -6.45288280904674E-06 -7.89455311426543E-06
 -6.76103883775263E-07  1.25735364892046E-06 -2.28258528290134E-07 -1.35711579281683E-04 -7.57488694766356E-05
 -4.33054464761040E-06  4.27880752863259E-06 -3.27573518414571E-06 -2.52149096264745E-05 -5.31678787234361E-06
 -6.62469715323042E-07  6.26183985354658E-07  5.21579896197675E-07  1.00873602242103E-05  5.31671030341854E-05
  2.13830181826644E-05  3.07401586917235E-05  2.05521319561468E-05 -1.27244092201322E-06 -7.92476770493698E-07
 -1.72680658385298E-05 -1.15975945225295E-05  8.52911087789964E-08 -2.46449016405157E-07  7.16399406163794E-07
  4.18628370723830E-07  1.86792369480800E-06  1.31508002667087E-05  8.34971705637469E-06 -6.06027975104209E-08
 -1.05525550390106E-06 -2.87449803607460E-08 -2.00279546263419E-05 -6.24096665909771E-06 -9.67060174208936E-07
  1.68139965271690E-06  7.79797069806799E-08 -1.53793568621745E-05 -7.32939413247089E-05 -2.05725978878544E-05
 -3.89840916963312E-05 -2.16584649271652E-05  7.35548653577535E-06  5.85348311920052E-06 -2.44021439674748E-05
 -1.51172734673284E-05 -9.36901978071657E-07 -1.19341628551586E-07 -1.40974556284562E-06  8.71490065429684E-07
  4.12100284321934E-07  2.83984280807747E-05  1.54166081447790E-04  5.97569646732828E-05  6.53214466667342E-05
  4.34919343031821E-05 -4.14847863211358E-05 -2.76085393560996E-05  4.08534753937595E-05  2.53409487018413E-05
 -2.88147346516563E-06  3.04403109537971E-08 -3.36231406158351E-06  3.74361040732896E-06 -2.14378123742559E-06
  1.53718827650514E-05  8.93924258263974E-05  3.86063797266265E-05  3.64143745422038E-05  2.43788151473707E-05
  5.61512009142140E-05  3.84146094928614E-05  2.34671155932375E-05  1.52882356938861E-05  2.74515860769105E-06
  1.59059179372524E-08 -3.96675069566083E-06  4.57408422866283E-06  8.98301024850042E-07  2.20723899446432E-05
  1.28688811208440E-05 -1.92750814854668E-06  1.90241243147473E-06 -1.28493450867360E-06  3.01758812836181E-05
  1.52698608124771E-05 -9.63832586787618E-07 -1.36186863007162E-06 -8.48482286917537E-07  1.06540419614907E-04
  5.40073367476508E-04  1.80988339725706E-04  1.97860142087135E-04  1.12348071632678E-04 -2.37281476403137E-06
 -2.17404243139338E-06  2.04908311316302E-04  1.37363228499189E-04  2.98510003308184E-06  2.06985780109076E-06
  3.19989358215039E-06  1.35250699616975E-05  4.16476795820187E-07 -1.43600701329156E-05 -6.84550827018076E-05
 -1.65131588969703E-05  1.49785602388531E-05  1.13368813683286E-05 -1.78598808687398E-05 -7.01719601431819E-06
 -9.84947063725503E-06 -7.57988053338189E-08 -6.87087049787341E-07 -8.54756050531106E-06  4.11506763318576E-07
 -1.55668833710437E-06 -1.12767120344315E-07  2.63741336287386E-06  5.86528263575830E-06 -1.85840364214211E-06
 -5.38559610312213E-07 -5.75796580307539E-07 -1.94785396823230E-04 -8.70517837453705E-05  6.06210503857713E-06
  2.07166587435158E-05 -2.69012090336709E-05  3.12785476823076E-04 -1.23773955126917E-04 -5.62975505458480E-04
 -6.36278493220862E-04  3.50591066968819E-04 -6.98306656293648E-05 -3.35077817961921E-05 -1.38694383253226E-05
 -4.17810632532471E-06  3.34147650531341E-06  3.22934745951516E-05 -5.62874725741914E-06 -8.37243595644035E-07
  6.88515054670646E-06  6.48938771203109E-07 -1.06426445612320E-05 -3.38271651951659E-06  8.77324300101975E-07
 -1.58867552712674E-07  5.76783499767688E-07 -3.18217966410486E-04 -1.07490841363445E-03 -9.43778661976607E-05
  2.25629025481885E-03  1.42260346838174E-03  4.18929659168537E-03  2.47108259436089E-03 -1.43937050866190E-03
 -9.11905182040169E-04  3.56021877042061E-04 -2.20442918595536E-04 -7.22912264361240E-05  7.27346246536703E-05
 -1.90607737466187E-04 -3.59705625307167E-06 -2.76575674633377E-05 -1.56151450927048E-04 -2.09934418592488E-04
  2.28643476519554E-04  1.68851004972793E-04 -7.19125870607671E-06 -1.17056429464148E-04 -2.01821311103770E-04
  8.64731325560218E-05  1.35491286261057E-04  3.35973854612432E-06  5.10868550781458E-05 -3.92327074501300E-05
 -1.43606059810015E-04 -1.88323368520269E-04  8.88226780040638E-06  1.51279309505473E-04  4.19053693539174E-04
  2.26460134157201E-06 -8.25917866480344E-05  6.69995395034649E-05  6.44395582669130E-05 -1.32171417349523E-05
 -1.29137271183050E-04 -1.82685025754802E-04 -7.61116493571914E-05 -4.54025434222072E-05 -8.05086652401278E-05
 -5.30217094907143E-05  2.01631041806421E-04  2.74625350030703E-04  1.04608231225289E-04 -1.86725643518261E-04
 -2.76937915369615E-04 -1.29344386905367E-04  3.82280660745967E-05  4.95718110746658E-05 -3.25319865891554E-05
 -4.31584482295075E-05  5.56578678815634E-06  1.22304717792218E-06 -1.28204133213031E-05 -7.86555221466067E-06
 -2.07680623941449E-05 -2.97068822483293E-05  4.67086021206981E-05  5.99188836840196E-05 -1.55406594565245E-05
 -2.82940956155338E-05  8.42287128370137E-06 -7.43809215138027E-06  7.21226787353949E-06  2.32479353367227E-06
  3.41318539297887E-06  5.77864442424047E-08 -2.88272374755892E-06  3.79391829536813E-06  1.80647856559947E-06
  1.58102158899270E-04 -3.71228099865453E-04 -2.03619778889917E-04 -9.01686929950592E-04 -7.80711702913929E-04
 -1.64941525331757E-04  2.19571064610958E-05  5.68625401488798E-04  4.89808462188604E-04  1.55772020092106E-06
  1.17982936308851E-06 -5.25049767137451E-05  2.24484234510788E-05 -1.19637140459705E-04  1.18102305021499E-05
  5.28002379324154E-05  1.75947750488194E-05  3.89471989865152E-05  2.99453645021038E-05  7.51239121217845E-05
  6.74870268839167E-05  1.97054477409849E-05  2.23717019050850E-05  3.26359551975392E-06  5.02348659070390E-06
 -1.81316768784316E-07 -2.34091083866711E-06 -2.94882057460193E-06 -5.36654663573197E-05 -2.98083378017693E-04
 -1.18106499579012E-04  4.39765236879248E-04  3.15559526129280E-04  6.03611225475903E-05  3.40994475234312E-05
  2.19750499651178E-04  1.30912971188371E-04  8.11825762530279E-06 -4.85832681664199E-06 -1.52686021870014E-05
 -1.25542380450263E-05 -4.09506434106406E-05 -1.48218592041268E-05 -6.56442878152278E-05 -1.38454634086363E-05
  9.81013573610584E-05  7.20518500395432E-05 -4.66605992808665E-06 -4.20829805267569E-08  3.33752613554817E-05
  2.82949637986963E-05  1.73732681012637E-06 -6.89294034048582E-06 -1.14413658139044E-06  3.35522422859390E-06
 -4.12134988796818E-07 -7.59064766939593E-06 -4.10549202592948E-05 -1.64920553661053E-05  5.03458939800047E-05
  3.94362948878257E-05 -9.26947172957811E-05 -7.27556584381093E-05 -3.64098869257564E-05 -2.83549971802873E-05
  3.18527624477481E-06  5.24018254061655E-07  2.97903589353797E-06  2.44216071057708E-06  4.10490560550929E-06
 -1.98932209226546E-05 -1.11356506378922E-04 -4.15203115820488E-05  4.81213395794770E-05  4.68459898427404E-05
  8.57947269841760E-05  6.01977159528693E-05  2.95645527994163E-05  2.43637326359317E-05  8.13003160195120E-07
  1.40314580644716E-06 -3.17104078106686E-06 -1.63865351662292E-06  9.96899370418039E-06 -4.34269337566166E-06
 -1.12511773007984E-05  6.20035337087081E-06  5.63006631293725E-05  3.80992446244140E-05 -6.99106617446341E-06
 -5.90396346012590E-06 -3.85042721383922E-05 -2.74402827095779E-05  2.39904264075348E-06 -1.31699460129189E-06
 -1.87116965123084E-06 -1.69946024202842E-07 -2.78517082988347E-06  1.61839392134589E-05  7.66227015919369E-05
  5.09061460744654E-05  6.63490790319242E-05  6.46916746763157E-05 -1.12347777423019E-04 -6.84874060718668E-05
  1.63103785056934E-05  4.42338134839723E-06 -8.08633821168645E-06  9.89634746006447E-06  1.74683530388894E-05
 -1.72670519334804E-05  1.42805586901183E-06 -7.06730323618433E-01  3.06314308200836E-03  2.51182215787080E-03
 -2.35253388202536E-04  1.10014649993867E-03  1.41467161465633E-03  1.05687098578157E-03  1.49985094625201E-04
 -6.68310311539377E-04  2.95305575362544E-04 -1.83843730303406E-04  1.12269904786690E-04  1.45961892352943E-04
  5.20339419555237E-05  6.72593435195139E-05 -7.54166447643986E-05 -2.18816569015608E-05  1.32205936735025E-05
  1.79608798891417E-05 -6.38985296018427E-05 -4.54048136275905E-05 -2.62733947939209E-05 -2.83995960356322E-05
  2.70288454979736E-06 -9.16844484409657E-07 -8.51740056480394E-06  4.91111767645190E-07  8.66346492481436E-06
 -1.01948357193222E-04 -5.40350877682264E-04 -2.54823169796837E-04  1.27795145298173E-03  9.56863597156206E-04
 -2.67172736547148E-03 -1.86404174465320E-03 -7.89229042957707E-04 -5.92908750906122E-04  2.49207016229708E-04
 -1.55804766037805E-04  5.11712233943383E-05 -4.49068830777982E-05  1.29881020357074E-04  9.49875053398326E-05
  4.39416573481638E-04  1.07584188075344E-04 -1.09699394544904E-04 -6.42247246690247E-06  1.65959508868901E-04
  1.11468476318776E-04  7.10438565340287E-05  5.42129007586157E-06 -2.14898163216569E-05  1.35391363232907E-05
  7.63235120882583E-06  9.05726329275313E-06  3.45982621419071E-06 -4.82320899813187E-04 -2.48937829774002E-03
 -9.19984480636148E-04  7.89499213934845E-06 -1.05650624575699E-05 -9.48344028399517E-04 -6.87126080565900E-04
 -9.90157257884302E-06  2.34008817184024E-06 -9.63604975379075E-05  5.98526054891171E-05 -1.53351993710932E-05
  1.42841363877361E-06 -2.85644860326817E-05 -4.47434404265257E-06 -4.44596021379151E-05 -3.87874733385603E-05
 -7.34127876102811E-05 -3.77604216379422E-05  1.92423897712596E-05 -2.15309488584924E-05  4.41167968867682E-05
  2.20911255245233E-05  3.77057413986549E-07 -2.58118227505621E-07 -3.14483387189561E-06  1.18372401341046E-05
 -1.67060485518483E-05  3.83153972618680E-04  1.83125269380374E-03  5.41260271809269E-04  2.38689434803414E-04
  2.34390110502537E-04 -1.08658407213566E-04 -7.72526988577716E-05 -1.57590148954026E-04 -1.54436874005862E-04
  3.31760123263484E-05 -2.00803047757594E-05  8.44577819819457E-05 -4.47088360915743E-05  1.88857870357973E-04
 -1.69357968951022E-04 -9.08406918093413E-04 -3.32181931075956E-04  5.09794297434318E-04  2.71130948868216E-04
  1.65945759613443E-04  1.26143861280606E-04 -3.15655803968964E-04 -1.67669008987166E-04  1.86311756820922E-05
 -1.18047631756105E-05  1.44708305618236E-05  5.94513042999437E-05 -3.46489551014350E-05 -1.02589288542442E-05
 -4.07975398911238E-06  4.52184913443085E-06 -1.02208672193663E-05 -2.91585024403205E-06 -1.14521364877154E-04
 -9.55294555732409E-05 -9.88584422947919E-06  5.40150058715150E-05  6.45759263259824E-06  3.50519890745604E-06
 -6.37096950291948E-05  1.49539183177001E-05 -2.22343203693989E-05 -9.12773864810196E-06 -1.31739839147821E-04
 -6.60582771818639E-05 -1.02163545578982E-05  3.02186305718681E-06  6.27412284832661E-06 -1.73985372621356E-05
 -9.05987202248155E-05 -3.22992625317086E-05  5.23527442215249E-05  3.32985504253087E-05  1.42870395539957E-05
  1.07745834497311E-05  2.35606039914274E-05  1.51559057454498E-05 -1.91241390152729E-06 -1.89420002317436E-06
  2.70160894898527E-06 -2.20814738954537E-06 -2.30163864742375E-06  1.05210685024851E-05  5.44775854848096E-05
  1.72893288080977E-05  5.05142249710734E-05  3.22434784263185E-05 -1.15278379749811E-04 -7.39031208417959E-05
  3.92854711504923E-05  3.06905556555121E-05  6.06545540754094E-06  2.87818810521077E-06  8.23898903498367E-07
  5.54200351639388E-06  5.82300407350823E-06 -6.45327995299030E-06 -7.89507415448894E-06 -6.76118096169137E-07
 -1.25774469529491E-06 -2.28233208334626E-07 -1.35745733345315E-04 -7.57665396318745E-05 -4.33129587763100E-06
 -4.27995353907934E-06 -3.27625188455676E-06 -2.52070137401190E-05 -5.31252065426793E-06 -6.62624860900715E-07
 -6.26140339936409E-07  5.21723116045655E-07  1.00859888093102E-05  5.31603645785762E-05  2.13810270311359E-05
  3.07411350300343E-05  2.05534859884758E-05  1.26799028574839E-06  7.89470275268987E-07 -1.72678650180197E-05
 -1.15978597165105E-05 -8.55059093389318E-08  2.46617946061366E-07  7.16228181889870E-07  4.18755290771747E-07
  1.86792893710402E-06  1.31509523273212E-05  8.34992555481444E-06 -6.05881425330736E-08  1.05545223831519E-06
 -2.87950990810800E-08 -2.00318213083104E-05 -6.24214250118721E-06 -9.67211151569196E-07 -1.68171432339112E-06
  7.79815882272201E-08 -1.53819150529181E-05 -7.33060957306399E-05 -2.05759750541674E-05 -3.89913942440839E-05
 -2.16625815515427E-05 -7.35684948763517E-06 -5.85463911382829E-06 -2.44064807070775E-05 -1.51199277660008E-05
  9.36944744473945E-07  1.19332082616479E-07 -1.40996514699879E-06  8.71678039005361E-07  4.12184302694559E-07
  2.84037521792022E-05  1.54194931045831E-04  5.97681121583647E-05  6.53340662266356E-05  4.35002238895741E-05
  4.14924592475227E-05  2.76136801830939E-05  4.08611408183431E-05  2.53456956926252E-05  2.88203947523002E-06
 -3.04269940160221E-08 -3.36293904725582E-06  3.74426710383310E-06 -2.14411501252981E-06  1.53741949067298E-05
  8.94058585495539E-05  3.86120986056644E-05  3.64212321813571E-05  2.43835062972430E-05 -5.61607466070764E-05
 -3.84211262039750E-05  2.34713857123818E-05  1.52909442198794E-05 -2.74537795706536E-06 -1.57456053855519E-08
 -3.96739221777111E-06  4.57492267242807E-06  8.98470237305299E-07  2.20765930033505E-05  1.28713263366113E-05
 -1.92787721714589E-06 -1.90275970084210E-06 -1.28517525032300E-06  3.01832899111145E-05  1.52733990123622E-05
 -9.63925863834853E-07  1.36203014674222E-06 -8.48574980451674E-07  1.06560374878023E-04  5.40174477531062E-04
  1.81022372545041E-04  1.97900242286947E-04  1.12371468221621E-04  2.36601633990673E-06  2.16933384255725E-06
  2.04947640455450E-04  1.37390041182851E-04 -2.98529912168703E-06 -2.06987634859575E-06  3.20025703618630E-06
  1.35268597127645E-05  4.16341278119024E-07 -1.43616421207845E-05 -6.84626091646089E-05 -1.65148138626192E-05
  1.49812960057790E-05  1.13389276012197E-05  1.78566283942395E-05  7.01416200868323E-06 -9.85158413561652E-06
 -7.62186870265772E-08  6.87066458393489E-07  8.54913334819026E-06  4.11564061302555E-07 -1.55710361280036E-06
 -1.12860584837538E-07  2.64378674756248E-06  5.86890656694052E-06 -1.85877715190258E-06  5.38629598772480E-07
 -5.75927927039190E-07 -1.94821106827323E-04 -8.70676447777959E-05  6.06355167497717E-06 -2.07205002775040E-05
 -2.69062324819621E-05  3.12844275675689E-04 -1.23797845158183E-04 -5.63081331441388E-04  6.36397899743952E-04
  3.50656947731305E-04 -6.98439887987077E-05 -3.35140256142950E-05 -1.38720479319844E-05  4.17903160787932E-06
  3.34208534524518E-06  3.23068487306413E-05 -5.62751436686641E-06 -8.37552627919610E-07 -6.88610350269110E-06
  6.49155342918110E-07 -1.06449101243920E-05 -3.38343302491959E-06  8.77471813885736E-07  1.58886083247280E-07
  5.76867455155587E-07 -1.64088121111532E-04 -4.58525047600493E-05 -1.67922973520552E-05 -6.48900159433794E-06
  2.42177065598309E-05 -1.64116726702878E-04 -4.58595392718441E-05 -1.67953787145901E-05  6.49019714766993E-06
  2.42221071354999E-05
* ORBITAL    1   13
 -3.79079559816389E-08 -1.92109366288266E-07 -6.23456195000755E-08  6.00277448342883E-08  3.12152821851133E-08
 -3.08826265799339E-04 -1.85032513444917E-04  3.36374592806124E-08  1.85262244063290E-08  1.27044193925851E-05
  2.07219181543602E-06  1.01693804367312E-08 -7.58658651236999E-09  6.56381497843557E-09  2.62933877215043E-09
 -2.19688229766441E-09 -4.85553350811303E-09  3.70300116978096E-08  3.70479433734803E-08 -2.21862362573997E-04
 -2.03100521859130E-04  8.73801219851675E-08  6.85439718610706E-08  5.92356462484586E-06  3.69863514212979E-06
 -3.42338441380134E-09 -4.03676822655388E-10 -4.87390922048400E-09  3.38410987586190E-08  1.56309156608393E-07
  3.34007758847891E-08  4.44765497401206E-08  1.61392208888098E-08  4.32518991518403E-04  2.28634792875653E-04
 -2.36834475178920E-08 -1.24560507942705E-08  4.11773456939652E-05 -9.03422895361796E-06 -1.29984566264605E-08
 -1.47585858929371E-08  3.80027173891505E-09  1.98964210458615E-09  8.73234499887407E-09 -1.57558845805774E-09
 -2.83373295968147E-08 -1.80037487444000E-08  2.25863915607844E-04  1.56905158765731E-04 -1.41894086979612E-08
 -7.97919353507788E-09 -4.56078555670162E-06 -2.72994092346628E-06 -1.69189774891911E-09  4.44012103398772E-09
  1.62857135240429E-09 -3.82223647078885E-10 -3.33222189211858E-09 -2.60743344990759E-09 -3.25857560230665E-09
 -2.05373329497409E-09 -1.77069465958035E-05 -9.79824854303648E-06 -1.98534717046447E-09 -1.18045275468425E-09
 -2.46131316478925E-07  6.94329769039371E-08  1.47018589389098E-10  6.23303905624449E-11  2.04800587365990E-10
 -4.44777568567016E-08 -2.30612280782619E-07 -7.94646609106323E-08  5.89059011662103E-08  4.47914611268605E-08
 -2.75036249557052E-04 -1.87703163865441E-04 -3.46650297265477E-08 -2.85827184321817E-08  7.99845857521356E-06
 -3.36764546597724E-06  1.85669512611382E-09  1.03136693012348E-08 -6.50559382739023E-09  1.03748842265808E-08
  4.82570170546987E-08  1.43788076525207E-08 -7.95209872731513E-09 -6.44764927922958E-09  2.91655181858726E-05
  1.96152138008700E-05  2.54024844144741E-09  2.11014193918789E-09 -2.88491217956373E-06  1.20609090759102E-06
  2.11453421245837E-09  2.49086383864283E-09  1.02994544991557E-09  5.07767848882657E-08 -6.50593059298307E-09
 -5.19014820370805E-09  1.13787396037165E-05  5.62932456507785E-09  7.58826089031987E-10 -5.91369275523448E-10
  2.67020327725493E-10  8.37322613356217E-07  1.39823908162047E-10 -9.14986638039561E-09 -1.62937029607480E-09
  5.25125376991745E-10 -1.18189435484986E-06 -1.67263181758996E-10 -1.01280058620717E-05 -3.25578557756842E-05
  2.87592309098621E-06  3.60916048366948E-04  2.62090359599157E-04  8.93709194837711E-05  4.49176112794321E-05
 -1.80650979133879E-04 -9.91065410181472E-05 -7.30679426452468E-06 -2.31272117046466E-06  2.30643382344435E-05
  3.54783426082564E-06  3.12153977009661E-05  5.98219358202653E-06  4.54500008242597E-05  2.49309116854649E-04
  5.77040697096398E-04 -1.42741202420917E-04 -1.05181721309766E-04 -3.01314596593432E-06 -3.80695437209692E-05
  1.06621434092315E-04  1.54374047548111E-04  1.66407479419109E-04 -2.13931451093052E-06 -5.87971918539902E-05
 -5.14741631266969E-04 -2.59310775873748E-04 -2.11441810063132E-04 -1.08460927523577E-05 -1.82522461299822E-04
 -4.61984338235989E-04  3.77103964286499E-05  1.62665359129646E-04 -4.23612608152189E-05 -2.42113616113675E-05
  3.52608154175893E-05 -6.41982109678431E-05 -8.45744587662741E-05 -2.81081233098497E-05  8.28461286066826E-05
  1.30167393956969E-04  6.75430317820787E-05  1.72655380106562E-04  2.27746944927732E-04  8.14694004321295E-05
  7.04350163600706E-05  1.12901313200884E-04  6.37460050778796E-05  3.77887204341620E-05  4.55577014154924E-05
  2.36734609161287E-05  2.95887064912092E-05  1.16519186328652E-05  1.17690560009367E-05  1.10364157593425E-05
  6.92667352148955E-06 -3.24194484038819E-05 -4.49214903214566E-05 -1.19711550823728E-05 -1.44536778852234E-05
 -8.61324102368048E-06 -2.20052095487947E-05 -5.57200811162690E-06 -8.01652117803595E-06 -8.67876564868836E-06
 -3.68899874539348E-06 -3.11293893055627E-06  4.32297148768637E-06  1.58716830849795E-06  2.28046093517765E-06
  2.91839567567518E-07  2.33417043381695E-05  1.29632174889206E-04  4.81947583816722E-05  5.62943164191580E-05
  4.91309054663617E-05  1.44754402354495E-04  1.12179033569227E-04 -3.06561072151473E-05 -2.18093014650754E-05
 -1.75398189251449E-06 -7.08200136049530E-07  2.23612169029165E-06 -3.79764688913419E-06 -1.19887169617138E-05
  1.00171777721163E-05  4.04952260371148E-05  1.11631868057725E-05  6.83562246851094E-05  5.61513659439502E-05
 -6.15727553860515E-05 -5.50279444115308E-05  6.65124141265203E-05  5.46725152600775E-05 -3.43878992148177E-06
 -1.61873816479570E-06 -2.13472532267986E-06  2.26491120544730E-06  3.24724289228550E-07  8.56665957358435E-05
 -1.59521320385868E-04 -3.76962331227526E-04  2.88042994481684E-03  1.85788901584941E-03  4.66296828537129E-03
  2.75637076483228E-03  1.82058304286617E-03  1.19464636408220E-03 -4.64961832449011E-04 -3.08577543041859E-04
  8.73935796039607E-05  6.72362233198614E-05  2.06587817673143E-04  4.45543097222944E-04  2.28430797359705E-03
  8.58538945040408E-04 -1.89129058831521E-05  6.86596618841788E-06 -8.13876795980303E-04 -6.34993541022901E-04
 -7.46886472028911E-05 -4.97785096015758E-05  1.06294910822720E-04  6.41615833936695E-05  3.63753538372666E-05
 -6.19519262078478E-06  5.99634647072197E-05 -2.70450707653204E-05 -1.84289837802564E-04 -7.91328429156102E-05
  6.56109635083789E-05  4.68209080489985E-05  1.31182091783615E-04  1.17497125927103E-04 -5.99388232513015E-05
 -5.83580748839900E-05 -3.01579773269289E-06  2.75201149670169E-06 -1.12964265108793E-06 -6.47354735505343E-07
  5.33290290646819E-06 -1.48768063563692E-04  4.09869726021152E-04  2.36407501554986E-04 -8.21637726613164E-04
 -7.10365675939958E-04 -2.06394781152822E-04  1.77292559632316E-05 -5.10516370844959E-04 -4.30029306239496E-04
  1.83659069618989E-05  8.52093331529656E-06  4.73196036535797E-05  1.95148242452497E-05  1.30310918775707E-04
  2.41347511891817E-05  1.10266354770993E-04  3.08649704280729E-05 -4.70586402650827E-05 -4.01416875567462E-05
 -2.13708155154313E-04 -1.43431559066391E-04  1.41421645729932E-05  9.22521098487415E-06 -1.98273212828132E-06
  2.50232942271500E-06  3.26233387835173E-06  6.55313479430238E-06 -7.49655425912431E-07 -4.71942160803322E-06
  7.35994893588712E-06 -8.22653409125406E-06  2.13606344380875E-05  3.17106547617027E-05 -1.16864691925053E-04
 -7.90953839311209E-05  1.39055369219893E-05  2.25606057290878E-05  1.16309052432472E-05  1.16619607958630E-05
 -1.71829996608461E-06 -1.59837557613612E-05  4.25544505035016E-06  1.06837988974098E-04  8.58718190392781E-05
  2.74802090552397E-05  3.61747205696684E-06  6.94465452007531E-06 -8.95948600655077E-05 -6.34553795661863E-05
  2.90121717042914E-05  3.26981381764053E-05 -4.85343642677576E-06  1.60982760942201E-06  7.21667769982869E-06
 -8.51247602841580E-07 -1.13502395137323E-05  7.07049761607248E-01 -3.19620287310916E-03 -2.60059574471555E-03
 -2.34122054245361E-04  1.15849856325447E-03  1.42933860944631E-03  1.04311344375993E-03 -1.55783849904405E-04
  6.15601615210702E-04 -2.87861879611938E-04 -1.63534190049079E-04 -1.34687229305178E-04  1.33944354949104E-04
 -7.98795545050991E-05 -4.78009374427420E-05 -2.45876616852219E-04 -8.31474510895012E-05  1.35909185431308E-04
  7.81427217285905E-05 -2.22851046258895E-06 -2.38833061751133E-06 -1.49342906647962E-04 -1.06601534971521E-04
  1.35601566582456E-06 -6.26195812991146E-07 -1.37398715023331E-06  8.72539581757802E-06 -1.15455754327039E-06
 -2.18739659476147E-05 -1.19142644246694E-04 -4.60554582459902E-05  5.44145129498299E-05  3.51252094922473E-05
  2.76210289772547E-05  1.87596160973635E-05 -3.89783672584307E-05 -2.45794641121641E-05 -2.17068415717801E-06
  4.63085358530110E-07  2.97428241918860E-06  3.81254997391617E-06  1.65788686733808E-06  1.17014014416400E-05
  5.53412936590421E-05  1.50930114362391E-05  7.79626356755680E-05  5.67759861007740E-05  9.88763335319065E-06
  7.24882869879184E-06 -2.64076236981926E-05 -2.29480455500047E-05 -2.54401389362934E-06 -5.84365781667492E-06
  2.54598584599619E-06  3.47491567020074E-07  1.53761527476867E-06  1.00787302147464E-05  4.88485692924422E-05
  1.42930793410566E-05 -2.77451379742823E-05 -1.54675292845184E-05 -1.09930506775499E-05 -9.08749058551468E-06
  2.01491774431085E-05  1.23654189950953E-05 -4.06171429980764E-07  2.33142990089893E-07  7.42775331626047E-07
  3.15294437090238E-07 -2.24094335871484E-07  2.71938612327436E-06  1.26937719491064E-05  2.31502029120710E-06
 -3.86258993432372E-07 -6.10544164209964E-07 -2.10256880861397E-05 -1.59964242642082E-05  2.09615608240374E-05
  1.12382577951697E-05  1.20403979204784E-06  6.80001871564687E-06  1.09610442865143E-06 -9.14629088650250E-07
  1.12580799104271E-07 -6.65644715291417E-06 -4.01068434795559E-05 -1.77988768014616E-05  1.14887364820485E-05
  8.68365905460012E-06 -3.38183848655492E-05 -2.30698778225373E-05 -1.15544044123094E-05 -7.78044340808392E-06
  9.90577420893344E-07  2.47410155091242E-07  2.19232161786594E-06  3.36524333899013E-06  1.83395855425998E-07
 -1.62035642157228E-05 -9.53664463115575E-06 -1.58557425686700E-06 -1.58879703667368E-06  1.29188272598880E-06
  5.10418154118099E-06  8.86739981947959E-07 -4.09086990848844E-07 -1.17562566693836E-06 -3.32952695983746E-07
 -2.92585131909026E-05 -1.43853846542064E-05 -1.00090258797665E-06  4.61315199539564E-07  8.29162281272716E-08
 -2.04577462061334E-05 -9.71244531020466E-06 -1.50088207994834E-07  9.68873486838151E-07  3.85858712656839E-07
  8.66443062539738E-06  4.43755851272257E-05  1.44853349697469E-05 -7.52226530421055E-06 -5.82070139838211E-07
 -2.53839257626343E-05 -1.75269844824733E-05 -6.05076085829038E-06 -1.59925223736487E-06  1.02767421370727E-06
  6.66591296216221E-07 -1.54088590459108E-07  1.56104545938150E-06  5.05022811566277E-07 -3.35572235009760E-05
 -1.69332870242893E-04 -5.83260485493861E-05  1.03848399233298E-05  2.23638933887834E-06  6.98094180779789E-05
  4.56284235808525E-05  9.16287572901233E-06  4.62575853780033E-06  1.58019362383120E-06  7.82673316656669E-07
 -1.85434726432799E-06 -1.37032171796758E-07 -3.26314527548217E-06  3.56520651432012E-06  1.11034458279066E-06
  4.68722768353215E-07  9.87976452650623E-07  3.57511317950220E-07 -2.63389715932208E-05 -1.44651296516088E-05
 -4.75287042120185E-07 -5.42024653876451E-07 -3.65567272603857E-07  2.49900275166454E-04  1.23352584968995E-04
 -3.94293702404863E-06 -7.37906351196328E-06  3.04236541096575E-06 -1.65653441250856E-05 -8.35246911728669E-05
 -2.86396502750224E-05 -4.55466749365894E-06 -9.06818913199491E-08  6.45455065452422E-05  4.26231267944129E-05
  1.02145272955022E-05  4.91398955061337E-06  5.42711058551994E-06 -3.78539444681263E-06 -2.58478405556287E-06
 -1.08497030295625E-06  1.38481805948287E-06 -1.71363120058114E-05 -6.36323347906997E-06  3.82193859806604E-07
 -2.65757178296918E-06 -5.48184538162804E-07  8.69283779077498E-05  8.64414538405681E-05 -2.71586518065673E-05
  5.43866748827200E-05 -1.26403080782965E-05  9.25988237686626E-06  7.72656529709363E-05  5.42685334093663E-05
 -1.16686883739325E-04 -6.66184393485959E-05 -4.70770715599650E-05 -5.22040843989137E-05 -6.61028413141369E-05
 -3.93752565084115E-05  2.46033101256317E-06 -2.33858721510254E-06 -4.16894574210342E-06  1.45086219016380E-05
  1.16066085603331E-05 -7.30262630482901E-05 -3.01533200369358E-04 -4.06091991269036E-05 -5.40597917959017E-05
  2.87664911274720E-05  5.43823443453359E-05  3.25779619874218E-05 -6.84286593447911E-06  3.35818504467809E-05
  9.49858040698358E-06  7.93241682145901E-06 -9.94331682959635E-06  1.89048887354055E-05 -4.79567810540165E-06
  1.42955515210727E-04  7.55303859459796E-04  2.66943738151398E-04  6.32794901123322E-04  3.61001377539195E-04
  1.78869405878195E-04  1.28849117903645E-04  3.38343005694384E-04  1.84837416867222E-04 -1.93288393932682E-05
 -1.41691403315467E-05 -1.19272388033190E-05  5.07771425925435E-05  4.84787584632783E-05  6.54587107523867E-05
  3.21956969637776E-05  1.10390570476028E-06 -6.39343711874966E-06 -1.23806715863411E-06  3.23335193577022E-04
  1.57798160166220E-04 -5.98235469536334E-06  1.20123092434646E-05 -1.81711741734117E-06  4.13196474261123E-04
  2.15765894026429E-03  8.36298028913775E-04  1.75831337490101E-03  1.28934646512749E-03 -2.97088747919160E-03
 -1.99399518681880E-03  1.14396718204586E-03  8.39757910907471E-04 -3.58023120788842E-04 -2.43794317463728E-04
 -5.47277658477176E-05 -1.20363525760286E-05 -1.29273203399361E-04 -4.09800868234624E-04 -1.93654877210915E-03
 -5.60059313583082E-04  2.24486538718476E-04  2.12840502283583E-04  2.39313111609712E-05  6.56654733288895E-06
  1.58490924346185E-04  1.60050262223680E-04 -1.15716990533551E-05 -1.64234370113495E-05 -8.13377820330140E-05
 -2.91377362591942E-05 -1.98009427091423E-04  1.39610145256745E-04  1.21679346133745E-04  1.30111268235926E-05
 -1.91408469209646E-05  3.65557800737434E-06  1.97731575656461E-04  8.30841339135679E-05  1.10623374615126E-05
 -1.83184098467444E-05  2.21883160097496E-05  9.52169035580281E-05  3.71920725942180E-05 -1.50928402827636E-05
  2.56249865653996E-06 -2.22242475065256E-06 -3.58851729087903E-04  1.11733269140044E-04 -5.57760105150004E-04
  6.58407382660326E-04 -3.19128701774511E-04  9.06275279844752E-06  3.21901123956771E-06  6.05058704541199E-07
  1.70691906827662E-07 -5.08784434787393E-07 -7.19035339322125E-05 -6.94386851512563E-06 -1.02274470785443E-06
 -4.86085386092558E-06 -7.34509658172248E-07  1.01263922916292E-05  3.25669275360442E-05 -2.86211951016461E-06
 -3.60544431920401E-04 -2.61810816280397E-04  8.93040093661957E-05  4.48834857640892E-05  1.80488829576209E-04
  9.90249254300124E-05 -7.30180278435861E-06 -2.30692245584880E-06 -2.30391146935935E-05 -3.54900612971003E-06
 -3.11793930598535E-05 -5.97907266609996E-06 -4.54260789697379E-05 -2.49179058204459E-04 -5.76968053873835E-04
  1.42484448928518E-04  1.05002053349084E-04  3.00805819905361E-06  3.79945271302148E-05 -1.06683051253897E-04
 -1.54278985036588E-04 -1.66300219875597E-04 -2.14184377608627E-06 -5.88234892976397E-05 -5.14518868738500E-04
 -2.59089239525870E-04 -2.11206942311368E-04  1.08356432786892E-05  1.82345664118292E-04  4.61495153718228E-04
 -3.77113564630592E-05 -1.62560045454709E-04 -4.23288803503734E-05 -2.42097210260242E-05  3.52044918330993E-05
 -6.40488717864902E-05 -8.43684978993553E-05 -2.80297580512339E-05 -8.27300222971569E-05 -1.29983257794667E-04
 -6.74440284225717E-05 -1.72475750867419E-04 -2.27510907174781E-04 -8.13871815407851E-05 -7.02707950322735E-05
 -1.12646775617637E-04 -6.36121710565811E-05  3.77605479341484E-05  4.55235249675065E-05  2.36436022383347E-05
  2.95504458910623E-05  1.16364378339745E-05  1.17530478449387E-05 -1.10353772924501E-05 -6.93382067524799E-06
  3.23798238018802E-05  4.48662596792182E-05  1.19392482331624E-05  1.44137681122128E-05  8.60529803600258E-06
  2.19827700793029E-05 -5.56580576284073E-06 -8.01106039089203E-06 -8.66981909117569E-06 -3.68744751272425E-06
  3.11108960012015E-06 -4.31811681141766E-06 -1.58485304996220E-06 -2.27882244268571E-06 -2.94085281516765E-07
 -2.33210756802630E-05 -1.29516371241830E-04 -4.81518099379811E-05 -5.62313224267625E-05 -4.90753954007654E-05
  1.44637497700094E-04  1.12093655315206E-04  3.06200368488950E-05  2.17838916427805E-05 -1.75169631207740E-06
 -7.08024053016155E-07 -2.23286869818572E-06  3.79617197858556E-06  1.19735959035127E-05 -1.00059879332970E-05
 -4.04318313647603E-05 -1.11374978976712E-05 -6.83071948800562E-05 -5.61118420426393E-05 -6.14721770271915E-05
 -5.49468047162556E-05 -6.64740547092885E-05 -5.46440213536519E-05 -3.43348759581004E-06 -1.61945487444716E-06
  2.13115126025846E-06 -2.26211125829224E-06 -3.29197760371107E-07 -8.55285767273205E-05  1.59524825939776E-04
  3.76581164905783E-04 -2.87718289995818E-03 -1.85579911691050E-03  4.65763993503039E-03  2.75321595199775E-03
 -1.81853854657870E-03 -1.19330765087523E-03 -4.64419165049807E-04 -3.08217945596190E-04 -8.72936208826013E-05
 -6.71575088065854E-05 -2.06349613003497E-04 -4.45052917777642E-04 -2.28179372911231E-03 -8.57590989930684E-04
  1.89560853126595E-05 -6.81453197074528E-06 -8.12996664694911E-04 -6.34298257350090E-04  7.46413711969621E-05
  4.97469515242692E-05  1.06174249748897E-04  6.40891507302854E-05 -3.63332465370381E-05  6.19030589758296E-06
 -5.98916208733761E-05  2.70273159559185E-05  1.84197905606001E-04  7.90981673899338E-05 -6.55771851087307E-05
 -4.67963360820080E-05  1.31061268660323E-04  1.17386157503381E-04  5.99072893961983E-05  5.83222843543726E-05
 -3.01092020652157E-06  2.74759390209718E-06  1.13187858330022E-06  6.49153014788830E-07 -5.32797674036553E-06
  1.48589538476162E-04 -4.09421948374664E-04 -2.36141185667114E-04  8.20704590523133E-04  7.09557299185522E-04
 -2.06123236009017E-04  1.77406252909134E-05  5.09931262891569E-04  4.29537046596775E-04  1.83432473235719E-05
  8.50925176835532E-06 -4.72654966366021E-05 -1.94912155129703E-05 -1.30160280078134E-04 -2.41260991657904E-05
 -1.10229747077223E-04 -3.08569344301966E-05  4.70629776274845E-05  4.01412807658048E-05 -2.13468452128162E-04
 -1.43275034734675E-04 -1.41558509907372E-05 -9.23756739459694E-06 -1.97654244188929E-06  2.49890132134175E-06
 -3.26322895961366E-06 -6.54656233477087E-06  7.43732608386882E-07  4.71122315341994E-06 -7.35027696739502E-06
  8.21876400301680E-06 -2.13261192035825E-05 -3.16633542285775E-05 -1.16714340681387E-04 -7.89922476352106E-05
 -1.38990664837928E-05 -2.25409810113855E-05  1.16178327519829E-05  1.16484359902417E-05  1.71640814143860E-06
  1.59663609725104E-05 -4.24936329032570E-06 -1.06724601863651E-04 -8.57851978373264E-05 -2.74544485411826E-05
 -3.60958365436389E-06 -6.93296149076608E-06 -8.95014965497202E-05 -6.33898719830592E-05 -2.89819605730993E-05
 -3.26625508696272E-05 -4.84765584709771E-06  1.60731493678314E-06 -7.20774856518502E-06  8.49875407938611E-07
  1.13376622408109E-05 -7.06234642552874E-01  3.19254679002176E-03  2.59761199907676E-03  2.33849297892248E-04
 -1.15716515660237E-03  1.42770184632313E-03  1.04192037367340E-03  1.55605485927168E-04 -6.14890230286427E-04
 -2.87529840240693E-04 -1.63345247414653E-04  1.34531381263687E-04 -1.33789643120179E-04  7.97868076528728E-05
  4.77513995364606E-05  2.45620923894052E-04  8.30610962799294E-05 -1.35769316601423E-04 -7.80644099994996E-05
 -2.25322984644999E-06 -2.40488558652704E-06  1.49175263371772E-04  1.06482383194030E-04  1.35342436772757E-06
 -6.24024960098697E-07  1.37074638986141E-06 -8.71294292973235E-06  1.15217555908234E-06  2.18502888964527E-05
  1.19013546531425E-04  4.60053592811226E-05 -5.43585835128134E-05 -3.50884918420749E-05  2.75932825222444E-05
  1.87409212127368E-05  3.89365609870517E-05  2.45531354311144E-05 -2.16818073280176E-06  4.62624604583907E-07
 -2.97124203954942E-06 -3.80841909511973E-06 -1.65562842626467E-06 -1.16932255971429E-05 -5.53038738357737E-05
 -1.50840327364586E-05 -7.78726788145691E-05 -5.67112472544814E-05  9.86639973888597E-06  7.23486138140798E-06
  2.63806306280417E-05  2.29252774114004E-05 -2.54015601550008E-06 -5.83705149139063E-06 -2.54334619050244E-06
 -3.46848072935961E-07 -1.53600559425896E-06 -1.00676250923598E-05 -4.87948988400694E-05 -1.42775793542847E-05
  2.77152380273854E-05  1.54511215404061E-05 -1.09833786836654E-05 -9.07951694857499E-06 -2.01266022191610E-05
 -1.23512977956412E-05 -4.05351439908589E-07  2.32752618524337E-07 -7.41742518808285E-07 -3.15164405501519E-07
  2.24093620502888E-07 -2.71175946959440E-06 -1.26576540884180E-05 -2.30647899528925E-06  3.88730004732291E-07
  6.11518750903562E-07 -2.10176510672980E-05 -1.59888240276885E-05 -2.09402754946721E-05 -1.12283937310301E-05
  1.20228787309303E-06  6.79236959113687E-06 -1.09490413856983E-06  9.13452150231273E-07 -1.12398663053711E-07
  6.64732010222502E-06  4.00518241259199E-05  1.77740571521073E-05 -1.14710546451086E-05 -8.67107961198807E-06
 -3.37800724854780E-05 -2.30435978046182E-05  1.15386903796480E-05  7.76989980646120E-06  9.88377750348343E-07
  2.47639419827187E-07 -2.18940161472442E-06 -3.36132039968537E-06 -1.83569720074863E-07  1.61878789054808E-05
  9.52687995971710E-06  1.58393417909325E-06 -1.58702847597253E-06 -1.29050097524132E-06 -5.10157882965878E-06
 -8.86791546947990E-07  4.08553943287826E-07 -1.17435330485996E-06  3.32431833106346E-07  2.92380634257383E-05
  1.43736643748884E-05  9.99528443687040E-07  4.61125960327750E-07 -8.28495073611516E-08  2.04383675307972E-05
  9.70246662950693E-06  1.49588193719703E-07  9.67661328147705E-07 -3.85200626199292E-07 -8.67457650514756E-06
 -4.44289557329594E-05 -1.45065856722373E-05  7.54974726914351E-06  6.00144940730860E-07 -2.53882583771467E-05
 -1.75297393105415E-05  6.06726351582228E-06  1.61029397739940E-06  1.02728993203435E-06  6.66330086352134E-07
  1.53017178094911E-07 -1.56096291096317E-06 -5.06711341920942E-07  3.35616574616484E-05  1.69343738589247E-04
  5.83191947053933E-05 -1.03274567755475E-05 -2.19676015850861E-06  6.98303175849544E-05  4.56423304816777E-05
 -9.13136946633245E-06 -4.60349533000302E-06  1.58114582592778E-06  7.82392047757335E-07  1.85647072904033E-06
  1.36753749476988E-07  3.26659449095970E-06 -3.57716208646968E-06 -1.11762612573615E-06 -4.68755372399315E-07
  9.87081478774857E-07 -3.57586804134876E-07  2.63827136421195E-05  1.44793732120470E-05  4.74993185761784E-07
 -5.40418506276079E-07  3.65347573834551E-07 -2.49650875589006E-04 -1.23223891806157E-04  3.93743456368963E-06
 -7.37289202718398E-06 -3.03800349753473E-06  1.65665928932622E-05  8.35308405855849E-05  2.86407747641868E-05
  4.57970643935215E-06  1.07149746959350E-07  6.44707884100475E-05  4.25715603000384E-05 -1.02231053865605E-05
 -4.91988067447488E-06  5.42246548926292E-06 -3.78166328687233E-06  2.58229121767894E-06  1.08299531240248E-06
 -1.38313236645295E-06  1.71115604581036E-05  6.35753556713704E-06 -3.82528662506132E-07 -2.65498495418479E-06
  5.48202768177428E-07 -8.68695177063912E-05 -8.63612311077546E-05  2.71259155426442E-05  5.43248685823213E-05
  1.26249080209085E-05 -9.27534184866530E-06 -7.73117250347388E-05 -5.42523870442528E-05  1.16567424078235E-04
  6.65554527270008E-05 -4.71110329188135E-05 -5.22006192227001E-05  6.60348049285103E-05  3.93374224900125E-05
  2.46157294951915E-06 -2.33371647253101E-06  4.16796934796567E-06 -1.44937475349984E-05 -1.15886832160691E-05
  7.29521520229154E-05  3.01239527848400E-04  4.05812556702506E-05  5.40449384702789E-05 -2.87004849007386E-05
  5.43379484688288E-05  3.25499356880888E-05  6.86196028449998E-06 -3.35245341208059E-05  9.48556868110214E-06
  7.92221180708476E-06  9.92875981824039E-06 -1.88817526646670E-05  4.78637907550085E-06 -1.42761453813677E-04
 -7.54273270163552E-04 -2.66573480870189E-04 -6.32231413515368E-04 -3.60701016930075E-04  1.78668404306385E-04
  1.28701766186871E-04 -3.38047454749232E-04 -1.84689970782351E-04 -1.93122019024541E-05 -1.41562701700654E-05
  1.19081182325686E-05 -5.07208935643843E-05 -4.84350281062096E-05 -6.53717422797605E-05 -3.21545758517062E-05
 -1.10410358111711E-06 -6.38706323844896E-06  1.23583782875829E-06 -3.23191199838106E-04 -1.57724094696654E-04
  5.97209119955409E-06  1.20091060511637E-05  1.81311731600055E-06 -4.12719005439716E-04 -2.15516733196431E-03
 -8.35334025748034E-04 -1.75646585753703E-03 -1.28798245243035E-03 -2.96744160326116E-03 -1.99168175058547E-03
 -1.14275745658349E-03 -8.38864588397100E-04 -3.57608646412248E-04 -2.43512170515485E-04  5.46647755122951E-05
  1.20231283253627E-05  1.29126465560125E-04  4.09350145801958E-04  1.93443317189970E-03  5.59457861775981E-04
 -2.24242869364736E-04 -2.12602245693438E-04  2.40647419462461E-05  6.67001094636232E-06 -1.58317175147142E-04
 -1.59870319398313E-04 -1.15533583990476E-05 -1.64018945295510E-05  8.12413396221521E-05  2.91072936131031E-05
  1.97780691609053E-04 -1.39632700532939E-04 -1.21617225260510E-04 -1.29907541610779E-05 -1.91164515162133E-05
 -3.64819318905023E-06 -1.97483037797489E-04 -8.29811218269846E-05 -1.10511770893364E-05 -1.82966532887724E-05
 -2.21615380761109E-05 -9.51064075171574E-05 -3.71478416098823E-05  1.50754739855712E-05  2.56085321181924E-06
  2.21948175266572E-06  3.58437314364555E-04 -1.11606487958435E-04  5.57117076732800E-04  6.57646788756104E-04
  3.18760287509256E-04 -9.05353588875629E-06 -3.21577461588940E-06 -6.04305719057711E-07  1.70513068528511E-07
  5.08106201966753E-07  7.18599425317872E-05  6.94735575713901E-06  1.02253172182895E-06 -4.85300043311713E-06
  7.34257031602712E-07  7.46737796907197E-05  5.20498357721839E-05 -1.46167839532369E-05  1.07858415245892E-05
 -7.86439150379184E-06 -7.45398217819005E-05 -5.19628599132389E-05  1.45991884595592E-05  1.07733136381115E-05
  7.85270178837935E-06
* ORBITAL    1   14
 -6.59308397429583E-05 -3.34161599885124E-04 -1.08481933263946E-04  1.03827868167430E-04  5.39396517108291E-05
  1.78412822169768E-07  1.06904007884524E-07  5.81853976360052E-05  3.20291351808173E-05 -7.31427165134934E-09
 -1.18412229739154E-09  1.76670556679522E-05 -1.31962796186066E-05  1.14066127679086E-05  4.55020398295114E-06
 -3.87166564277544E-06 -8.45235036639616E-06  6.41755645012031E-05  6.42045489786571E-05  1.28023307947044E-07
  1.17198537112061E-07  1.51405357920561E-04  1.18764206860436E-04 -3.41590882329854E-09 -2.12823582066280E-09
 -5.93138264489603E-06 -6.98244273553125E-07 -8.44109831471774E-06  5.89052826128857E-05  2.72202596410788E-04
  5.83240065895041E-05  7.64979442713291E-05  2.75818537871546E-05 -2.49214979975353E-07 -1.31714878569718E-07
 -4.06634304967353E-05 -2.13274987692321E-05 -2.37427679292939E-08  5.21065287091456E-09 -2.25571686852219E-05
 -2.56111208002596E-05  6.58627159859379E-06  3.42331969932530E-06  1.50242248713760E-05 -2.76367573114987E-06
 -4.99559081470665E-05 -3.17666759764316E-05 -1.30941684583134E-07 -9.09552914531326E-08 -2.50781120354272E-05
 -1.41527494747512E-05  2.62989013167119E-09  1.57774946469982E-09 -2.94134089238109E-06  7.71601758498204E-06
  2.84171990608921E-06 -5.90691068098415E-07 -5.39576809458611E-06 -4.38133554194066E-06 -5.84812905849212E-06
 -3.68982689438492E-06  1.03800005356202E-08  5.75872804381951E-09 -3.55835733919179E-06 -2.12233986718533E-06
  1.44650093247074E-10 -3.88779660247107E-11  2.44857899231511E-07  1.16875152110096E-07  3.47201195353404E-07
 -7.73517057797596E-05 -4.01091046932275E-04 -1.38244422968941E-04  1.01395250594590E-04  7.71641580582125E-05
  1.58699203358383E-07  1.08295739080400E-07 -5.97346281644426E-05 -4.93151505048630E-05 -4.62422224991475E-09
  1.94687920084124E-09  3.24838757772008E-06  1.79150360301968E-05 -1.12805642443410E-05  1.79872736061286E-05
  8.36445510207113E-05  2.49104048763335E-05 -1.39626760777871E-05 -1.13019591851058E-05 -1.68905265033963E-08
 -1.13465399151216E-08  4.51996252821208E-06  3.74089881776328E-06  1.65956640772900E-09 -6.92831726848141E-10
  3.67061493685683E-06  4.33219755658614E-06  1.78230410804965E-06  8.78302295708988E-05 -1.13881017658370E-05
 -8.99102067225056E-06 -6.57165618215424E-09  9.74861353460407E-06  1.39040092020793E-06 -9.92211799593435E-07
  4.68218300825073E-07 -4.87906518972476E-10  2.45673989033600E-07 -1.59758415740136E-05 -2.86088339804797E-06
  9.16669695737110E-07  6.83610525201529E-10 -2.94474160895085E-07 -1.27251209761583E-06  8.54011237473846E-06
  1.22146385602546E-05  3.22390335040440E-04  2.42468200594864E-04  5.80307158933736E-05  2.96108749378336E-05
 -1.40760080906412E-04 -7.08916858633776E-05 -4.32243554684199E-06 -5.02638042377375E-06  2.18361162261889E-05
 -1.05448372624126E-06  3.12031441339485E-05  2.70247878921091E-06  2.07150860089833E-05  1.12628954645975E-04
  6.28073514359855E-05 -2.22454868870448E-04 -1.55681697602822E-04 -4.40605445142115E-06 -6.49614347645862E-05
 -5.32989371922260E-05  8.23544917388502E-05  9.28938439521190E-05  2.19339298826025E-06  2.28286140646048E-05
 -1.92826492317669E-04 -1.91902420422494E-04 -2.03484958597858E-04 -9.05156526428836E-06 -1.53142946600488E-04
 -4.23759086686732E-04 -8.54021711598218E-07  9.11896992935344E-05 -2.80108205591258E-05 -1.34042085654195E-06
  4.88529528616484E-05 -1.29373774049757E-04 -1.78419569893775E-04 -6.78779161396736E-05  1.00598614016543E-04
  1.59545700538499E-04  8.57892512411504E-05  1.55613416321499E-04  2.04462974701701E-04  7.11986775408349E-05
  1.42266126117854E-04  2.20500307740537E-04  1.15927088426896E-04  2.44023132049665E-05  2.96036639429422E-05
  2.58583809876806E-05  3.31329692808268E-05  1.34150250673929E-05  1.38727818305247E-05  8.95696712066024E-07
 -6.19846184291189E-06 -3.43212759092776E-05 -4.78394387306426E-05 -2.76538061204705E-05 -3.45904279892389E-05
 -6.87912743744160E-06 -1.94369264008938E-05 -5.37406846364166E-06 -4.72671416998346E-06 -7.74928916228544E-06
 -1.34541807081789E-06 -1.59933937884885E-06  4.20722750517593E-06  2.00441348934587E-06  1.42014929201655E-06
 -1.94473299328874E-06  1.78806159184262E-05  1.00325564895300E-04  3.72045874011118E-05  5.45509351872669E-05
  4.80751417450189E-05  1.01285695261959E-04  7.39774252192711E-05 -3.12392035883231E-05 -2.20060501198836E-05
 -1.98763150369243E-06 -1.48779500433290E-07  2.81911532808456E-06 -1.26919295096830E-06 -1.31014584174245E-05
  9.71696513426770E-06  5.50538611478970E-05  2.23140405965194E-05  4.25489265720918E-05  3.42948241478151E-05
 -8.72459268901810E-05 -7.03695802160585E-05  3.32656629721352E-05  2.47124465013591E-05 -4.60752741752922E-06
  6.14978339852998E-07 -3.10151613166285E-06  2.42815466045820E-06 -3.88067151436068E-06  1.19692442983880E-04
  3.56024579944966E-06 -3.30112888176002E-04  2.81312970974375E-03  1.81065197466566E-03  4.61624226297969E-03
  2.73316460740455E-03  1.77129145273799E-03  1.15985354115525E-03 -4.70139724107406E-04 -3.11530402571966E-04
  8.65970876903481E-05  6.82053883784622E-05  2.06369619821510E-04  4.24590322484593E-04  2.17784840408494E-03
  8.21147358164519E-04  3.73837244992434E-05  4.45393776095661E-05 -7.62851322423769E-04 -6.02601040493660E-04
 -4.09524152143959E-05 -2.73364882001812E-05  1.04526005031348E-04  6.27398900467754E-05  3.64593756805579E-05
 -4.23944527849324E-06  6.21935821086548E-05 -1.53995928641020E-05 -7.95690551749174E-05 -3.00002150592692E-05
  2.93275738007290E-05  2.13409791582188E-05  1.04674719895542E-04  9.61272175313590E-05 -2.73817132063934E-05
 -3.10611727884175E-05 -4.23701119687218E-06  3.83334263135541E-06  1.94150029373846E-06  1.56412325654952E-06
  4.26638518216995E-06 -1.54711257624249E-04  3.87890290245768E-04  2.30717190641190E-04 -8.08402386814953E-04
 -7.00318454024831E-04 -2.35285757723068E-04 -9.84977794422839E-06 -5.06878691208295E-04 -4.26443471074297E-04
  1.96270237711748E-05  1.01167188483950E-05  4.68750853973379E-05  2.04655734454292E-05  1.30507683965250E-04
  7.43405672782742E-06  3.13953608848349E-05  6.83988335300235E-06  4.07946794498221E-06 -1.50749706670823E-07
 -2.07684979609208E-04 -1.35602560321266E-04 -1.20315565039113E-05 -1.08153092522679E-05 -5.39218304938887E-06
  2.98057559099319E-06 -7.80353462941820E-07  5.69369215398296E-06 -5.13972938641377E-06 -7.12447104300725E-06
  8.34971442901436E-06 -6.74492444471021E-06  2.98965089046771E-05  4.09752297229637E-05 -1.30211999082922E-04
 -8.93183519042510E-05  5.62039271548416E-06  1.70193412186389E-05  1.13261939757259E-05  1.17098203509337E-05
 -1.64203071179150E-06 -1.50699591028435E-05  5.27332319201112E-06  9.79327649076107E-05  7.50355040456341E-05
  2.23188252845240E-05  6.76690214377820E-06  1.00753144781116E-05 -8.08995768569725E-05 -5.67706794995541E-05
  2.62191207754257E-05  3.08687461355597E-05 -5.00580091979485E-06  2.17532814629977E-06  7.73857024135788E-06
 -1.18343035333254E-06 -1.08961419216376E-05  7.06238666903990E-01 -3.16765793621359E-03 -2.58517223684908E-03
 -2.36276223741002E-04  1.15532851956503E-03  1.41816669488993E-03  1.03372289722561E-03 -1.54515152014194E-04
  6.16377260906844E-04 -2.87699577412597E-04 -1.63710579038976E-04 -1.35019231730218E-04  1.34035898542034E-04
 -8.03526562826811E-05 -4.30952709949768E-05 -2.22482454430512E-04 -7.51832738757123E-05  1.21580874032190E-04
  6.81257814406762E-05  2.13597129571453E-05  1.43052083956320E-05 -1.45483301346524E-04 -1.03396413366919E-04
  2.24735803400620E-06 -1.88149759091415E-06 -2.78893215587334E-06  1.08268281893481E-05 -2.06648040784790E-06
 -2.05339967623803E-05 -1.11960128309494E-04 -4.34446774581124E-05  4.84543706217805E-05  3.18127128987999E-05
  2.42732144057464E-05  1.63481778009364E-05 -3.62125890601500E-05 -2.28056437385276E-05 -2.17293246022340E-06
  4.00159711270691E-07  2.63610225862080E-06  3.58323371549002E-06  1.95552475198294E-06  7.09822185811421E-06
  3.24859866528692E-05  7.78803283870552E-06  7.78152146787994E-05  5.60123041808606E-05  1.82146385862353E-05
  1.19855411076869E-05 -2.33172640071487E-05 -1.96830844118914E-05 -3.32111815352607E-06 -5.73481971812352E-06
  2.28588940974292E-06  5.52820744467224E-07  1.39679519595606E-06  9.71205820073325E-06  4.69649036764823E-05
  1.35887194208449E-05 -2.61234133189928E-05 -1.43542269130228E-05 -8.41364120134182E-06 -6.91554784044652E-06
  1.96909913201843E-05  1.23176456800194E-05 -7.02052481659967E-07  3.32304351699892E-07  8.88594483408403E-07
  1.08502704494275E-07 -5.37844623189843E-09  6.66100220140418E-06  3.15706900849392E-05  7.49262322352172E-06
  2.11839752853813E-06  8.24062356852917E-07 -6.90593581177436E-06 -6.56194711496417E-06  1.84503635237188E-05
  8.55453078806287E-06  1.51080559322654E-06  6.63081350445843E-06  1.02940769465448E-06 -1.03439938128099E-06
  1.60238280066531E-07 -7.97263227611390E-06 -4.80426253987600E-05 -2.16629187423546E-05  1.54127644807925E-05
  1.09629385074372E-05 -3.34827843648693E-05 -2.29659211590309E-05 -1.36708644961537E-05 -9.17356903847618E-06
  1.90424609987179E-06 -1.97012251161865E-07  2.54726293966331E-06  3.42475498227130E-06 -1.42182679483343E-07
 -1.36857894361073E-05 -8.49259701569117E-06 -1.41912404637765E-06 -1.53818410762707E-06  1.19605742101848E-06
  2.35339700854487E-06 -1.05832905115597E-10 -4.53758862505149E-07 -1.10601414515444E-06 -4.56767538667759E-07
 -1.77955064188856E-05 -1.01852849891207E-05 -1.19341339095992E-06  1.55756419319147E-07  6.06907759382319E-08
 -1.69050371422169E-05 -8.69802976240771E-06 -4.36150101175703E-07  1.06045854857647E-06  5.72153265435374E-07
 -8.90155363742248E-06 -4.67989261848433E-05 -1.85978525842953E-05  2.39399737841296E-05  1.57356213623455E-05
  3.95672191349324E-06  2.51316642817950E-06  1.43754002966174E-05  9.61309687005848E-06  3.38553523356443E-07
  2.29262226121547E-07 -9.27264288023614E-07  7.11060430598499E-08 -1.46153776462003E-06  3.98006908515805E-06
  1.01293051132236E-05 -5.68670203834495E-06  4.99751954812096E-05  3.45113423411431E-05 -1.85134015296094E-05
 -1.23147659255733E-05  2.74439209585158E-05  1.93883041318143E-05 -8.33968787429134E-07  2.37282658086388E-07
  1.83333477256972E-06 -2.38193195425659E-07  2.98064282085657E-06 -1.04178882712704E-05 -6.33586980098915E-06
 -3.09870315650779E-08  7.71165585519434E-07 -6.72495482342622E-08  3.80792007382325E-05  1.24042737085234E-05
 -2.61550768302001E-07 -1.37969638218045E-06 -1.93466012771554E-07  2.16025851539903E-04  1.11479169237769E-04
 -4.77807677045022E-06 -5.34996063444210E-06  3.78535461583303E-06  1.16595573286353E-06  5.74396514292433E-06
  1.11034852989181E-06  2.18734451478708E-05  1.43882005048976E-05  6.47129141250184E-05  4.46700087046088E-05
 -7.55129550287262E-06 -5.18377295799027E-06  4.02466595234543E-06 -3.23389814410814E-06 -2.15864681606974E-06
 -1.71082903962440E-06  1.46154033802268E-06 -2.14021155724057E-05 -4.90684076238278E-06 -2.93612125657464E-07
 -2.24378645402906E-06  1.85219598397250E-08  5.12211422323050E-05  6.95783887118721E-05 -2.83638105325049E-05
  5.35602346311582E-05 -1.33440558162676E-05 -1.33456663952688E-05 -3.97030537125258E-05  1.40459251905762E-05
 -1.03606634317660E-04 -5.46519330964883E-05  2.96139150622009E-05 -2.88245132062346E-06 -5.90000360080820E-05
 -3.28199750679324E-05 -1.06536289092133E-06 -4.21358106943925E-06 -8.25186794945465E-07  1.28764483841032E-05
  1.55461796602148E-05 -6.42000467981974E-05 -2.54379442463391E-04 -2.41902371277457E-05 -1.26858807342507E-05
  5.73055687677364E-05  3.86749964785735E-05  2.44406485989831E-05  1.66372736739030E-05  4.97174055424461E-05
  1.12697295142904E-05  8.84134100490961E-06 -1.26177873894345E-05  2.00580483939246E-05 -8.05056576035084E-06
  1.68258057832009E-04  8.93579994754716E-04  3.21075451311635E-04  4.88268577486030E-04  2.60296908542797E-04
  1.73905373518045E-04  1.27479044254027E-04  2.56096056669027E-04  1.27781560325866E-04 -1.44142970129043E-05
 -1.11527842782876E-05 -1.65935799853190E-05  4.87516185414790E-05  3.78653128973061E-05  7.52389133297086E-05
  3.55854874424449E-05 -1.80092296924423E-07 -5.52213065524254E-06 -1.93590659418932E-06  1.24485956401713E-04
  6.41065136093473E-05 -8.90094138152063E-06  2.76679146791822E-06 -3.47219983860437E-06  4.13363518587353E-04
  2.15704281408438E-03  8.34574883166317E-04  1.60082362520415E-03  1.18184646503039E-03 -2.98450104414776E-03
 -2.00365349434750E-03  1.04814273208911E-03  7.73984501697540E-04 -3.59120569527901E-04 -2.44461995920747E-04
 -5.45318114893476E-05 -1.15169037254900E-05 -1.27129885131214E-04 -3.90299405426615E-04 -1.83185865556761E-03
 -5.20689703797822E-04  2.11733910588337E-04  2.06805750730152E-04 -1.14868037064966E-04 -8.91931790988603E-05
  1.50905119237858E-04  1.56128423832349E-04 -1.58754759320478E-05 -1.86516736124796E-05 -8.35913531656446E-05
 -2.63574252264601E-05 -1.98210826496020E-04 -1.95489080618013E-05  5.38686295801975E-05  1.76280488615648E-05
 -2.11636315876999E-05  6.38502085625813E-06  2.15295644116129E-04  8.92473651536709E-05  9.66995249562880E-06
 -1.88491907749928E-05  2.31981208288265E-05  9.56995949984829E-05  3.82790307287796E-05 -1.50509107594149E-05
  1.43055328871378E-06 -2.54684027135144E-06 -3.59098156557696E-04  1.09815934584520E-04 -5.57134211453373E-04
  6.58999222711831E-04 -3.19200112117375E-04  8.08596655707064E-06  2.85162304320658E-06  6.55137416733538E-07
  1.56053359775031E-07 -5.89030894479694E-07 -3.78559925106451E-05  3.00301146718613E-06 -1.83179291345890E-07
 -6.81423906277014E-06 -2.18029719606118E-07 -1.28415200437708E-06  8.50280872206374E-06  1.22180672421458E-05
  3.22806820664418E-04  2.42770605264572E-04 -5.81337833491931E-05 -2.96626782537830E-05 -1.40968621589050E-04
 -7.10061261537151E-05  4.33086441999240E-06  5.02904202512981E-06  2.18627008406848E-05 -1.05041418594575E-06
  3.12391447133360E-05  2.70938240094656E-06  2.07675364844927E-05  1.12916671184599E-04  6.34737791435820E-05
 -2.22619245177242E-04 -1.55802864848716E-04 -4.40952755076754E-06 -6.50053038635589E-05 -5.31758844276415E-05
  8.25325295311730E-05  9.30857574123264E-05 -2.19091941444833E-06 -2.27607082841557E-05  1.93420408613940E-04
  1.92201488125781E-04  2.03728765520356E-04 -9.06406814469484E-06 -1.53353339290986E-04 -4.24291536730987E-04
 -8.10484868366713E-07  9.13772977522404E-05  2.80596488815760E-05  1.36831958888680E-06 -4.88936123061674E-05
  1.29447756492290E-04  1.78517041742730E-04  6.79103223453742E-05  1.00694100388509E-04  1.59695723912767E-04
  8.58670903507088E-05  1.55812446413127E-04  2.04725513261899E-04  7.12925995915655E-05  1.42347272975017E-04
  2.20630383258600E-04  1.16000536635865E-04 -2.44458792204911E-05 -2.96561856484145E-05 -2.58856702249780E-05
 -3.31670768014119E-05 -1.34284463573852E-05 -1.38863350805473E-05  9.08421741082288E-07 -6.19047384424282E-06
 -3.43586452322444E-05 -4.78912195510189E-05 -2.76675726928764E-05 -3.46070450697564E-05 -6.88906088467208E-06
 -1.94623022695992E-05  5.38049237260994E-06  4.73596089637627E-06  7.75929545048820E-06  1.34967229323301E-06
 -1.60293115426493E-06  4.21221197038129E-06  2.00624115024510E-06  1.42277612588552E-06 -1.94439431292245E-06
  1.79075388658976E-05  1.00475067748433E-04  3.72601725212934E-05  5.46158365004529E-05  4.81317859288047E-05
 -1.01452670520637E-04 -7.41068324039754E-05 -3.12745542875256E-05 -2.20312013781487E-05  1.98965540501419E-06
  1.49594642503914E-07  2.82168948740026E-06 -1.27357002780560E-06 -1.31152813122722E-05  9.72854363402900E-06
  5.51006484343200E-05  2.23269412106661E-05  4.26278545015431E-05  3.43596650634672E-05  8.73169316148852E-05
  7.04330411473348E-05  3.33424458986520E-05  2.47755685502553E-05  4.61148724550565E-06 -6.13113668225203E-07
 -3.10397281666695E-06  2.43075956960893E-06 -3.88029002518925E-06  1.19791273099971E-04  3.37667770996970E-06
 -3.30547387975081E-04  2.81645034131491E-03  1.81279382403739E-03 -4.62161842939390E-03 -2.73634257126691E-03
  1.77339026581087E-03  1.16123077491081E-03  4.70675776500103E-04  3.11886161066444E-04  8.66978350143494E-05
  6.82829202945357E-05  2.06607790495392E-04  4.25104315302948E-04  2.18048369426246E-03  8.22137786386606E-04
  3.73626058311696E-05  4.45477627554222E-05  7.63791134375904E-04  6.03334112492731E-04 -4.10381078444777E-05
 -2.73935922631130E-05 -1.04648531737498E-04 -6.28138411912380E-05  3.65012791720259E-05 -4.24655152953066E-06
  6.22626933915368E-05 -1.54307796124158E-05 -7.97814704101903E-05 -3.00914383601679E-05  2.94030824842500E-05
  2.13948418894127E-05 -1.04825886924719E-04 -9.62626189582416E-05 -2.74507321363271E-05 -3.11283790281900E-05
  4.24048680185598E-06 -3.83651278117309E-06  1.94019685458519E-06  1.56338134815160E-06  4.27253275899377E-06
 -1.54882773521936E-04  3.88362860718530E-04  2.30989749482550E-04 -8.09349589152439E-04 -7.01137383570749E-04
  2.35523717752629E-04  9.82935256151871E-06 -5.07467224206586E-04 -4.26939219137646E-04 -1.96482068657476E-05
 -1.01265471597809E-05  4.69296404960663E-05  2.04880696255187E-05  1.30657915755691E-04  7.46195291952228E-06
  3.15228890146782E-05  6.87563513969027E-06  4.02526131750122E-06 -1.96986761085144E-07  2.07931555493687E-04
  1.35768055724176E-04 -1.20152878660999E-05 -1.08047072267834E-05  5.39446009652637E-06 -2.98345711230836E-06
 -7.76609359629087E-07  5.70122421642594E-06 -5.14059876704750E-06 -7.12994736888925E-06  8.35820521647002E-06
 -6.75441011008218E-06  2.99211335510561E-05  4.10117868298842E-05  1.30346686874419E-04  8.94095041340890E-05
  5.63645192624270E-06  1.70453783258576E-05 -1.13396025589733E-05 -1.17232601638985E-05 -1.64401475760904E-06
 -1.50883864564723E-05  5.27822574657022E-06  9.80555979502607E-05  7.51345416787432E-05  2.23505292073990E-05
  6.77101822643434E-06  1.00832742995775E-05  8.10029334876668E-05  5.68438927557083E-05  2.62526010434710E-05
  3.09064689833040E-05  5.01139734210155E-06 -2.17718386375832E-06  7.74689055805762E-06 -1.18440619195089E-06
 -1.09092286845407E-05  7.07053781312489E-01 -3.17134275821515E-03 -2.58817035873901E-03 -2.36546122993186E-04
  1.15666408809310E-03 -1.41981457664775E-03 -1.03492551115376E-03 -1.54694752696550E-04  6.17086941094600E-04
  2.88031436204555E-04  1.63899107983226E-04 -1.35174507759070E-04  1.34190322094341E-04 -8.04447448698749E-05
 -4.31505372362920E-05 -2.22766755586223E-04 -7.52794357367321E-05  1.21737700074855E-04  6.82159743461313E-05
 -2.13573691126311E-05 -1.43026066597746E-05 -1.45655548289735E-04 -1.03519367230870E-04 -2.24892492567186E-06
  1.88222339070608E-06 -2.79049799718602E-06  1.08369084295241E-05 -2.06780820216620E-06 -2.05593553438776E-05
 -1.12098232146538E-04 -4.34980497382912E-05  4.85174489950573E-05  3.18534366973297E-05 -2.43053022796308E-05
 -1.63699543691041E-05 -3.62577390576227E-05 -2.28341217463171E-05  2.17543746184717E-06 -4.00694286742021E-07
  2.63954576408618E-06  3.58765606727425E-06  1.95743415195948E-06  7.11181210631497E-06  3.25503065904269E-05
  7.80561221743588E-06  7.79054038479249E-05  5.60779598684224E-05 -1.82259627660709E-05 -1.19938574618122E-05
 -2.33479076258536E-05 -1.97096716775935E-05  3.32404324157850E-06  5.74156117262892E-06  2.28881796208642E-06
  5.53198539388910E-07  1.39857684054762E-06  9.72380383251637E-06  4.70218843033387E-05  1.36054370062613E-05
 -2.61558312062928E-05 -1.43723374391870E-05  8.42647723301475E-06  6.92613118558666E-06  1.97144876439893E-05
  1.23320733819069E-05  7.02513194766721E-07 -3.32568447694512E-07  8.89436732867195E-07  1.08850163158582E-07
 -5.64461108289912E-09  6.66429193916206E-06  3.15861340581479E-05  7.49558057701534E-06  2.11801544319462E-06
  8.23388224476753E-07  6.92992624601022E-06  6.58023778391329E-06  1.84744867056606E-05  8.56746617946944E-06
 -1.51218793634534E-06 -6.63865650339246E-06  1.03065684093091E-06 -1.03548213128775E-06  1.60378144393334E-07
 -7.98045224517611E-06 -4.80896453419775E-05 -2.16837311143314E-05  1.54262142585592E-05  1.09730837504610E-05
  3.35222781872562E-05  2.29928454686546E-05 -1.36843132716929E-05 -9.18262232703400E-06 -1.90538426857756E-06
  1.96724031351332E-07  2.54980749208621E-06  3.42866998562064E-06 -1.41970894539492E-07 -1.37045934735645E-05
 -8.50365383452739E-06 -1.42096126517425E-06  1.54002381174466E-06  1.19755343290279E-06  2.35932843915009E-06
  9.40244374425859E-10 -4.54237702162290E-07  1.10736740366615E-06 -4.57147300394674E-07 -1.78292844383929E-05
 -1.02018875276107E-05 -1.19457257869303E-06 -1.56276782791784E-07  6.07906955043542E-08 -1.69288864789182E-05
 -8.70935129929332E-06 -4.36326888229136E-07 -1.06158395255370E-06  5.72600832354161E-07 -8.89154190837404E-06
 -4.67476418369992E-05 -1.85811077476087E-05  2.39314468414897E-05  1.57350728695060E-05 -3.92707487348069E-06
 -2.49269173697730E-06  1.43685022339537E-05  9.61131920341302E-06 -3.39747011872887E-07 -2.30036229988532E-07
 -9.27443142843261E-07  7.29178121352989E-08 -1.46094648437635E-06  3.94119866084369E-06  9.93314447795881E-06
 -5.75427621198866E-06  4.99875333026279E-05  3.45141570561374E-05  1.84322485648911E-05  1.22617105750345E-05
  2.74547055013969E-05  1.93937828037792E-05  8.32144636323809E-07 -2.38183236836969E-07  1.83119938140454E-06
 -2.38368382204849E-07  2.97686634851060E-06 -1.04136615432973E-05 -6.33455391692940E-06 -3.04507683738551E-08
 -7.72314282724225E-07 -6.68394278255725E-08  3.80486257735309E-05  1.23874788159039E-05 -2.62114137979640E-07
  1.38033013934581E-06 -1.93896420419106E-07  2.16313938153539E-04  1.11621379622859E-04 -4.78261929259878E-06
  5.35845481338762E-06  3.78886030044481E-06  1.14682432876668E-06  5.64746906039388E-06  1.07724096072228E-06
  2.18681292822766E-05  1.43880584133759E-05 -6.47876058212846E-05 -4.47193490617199E-05 -7.53947424510045E-06
 -5.17808130358605E-06 -4.03092393145367E-06  3.23826297986336E-06 -2.16161518089996E-06 -1.71205878345888E-06
  1.46314008650264E-06 -2.14220341483193E-05 -4.91424098844889E-06 -2.93169830553113E-07  2.24685489662461E-06
  1.78887171799334E-08  5.13218568558339E-05  6.96783056179606E-05 -2.83951397959844E-05 -5.36229621224661E-05
 -1.33586391605295E-05 -1.33348345786643E-05 -3.96131696991673E-05  1.41087753300830E-05 -1.03740719548051E-04
 -5.47284474570752E-05 -2.95602052746004E-05  2.94227035280046E-06 -5.90759767800973E-05 -3.28651941699844E-05
  1.06254414842019E-06  4.21628897805253E-06 -8.29996716586508E-07  1.28931936898992E-05  1.55595652843600E-05
 -6.42843270881772E-05 -2.54727559706755E-04 -2.42372341294916E-05 -1.27480445330955E-05  5.73388613984056E-05
 -3.87388745223620E-05 -2.44790248098209E-05  1.66294644544128E-05  4.97561840364581E-05 -1.12806934962972E-05
 -8.85049646803186E-06 -1.26292394203475E-05  2.00798191193712E-05 -8.05610291574495E-06  1.68422741450408E-04
  8.94450115266788E-04  3.21382974475749E-04  4.88997622149413E-04  2.60712742579465E-04 -1.74111763820046E-04
 -1.27627741453470E-04  2.56485827152596E-04  1.27994438276643E-04  1.44365729486870E-05  1.11691190647716E-05
 -1.66073207511406E-05  4.88101582231775E-05  3.79212192538258E-05  7.53138620127960E-05  3.56224235373549E-05
 -1.78826431776464E-07  5.52952332992801E-06 -1.93733731194287E-06  1.24858752218900E-04  6.42884253859245E-05
 -8.90782278775536E-06 -2.78063654619548E-06 -3.47428648200573E-06  4.13839627370583E-04  2.15952898329102E-03
  8.35538540386802E-04  1.60285091522364E-03  1.18333301295247E-03  2.98792806858017E-03  2.00595363745762E-03
  1.04946164478561E-03  7.74952662974328E-04  3.59533305370193E-04  2.44743052041335E-04 -5.45948722077040E-05
 -1.15308199841516E-05 -1.27278918867959E-04 -3.90771936010294E-04 -1.83409168808069E-03 -5.21335548833177E-04
  2.11991935990254E-04  2.07050611028680E-04  1.14840972484923E-04  8.91859934456366E-05  1.51087416643807E-04
  1.56312663661367E-04  1.58888124538249E-05  1.86706006496473E-05 -8.36851224789970E-05 -2.63910268775122E-05
 -1.98439119399949E-04 -1.93880071033431E-05  5.40088719116335E-05  1.76430690873107E-05  2.11856883999997E-05
  6.38923756426365E-06  2.15523581561954E-04  8.93431611812243E-05  9.68270507294770E-06  1.88703080410460E-05
  2.32236973229778E-05  9.58094342972845E-05  3.83219107758881E-05 -1.50683107561693E-05 -1.43351134585971E-06
 -2.54940118004791E-06 -3.59512142126935E-04  1.09944623106439E-04 -5.57777211956256E-04 -6.59758262908870E-04
 -3.19568008698729E-04  8.09660236248237E-06  2.85540758027696E-06  6.55846003387639E-07 -1.56254806977789E-07
 -5.89623594227015E-07 -3.79386871739000E-05  2.99509406332724E-06 -1.84368890855402E-07  6.81986189524017E-06
 -2.18883062736125E-07  1.16010769132621E-04  7.53193983209810E-05 -1.52428405690720E-05  1.08508671041451E-05
 -1.01337742307107E-05  1.16096703145774E-04  7.53793122922367E-05 -1.52596901383800E-05 -1.08633035613689E-05
 -1.01428397418811E-05
* ORBITAL    1   15
  3.30730002791948E-09 -1.20561990433096E-08 -2.70130909795177E-08 -2.34597512690803E-08 -1.13314679545649E-08
  2.29464125199965E-04  6.95530925526160E-05 -1.50961039996402E-08 -4.56962006639703E-09  6.13466295344460E-07
 -1.43754369053598E-05  5.24398486919276E-09  6.06535140769490E-09  1.05122953560245E-08  7.00099343026153E-09
  7.40106944833181E-08  3.85583823326854E-08  1.99332141501067E-10 -3.38508778539153E-10  3.73192182371373E-04
  2.89790616339706E-04  3.07090710433131E-08  2.48946086512439E-08  2.63366737915089E-06  2.28469121992316E-05
  6.90010652410851E-10  2.50982125323860E-10 -3.40447062673395E-09  1.37791742575027E-08  4.03629642595769E-08
 -1.49025890951186E-08  3.68333079651867E-08  1.79650461766881E-08  2.44513045666985E-04  4.17042499271513E-05
 -4.31280131632366E-08 -2.03491026519817E-08  1.87051244595188E-05 -5.67757873163289E-05  2.01450819263229E-09
 -1.28296627829079E-08  1.79602593050238E-09 -2.83393552530147E-08 -1.50318715658059E-07 -5.68914738329993E-08
 -8.17639774337917E-08 -5.53556985230269E-08 -4.38571287206037E-04 -2.91912437672532E-04 -4.65471300505065E-08
 -3.10222016965642E-08 -2.23559537616630E-05 -1.23390653009651E-05  2.60048459934963E-10 -3.50183251662211E-09
 -5.39383329569530E-09  1.07033775091039E-08  5.07868334233402E-08  1.53637891399333E-08 -1.08465577961644E-08
 -6.30174279904783E-09  8.11759440836789E-05  5.08135287523067E-05 -6.14455431743375E-09 -3.61398386458758E-09
  5.22660702336529E-06  3.46341478724557E-06  1.77715435421708E-09 -1.32597720065033E-09  1.57015180432405E-09
 -2.64672106984370E-08 -1.39432691260938E-07 -5.16456694351534E-08  8.37264180821667E-08  5.93612906250470E-08
 -1.63267728436802E-04 -1.04524887845552E-04 -4.51351467139332E-08 -3.03822548781498E-08  3.80475325248104E-05
 -2.21423449247502E-05 -3.31038545805351E-10  5.10895004584298E-09 -8.21496007878219E-09  1.24055944519739E-08
  5.95167734506545E-08  1.83029003759414E-08  1.82978066601099E-08  1.10285925075398E-08 -1.27371887462508E-05
 -1.55562237367370E-05 -1.02238758879583E-08 -6.32251048802607E-09 -2.51064607505634E-06  2.30383752790202E-06
  1.67707022168626E-09  1.29597450392095E-09  1.94786122480808E-09  4.85055651524056E-08  2.76052170175826E-08
  6.77688010390722E-11 -3.60285512658408E-05 -1.77111823048167E-09  9.43013696167218E-10  1.41997766881956E-09
  1.87468709505175E-10 -2.68229761497188E-06  1.10008445324842E-10  3.91345422776822E-09  2.45327199675639E-09
 -4.22514610960988E-10 -2.24793399767569E-07  2.31466909768556E-10  5.69180838374208E-05  3.82569717360366E-04
  2.06927368610659E-04 -2.92026399230909E-06 -2.84148885209327E-05 -1.50880848594930E-04 -1.18537048458938E-04
  8.43607868889117E-05  9.66472663839121E-05 -1.62892412729303E-05  2.80542034765917E-05 -8.16633614168272E-06
 -3.51465971765565E-05 -2.04545713090703E-05 -1.48384552108807E-05 -1.18585497625691E-04 -7.92650497167957E-04
 -2.47289142566123E-03  4.47786999791512E-04  5.40601282637976E-04 -2.46489864387297E-06 -5.24044072136880E-05
 -1.98247920917035E-04 -2.79642515948493E-05  2.14730104556226E-05 -3.34648826494664E-05 -7.49457770331004E-04
 -2.81864472943145E-03 -4.39737607360164E-04  1.70750160734987E-04 -1.53741233550648E-05 -3.48131581591442E-04
 -9.91554960307459E-04  5.54974404263606E-05  3.65272122450053E-04 -7.71376720494366E-05 -1.12136017547911E-04
 -5.23570006909491E-05 -9.24160438975764E-04 -1.34306820190156E-03 -6.18145938662802E-04  1.30311447433730E-04
  1.86206439699479E-04  9.42926886106745E-05 -3.84789450650417E-05 -6.44397446056152E-05 -4.12095746018754E-05
  7.42343129058956E-04  1.06533525446423E-03  4.85189224182858E-04  1.40141014765335E-04  1.55242070265023E-04
 -8.73787756432792E-06 -8.06215803231248E-06 -2.70704421697879E-05 -3.20477689752513E-05  1.17878424896044E-04
  1.28892390650037E-04 -6.96627944631601E-06 -1.05500110139683E-05  1.96578062312994E-04  2.16494106005703E-04
  1.95977663501220E-05  2.46322081538236E-05  2.35613075236080E-06  2.66195760205597E-05 -1.79142008234038E-06
  1.78585400773265E-05  1.50923033949228E-05 -1.26669688888446E-06  7.75769641930092E-06  3.45191386302846E-06
 -1.57460524948854E-05 -5.54598315649079E-05 -1.03583779419233E-06  6.15016237195227E-05 -1.21079387543644E-04
 -1.19787778971030E-04  9.01022740774728E-05  7.94964404994782E-05  1.47625574392096E-04  1.38157981110716E-04
 -1.81297174742705E-05  3.23440729218226E-05  1.34822254484293E-05 -2.02595462351309E-05 -1.38170587119898E-05
 -1.25434459753392E-06 -2.87075837120701E-06  2.04025881872870E-05 -7.40858534213446E-05 -6.56797783791163E-05
  3.06908582752067E-04  2.59855743912771E-04  2.07042024987361E-05  7.61445446922451E-06 -2.52265865381918E-05
 -1.12011072281130E-05 -1.89815184556026E-05 -1.40773758559442E-05 -2.10824199311559E-05 -3.24464403076164E-05
 -1.03931145522994E-04  1.84594851897532E-05  2.80018184378677E-04  2.16201869096959E-04 -3.55566887822443E-05
 -4.05562382090420E-05  2.78611616819019E-04  2.28391507905874E-04  1.66311120552577E-05  2.06885269599934E-05
 -6.17591063729697E-06  1.31040966203588E-05 -4.53231454099521E-05 -1.93092105477840E-05 -8.91914236145606E-05
 -2.43906425122486E-05 -7.00937988409528E-05 -4.57930521379088E-05  6.80383208996424E-05  4.53869991623723E-05
 -1.88876619079406E-05 -1.36235360325709E-05  6.04502452001032E-06 -4.41096767155218E-06 -4.28620106513440E-06
  1.17205858531356E-06 -5.81536830313650E-06 -2.69968700604447E-05 -1.27377540274616E-04 -3.07614625802429E-05
  8.14311196008198E-05  8.82430436918740E-05  2.93296307739686E-04  2.68530411699287E-04  5.22826754697347E-05
  3.96629756632687E-05  1.46368133593217E-05  7.03514222444678E-06 -6.51497851782843E-06  1.55102067220499E-05
 -1.24416610305659E-05 -4.86161112489911E-05 -6.17019632221204E-05  2.35939151574465E-05  5.41719385113160E-05
  6.85781016925902E-05  7.07981119148119E-05  7.08050531848003E-05  6.28393092311942E-05  7.84523603054621E-05
  8.10075511660843E-06  2.81542263559718E-05  4.77115907566480E-06  1.11924403318112E-05 -1.91881230089234E-05
  3.81609582732001E-05  1.83407320881809E-04  4.90813713856715E-05 -1.65973078022969E-04 -1.20954083715791E-04
 -3.55550915898615E-04 -2.44224938110452E-04  1.11790324346677E-04  8.50257291141801E-05 -5.72911028226386E-06
  3.72135655519849E-06 -3.16245505466329E-06 -2.25436300296019E-06 -7.53385700269830E-06 -7.07120533277810E-01
  1.17969866473240E-03  2.00812297040220E-03 -7.98259882277539E-05 -1.82478447015007E-05 -2.33511388382782E-03
 -8.58318911640453E-04 -1.40386123180659E-03 -3.18727893854907E-04  1.86575751214023E-05  2.71751627499934E-04
 -2.16876338270625E-04 -4.08565810772124E-05  1.75990157173240E-04 -6.36489152209602E-06  4.08876892218091E-05
  3.97702397824712E-05 -5.45012690652645E-05 -3.47490581241739E-05  2.68700742807061E-05  8.53491773953903E-06
  2.50808153610925E-05  7.18506568309773E-06  2.33695481976250E-05 -1.07008667286596E-05  5.66996546757241E-06
 -1.47088657583414E-05  5.88942559138777E-06 -2.67356396083017E-05 -7.73061933047237E-05 -1.11395250939812E-05
  6.73519139069357E-05  4.98636777424304E-05  2.45985148749498E-05  7.41335771624860E-06  3.87834913236467E-05
  2.57889006125072E-05 -1.17691228663854E-05 -5.20086347179715E-06  8.16509303630462E-06  1.11780356942923E-05
  1.87702196474779E-06 -3.93129294040600E-06 -3.52530702159911E-05 -1.93667614229126E-05  1.51991505400546E-04
  9.70985010265825E-05  2.95655586402874E-04  2.03920356213995E-04 -1.47044554252884E-04 -1.06233930552828E-04
 -1.23418982023023E-05  5.40100948201012E-06  1.78957362311592E-06  1.49020591962925E-05 -2.54513890355516E-06
  8.78293178595152E-06  3.95096542395441E-05  9.85761550476604E-06  2.34318404702568E-05  2.04786523389379E-05
 -4.87350913119075E-05 -3.25811753480089E-05 -1.88111818056278E-05 -1.50132964094725E-05 -3.39966208866656E-07
 -6.54423631677198E-07  1.94481772236986E-06  1.22611748024994E-06  3.38659327096418E-06 -4.31136343770440E-05
 -2.14391541078486E-04 -7.21446950516033E-05  4.47685410985777E-05  2.89757648077213E-05  1.50437718330505E-04
  1.01266947584466E-04 -9.18857582122307E-06 -6.73771939797414E-06 -1.09597751767192E-06 -5.88058712820662E-06
 -3.30272653904847E-06 -8.15384366606687E-07 -5.45262228249674E-06  4.02100336667667E-07  2.74670724988606E-06
  1.59396196805374E-06  9.32285922190228E-06  6.78700862718043E-06 -6.07266393690872E-05 -4.23559679279125E-05
 -6.37409520584050E-06 -4.07925350309984E-06 -1.77579706347327E-06  1.73620951187914E-06  1.67586247533425E-07
 -5.06701993247726E-07  2.31556142497582E-07  1.56101479110569E-05  8.10810201581082E-05  2.86108057776990E-05
 -1.79607055306586E-04 -1.24122035515699E-04  2.30980430621992E-05  1.59065231212813E-05  1.17792618242508E-04
  7.49537703532482E-05 -8.93722429814116E-07  5.32283445932611E-06  2.98984856158272E-07 -5.24932733429064E-06
  5.38481808861825E-06  2.12571572394252E-05  1.06996582022674E-04  3.78036502450227E-05 -7.89516815487504E-05
 -5.46233010453950E-05 -4.05671296322963E-05 -2.97705958396976E-05  5.32202462813042E-05  3.80921016930787E-05
  1.02868701412603E-06  8.36487346993584E-07  1.14611599568383E-06  2.24571427899655E-06 -3.16206801865504E-06
  1.01885795783207E-05  3.47544831020151E-06 -9.17885353899850E-07  3.13847805803778E-07  8.17433154891842E-07
 -7.81033794974655E-05 -3.50155699075953E-05 -1.37633573905281E-06 -4.55248574940599E-07  4.83180645081702E-07
 -9.20627703219370E-05 -3.62891184757120E-05  5.08082711628731E-06 -2.00311309293704E-06 -2.96513398841946E-06
  1.40168356690428E-06  5.74559807626611E-06  1.80236022801185E-06  1.27170327528432E-06 -1.25973233282860E-06
 -1.91894361702578E-05 -1.02312849931451E-04 -3.90688718501746E-05  2.79205911536493E-05  1.23175599282862E-05
  2.24785369664063E-04  1.55503255406960E-04  1.30381831856677E-05  4.64787264799081E-06 -1.17418624058874E-05
 -6.63366531885519E-06 -5.39721077398905E-07 -1.84933102010543E-06 -4.58265559383403E-06  4.81572969596024E-05
  2.36282762030097E-04  7.08501637210527E-05  4.45639237272402E-06  9.02781663195050E-06 -4.50661110651308E-04
 -3.10205748267308E-04  7.12883318339928E-06  9.75985508963810E-06  9.80603656236581E-06  5.60702975605756E-06
 -1.88200219631155E-06  3.38364718812837E-06  6.82516456909408E-07 -1.31289614707222E-04 -5.33318884663256E-05
  7.87287876238566E-07 -3.74173737326331E-06  6.15154686375883E-07  3.70911389683511E-04  1.66967350015284E-04
  8.03519845786575E-06 -8.80199144129169E-06  4.31351480449461E-06  3.41372338725665E-04  1.44687499787467E-04
 -2.46391032989309E-06 -6.95424724700089E-06  1.95598108235666E-06 -3.64182671590675E-05 -1.93647021150982E-04
 -7.36038032624291E-05 -1.26414547716417E-04 -8.00342114407443E-05  1.73028273411510E-04  1.19595578433254E-04
  7.24729502812981E-05  4.49579368563753E-05  1.16258330771913E-05 -7.03920871128905E-06  2.49825937032677E-06
  1.22015635976722E-06 -1.13660726503476E-06 -1.28384541841799E-04 -5.65546703790614E-05  2.04996499614919E-06
 -3.09981972472182E-06 -9.73025367035408E-07 -4.33007332733090E-05 -1.90470260755753E-05  1.34762148497290E-06
  1.91032910171494E-06  3.11385678092427E-07 -4.38358661413781E-06 -1.79023647623670E-05 -2.54868114503652E-06
 -1.89468336108555E-05 -1.10798157983077E-05 -5.19678101430001E-05 -3.70288447048232E-05 -1.30745138916046E-05
 -7.22297261657722E-06  1.95962994516687E-06  1.87911417873038E-06 -1.40166427945751E-06  1.23116082842718E-06
 -1.45367301920738E-06  2.42142906346513E-06  1.64298989387782E-05  8.87253505521658E-06 -1.69102675717737E-05
 -1.29057013081421E-05 -5.44739209032887E-05 -3.79535518449128E-05 -1.34915439451285E-05 -8.93435577255032E-06
 -1.22982355312481E-06 -1.93753825473306E-06 -6.34295737869538E-07  1.76377252356274E-06  2.63856568655089E-06
  1.72090246483899E-05  9.60415594429612E-05  4.04703824779924E-05  9.12113393942324E-05  6.36232659639424E-05
 -3.21423542182223E-06 -2.64452107496407E-06  6.04095379687190E-05  4.37299938003359E-05  7.08824937951505E-07
  2.29252546907902E-06 -6.89755796552564E-07  2.94991253477346E-06 -3.37376244546733E-06  2.11161938236610E-05
  8.47939520249365E-06  5.49578163978464E-07  9.35022837972531E-07  5.23071499957016E-07  3.53411617882500E-05
  2.06835328233897E-05 -1.93887717596141E-06  4.35497521073783E-07 -1.43994627784709E-06  6.58718203594100E-05
  3.25464981870234E-04  1.04583368486986E-04  1.72185914033897E-04  1.17343167621214E-04  2.23906649166809E-04
  1.52717159982169E-04  4.32348107090672E-05  1.39551657555506E-05  1.18842125713443E-05  5.55026103260543E-06
 -4.78562376656234E-07 -2.29361358174179E-06  3.35147543521672E-06  1.48635192409087E-05  7.98826447395990E-05
  3.12872347808408E-05  1.34774936147105E-04  9.73960911252611E-05  5.66918195460402E-05  4.01264820395930E-05
  7.80815416932088E-05  4.65179619880872E-05 -2.99284036838360E-06  4.64349855638815E-06 -7.51545588865586E-07
  4.63270393140171E-06  3.49115009421619E-06 -5.56304727655180E-05 -2.41755311972816E-05 -3.85780790194644E-06
 -3.22247324967414E-06 -1.57376947353866E-06  9.02449353686977E-04 -1.08217466791433E-04  2.66226434836107E-05
 -8.05090425782071E-04  3.79284385411924E-04  6.58775279745813E-05  6.85297835111837E-05  1.13944246842344E-05
  5.80047185836294E-06 -5.72335897069358E-06  9.36224802390834E-05  4.88426601608853E-05 -6.24048652107041E-06
 -5.61454799833342E-06 -4.74559631443894E-06 -5.34834267682911E-06 -7.59384224906925E-07 -8.38644326173474E-08
  1.85444812038934E-06  1.18806055241572E-07 -7.77619122786890E-06 -1.95569986160129E-06  3.80453691629424E-07
  1.52061932855252E-06  3.83171140447557E-07 -5.68883923426689E-05 -3.82379224461382E-04 -2.06830221463194E-04
  2.92152155166218E-06  2.84075579077293E-05 -1.50821191753921E-04 -1.18490103424153E-04 -8.43299111722766E-05
 -9.66092192832821E-05 -1.62847851994721E-05  2.80420313220784E-05  8.16074531077941E-06  3.51321575740100E-05
  2.04455795170560E-05  1.48321787597059E-05  1.18535424987287E-04  7.92315265596750E-04  2.47174331219987E-03
 -4.47690334235569E-04 -5.40444968553359E-04  2.46411045617576E-06  5.23871263454805E-05  1.98184657878689E-04
  2.79574019343567E-05 -2.14626441163089E-05 -3.34513118723558E-05 -7.49162960598295E-04 -2.81762236500370E-03
 -4.39626352134028E-04  1.70625657585212E-04  1.53663314531189E-05  3.47960116261708E-04  9.90995715749427E-04
 -5.55327035271612E-05 -3.65170311566606E-04 -7.71051428251216E-05 -1.12087393184868E-04 -5.23323586602043E-05
 -9.23839769347435E-04 -1.34261246937565E-03 -6.17948224827439E-04 -1.30249946310745E-04 -1.86115464894607E-04
 -9.42446548213077E-05  3.84676363981469E-05  6.44202434865347E-05  4.11960644896356E-05 -7.42060673930697E-04
 -1.06492878045870E-03 -4.85002626331135E-04  1.40084803209447E-04  1.55179884910045E-04 -8.73391584962993E-06
 -8.05831345532568E-06 -2.70556719960334E-05 -3.20304896283924E-05 -1.17827283980946E-04 -1.28835002088532E-04
  6.96314668467183E-06  1.05451465114160E-05 -1.96499396299026E-04 -2.16407411560738E-04 -1.95898595940315E-05
 -2.46224662641823E-05  2.35518958151031E-06  2.66077966036632E-05 -1.79113683164535E-06  1.78506163789945E-05
 -1.50866210140417E-05  1.26610894833794E-06 -7.75680394575415E-06 -3.45054104605872E-06  1.57394901524071E-05
  5.54367571546477E-05  1.02614679257021E-06 -6.14808105760018E-05  1.21031307389032E-04  1.19741659979294E-04
  9.00686264892667E-05  7.94667650410658E-05 -1.47556093313243E-04 -1.38093440518134E-04 -1.81209171624344E-05
  3.23311799260266E-05 -1.34759178066024E-05  2.02504506099912E-05  1.38125749453284E-05  1.25723413763983E-06
  2.94397398396758E-06 -2.03533060913078E-05  7.40565102992541E-05  6.56522470422093E-05  3.06803995586878E-04
  2.59766732255000E-04 -2.07027258631964E-05 -7.61903307584131E-06 -2.52156186875476E-05 -1.11972345480006E-05
  1.89725385165501E-05  1.40749249442898E-05  2.10747366182014E-05  3.24438122101432E-05  1.03944420811019E-04
 -1.84321209602422E-05 -2.79902950311835E-04 -2.16116868436776E-04 -3.55398291490101E-05 -4.05390858294503E-05
 -2.78498809282737E-04 -2.28297821559159E-04  1.66273706517675E-05  2.06796230008212E-05  6.16996528677524E-06
 -1.30979889027705E-05  4.53043381257424E-05  1.93040050022051E-05  8.91686797554268E-05  2.43852785598564E-05
  7.00900159060020E-05  4.57910818385549E-05  6.80178901687320E-05  4.53730813692188E-05  1.88943891775158E-05
  1.36280473926719E-05  6.04330555593284E-06 -4.40894235898013E-06  4.28432777651091E-06 -1.17101390969475E-06
  5.81365921818756E-06  2.69863204165367E-05  1.27363548112543E-04  3.07717146129234E-05 -8.13796947053522E-05
 -8.81910187402244E-05  2.93173470375310E-04  2.68420077338506E-04 -5.22710690547334E-05 -3.96557167103628E-05
  1.46312495971425E-05  7.03180280349748E-06  6.51140117317673E-06 -1.55063884833869E-05  1.24375674202563E-05
  4.85937205252993E-05  6.16576906989956E-05 -2.35923064081666E-05 -5.41498659718043E-05 -6.85515586347942E-05
  7.07771713090462E-05  7.07837235132784E-05 -6.28019711394153E-05 -7.84099080250156E-05  8.09538339895289E-06
  2.81426231570643E-05 -4.76776370549785E-06 -1.11872823594519E-05  1.91815170632523E-05 -3.81365149053293E-05
 -1.83291337642335E-04 -4.90491849714072E-05  1.65914844287271E-04  1.20915226020080E-04 -3.55349520046276E-04
 -2.44088158263691E-04 -1.11755769633134E-04 -8.50010676270739E-05 -5.72991977100351E-06  3.71960834839407E-06
  3.16231746047476E-06  2.25637791371874E-06  7.53219090520191E-06  7.06833023823075E-01 -1.17926464338777E-03
 -2.00732902564613E-03  7.97934930033724E-05  1.82403629330325E-05 -2.33418533279979E-03 -8.57985574122385E-04
  1.40329380820110E-03  3.18602041489290E-04  1.86502490731501E-05  2.71642543505784E-04  2.16787671214175E-04
  4.08395297446435E-05 -1.75914652575387E-04  6.36181298815827E-06 -4.08727755660930E-05 -3.97550368551072E-05
  5.44791165935564E-05  3.47352170868693E-05  2.68537245177573E-05  8.52714080628945E-06 -2.50700582508847E-05
 -7.18154221186087E-06  2.33595425829901E-05 -1.06964260594648E-05 -5.66748250448383E-06  1.47028350373630E-05
 -5.88702475343867E-06  2.67231277217465E-05  7.72703846185431E-05  1.11327224743920E-05 -6.73246582977690E-05
 -4.98437889661402E-05  2.45811921885648E-05  7.40460488974378E-06 -3.87676665654183E-05 -2.57783005294457E-05
 -1.17638621664374E-05 -5.19873958534246E-06 -8.16149626453791E-06 -1.11733908596880E-05 -1.87612128653432E-06
  3.93082906683726E-06  3.52447308580209E-05  1.93613821782520E-05 -1.51910018925365E-04 -9.70462704223346E-05
  2.95571489298163E-04  2.03861919255668E-04  1.46974737290381E-04  1.06184853365415E-04 -1.23359485990724E-05
  5.39881530114176E-06 -1.78940618660236E-06 -1.48956216582778E-05  2.54437933032225E-06 -8.77647508306242E-06
 -3.94794018805273E-05 -9.84905586531072E-06 -2.34310334439454E-05 -2.04761242386425E-05 -4.87202396562504E-05
 -3.25715652611358E-05  1.88090893446372E-05  1.50109723645804E-05 -3.39768910468638E-07 -6.54192635251130E-07
 -1.94412686513711E-06 -1.22526949071630E-06 -3.38562238030886E-06  4.30975828093298E-05  2.14311846459394E-04
  7.21177369738592E-05 -4.47721532166420E-05 -2.89788027794594E-05  1.50380501015866E-04  1.01228188982662E-04
  9.19820809877001E-06  6.74439420223471E-06 -1.09598619807402E-06 -5.87812390617791E-06  3.30122832022410E-06
  8.14538137147977E-07  5.45074683952823E-06 -4.02683264179143E-07 -2.74937048138401E-06 -1.59467939867999E-06
 -9.31806983700908E-06 -6.78356091070067E-06 -6.07093717574509E-05 -4.23440423587014E-05  6.37070488721737E-06
  4.07710178860865E-06 -1.77547013148374E-06  1.73576900182672E-06 -1.67600294874993E-07  5.06372546080597E-07
 -2.31522120775591E-07 -1.56106444419712E-05 -8.10832178238264E-05 -2.86110447454689E-05  1.79546303200923E-04
  1.24079063460155E-04  2.31109966690981E-05  1.59157116831531E-05 -1.17755571891403E-04 -7.49310327329263E-05
 -8.93113372010637E-07  5.32101766455465E-06 -2.98220312493839E-07  5.24759410962553E-06 -5.38192493049755E-06
 -2.12486126187728E-05 -1.06953995027325E-04 -3.77890055477070E-05  7.89261959992346E-05  5.46058709458953E-05
 -4.05602602196996E-05 -2.97651580308896E-05 -5.32015684297841E-05 -3.80790021786417E-05  1.02884981595042E-06
  8.35712631711013E-07 -1.14516200372145E-06 -2.24504670982880E-06  3.16096507523586E-06 -1.01859387313755E-05
 -3.47428221537631E-06  9.17746587691474E-07  3.13766376488512E-07 -8.17264202592927E-07  7.80654043722429E-05
  3.49989584722310E-05  1.37597707796391E-06 -4.55214435215886E-07 -4.83135811225576E-07  9.20334204947626E-05
  3.62792338667676E-05 -5.07882245636885E-06 -2.00302166825174E-06  2.96392816143706E-06 -1.39998072705379E-06
 -5.74319845546732E-06 -1.80169996451430E-06  1.27144748065649E-06  1.25923059847475E-06  1.91781666887937E-05
  1.02256394407163E-04  3.90486283110777E-05 -2.79009143046820E-05 -1.23046810439220E-05  2.24696618999826E-04
  1.55442585186290E-04 -1.30270501932485E-05 -4.64085370018051E-06 -1.17377781867842E-05 -6.63131863653680E-06
  5.37540023140642E-07  1.85121442887727E-06  4.58124055651022E-06 -4.81391233807247E-05 -2.36199417596219E-04
 -7.08296095926371E-05 -4.41489788719592E-06 -8.99928584590176E-06 -4.50453964247712E-04 -3.10066291415238E-04
 -7.10575391252990E-06 -9.74396564908182E-06  9.80371816325977E-06  5.60511598364228E-06  1.88198176148180E-06
 -3.38642071617631E-06 -6.85592479830851E-07  1.31234436313249E-04  5.33096485031721E-05 -7.86859114865282E-07
 -3.74089265622305E-06 -6.14855179142727E-07 -3.70726787000148E-04 -1.66882853620663E-04 -8.03198314945862E-06
 -8.79863158811793E-06 -4.31174636409405E-06 -3.41195538864924E-04 -1.44606122728928E-04  2.46130635144990E-06
 -6.95154917307446E-06 -1.95423401381168E-06  3.63996141712745E-05  1.93551317229388E-04  7.35691033400907E-05
  1.26379009587838E-04  8.00110355819108E-05  1.72932103115301E-04  1.19529991629442E-04 -7.24536603186385E-05
 -4.49466761668210E-05  1.16206246827034E-05 -7.03654174544353E-06 -2.49930297697361E-06 -1.22094791714066E-06
  1.13502254270735E-06  1.28326107000974E-04  5.65298914277771E-05 -2.04988744283545E-06 -3.09844304115597E-06
  9.73228000286555E-07  4.32782212644316E-05  1.90374730877873E-05 -1.34731760088721E-06  1.90946784584120E-06
 -3.11431027364563E-07  4.38130017919544E-06  1.78924728625886E-05  2.54666501103210E-06  1.89397618657377E-05
  1.10756299717224E-05 -5.19551711433773E-05 -3.70198126673439E-05  1.30697442085140E-05  7.22045152338572E-06
  1.95944746330478E-06  1.87873620798862E-06  1.40106936370410E-06 -1.23061723247924E-06  1.45300725016242E-06
 -2.41769753834014E-06 -1.64097354545217E-05 -8.86459583132001E-06  1.69125171261246E-05  1.29066775746221E-05
 -5.44585324436318E-05 -3.79430383630582E-05  1.34911245564484E-05  8.93428038544979E-06 -1.22939170379297E-06
 -1.93679681609751E-06  6.33904094404379E-07 -1.76350400831837E-06 -2.63807837137410E-06 -1.72024591843014E-05
 -9.60047777709535E-05 -4.04547852338377E-05 -9.11848632310797E-05 -6.36049223994788E-05 -3.22005638147993E-06
 -2.64851435324812E-06 -6.03908129836983E-05 -4.37165034088784E-05  7.07648813910878E-07  2.29103858846939E-06
  6.89767042509750E-07 -2.94858897865263E-06  3.37266464973949E-06 -2.11099243933621E-05 -8.47647283223317E-06
 -5.49607073269627E-07  9.34703026888010E-07 -5.23010458513551E-07 -3.53319600936782E-05 -2.06778600008796E-05
  1.93809827302153E-06  4.35680590337146E-07  1.43936264137621E-06 -6.58456766835287E-05 -3.25334716937066E-04
 -1.04540075332517E-04 -1.72137946306965E-04 -1.17309702926085E-04  2.23859276377385E-04  1.52684871656554E-04
 -4.32298696888213E-05 -1.39565121201187E-05  1.18787182960946E-05  5.54831712888567E-06  4.77585996017487E-07
  2.29214861379030E-06 -3.34923701688176E-06 -1.48641319206724E-05 -7.98835066215704E-05 -3.12848947281097E-05
 -1.34737192691980E-04 -9.73674932390856E-05  5.66934615207907E-05  4.01275774950243E-05 -7.80607628392282E-05
 -4.65064401009691E-05 -2.99189329336483E-06  4.64194378410936E-06  7.51828075427043E-07 -4.63140399486614E-06
 -3.48917990289272E-06  5.56162431500817E-05  2.41710343096540E-05  3.85644921195090E-06 -3.22194981755955E-06
  1.57319382649969E-06 -9.02103278576367E-04  1.08160449741608E-04 -2.66118363210287E-05 -8.04760775305905E-04
 -3.79131009665123E-04 -6.58618955173385E-05 -6.85074594887524E-05 -1.13892178116237E-05  5.79776210146409E-06
  5.72057910408349E-06 -9.35966974977217E-05 -4.88285862686096E-05  6.23750021072627E-06 -5.61248792894977E-06
  4.74334240721618E-06  5.34588833285643E-06  7.58878445635371E-07  8.38270981610588E-08  1.85389384476408E-06
 -1.18753258282957E-07  7.77403217857362E-06  1.95520036034127E-06 -3.80269445808707E-07  1.52023898927016E-06
 -3.83020536613047E-07  6.55479421999842E-04 -2.96631115019596E-05 -6.63720443998375E-05  1.93783093968001E-04
 -8.88407909784168E-04 -6.55180996026745E-04  2.96671673738346E-05  6.63446169606198E-05  1.93707640851258E-04
  8.88041593865576E-04
* ORBITAL    1   16
 -1.56791836853966E-05  6.23518740101918E-05  1.33931178035792E-04  1.16663635556333E-04  5.65375845794466E-05
  4.69578889809877E-08  1.43226440531152E-08  7.50582561679941E-05  2.30150154715687E-05  1.23886972722650E-10
 -2.91871188041749E-09 -2.58373412353291E-05 -2.97425643803674E-05 -5.17153373436431E-05 -3.43765090193756E-05
 -3.63537409700905E-04 -1.89336865704535E-04 -9.81639479131891E-07  1.67661001888782E-06  7.59480983596328E-08
  5.89866692608564E-08 -1.50774347752017E-04 -1.22210714626193E-04  5.35564560054724E-10  4.64852728340862E-09
 -3.39395998791678E-06 -1.22233380458076E-06  1.66964354663386E-05 -6.75550985361758E-05 -1.97415814753994E-04
  7.36406880461218E-05 -1.80499135968728E-04 -8.79713243300007E-05  4.96468577556788E-08  8.43335679786533E-09
  2.11570483820525E-04  9.97302386382051E-05  3.80106279245623E-09 -1.15498439520429E-08 -9.98998827630438E-06
  6.30732580681997E-05 -8.93699865463942E-06  1.39345146555463E-04  7.38948237185182E-04  2.79546449360463E-04
  4.05168195361704E-04  2.74279125963790E-04 -8.95151222426215E-08 -5.95878352614159E-08  2.30515881873947E-04
  1.53610988154819E-04 -4.54824926210303E-09 -2.50855841440077E-09 -1.24290982158355E-06  1.71131384676030E-05
  2.64644237452940E-05 -5.30777084460757E-05 -2.52115145326881E-04 -7.64190841295025E-05  5.56849877093080E-05
  3.25562109571112E-05  1.64206101530644E-08  1.02690178405113E-08  3.16301260671680E-05  1.87213726294160E-05
  1.06284102778747E-09  7.04481837323741E-10 -8.68973706691280E-06  6.43582899838689E-06 -7.71170849814882E-06
  1.30338193786429E-04  6.86657244929999E-04  2.54358540671735E-04 -4.12105766613316E-04 -2.92194869426086E-04
 -3.31439545566013E-08 -2.12258149984223E-08  2.22360761873132E-04  1.49711044852206E-04  7.73748751619728E-09
 -4.50266597102731E-09  1.60533668636201E-06 -2.51487967892804E-05  4.03963545855327E-05 -6.09820906197380E-05
 -2.92555252848142E-04 -8.99498809368561E-05 -8.95023435563685E-05 -5.38803836691880E-05 -2.72140480458552E-09
 -3.24504564377505E-09  4.99079159389604E-05  3.08114144364036E-05 -5.15303626494178E-10  4.71781269435229E-10
 -8.22098332907848E-06 -6.39802346589219E-06 -9.52873614646890E-06 -2.37864296635762E-04 -1.35325874539923E-04
 -3.49601843643022E-07 -7.33597344061959E-09  8.72614033589897E-06 -5.88056883597259E-06 -7.41510326609497E-06
 -9.77407965075126E-07 -5.43741302588844E-10 -5.75861103149221E-07 -1.88112476147619E-05 -1.19075256260900E-05
  2.06852912015587E-06 -4.10062645616398E-11 -1.12474703747131E-06 -7.25108196526653E-05 -4.65655734688944E-04
 -2.37795511197892E-04 -2.00347821367904E-06  1.87469708179996E-05  1.46963071021044E-04  1.15630578889064E-04
 -7.65377515982130E-05 -9.39553909802107E-05  1.10209843949536E-05 -2.99866262702788E-05  1.36422584075406E-05
  3.53160129539142E-05  2.20942342591157E-05  1.54270175499343E-05  1.23074586689462E-04  8.23983668169978E-04
  2.82184670349553E-03 -2.37800504056574E-04 -3.84386274672235E-04  1.94025738537957E-06  4.25591441074737E-05
  1.55978496964340E-04  1.69743549931902E-05 -2.55204695639060E-05  3.33719028202841E-05  7.24784948432861E-04
  2.51339857828351E-03  2.73465377262872E-04 -3.06129555330372E-04  1.91628096620550E-05  4.21632608507760E-04
  1.37531596777255E-03  8.68064706991353E-05 -2.50287823398801E-04  8.00311182507248E-05  1.19636431644177E-04
  6.06266383429963E-05  7.88214767611475E-04  1.12016486150736E-03  4.85938128403203E-04 -1.51205740436328E-04
 -2.23675272227777E-04 -1.18111831900749E-04  2.77395305192140E-05  4.78389282059424E-05  3.31489706104972E-05
 -6.94273862149245E-04 -9.99064156146336E-04 -4.58593440781274E-04 -1.38217627493744E-04 -1.52915269090071E-04
  9.73072441925706E-06  9.43399592215691E-06  3.63194563424599E-05  4.24970506656228E-05 -1.25750373052014E-04
 -1.41118079887014E-04  7.70057192917540E-06  1.19582299457552E-05 -1.93411285708568E-04 -2.13163750072715E-04
 -1.94636193563565E-05 -2.39956160891864E-05 -2.31577759379127E-06 -2.89547695587726E-05  6.95625643193648E-07
 -1.94686132314856E-05 -1.39685747425571E-05  1.44386549987775E-06 -2.19648529735076E-06 -3.37039224831470E-06
  1.61220625344820E-05  5.67540393031735E-05  2.35955097710429E-05 -5.12853097684273E-05  1.17987578954102E-04
  1.13214220888568E-04 -8.28977861380960E-05 -7.30526149662449E-05 -1.70766616526020E-04 -1.58645385689408E-04
  2.16001659061726E-05 -3.16702002766829E-05 -1.54849276783762E-05  2.23854632820260E-05  1.10350946803523E-05
 -7.09162369365922E-06 -1.80207516116529E-04 -1.21276656158888E-04  7.19387611963962E-05  6.75183336691496E-05
 -2.57110488456349E-04 -2.18864113664151E-04 -3.73953777416697E-06  1.11606149503784E-05  2.69922884101064E-05
  9.54176643194642E-06  2.20829437410484E-05  5.99719636614085E-06  1.88729629614285E-05  6.18591462682053E-06
 -3.41318631261827E-05 -6.78416948871586E-05 -2.81740359150397E-04 -2.08004729875773E-04  4.06460973671790E-05
  4.16850992429401E-05 -2.76272790153728E-04 -2.29648609541428E-04 -9.22179073864718E-06 -2.19053503951371E-05
  1.46262150058353E-05 -1.51027938057483E-05  4.61856689174440E-05  1.22999944899160E-05  5.33421355561396E-05
  1.22959182590273E-05  9.43273366511507E-06  4.96280434003078E-06 -4.89222257775656E-05 -3.34136759053646E-05
 -1.64299883042365E-05 -1.09966481079057E-05 -4.20649615179802E-06  4.98375339592010E-06  4.65678754561376E-06
 -2.62545539241570E-06  4.20542112024780E-06  2.58658370762598E-05  3.38582340976990E-05 -2.54745529339178E-05
 -1.26394190001448E-04 -1.27887451677078E-04 -3.01697456003403E-04 -2.71034983929554E-04 -2.85537182972867E-05
 -1.78524666526543E-05 -1.37031987871526E-05 -8.19209883350630E-06  8.80918417702417E-06 -9.37873195194342E-06
  1.00807321658852E-05  5.49090833618795E-05  1.08411376693960E-04 -4.15610355755677E-06 -5.41756078125250E-05
 -6.51643661526961E-05 -5.17690784846529E-05 -5.26770273066514E-05 -9.17577138740956E-05 -1.04337811347957E-04
 -1.32238202736141E-05 -2.85366935527359E-05 -8.33727853740747E-06 -1.26603114997698E-05  1.62474679312458E-05
 -6.01601318755857E-05 -2.85497628991151E-04 -7.92577147083849E-05  1.43152794698410E-04  9.55510055548171E-05
  4.95335424466213E-04  3.36379536265994E-04 -8.50379613094420E-05 -6.07155563818031E-05 -1.98289323083031E-06
 -4.28821469705018E-06  3.55274183130222E-07 -4.94878577958224E-06  4.12470297682998E-06  7.06850369474871E-01
 -1.06687483517578E-03 -1.95182685765047E-03  7.98620285545216E-05  1.83653623367649E-05  2.28283468462309E-03
  8.19484145228961E-04  1.39482897962814E-03  3.09260516882814E-04 -1.79975433876835E-05 -2.68188435797855E-04
  2.17961221067138E-04  4.19165016174824E-05 -1.85662471881965E-04  7.50039010505358E-06 -3.69988845391169E-05
 -3.75185841595728E-05  5.42030822449433E-05  3.38309122699563E-05 -4.01385815058458E-05 -1.90972709039388E-05
 -2.62952431691690E-05 -8.54498069852673E-06 -2.45930865481157E-05  1.09110481797523E-05 -6.09430624197457E-06
  1.48362861588495E-05 -5.90460349888260E-06  3.08631349442025E-05  8.80793261199243E-05  1.67416983902648E-05
 -6.71916606604701E-05 -4.90353128591315E-05 -4.24803804901588E-05 -2.14121980726865E-05 -3.90368172980117E-05
 -2.61632535325960E-05  1.29439726114023E-05  5.22946734813179E-06 -8.84363544690855E-06 -1.14107769051950E-05
 -2.21219744002996E-06  5.34622539752184E-07  1.72469261497191E-05  1.20113158982390E-05 -1.99310816948880E-04
 -1.27710682670597E-04 -2.07907368416387E-04 -1.44468903532678E-04  1.70953919029871E-04  1.20173619353659E-04
  1.46338961204528E-05 -5.39629532130942E-06 -3.40721296729692E-07 -1.56911327257074E-05  1.85917692636460E-06
 -1.61338104950598E-05 -7.58086417926807E-05 -2.15921034003460E-05 -1.71131182382948E-06 -6.06090162388163E-06
  3.76633587693965E-05  2.43783578754185E-05  4.96319189063991E-06  5.61055845457553E-06  4.90466350029979E-07
  5.64567965965649E-07 -1.65344697810528E-06 -1.98892012118563E-06 -2.39586373494421E-06  3.98471707690462E-05
  1.97950009804107E-04  6.69925072520865E-05  8.56339724737219E-06  7.24800462827020E-06 -1.41556065259458E-04
 -9.58343832535629E-05 -2.34582105025467E-05 -1.62552336698682E-05  2.74378015330857E-08  6.01831170727030E-06
  3.64943262011640E-06  1.98682414064147E-06  4.65048149530543E-06  1.83043668133720E-06  8.61892621666767E-06
  2.50141521764275E-06 -1.26350118438613E-05 -8.99807342500280E-06  4.25495149797507E-05  2.93911891095293E-05
  8.87620149119028E-06  5.61980633511954E-06  8.18964911222104E-07 -1.09192377173891E-06 -7.01426554089201E-09
  7.70119727850690E-07 -1.17891697239385E-07  1.28013005780245E-06  5.69964915180389E-06  6.57584686450112E-07
  1.49773767740356E-04  1.05904848660206E-04  3.20687341466700E-05  2.27029269621731E-05 -9.13210800552918E-05
 -5.60515870763450E-05  1.44722522207275E-06 -4.43062617143995E-06 -1.89781805815157E-06  4.22678997581000E-06
 -7.11220950768338E-06 -2.12893491653864E-05 -1.06251068391785E-04 -3.66154509915490E-05  6.30716517337590E-05
  4.31587931224595E-05  1.59664787304723E-05  1.27822642585595E-05 -4.61841838011213E-05 -3.23971481065383E-05
  3.80599656913575E-07 -1.89077638567132E-06 -2.28758340029872E-06 -1.56792241178881E-06  2.73837623043338E-06
 -6.89034027872110E-06 -3.03025065817122E-06  3.32785793594564E-07 -2.35962826487340E-07 -4.09819025708638E-07
  9.34187174494278E-05  4.09118374723044E-05  8.91301924969636E-07  9.98881518957430E-08 -1.13504519451574E-07
  7.23654568432874E-05  2.43918222891513E-05 -4.93887191392584E-06  2.37128004609138E-07  2.96670034186499E-06
 -4.55858084316371E-06 -6.08027344414009E-06 -1.62960580512783E-06 -6.05277675688952E-07  1.23794104916086E-06
  2.85443776325057E-05  1.43116065891807E-04  5.12843440218622E-05 -5.01387940305383E-05 -3.28299793588390E-05
 -2.19704479858410E-04 -1.50106946859115E-04 -2.84580949277989E-05 -1.79869901642026E-05  1.00258423352999E-05
  5.76868097711738E-06  5.32378996149805E-06 -4.54329819286434E-06  3.49529170331657E-06 -4.54667886063670E-05
 -2.09020371775685E-04 -5.20355879155388E-05 -1.03981687468107E-04 -7.13804047887526E-05  5.10378113981253E-04
  3.43563245697660E-04 -5.77642875968704E-05 -3.96931561995870E-05 -5.62121481424336E-06 -4.68052202029522E-06
  9.89778817807465E-08  6.73736336969802E-06  7.54168983651168E-06  1.36555889375443E-04  5.51091006921200E-05
 -1.00933859086371E-06  2.08728586412283E-06 -7.06624808141384E-07 -4.54306071528305E-04 -2.07963346434700E-04
 -7.83134592493316E-06  8.21229583895984E-06 -4.31079108783631E-06 -4.34591318606689E-04 -2.00000709961336E-04
  6.39567258366491E-06  6.61666508858993E-06 -4.28659542733350E-06  4.58408111727638E-05  2.35187443602902E-04
  8.52622728749403E-05  8.71908518170937E-05  5.68335791961463E-05 -2.36163503016706E-04 -1.61050341732108E-04
 -4.72411497922951E-05 -2.75410660828076E-05 -1.27740617829310E-05  6.52870440693904E-06  2.56663714925645E-06
  1.94271577857544E-06  3.90964849971062E-06  1.43393388108351E-04  6.08093650114924E-05 -1.81223702003025E-07
  3.37655299583226E-06 -5.06615588456241E-07  5.49690458319612E-05  2.32966945408291E-05 -7.52351356445380E-07
 -2.15000128805269E-06  1.06433559067125E-07  5.40297907390711E-06  2.32566505806314E-05  4.64085821535806E-06
  1.67095739659016E-05  9.86759277715020E-06  3.06711295533232E-05  2.19454684342181E-05  1.13490971248819E-05
  5.96333318675529E-06 -4.58704324765863E-07 -9.33766576017161E-07  1.44732118394720E-06 -1.31884834502559E-06
  1.63001721433322E-06 -8.85443352690707E-06 -4.78784847872343E-05 -1.88961429108669E-05 -5.07788944248560E-06
 -2.15084413670720E-06  3.68286209516646E-05  2.51720842479403E-05  1.27331335499940E-06  3.14383987668170E-07
  1.04537766358984E-06  1.81594433611215E-06  9.36039545119062E-07 -6.05918246308765E-07 -1.17978555265129E-06
 -1.59150293211898E-05 -8.92455096111735E-05 -3.79270090561480E-05 -6.42886848480500E-05 -4.45849668623936E-05
 -1.37608810912087E-05 -9.43473927016932E-06 -4.55930633954163E-05 -3.28842414144877E-05 -2.87478549072770E-06
 -3.64801258537370E-06 -4.22345349408654E-08 -3.22650642518345E-06  2.72023506275515E-06 -1.50017057390270E-05
 -7.00156827145585E-06  5.65326845926300E-08 -7.66134107345813E-07 -1.57977876373019E-07 -2.22110777906611E-05
 -1.37874141749692E-05  1.90123471747478E-06  4.47625199745659E-07  1.42713027379971E-06 -6.34621101525535E-05
 -3.15984213302578E-04 -1.04867338095012E-04 -1.17644492456231E-04 -8.20942741212304E-05 -1.15220599948664E-04
 -7.85321539741583E-05 -1.19705777562754E-05  3.40825212689686E-06 -1.35083937976723E-05 -4.77670766763697E-06
  2.33106690865372E-06  3.72551247460705E-06 -5.50182086490466E-06  1.29112167147823E-06  9.72882185050017E-07
 -6.15936403792897E-06 -9.21552877516802E-05 -6.98573308349052E-05  3.58496063044215E-06  2.44192727284044E-06
 -5.06949288815070E-05 -2.80473768490978E-05  2.31564969759025E-06 -3.82163614195285E-06 -6.52386628728204E-07
 -3.25248369400482E-06 -4.82335653306191E-06  3.48614200010774E-05  1.10160282445247E-05  3.32897597716464E-06
  1.31960406077261E-06  1.41230919217450E-06 -8.50878519654806E-04  1.40211927350482E-04 -2.65690272739467E-05
  8.10499378189046E-04 -3.77074504125681E-04 -3.83913204498851E-05 -5.49490972331142E-05 -1.28121586681661E-05
 -6.65899550210058E-06  6.83974619721919E-06 -6.33073359101661E-05 -3.44884037636899E-05  7.33238257017703E-06
  5.03650134784472E-06  5.53747924157951E-06  6.25958298412699E-06  1.35710583571054E-06  1.16547519669808E-07
 -1.36845037681082E-06 -1.45180140497185E-07  5.00867039569701E-06  1.12733299078858E-06 -4.45273188488524E-07
 -9.21488992885846E-07 -3.66701383516635E-07 -7.25341514024798E-05 -4.65812249573567E-04 -2.37879971329096E-04
 -2.00272418000719E-06  1.87582327303321E-05 -1.47024596584643E-04 -1.15678886728239E-04 -7.65717939140521E-05
 -9.39945211869762E-05 -1.10276247560663E-05  2.99980518653921E-05  1.36455907003477E-05  3.53303088436323E-05
  2.21025653757168E-05  1.54330520516157E-05  1.23122812486089E-04  8.24306013959499E-04  2.82285230972947E-03
 -2.37982645098345E-04 -3.84606160683771E-04  1.94126344475385E-06  4.25805132142444E-05  1.56059287522578E-04
  1.69857376221473E-05 -2.55292250115530E-05 -3.33855110922733E-05 -7.25089641222996E-04 -2.51454453692826E-03
 -2.73644167727129E-04  3.06198978289087E-04  1.91690626871154E-05  4.21774191721399E-04  1.37571923093928E-03
  8.67839081638857E-05 -2.50436366431404E-04 -8.00624450750085E-05 -1.19681961082528E-04 -6.06478852299558E-05
 -7.88590592606442E-04 -1.12071104974936E-03 -4.86189518922123E-04 -1.51258709475695E-04 -2.23750953094734E-04
 -1.18150148754950E-04  2.77552341416145E-05  4.78652325968212E-05  3.31657929140144E-05 -6.94575740412533E-04
 -9.99497382736630E-04 -4.58790746909413E-04  1.38274610508272E-04  1.52978394863435E-04 -9.73427276160289E-06
 -9.43727027782395E-06 -3.63304579841862E-05 -4.25100750015657E-05 -1.25798300106405E-04 -1.41170483905690E-04
  7.70341963414630E-06  1.19625385009392E-05 -1.93491199224431E-04 -2.13251757006514E-04 -1.94715774857597E-05
 -2.40056154041507E-05  2.31673869439533E-06  2.89655960301580E-05 -6.96352225065432E-07  1.94758748955285E-05
 -1.39747151640669E-05  1.44437793836467E-06 -2.19964528604813E-06 -3.37179738319229E-06  1.61284655919615E-05
  5.67766757189997E-05  2.35960126311294E-05 -5.13102880418188E-05  1.18036828050208E-04  1.13262936597552E-04
  8.29343992349927E-05  7.30849172834191E-05 -1.70826662423415E-04 -1.58701579771076E-04 -2.16075461779773E-05
  3.16833605384860E-05 -1.54904077417169E-05  2.23936980189432E-05  1.10407150039383E-05 -7.09109369383470E-06
 -1.80206186845371E-04 -1.21284882560979E-04  7.19690140799467E-05  6.75451470891643E-05  2.57235378127598E-04
  2.18969856157907E-04 -3.74785741078933E-06  1.11575991762211E-05 -2.70025523428144E-05 -9.54632372246794E-06
  2.20906676264146E-05  6.00290955358500E-06  1.88815338887418E-05  6.19978081434054E-06 -3.40861440655083E-05
 -6.78479900535086E-05 -2.81855144467161E-04 -2.08093275389756E-04 -4.06602103268123E-05 -4.17013819154200E-05
 -2.76386743264420E-04 -2.29741927294132E-04  9.22854144006814E-06  2.19137543392968E-05  1.46286635700975E-05
 -1.51080853056252E-05  4.62040208005300E-05  1.23074354539403E-05  5.33762616005135E-05  1.23050561827658E-05
  9.46144605653982E-06  4.98156477900097E-06  4.89484992724255E-05  3.34312169911607E-05 -1.64221674216245E-05
 -1.09910146397870E-05  4.20898911661599E-06 -4.98552181621744E-06  4.65855512570063E-06 -2.62594684736288E-06
  4.20781705788876E-06  2.58768118175210E-05  3.39100078358920E-05 -2.54620565011650E-05 -1.26427273970840E-04
 -1.27923316365068E-04  3.01816691987757E-04  2.71144157363337E-04 -2.85750232935352E-05 -1.78686336604334E-05
  1.37091497387429E-05  8.19495961440842E-06  8.81183204900027E-06 -9.38504463687824E-06  1.00857934464623E-05
  5.49288820838236E-05  1.08436172864956E-04 -4.16581955658087E-06 -5.41974766954102E-05 -6.51921356191585E-05
  5.17980050100091E-05  5.27059064860973E-05 -9.17831501074282E-05 -1.04369623000508E-04  1.32270877510700E-05
  2.85481284792371E-05 -8.33920774127657E-06 -1.26648633727327E-05  1.62552731141135E-05 -6.01756300587554E-05
 -2.85572094598414E-04 -7.92776257506235E-05  1.43220164956756E-04  9.56001073628494E-05 -4.95479687214868E-04
 -3.36478616493887E-04 -8.50833495389290E-05 -6.07500857788235E-05  1.98056269431930E-06  4.28972814511733E-06
  3.56555975703213E-07 -4.94787835736369E-06  4.12776899799990E-06  7.07137871870390E-01 -1.06735459756854E-03
 -1.95264339419270E-03  7.98944508737018E-05  1.83727400023993E-05 -2.28378420462905E-03 -8.19833211637924E-04
  1.39539970975783E-03  3.09390072650145E-04  1.80051272961860E-05  2.68298932992111E-04  2.18049378586133E-04
  4.19331107219824E-05 -1.85734023600095E-04  7.50302519142515E-06 -3.70155066248527E-05 -3.75347529704715E-05
  5.42253157644385E-05  3.38450973268185E-05  4.01494906505599E-05  1.91007197924509E-05 -2.63054859614744E-05
 -8.54793606858960E-06  2.46025944351861E-05 -1.09154010434515E-05 -6.09662009466649E-06  1.48422552826156E-05
 -5.90700321879793E-06  3.08739867131040E-05  8.81105330431693E-05  1.67461244247401E-05 -6.72188565354008E-05
 -4.90554628865743E-05  4.24903410213682E-05  2.14152016761069E-05 -3.90524572197725E-05 -2.61736492789938E-05
 -1.29487461567192E-05 -5.23157338383318E-06 -8.84693441207545E-06 -1.14153430768245E-05 -2.21295107475268E-06
  5.36099040457348E-07  1.72606458535034E-05  1.20189855688840E-05 -1.99373800992700E-04 -1.27750960928409E-04
  2.08028442952482E-04  1.44552401485092E-04  1.71014462520896E-04  1.20217325120861E-04 -1.46389011153795E-05
  5.39848125294177E-06 -3.41446588797732E-07 -1.56971932040732E-05  1.86021228062101E-06 -1.61375612626070E-05
 -7.58256374304807E-05 -2.15964330607556E-05 -1.72044481014230E-06 -6.06899217532825E-06 -3.76836019997391E-05
 -2.43918804202406E-05  4.97059527851763E-06  5.61651598670993E-06 -4.90608958076017E-07 -5.64831619615422E-07
 -1.65422576715158E-06 -1.98938766823854E-06 -2.39725151758401E-06  3.98650873201719E-05  1.98039204443963E-04
  6.70225824221979E-05  8.54538603580265E-06  7.23634448980716E-06  1.41618029423659E-04  9.58760591696681E-05
 -2.34546012585167E-05 -1.62525753844602E-05 -2.78727509961729E-08 -6.02071094561370E-06  3.65074770018444E-06
  1.98711476918943E-06  4.65269024592213E-06  1.83045535221529E-06  8.61875631120371E-06  2.50110172112798E-06
 -1.26392443807744E-05 -9.00110893844644E-06 -4.25739996914336E-05 -2.94082699891395E-05  8.87906987714143E-06
  5.62163793808152E-06 -8.19696984694380E-07  1.09263589619336E-06 -7.09993926434588E-09  7.70311628521311E-07
 -1.18002626046159E-07  1.27381293885217E-06  5.66680306070806E-06  6.45966443100826E-07  1.49847607916566E-04
  1.05955862421053E-04 -3.20601019811442E-05 -2.26969748027480E-05 -9.13694844510213E-05 -5.60824054300793E-05
 -1.44759051956141E-06  4.43279279951622E-06 -1.89793320918927E-06  4.22893584976493E-06 -7.11439811011719E-06
 -2.12982525792609E-05 -1.06295897865881E-04 -3.66312823405535E-05  6.31039345052299E-05  4.31811210928287E-05
 -1.59823977568106E-05 -1.27940083900682E-05 -4.62059382566923E-05 -3.24127116979378E-05 -3.80173125822227E-07
  1.89111168982861E-06 -2.28804061339562E-06 -1.56883620039674E-06  2.73968054593161E-06 -6.89465683800156E-06
 -3.03173381649728E-06  3.33146885553692E-07  2.36101148690511E-07 -4.10143852917875E-07  9.34506346147114E-05
  4.09261821967276E-05  8.91850119546126E-07 -1.00101099273019E-07 -1.13692283414165E-07  7.24038491246735E-05
  2.44069671696432E-05 -4.94093990520913E-06 -2.37956963404297E-07  2.96790314447318E-06 -4.55937392972003E-06
 -6.08272505217281E-06 -1.63033566904575E-06  6.05780104339142E-07  1.23845120986888E-06  2.85521990182764E-05
  1.43157777709477E-04  5.13002725385598E-05 -5.01503620394946E-05 -3.28351154325210E-05  2.19795855192121E-04
  1.50170161247324E-04 -2.84635196103505E-05 -1.79889527782771E-05 -1.00306205092869E-05 -5.77138047124160E-06
  5.32400323439978E-06 -4.54252929335592E-06  3.49716299359941E-06 -4.54865278484567E-05 -2.09117274990215E-04
 -5.20647020452813E-05 -1.03983495543085E-04 -7.13840797743090E-05 -5.10561443781703E-04 -3.43689422406964E-04
 -5.77671817028359E-05 -3.96971251324273E-05  5.62519561870918E-06  4.68279979920029E-06  9.97519898788487E-08
  6.73596745905143E-06  7.54140440163924E-06  1.36609294523742E-04  5.51307992025748E-05 -1.00964955063004E-06
 -2.08880616264818E-06 -7.06870095696275E-07 -4.54456773529709E-04 -2.08031208384933E-04 -7.83460624585444E-06
 -8.21586419997677E-06 -4.31254118150244E-06 -4.34729856399322E-04 -2.00059431471975E-04  6.39667510072860E-06
 -6.61949096924614E-06 -4.28739108772267E-06  4.58555481544704E-05  2.35265806546842E-04  8.52920601761894E-05
  8.72422723617698E-05  5.68661442322362E-05  2.36233611536264E-04  1.61098805073619E-04 -4.72706258281138E-05
 -2.75593580129831E-05  1.27787824691031E-05 -6.53156256942706E-06  2.56562800452382E-06  1.94222801820206E-06
  3.91011599287535E-06  1.43445506462372E-04  6.08323126665302E-05 -1.82057871664645E-07 -3.37780732241873E-06
 -5.06219951183218E-07  5.49860850542515E-05  2.33041720390971E-05 -7.52907373368737E-07  2.15081483729326E-06
  1.06301687045004E-07  5.40464641393049E-06  2.32633446592195E-05  4.64169755002635E-06  1.67168204953402E-05
  9.87179520656637E-06 -3.06919214425567E-05 -2.19602875665842E-05  1.13541520401699E-05  5.96609857857288E-06
  4.59492742958668E-07  9.34526657061711E-07  1.44789368100373E-06 -1.31934564299245E-06  1.63061597675712E-06
 -8.85520125374011E-06 -4.78841102352736E-05 -1.88994257327337E-05 -5.07092395096463E-06 -2.14557525445507E-06
 -3.68502071311285E-05 -2.51871516751909E-05  1.27884763274660E-06  3.18029278915751E-07 -1.04587767901710E-06
 -1.81673032403809E-06  9.36310438320105E-07 -6.06643364826713E-07 -1.18084290286053E-06 -1.59217233192291E-05
 -8.92830576394518E-05 -3.79429733845805E-05 -6.43249248560215E-05 -4.46102940616701E-05  1.37592516434075E-05
  9.43346976714895E-06 -4.56171415256652E-05 -3.29017103554095E-05  2.87507530841742E-06  3.64894486629957E-06
 -4.19433215167278E-08 -3.22771358024324E-06  2.72161371223303E-06 -1.50101266438874E-05 -7.00494512857943E-06
  5.63094110654161E-08  7.66506576544265E-07 -1.58190575261076E-07 -2.22250655190976E-05 -1.37956346706573E-05
  1.90201151644897E-06 -4.47453492702251E-07  1.42770921564451E-06 -6.34889643356107E-05 -3.16116926515435E-04
 -1.04909999246208E-04 -1.17717164925374E-04 -8.21437836379686E-05  1.15310629499195E-04  7.85935499473126E-05
 -1.19897811068785E-05  3.40148268775659E-06  1.35132304026915E-05  4.77896297013072E-06  2.33126909982724E-06
  3.72643238996727E-06 -5.50316523635713E-06  1.28483701772983E-06  9.39141062296310E-07 -6.17255436317477E-06
 -9.22086357588349E-05 -6.98959611221717E-05 -3.56095635139368E-06 -2.42497803477529E-06 -5.07258245878137E-05
 -2.80657214066646E-05 -2.31690069107081E-06  3.82349760496898E-06 -6.52062558536935E-07 -3.25437282471928E-06
 -4.82474873291597E-06  3.48829816537938E-05  1.10254088302160E-05  3.33052062060786E-06 -1.32092037802021E-06
  1.41293826123914E-06 -8.51245515398610E-04  1.40255912886404E-04 -2.65798451591364E-05 -8.10826717141217E-04
 -3.77228713155716E-04 -3.84181712754711E-05 -5.49769610996167E-05 -1.28167840906117E-05  6.66134727121455E-06
  6.84206970692942E-06 -6.33451768615738E-05 -3.45082268593857E-05  7.33493239714225E-06 -5.03876319596274E-06
  5.53941222536757E-06  6.26190152471660E-06  1.35747795518506E-06  1.16591707793127E-07  1.36919910329247E-06
 -1.45234678052555E-07  5.01159527508697E-06  1.12804595113315E-06 -4.45424094864382E-07  9.22098413502559E-07
 -3.66855324221301E-07 -7.33363631962311E-04 -9.85000464523329E-06  6.74210393656628E-05 -1.85494788995217E-04
  9.00578931246003E-04 -7.33630068096029E-04 -9.83797616444361E-06  6.74480264042606E-05  1.85573584733017E-04
  9.00940118120062E-04
* ORBITAL    1   17
 -9.54502584631350E-09 -4.20850836132827E-08 -8.89948658144775E-09 -2.26897256466467E-08 -2.08247867200501E-08
 -2.78928066842641E-04 -1.87402695867596E-04 -2.03381586307208E-08 -1.19515681934569E-10  3.34148095625642E-05
 -4.38939895856137E-05  9.57783410075668E-09  7.03952271310622E-10 -5.23624889323088E-09  6.58590704959985E-09
  2.58400080206352E-08  9.83313995499969E-10 -4.38281027938004E-08 -4.66573782837496E-08 -1.57538967778217E-04
 -1.85476744266519E-04  5.73739961631629E-08  4.40623288284839E-08 -3.96852888803592E-05  1.57727772933340E-05
 -6.25358575915729E-10  4.28252604154999E-09 -2.01247057120087E-09 -1.67409020574216E-08 -7.45116657078039E-08
 -1.60191149966438E-08 -4.30415838523350E-08 -2.32892221584873E-08 -4.14718625920379E-04 -2.34445086538167E-04
  2.43894260473537E-08  1.37477833284154E-08  3.57107191210453E-07 -7.52625199041869E-06  5.82632407866620E-09
  1.01072165870243E-09  7.10501536447027E-09  5.57101391086766E-09  3.94223612285256E-08  2.36814735089543E-08
 -4.29152908916471E-08 -3.03399580002979E-08  4.00680932562561E-04  2.84268718277998E-04 -4.23682614500575E-08
 -3.12254067759044E-08  1.50427986916333E-06 -7.01053206262061E-07  1.39763693984144E-09  4.23223582353088E-09
 -2.83314945903440E-11 -3.15888819291870E-09 -1.54964884876586E-08 -4.56409422926734E-09  8.98560307319600E-09
  5.58277615603482E-09 -3.10596238732913E-05 -1.47796657912032E-05  9.90154139610707E-09  6.40802517157750E-09
 -9.33660942960576E-07  1.81515257038610E-06 -7.12072909054210E-10 -1.01557452201222E-09 -6.29997125382335E-10
  8.40709842858868E-09  3.92507296766548E-08  9.36532901520877E-09 -3.26812243189852E-08 -2.28648172566637E-08
  1.42234853893087E-04  9.52385320582307E-05  1.92959634300317E-08  1.37317013291584E-08  1.06082110980408E-05
 -4.65413025153879E-06  3.55956368934886E-10 -4.57789351583954E-10  3.56855741211112E-10 -2.75996843807675E-09
 -1.45210687351599E-08 -5.92662566845941E-09  4.26304056795703E-09  2.82460658626384E-09 -1.70582694429469E-05
 -1.10075076332752E-05 -2.54449412228882E-09 -1.65352217832246E-09  2.46079862365555E-07  1.10345464912442E-07
 -4.24317713833569E-11 -6.24899036574631E-10  5.45819939128714E-10  7.92690134215734E-08  1.87362954564534E-08
  4.38944457740057E-09  1.44108566703695E-05  5.19051034151293E-10 -4.23755860978999E-09 -1.57382595163591E-09
 -4.65095888765229E-10  1.40382944543232E-06 -4.26913445064112E-10  2.88272530815852E-09  1.11884438966184E-10
 -3.72329370655251E-10  6.35178548740666E-07  2.24408235345115E-10  2.20731518269268E-04  5.70905404610876E-04
 -8.12188456834703E-05 -2.20403038099455E-03 -1.39890398297894E-03 -3.28719575395025E-03 -2.04941464453547E-03
  1.39306247649895E-03  8.74735426441863E-04 -3.45363340596903E-04  2.05114243616555E-04  1.31575188318467E-04
 -9.14458106326002E-05  3.11883649952024E-04  3.48693779053284E-06  3.20259726051996E-05  3.04644690266388E-04
  7.86441445879054E-04 -5.21927382933090E-04 -5.02746823397882E-04  6.62301628593681E-06  2.52012926836634E-04
  6.56895721913501E-04 -1.33051044598821E-04 -3.55622319607625E-04  3.58749064110039E-06  1.27849778811111E-04
  5.03993357448699E-04  5.74037915827090E-05 -6.28651792553591E-05 -7.75625272728549E-06 -2.43046011306180E-04
 -7.08284684490095E-04  6.45598592514822E-05  2.99878594283912E-04  3.14146337112236E-04  4.28188665268766E-04
  1.55574399865069E-04 -2.58931736895996E-04 -3.71721578233581E-04 -1.63167721503756E-04 -1.63715098350123E-05
 -2.52017579083844E-05 -1.19556473960905E-05 -5.09810920744165E-04 -7.13244354339766E-04 -2.99564986645249E-04
  2.95232122052911E-04  4.15678339332063E-04  1.72991740090911E-04  1.00170436337979E-04  1.08527095135957E-04
 -1.33216783622103E-04 -1.53977112313996E-04  2.12290311903245E-05  1.85037142230528E-05  8.19908600180499E-05
  9.22798737074281E-05  5.00061996469525E-05  5.25155297748623E-05 -8.64105210492413E-05 -8.89098847835324E-05
  3.15920533005644E-05  3.80276502605282E-05  1.23476046272815E-05 -2.99757749749911E-05  1.85472600574703E-05
  3.85763254523320E-06 -1.13798093762895E-05  7.96956867136143E-06  6.62916730874214E-06 -4.55830061398612E-06
 -5.63046455395643E-06  7.06713917761279E-01 -4.13796191072472E-03 -2.82830140996338E-03  5.14982431666889E-04
  2.16273693728367E-04 -2.00671142068648E-04 -1.12438758868638E-03 -3.88119374100685E-04 -1.99288119489667E-04
 -3.70045100612497E-05  2.55883601507752E-05 -3.01227927907128E-05  4.92210311822755E-05 -5.64468143032060E-05
  2.39352738700508E-05  1.33190284758371E-04  3.10963989056587E-05 -2.60041331082838E-05 -2.09370482622102E-05
 -3.65977947248435E-05 -2.96486567470583E-05  1.40414121812206E-04  1.39219754242955E-04 -4.24667287874243E-06
  1.36700865420731E-05 -1.20661866551602E-05  1.56377662742399E-05  4.58637063379597E-06  1.34794987595820E-04
[truncated: 27,049,258 more chars]
