# Supplementary material for: In Search of the Reason for the Breathing Effect of MIL53 Metal-Organic Framework: An ab Initio Multiconfigurational Study
Source: Front Chem. 2017 Dec 5;5:111. doi: 10.3389/fchem.2017.00111 (PMC5723392; doi:10.3389/fchem.2017.00111)
Supplement: Supplementary file 2 [file DataSheet2.ZIP › Attached_files/bending_potentials/MIL53as_delta.molden]

[MOLDEN FORMAT]
    [N_GEO]
        16
[GEOCONV]
energy
1
1
1
1
1
1
1
1
1
1
1
1
1
1
1
1
max-force
1
1
1
1
1
1
1
1
1
1
1
1
1
1
1
1
rms-force
1
1
1
1
1
1
1
1
1
1
1
1
1
1
1
1
[GEOMETRIES] (XYZ)
99

C 1.86997614 -0.0 2.36697799
O -0.13093367 0.0 -0.25564831
C -2.14418641 -0.0 2.1913983
C 3.1918345 -0.0 3.12624352
C 5.6115682 -0.0 4.51612127
C -3.35523686 -0.0 2.87151437
C -5.72006539 -0.0 4.35288351
H -0.19469528 0.0 -1.14336159
H 6.55674312 -0.0 5.05902359
H -6.64379521 -0.0 4.93152204
C 2.01851617 3.411 -0.80651277
Cr -0.06283512 1.7055 0.69244277
O 1.44137843 2.299 -0.44498369
O 1.25016689 1.0915 2.01096413
C -1.99564637 3.411 -0.98209245
C -3.71644943 4.5707 -2.05471404
O -1.56704866 1.112 1.82986922
O -1.37583712 2.3195 -0.6260786
C -3.94644423 1.1734 3.24185691
O 0.00526343 3.411 1.64053384
O 1.44137843 4.523 -0.44498369
O -1.37583712 4.5025 -0.6260786
C 3.31066642 3.415688 -1.6159372
C 5.08428754 4.624007 -2.72696479
C 3.9018728 4.624008 -1.98627971
C 5.67549391 3.415688 -3.0973073
C 3.9018728 2.207367 -1.98627971
C 5.08428754 2.207367 -2.72696479
H 5.54492865 5.565474 -3.01551803
H 3.44123269 5.565474 -1.69772651
H 3.44123065 1.265901 -1.69772744
H 5.54492661 1.2659 -3.01551896
C 5.00663476 1.20832 4.16865133
C 3.79676894 1.20832 3.47371342
H 5.47797067 2.149787 4.43938408
H 3.32543207 2.149787 3.20298171
H -3.48580313 2.114867 2.95330368
C -5.12885798 1.1734 3.98254196
H -5.58949908 2.114867 4.2710952
H -3.24511356 5.512167 -1.78398229
C -5.53124968 3.36238 -3.09712185
C -4.92631628 4.5707 -2.74965292
C -4.92631628 2.15406 -2.74965292
H -5.39765215 5.512167 -3.02038467
H -5.39765215 1.212593 -3.02038467
C -3.11151602 3.36238 -1.70724511
C -3.71644943 2.15406 -2.05471404
H -3.24511356 1.212593 -1.78398229
H -0.01125977 4.27067367 1.41077835
H 1.95108356 5.179015 -0.76427216
H -1.879918 5.17642 -0.91561893
H 6.59922267 3.41569 -3.67594779
H -6.47642557 3.36238 -3.64002314
C 2.01851617 -3.411 -0.80651277
Cr -0.06283512 -1.7055 0.69244277
O 1.44137843 -2.299 -0.44498369
O 1.25016689 -1.0915 2.01096413
C -1.99564637 -3.411 -0.98209245
C -3.71644943 -4.5707 -2.05471404
O -1.56704866 -1.112 1.82986922
O -1.37583712 -2.3195 -0.6260786
C -3.94644423 -1.1734 3.24185691
O 0.00526343 -3.411 1.64053384
O 1.44137843 -4.523 -0.44498369
O -1.37583712 -4.5025 -0.6260786
C 3.31066642 -3.415688 -1.6159372
C 5.08428754 -4.624007 -2.72696479
C 3.9018728 -4.624008 -1.98627971
C 5.67549391 -3.415688 -3.0973073
C 3.9018728 -2.207367 -1.98627971
C 5.08428754 -2.207367 -2.72696479
H 5.54492865 -5.565474 -3.01551803
H 3.44123269 -5.565474 -1.69772651
H 3.44123065 -1.265901 -1.69772744
H 5.54492661 -1.2659 -3.01551896
C 5.00663476 -1.20832 4.16865133
C 3.79676894 -1.20832 3.47371342
H 5.47797067 -2.149787 4.43938408
H 3.32543207 -2.149787 3.20298171
H -3.48580313 -2.114867 2.95330368
C -5.12885798 -1.1734 3.98254196
H -5.58949908 -2.114867 4.2710952
H -3.24511356 -5.512167 -1.78398229
C -5.53124968 -3.36238 -3.09712185
C -4.92631628 -4.5707 -2.74965292
C -4.92631628 -2.15406 -2.74965292
H -5.39765215 -5.512167 -3.02038467
H -5.39765215 -1.212593 -3.02038467
C -3.11151602 -3.36238 -1.70724511
C -3.71644943 -2.15406 -2.05471404
H -3.24511356 -1.212593 -1.78398229
H -0.01125977 -4.27067367 1.41077835
H 1.95108356 -5.179015 -0.76427216
H -1.879918 -5.17642 -0.91561893
H 6.59922267 -3.41569 -3.67594779
H -6.47642557 -3.36238 -3.64002314
H 0.06902521 3.411 2.52824688
H 0.06902521 -3.411 2.52824688
X -0.06283512 0.0 0.69244277
99

C 1.869976 -0.0 2.366978
O -0.130934 0.0 -0.255648
C -2.144186 -0.0 2.191398
C 3.191835 -0.0 3.126244
C 5.611568 -0.0 4.516121
C -3.3310513 0.10576979 2.90509669
C -5.66795645 0.227883 4.42523853
H -0.194695 0.0 -1.143362
H 6.556743 -0.0 5.059024
H -6.5807791 0.2755834 5.01902176
C 2.018516 3.411 -0.806513
Cr -0.062835 1.7055 0.692443
O 1.441378 2.299 -0.444984
O 1.250167 1.0915 2.010964
C -1.995646 3.411 -0.982092
C -3.716449 4.5707 -2.054714
O -1.13283607 0.78691561 2.43278872
O -1.375837 2.3195 -0.626079
C -3.44989846 0.9981108 3.9313277
O 0.005263 3.411 1.640534
O 1.441378 4.523 -0.444984
O -1.375837 4.5025 -0.626079
C 3.310666 3.415688 -1.615937
C 5.084288 4.624007 -2.726965
C 3.901873 4.624008 -1.98628
C 5.675494 3.415688 -3.097307
C 3.901873 2.207367 -1.98628
C 5.084288 2.207367 -2.726965
H 5.544929 5.565474 -3.015518
H 3.441233 5.565474 -1.697727
H 3.441231 1.265901 -1.697727
H 5.544927 1.2659 -3.015519
C 5.006635 1.20832 4.168651
C 3.796769 1.20832 3.473713
H 5.477971 2.149787 4.439384
H 3.325432 2.149787 3.202982
H -2.62130376 1.66579215 4.15369118
C -4.61835104 1.05916741 4.69139862
H -4.70016008 1.77442194 5.50597293
H -3.245114 5.512167 -1.783982
C -5.53125 3.36238 -3.097122
C -4.926316 4.5707 -2.749653
C -4.926316 2.15406 -2.749653
H -5.397652 5.512167 -3.020385
H -5.397652 1.212593 -3.020385
C -3.111516 3.36238 -1.707245
C -3.716449 2.15406 -2.054714
H -3.245114 1.212593 -1.783982
H -0.01126 4.270674 1.410778
H 1.951084 5.179015 -0.764272
H -1.879918 5.17642 -0.915619
H 6.599223 3.41569 -3.675948
H -6.476426 3.36238 -3.640023
C 2.018516 -3.411 -0.806513
Cr -0.062835 -1.7055 0.692443
O 1.441378 -2.299 -0.444984
O 1.250167 -1.0915 2.010964
C -1.995646 -3.411 -0.982092
C -3.716449 -4.5707 -2.054714
O -2.01489104 -0.84651892 1.20802479
O -1.375837 -2.3195 -0.626079
C -4.38065683 -0.72551516 2.63893743
O 0.005263 -3.411 1.640534
O 1.441378 -4.523 -0.444984
O -1.375837 -4.5025 -0.626079
C 3.310666 -3.415688 -1.615937
C 5.084288 -4.624007 -2.726965
C 3.901873 -4.624008 -1.98628
C 5.675494 -3.415688 -3.097307
C 3.901873 -2.207367 -1.98628
C 5.084288 -2.207367 -2.726965
H 5.544929 -5.565474 -3.015518
H 3.441233 -5.565474 -1.697727
H 3.441231 -1.265901 -1.697727
H 5.544927 -1.2659 -3.015519
C 5.006635 -1.20832 4.168651
C 3.796769 -1.20832 3.473713
H 5.477971 -2.149787 4.439384
H 3.325432 -2.149787 3.202982
H -4.29884779 -1.4407697 1.82436311
C -5.54910941 -0.66445856 3.39900835
H -6.37770411 -1.33213991 3.17664487
H -3.245114 -5.512167 -1.783982
C -5.53125 -3.36238 -3.097122
C -4.926316 -4.5707 -2.749653
C -4.926316 -2.15406 -2.749653
H -5.397652 -5.512167 -3.020385
H -5.397652 -1.212593 -3.020385
C -3.111516 -3.36238 -1.707245
C -3.716449 -2.15406 -2.054714
H -3.245114 -1.212593 -1.783982
H -0.01126 -4.270674 1.410778
H 1.951084 -5.179015 -0.764272
H -1.879918 -5.17642 -0.915619
H 6.599223 -3.41569 -3.675948
H -6.476426 -3.36238 -3.640023
H 0.069025 3.411 2.528247
H 0.069025 -3.411 2.528247
X -0.062835 0.0 0.692443
99

C 1.869976 -0.0 2.366978
O -0.130934 0.0 -0.255648
C -2.144186 -0.0 2.191398
C 3.191835 -0.0 3.126244
C 5.611568 -0.0 4.516121
C -3.34076858 0.08428594 2.8916039
C -5.68889253 0.18159563 4.39616806
H -0.194695 0.0 -1.143362
H 6.556743 -0.0 5.059024
H -6.60609751 0.21960717 4.98386627
C 2.018516 3.411 -0.806513
Cr -0.062835 1.7055 0.692443
O 1.441378 2.299 -0.444984
O 1.250167 1.0915 2.010964
C -1.995646 3.411 -0.982092
C -3.716449 4.5707 -2.054714
O -1.2196792 0.91160705 2.31220402
O -1.375837 2.3195 -0.626079
C -3.55694778 1.09561499 3.782686
O 0.005263 3.411 1.640534
O 1.441378 4.523 -0.444984
O -1.375837 4.5025 -0.626079
C 3.310666 3.415688 -1.615937
C 5.084288 4.624007 -2.726965
C 3.901873 4.624008 -1.98628
C 5.675494 3.415688 -3.097307
C 3.901873 2.207367 -1.98628
C 5.084288 2.207367 -2.726965
H 5.544929 5.565474 -3.015518
H 3.441233 5.565474 -1.697727
H 3.441231 1.265901 -1.697727
H 5.544927 1.2659 -3.015519
C 5.006635 1.20832 4.168651
C 3.796769 1.20832 3.473713
H 5.477971 2.149787 4.439384
H 3.325432 2.149787 3.202982
H -2.80201095 1.86857201 3.90277298
C -4.73100976 1.14426983 4.53496808
H -4.89084731 1.95513703 5.24119711
H -3.245114 5.512167 -1.783982
C -5.53125 3.36238 -3.097122
C -4.926316 4.5707 -2.749653
C -4.926316 2.15406 -2.749653
H -5.397652 5.512167 -3.020385
H -5.397652 1.212593 -3.020385
C -3.111516 3.36238 -1.707245
C -3.716449 2.15406 -2.054714
H -3.245114 1.212593 -1.783982
H -0.01126 4.270674 1.410778
H 1.951084 5.179015 -0.764272
H -1.879918 5.17642 -0.915619
H 6.599223 3.41569 -3.675948
H -6.476426 3.36238 -3.640023
C 2.018516 -3.411 -0.806513
Cr -0.062835 -1.7055 0.692443
O 1.441378 -2.299 -0.444984
O 1.250167 -1.0915 2.010964
C -1.995646 -3.411 -0.982092
C -3.716449 -4.5707 -2.054714
O -1.92257203 -0.9591038 1.33621294
O -1.375837 -2.3195 -0.626079
C -4.29865143 -0.87838871 2.75280477
O 0.005263 -3.411 1.640534
O 1.441378 -4.523 -0.444984
O -1.375837 -4.5025 -0.626079
C 3.310666 -3.415688 -1.615937
C 5.084288 -4.624007 -2.726965
C 3.901873 -4.624008 -1.98628
C 5.675494 -3.415688 -3.097307
C 3.901873 -2.207367 -1.98628
C 5.084288 -2.207367 -2.726965
H 5.544929 -5.565474 -3.015518
H 3.441233 -5.565474 -1.697727
H 3.441231 -1.265901 -1.697727
H 5.544927 -1.2659 -3.015519
C 5.006635 -1.20832 4.168651
C 3.796769 -1.20832 3.473713
H 5.477971 -2.149787 4.439384
H 3.325432 -2.149787 3.202982
H -4.13881388 -1.6892559 2.04657575
C -5.4727134 -0.82973386 3.50508685
H -6.22765024 -1.60269089 3.38499987
H -3.245114 -5.512167 -1.783982
C -5.53125 -3.36238 -3.097122
C -4.926316 -4.5707 -2.749653
C -4.926316 -2.15406 -2.749653
H -5.397652 -5.512167 -3.020385
H -5.397652 -1.212593 -3.020385
C -3.111516 -3.36238 -1.707245
C -3.716449 -2.15406 -2.054714
H -3.245114 -1.212593 -1.783982
H -0.01126 -4.270674 1.410778
H 1.951084 -5.179015 -0.764272
H -1.879918 -5.17642 -0.915619
H 6.599223 -3.41569 -3.675948
H -6.476426 -3.36238 -3.640023
H 0.069025 3.411 2.528247
H 0.069025 -3.411 2.528247
X -0.062835 0.0 0.692443
99

C 1.869976 -0.0 2.366978
O -0.130934 0.0 -0.255648
C -2.144186 -0.0 2.191398
C 3.191835 -0.0 3.126244
C 5.611568 -0.0 4.516121
C -3.34815805 0.06024109 2.88134336
C -5.70481327 0.12979057 4.37406155
H -0.194695 0.0 -1.143362
H 6.556743 -0.0 5.059024
H -6.62535079 0.15695829 4.95713243
C 2.018516 3.411 -0.806513
Cr -0.062835 1.7055 0.692443
O 1.441378 2.299 -0.444984
O 1.250167 1.0915 2.010964
C -1.995646 3.411 -0.982092
C -3.716449 4.5707 -2.054714
O -1.31785674 1.00859978 2.1758811
O -1.375837 2.3195 -0.626079
C -3.67226556 1.15982947 3.62256327
O 0.005263 3.411 1.640534
O 1.441378 4.523 -0.444984
O -1.375837 4.5025 -0.626079
C 3.310666 3.415688 -1.615937
C 5.084288 4.624007 -2.726965
C 3.901873 4.624008 -1.98628
C 5.675494 3.415688 -3.097307
C 3.901873 2.207367 -1.98628
C 5.084288 2.207367 -2.726965
H 5.544929 5.565474 -3.015518
H 3.441233 5.565474 -1.697727
H 3.441231 1.265901 -1.697727
H 5.544927 1.2659 -3.015519
C 5.006635 1.20832 4.168651
C 3.796769 1.20832 3.473713
H 5.477971 2.149787 4.439384
H 3.325432 2.149787 3.202982
H -3.00055098 2.01457626 3.62709325
C -4.85059317 1.1946042 4.36892236
H -5.09697662 2.07644626 4.9549794
H -3.245114 5.512167 -1.783982
C -5.53125 3.36238 -3.097122
C -4.926316 4.5707 -2.749653
C -4.926316 2.15406 -2.749653
H -5.397652 5.512167 -3.020385
H -5.397652 1.212593 -3.020385
C -3.111516 3.36238 -1.707245
C -3.716449 2.15406 -2.054714
H -3.245114 1.212593 -1.783982
H -0.01126 4.270674 1.410778
H 1.951084 5.179015 -0.764272
H -1.879918 5.17642 -0.915619
H 6.599223 3.41569 -3.675948
H -6.476426 3.36238 -3.640023
C 2.018516 -3.411 -0.806513
Cr -0.062835 -1.7055 0.692443
O 1.441378 -2.299 -0.444984
O 1.250167 -1.0915 2.010964
C -1.995646 -3.411 -0.982092
C -3.716449 -4.5707 -2.054714
O -1.82023039 -1.04254679 1.47831786
O -1.375837 -2.3195 -0.626079
C -4.20237819 -1.00457286 2.8864835
O 0.005263 -3.411 1.640534
O 1.441378 -4.523 -0.444984
O -1.375837 -4.5025 -0.626079
C 3.310666 -3.415688 -1.615937
C 5.084288 -4.624007 -2.726965
C 3.901873 -4.624008 -1.98628
C 5.675494 -3.415688 -3.097307
C 3.901873 -2.207367 -1.98628
C 5.084288 -2.207367 -2.726965
H 5.544929 -5.565474 -3.015518
H 3.441233 -5.565474 -1.697727
H 3.441231 -1.265901 -1.697727
H 5.544927 -1.2659 -3.015519
C 5.006635 -1.20832 4.168651
C 3.796769 -1.20832 3.473713
H 5.477971 -2.149787 4.439384
H 3.325432 -2.149787 3.202982
H -3.95599474 -1.88641492 2.30042646
C -5.3807058 -0.96979812 3.63284259
H -6.05242038 -1.82454491 3.62831261
H -3.245114 -5.512167 -1.783982
C -5.53125 -3.36238 -3.097122
C -4.926316 -4.5707 -2.749653
C -4.926316 -2.15406 -2.749653
H -5.397652 -5.512167 -3.020385
H -5.397652 -1.212593 -3.020385
C -3.111516 -3.36238 -1.707245
C -3.716449 -2.15406 -2.054714
H -3.245114 -1.212593 -1.783982
H -0.01126 -4.270674 1.410778
H 1.951084 -5.179015 -0.764272
H -1.879918 -5.17642 -0.915619
H 6.599223 -3.41569 -3.675948
H -6.476426 -3.36238 -3.640023
H 0.069025 3.411 2.528247
H 0.069025 -3.411 2.528247
X -0.062835 0.0 0.692443
99

C 1.869976 -0.0 2.366978
O -0.130934 0.0 -0.255648
C -2.144186 -0.0 2.191398
C 3.191835 -0.0 3.126244
C 5.611568 -0.0 4.516121
C -3.35090672 0.04748417 2.87752674
C -5.71073534 0.10230553 4.36583855
H -0.194695 0.0 -1.143362
H 6.556743 -0.0 5.059024
H -6.63251246 0.12372009 4.9471882
C 2.018516 3.411 -0.806513
Cr -0.062835 1.7055 0.692443
O 1.441378 2.299 -0.444984
O 1.250167 1.0915 2.010964
C -1.995646 3.411 -0.982092
C -3.716449 4.5707 -2.054714
O -1.37027473 1.04575265 2.1030969
O -1.375837 2.3195 -0.626079
C -3.7319371 1.17880199 3.53970727
O 0.005263 3.411 1.640534
O 1.441378 4.523 -0.444984
O -1.375837 4.5025 -0.626079
C 3.310666 3.415688 -1.615937
C 5.084288 4.624007 -2.726965
C 3.901873 4.624008 -1.98628
C 5.675494 3.415688 -3.097307
C 3.901873 2.207367 -1.98628
C 5.084288 2.207367 -2.726965
H 5.544929 5.565474 -3.015518
H 3.441233 5.565474 -1.697727
H 3.441231 1.265901 -1.697727
H 5.544927 1.2659 -3.015519
C 5.006635 1.20832 4.168651
C 3.796769 1.20832 3.473713
H 5.477971 2.149787 4.439384
H 3.325432 2.149787 3.202982
H -3.1046394 2.06482975 3.48256288
C -4.91185141 1.20621267 4.28386318
H -5.20388803 2.11359788 4.8065292
H -3.245114 5.512167 -1.783982
C -5.53125 3.36238 -3.097122
C -4.926316 4.5707 -2.749653
C -4.926316 2.15406 -2.749653
H -5.397652 5.512167 -3.020385
H -5.397652 1.212593 -3.020385
C -3.111516 3.36238 -1.707245
C -3.716449 2.15406 -2.054714
H -3.245114 1.212593 -1.783982
H -0.01126 4.270674 1.410778
H 1.951084 5.179015 -0.764272
H -1.879918 5.17642 -0.915619
H 6.599223 3.41569 -3.675948
H -6.476426 3.36238 -3.640023
C 2.018516 -3.411 -0.806513
Cr -0.062835 -1.7055 0.692443
O 1.441378 -2.299 -0.444984
O 1.250167 -1.0915 2.010964
C -1.995646 -3.411 -0.982092
C -3.716449 -4.5707 -2.054714
O -1.76626346 -1.07251089 1.55325281
O -1.375837 -2.3195 -0.626079
C -4.14979068 -1.05642322 2.95950308
O 0.005263 -3.411 1.640534
O 1.441378 -4.523 -0.444984
O -1.375837 -4.5025 -0.626079
C 3.310666 -3.415688 -1.615937
C 5.084288 -4.624007 -2.726965
C 3.901873 -4.624008 -1.98628
C 5.675494 -3.415688 -3.097307
C 3.901873 -2.207367 -1.98628
C 5.084288 -2.207367 -2.726965
H 5.544929 -5.565474 -3.015518
H 3.441233 -5.565474 -1.697727
H 3.441231 -1.265901 -1.697727
H 5.544927 -1.2659 -3.015519
C 5.006635 -1.20832 4.168651
C 3.796769 -1.20832 3.473713
H 5.477971 -2.149787 4.439384
H 3.325432 -2.149787 3.202982
H -3.85775406 -1.96380843 2.43683706
C -5.32970499 -1.02901254 3.70365899
H -5.95700269 -1.9150403 3.76080338
H -3.245114 -5.512167 -1.783982
C -5.53125 -3.36238 -3.097122
C -4.926316 -4.5707 -2.749653
C -4.926316 -2.15406 -2.749653
H -5.397652 -5.512167 -3.020385
H -5.397652 -1.212593 -3.020385
C -3.111516 -3.36238 -1.707245
C -3.716449 -2.15406 -2.054714
H -3.245114 -1.212593 -1.783982
H -0.01126 -4.270674 1.410778
H 1.951084 -5.179015 -0.764272
H -1.879918 -5.17642 -0.915619
H 6.599223 -3.41569 -3.675948
H -6.476426 -3.36238 -3.640023
H 0.069025 3.411 2.528247
H 0.069025 -3.411 2.528247
X -0.062835 0.0 0.692443
99

C 1.869976 -0.0 2.366978
O -0.130934 0.0 -0.255648
C -2.144186 -0.0 2.191398
C 3.191835 -0.0 3.126244
C 5.611568 -0.0 4.516121
C -3.35299518 0.03436586 2.87462685
C -5.71523495 0.07404188 4.35959069
H -0.194695 0.0 -1.143362
H 6.556743 -0.0 5.059024
H -6.63795392 0.08954031 4.93963254
C 2.018516 3.411 -0.806513
Cr -0.062835 1.7055 0.692443
O 1.441378 2.299 -0.444984
O 1.250167 1.0915 2.010964
C -1.995646 3.411 -0.982092
C -3.716449 4.5707 -2.054714
O -1.42438561 1.07494671 2.02796207
O -1.375837 2.3195 -0.626079
C -3.79234792 1.18880312 3.45582475
O 0.005263 3.411 1.640534
O 1.441378 4.523 -0.444984
O -1.375837 4.5025 -0.626079
C 3.310666 3.415688 -1.615937
C 5.084288 4.624007 -2.726965
C 3.901873 4.624008 -1.98628
C 5.675494 3.415688 -3.097307
C 3.901873 2.207367 -1.98628
C 5.084288 2.207367 -2.726965
H 5.544929 5.565474 -3.015518
H 3.441233 5.565474 -1.697727
H 3.441231 1.265901 -1.697727
H 5.544927 1.2659 -3.015519
C 5.006635 1.20832 4.168651
C 3.796769 1.20832 3.473713
H 5.477971 2.149787 4.439384
H 3.325432 2.149787 3.202982
H -3.21089134 2.09936863 3.33502838
C -4.97346781 1.20864113 4.19830667
H -5.3122849 2.13466373 4.6560164
H -3.245114 5.512167 -1.783982
C -5.53125 3.36238 -3.097122
C -4.926316 4.5707 -2.749653
C -4.926316 2.15406 -2.749653
H -5.397652 5.512167 -3.020385
H -5.397652 1.212593 -3.020385
C -3.111516 3.36238 -1.707245
C -3.716449 2.15406 -2.054714
H -3.245114 1.212593 -1.783982
H -0.01126 4.270674 1.410778
H 1.951084 5.179015 -0.764272
H -1.879918 5.17642 -0.915619
H 6.599223 3.41569 -3.675948
H -6.476426 3.36238 -3.640023
C 2.018516 -3.411 -0.806513
Cr -0.062835 -1.7055 0.692443
O 1.441378 -2.299 -0.444984
O 1.250167 -1.0915 2.010964
C -1.995646 -3.411 -0.982092
C -3.716449 -4.5707 -2.054714
O -1.7109757 -1.09431253 1.63002178
O -1.375837 -2.3195 -0.626079
C -4.09476233 -1.10023357 3.03591186
O 0.005263 -3.411 1.640534
O 1.441378 -4.523 -0.444984
O -1.375837 -4.5025 -0.626079
C 3.310666 -3.415688 -1.615937
C 5.084288 -4.624007 -2.726965
C 3.901873 -4.624008 -1.98628
C 5.675494 -3.415688 -3.097307
C 3.901873 -2.207367 -1.98628
C 5.084288 -2.207367 -2.726965
H 5.544929 -5.565474 -3.015518
H 3.441233 -5.565474 -1.697727
H 3.441231 -1.265901 -1.697727
H 5.544927 -1.2659 -3.015519
C 5.006635 -1.20832 4.168651
C 3.796769 -1.20832 3.473713
H 5.477971 -2.149787 4.439384
H 3.325432 -2.149787 3.202982
H -3.75594524 -2.02625617 2.57820213
C -5.27588221 -1.08039555 3.77839378
H -5.8573388 -1.99096107 3.89919015
H -3.245114 -5.512167 -1.783982
C -5.53125 -3.36238 -3.097122
C -4.926316 -4.5707 -2.749653
C -4.926316 -2.15406 -2.749653
H -5.397652 -5.512167 -3.020385
H -5.397652 -1.212593 -3.020385
C -3.111516 -3.36238 -1.707245
C -3.716449 -2.15406 -2.054714
H -3.245114 -1.212593 -1.783982
H -0.01126 -4.270674 1.410778
H 1.951084 -5.179015 -0.764272
H -1.879918 -5.17642 -0.915619
H 6.599223 -3.41569 -3.675948
H -6.476426 -3.36238 -3.640023
H 0.069025 3.411 2.528247
H 0.069025 -3.411 2.528247
X -0.062835 0.0 0.692443
99

C 1.869976 -0.0 2.366978
O -0.130934 0.0 -0.255648
C -2.144186 -0.0 2.191398
C 3.191835 -0.0 3.126244
C 5.611568 -0.0 4.516121
C -3.35440751 0.020986 2.87266577
C -5.71827785 0.04521473 4.35536552
H -0.194695 0.0 -1.143362
H 6.556743 -0.0 5.059024
H -6.64163376 0.05467907 4.93452295
C 2.018516 3.411 -0.806513
Cr -0.062835 1.7055 0.692443
O 1.441378 2.299 -0.444984
O 1.250167 1.0915 2.010964
C -1.995646 3.411 -0.982092
C -3.716449 4.5707 -2.054714
O -1.47977755 1.09595978 1.95104844
O -1.375837 2.3195 -0.626079
C -3.85303826 1.18975673 3.37155411
O 0.005263 3.411 1.640534
O 1.441378 4.523 -0.444984
O -1.375837 4.5025 -0.626079
C 3.310666 3.415688 -1.615937
C 5.084288 4.624007 -2.726965
C 3.901873 4.624008 -1.98628
C 5.675494 3.415688 -3.097307
C 3.901873 2.207367 -1.98628
C 5.084288 2.207367 -2.726965
H 5.544929 5.565474 -3.015518
H 3.441233 5.565474 -1.697727
H 3.441231 1.265901 -1.697727
H 5.544927 1.2659 -3.015519
C 5.006635 1.20832 4.168651
C 3.796769 1.20832 3.473713
H 5.477971 2.149787 4.439384
H 3.325432 2.149787 3.202982
H -3.31849816 2.11793005 3.18561257
C -5.03497343 1.2018711 4.11290399
H -5.42134224 2.13948351 4.50458649
H -3.245114 5.512167 -1.783982
C -5.53125 3.36238 -3.097122
C -4.926316 4.5707 -2.749653
C -4.926316 2.15406 -2.749653
H -5.397652 5.512167 -3.020385
H -5.397652 1.212593 -3.020385
C -3.111516 3.36238 -1.707245
C -3.716449 2.15406 -2.054714
H -3.245114 1.212593 -1.783982
H -0.01126 4.270674 1.410778
H 1.951084 5.179015 -0.764272
H -1.879918 5.17642 -0.915619
H 6.599223 3.41569 -3.675948
H -6.476426 3.36238 -3.640023
C 2.018516 -3.411 -0.806513
Cr -0.062835 -1.7055 0.692443
O 1.441378 -2.299 -0.444984
O 1.250167 -1.0915 2.010964
C -1.995646 -3.411 -0.982092
C -3.716449 -4.5707 -2.054714
O -1.65478789 -1.10778579 1.70804051
O -1.375837 -2.3195 -0.626079
C -4.03771194 -1.13567047 3.1151283
O 0.005263 -3.411 1.640534
O 1.441378 -4.523 -0.444984
O -1.375837 -4.5025 -0.626079
C 3.310666 -3.415688 -1.615937
C 5.084288 -4.624007 -2.726965
C 3.901873 -4.624008 -1.98628
C 5.675494 -3.415688 -3.097307
C 3.901873 -2.207367 -1.98628
C 5.084288 -2.207367 -2.726965
H 5.544929 -5.565474 -3.015518
H 3.441233 -5.565474 -1.697727
H 3.441231 -1.265901 -1.697727
H 5.544927 -1.2659 -3.015519
C 5.006635 -1.20832 4.168651
C 3.796769 -1.20832 3.473713
H 5.477971 -2.149787 4.439384
H 3.325432 -2.149787 3.202982
H -3.65134312 -2.07328288 2.7234458
C -5.21964711 -1.1235561 3.85647818
H -5.7541872 -2.05172942 4.04241972
H -3.245114 -5.512167 -1.783982
C -5.53125 -3.36238 -3.097122
C -4.926316 -4.5707 -2.749653
C -4.926316 -2.15406 -2.749653
H -5.397652 -5.512167 -3.020385
H -5.397652 -1.212593 -3.020385
C -3.111516 -3.36238 -1.707245
C -3.716449 -2.15406 -2.054714
H -3.245114 -1.212593 -1.783982
H -0.01126 -4.270674 1.410778
H 1.951084 -5.179015 -0.764272
H -1.879918 -5.17642 -0.915619
H 6.599223 -3.41569 -3.675948
H -6.476426 -3.36238 -3.640023
H 0.069025 3.411 2.528247
H 0.069025 -3.411 2.528247
X -0.062835 0.0 0.692443
99

C 1.869976 -0.0 2.366978
O -0.130934 0.0 -0.255648
C -2.144186 -0.0 2.191398
C 3.191835 -0.0 3.126244
C 5.611568 -0.0 4.516121
C -3.35513298 0.00744643 2.87165843
C -5.71984089 0.01604347 4.35319519
H -0.194695 0.0 -1.143362
H 6.556743 -0.0 5.059024
H -6.64352398 0.01940169 4.93189832
C 2.018516 3.411 -0.806513
Cr -0.062835 1.7055 0.692443
O 1.441378 2.299 -0.444984
O 1.250167 1.0915 2.010964
C -1.995646 3.411 -0.982092
C -3.716449 4.5707 -2.054714
O -1.53602898 1.10863193 1.87294137
O -1.375837 2.3195 -0.626079
C -3.91354622 1.18165558 3.28753671
O 0.005263 3.411 1.640534
O 1.441378 4.523 -0.444984
O -1.375837 4.5025 -0.626079
C 3.310666 3.415688 -1.615937
C 5.084288 4.624007 -2.726965
C 3.901873 4.624008 -1.98628
C 5.675494 3.415688 -3.097307
C 3.901873 2.207367 -1.98628
C 5.084288 2.207367 -2.726965
H 5.544929 5.565474 -3.015518
H 3.441233 5.565474 -1.697727
H 3.441231 1.265901 -1.697727
H 5.544927 1.2659 -3.015519
C 5.006635 1.20832 4.168651
C 3.796769 1.20832 3.473713
H 5.477971 2.149787 4.439384
H 3.325432 2.149787 3.202982
H -3.42664092 2.12037274 3.0354526
C -5.09590017 1.1859541 4.02830509
H -5.53023009 2.12802052 4.35339194
H -3.245114 5.512167 -1.783982
C -5.53125 3.36238 -3.097122
C -4.926316 4.5707 -2.749653
C -4.926316 2.15406 -2.749653
H -5.397652 5.512167 -3.020385
H -5.397652 1.212593 -3.020385
C -3.111516 3.36238 -1.707245
C -3.716449 2.15406 -2.054714
H -3.245114 1.212593 -1.783982
H -0.01126 4.270674 1.410778
H 1.951084 5.179015 -0.764272
H -1.879918 5.17642 -0.915619
H 6.599223 3.41569 -3.675948
H -6.476426 3.36238 -3.640023
C 2.018516 -3.411 -0.806513
Cr -0.062835 -1.7055 0.692443
O 1.441378 -2.299 -0.444984
O 1.250167 -1.0915 2.010964
C -1.995646 -3.411 -0.982092
C -3.716449 -4.5707 -2.054714
O -1.59812763 -1.11282814 1.78671524
O -1.375837 -2.3195 -0.626079
C -3.9790737 -1.16246424 3.19654953
O 0.005263 -3.411 1.640534
O 1.441378 -4.523 -0.444984
O -1.375837 -4.5025 -0.626079
C 3.310666 -3.415688 -1.615937
C 5.084288 -4.624007 -2.726965
C 3.901873 -4.624008 -1.98628
C 5.675494 -3.415688 -3.097307
C 3.901873 -2.207367 -1.98628
C 5.084288 -2.207367 -2.726965
H 5.544929 -5.565474 -3.015518
H 3.441233 -5.565474 -1.697727
H 3.441231 -1.265901 -1.697727
H 5.544927 -1.2659 -3.015519
C 5.006635 -1.20832 4.168651
C 3.796769 -1.20832 3.473713
H 5.477971 -2.149787 4.439384
H 3.325432 -2.149787 3.202982
H -3.54474378 -2.10453066 2.87146268
C -5.16142765 -1.15816572 3.93731791
H -5.64833295 -2.09688288 4.18940202
H -3.245114 -5.512167 -1.783982
C -5.53125 -3.36238 -3.097122
C -4.926316 -4.5707 -2.749653
C -4.926316 -2.15406 -2.749653
H -5.397652 -5.512167 -3.020385
H -5.397652 -1.212593 -3.020385
C -3.111516 -3.36238 -1.707245
C -3.716449 -2.15406 -2.054714
H -3.245114 -1.212593 -1.783982
H -0.01126 -4.270674 1.410778
H 1.951084 -5.179015 -0.764272
H -1.879918 -5.17642 -0.915619
H 6.599223 -3.41569 -3.675948
H -6.476426 -3.36238 -3.640023
H 0.069025 3.411 2.528247
H 0.069025 -3.411 2.528247
X -0.062835 0.0 0.692443
99

C 1.869976 -0.0 2.366978
O -0.130934 0.0 -0.255648
C -2.144186 -0.0 2.191398
C 3.191835 -0.0 3.126244
C 5.611568 -0.0 4.516121
C -3.35516606 -0.00614981 2.8716125
C -5.71991217 -0.01324989 4.35309621
H -0.194695 0.0 -1.143362
H 6.556743 -0.0 5.059024
H -6.64361018 -0.01602335 4.93177863
C 2.018516 3.411 -0.806513
Cr -0.062835 1.7055 0.692443
O 1.441378 2.299 -0.444984
O 1.250167 1.0915 2.010964
C -1.995646 3.411 -0.982092
C -3.716449 4.5707 -2.054714
O -1.59271181 1.11286672 1.7942353
O -1.375837 2.3195 -0.626079
C -3.97341131 1.16456132 3.20441196
O 0.005263 3.411 1.640534
O 1.441378 4.523 -0.444984
O -1.375837 4.5025 -0.626079
C 3.310666 3.415688 -1.615937
C 5.084288 4.624007 -2.726965
C 3.901873 4.624008 -1.98628
C 5.675494 3.415688 -3.097307
C 3.901873 2.207367 -1.98628
C 5.084288 2.207367 -2.726965
H 5.544929 5.565474 -3.015518
H 3.441233 5.565474 -1.697727
H 3.441231 1.265901 -1.697727
H 5.544927 1.2659 -3.015519
C 5.006635 1.20832 4.168651
C 3.796769 1.20832 3.473713
H 5.477971 2.149787 4.439384
H 3.325432 2.149787 3.202982
H -3.53449658 2.10667812 2.88569128
C -5.15578436 1.16101128 3.94515382
H -5.63811972 2.10036202 4.20358344
H -3.245114 5.512167 -1.783982
C -5.53125 3.36238 -3.097122
C -4.926316 4.5707 -2.749653
C -4.926316 2.15406 -2.749653
H -5.397652 5.512167 -3.020385
H -5.397652 1.212593 -3.020385
C -3.111516 3.36238 -1.707245
C -3.716449 2.15406 -2.054714
H -3.245114 1.212593 -1.783982
H -0.01126 4.270674 1.410778
H 1.951084 5.179015 -0.764272
H -1.879918 5.17642 -0.915619
H 6.599223 3.41569 -3.675948
H -6.476426 3.36238 -3.640023
C 2.018516 -3.411 -0.806513
Cr -0.062835 -1.7055 0.692443
O 1.441378 -2.299 -0.444984
O 1.250167 -1.0915 2.010964
C -1.995646 -3.411 -0.982092
C -3.716449 -4.5707 -2.054714
O -1.54142616 -1.10940118 1.8654472
O -1.375837 -2.3195 -0.626079
C -3.91929388 -1.18041095 3.27955589
O 0.005263 -3.411 1.640534
O 1.441378 -4.523 -0.444984
O -1.375837 -4.5025 -0.626079
C 3.310666 -3.415688 -1.615937
C 5.084288 -4.624007 -2.726965
C 3.901873 -4.624008 -1.98628
C 5.675494 -3.415688 -3.097307
C 3.901873 -2.207367 -1.98628
C 5.084288 -2.207367 -2.726965
H 5.544929 -5.565474 -3.015518
H 3.441233 -5.565474 -1.697727
H 3.441231 -1.265901 -1.697727
H 5.544927 -1.2659 -3.015519
C 5.006635 -1.20832 4.168651
C 3.796769 -1.20832 3.473713
H 5.477971 -2.149787 4.439384
H 3.325432 -2.149787 3.202982
H -3.43695851 -2.11976168 3.02112627
C -5.10166693 -1.18396099 4.02029775
H -5.54058166 -2.12607779 4.33901843
H -3.245114 -5.512167 -1.783982
C -5.53125 -3.36238 -3.097122
C -4.926316 -4.5707 -2.749653
C -4.926316 -2.15406 -2.749653
H -5.397652 -5.512167 -3.020385
H -5.397652 -1.212593 -3.020385
C -3.111516 -3.36238 -1.707245
C -3.716449 -2.15406 -2.054714
H -3.245114 -1.212593 -1.783982
H -0.01126 -4.270674 1.410778
H 1.951084 -5.179015 -0.764272
H -1.879918 -5.17642 -0.915619
H 6.599223 -3.41569 -3.675948
H -6.476426 -3.36238 -3.640023
H 0.069025 3.411 2.528247
H 0.069025 -3.411 2.528247
X -0.062835 0.0 0.692443
99

C 1.869976 -0.0 2.366978
O -0.130934 0.0 -0.255648
C -2.144186 -0.0 2.191398
C 3.191835 -0.0 3.126244
C 5.611568 -0.0 4.516121
C -3.35450651 -0.01969925 2.87252831
C -5.71849115 -0.04244241 4.35506935
H -0.194695 0.0 -1.143362
H 6.556743 -0.0 5.059024
H -6.64189171 -0.05132644 4.93416479
C 2.018516 3.411 -0.806513
Cr -0.062835 1.7055 0.692443
O 1.441378 2.299 -0.444984
O 1.250167 1.0915 2.010964
C -1.995646 3.411 -0.982092
C -3.716449 4.5707 -2.054714
O -1.64939464 1.10863193 1.71552922
O -1.375837 2.3195 -0.626079
C -4.03217791 1.13860404 3.1228125
O 0.005263 3.411 1.640534
O 1.441378 4.523 -0.444984
O -1.375837 4.5025 -0.626079
C 3.310666 3.415688 -1.615937
C 5.084288 4.624007 -2.726965
C 3.901873 4.624008 -1.98628
C 5.675494 3.415688 -3.097307
C 3.901873 2.207367 -1.98628
C 5.084288 2.207367 -2.726965
H 5.544929 5.565474 -3.015518
H 3.441233 5.565474 -1.697727
H 3.441231 1.265901 -1.697727
H 5.544927 1.2659 -3.015519
C 5.006635 1.20832 4.168651
C 3.796769 1.20832 3.473713
H 5.477971 2.149787 4.439384
H 3.325432 2.149787 3.202982
H -3.64124429 2.0769504 2.73746838
C -5.21417023 1.12723246 3.86408302
H -5.74419005 2.05671849 4.05630112
H -3.245114 5.512167 -1.783982
C -5.53125 3.36238 -3.097122
C -4.926316 4.5707 -2.749653
C -4.926316 2.15406 -2.749653
H -5.397652 5.512167 -3.020385
H -5.397652 1.212593 -3.020385
C -3.111516 3.36238 -1.707245
C -3.716449 2.15406 -2.054714
H -3.245114 1.212593 -1.783982
H -0.01126 4.270674 1.410778
H 1.951084 5.179015 -0.764272
H -1.879918 5.17642 -0.915619
H 6.599223 3.41569 -3.675948
H -6.476426 3.36238 -3.640023
C 2.018516 -3.411 -0.806513
Cr -0.062835 -1.7055 0.692443
O 1.441378 -2.299 -0.444984
O 1.250167 -1.0915 2.010964
C -1.995646 -3.411 -0.982092
C -3.716449 -4.5707 -2.054714
O -1.485115 -1.09753102 1.94363719
O -1.375837 -2.3195 -0.626079
C -3.85882744 -1.18937402 3.36351564
O 0.005263 -3.411 1.640534
O 1.441378 -4.523 -0.444984
O -1.375837 -4.5025 -0.626079
C 3.310666 -3.415688 -1.615937
C 5.084288 -4.624007 -2.726965
C 3.901873 -4.624008 -1.98628
C 5.675494 -3.415688 -3.097307
C 3.901873 -2.207367 -1.98628
C 5.084288 -2.207367 -2.726965
H 5.544929 -5.565474 -3.015518
H 3.441233 -5.565474 -1.697727
H 3.441231 -1.265901 -1.697727
H 5.544927 -1.2659 -3.015519
C 5.006635 -1.20832 4.168651
C 3.796769 -1.20832 3.473713
H 5.477971 -2.149787 4.439384
H 3.325432 -2.149787 3.202982
H -3.32880762 -2.11886004 3.17129754
C -5.04081975 -1.2007456 4.10478616
H -5.43175337 -2.13909196 4.49013027
H -3.245114 -5.512167 -1.783982
C -5.53125 -3.36238 -3.097122
C -4.926316 -4.5707 -2.749653
C -4.926316 -2.15406 -2.749653
H -5.397652 -5.512167 -3.020385
H -5.397652 -1.212593 -3.020385
C -3.111516 -3.36238 -1.707245
C -3.716449 -2.15406 -2.054714
H -3.245114 -1.212593 -1.783982
H -0.01126 -4.270674 1.410778
H 1.951084 -5.179015 -0.764272
H -1.879918 -5.17642 -0.915619
H 6.599223 -3.41569 -3.675948
H -6.476426 -3.36238 -3.640023
H 0.069025 3.411 2.528247
H 0.069025 -3.411 2.528247
X -0.062835 0.0 0.692443
99

C 1.869976 -0.0 2.366978
O -0.130934 0.0 -0.255648
C -2.144186 -0.0 2.191398
C 3.191835 -0.0 3.126244
C 5.611568 -0.0 4.516121
C -3.35315934 -0.03309877 2.8743989
C -5.71558864 -0.07131192 4.35909958
H -0.194695 0.0 -1.143362
H 6.556743 -0.0 5.059024
H -6.63838165 -0.0862389 4.93903862
C 2.018516 3.411 -0.806513
Cr -0.062835 1.7055 0.692443
O 1.441378 2.299 -0.444984
O 1.250167 1.0915 2.010964
C -1.995646 3.411 -0.982092
C -3.716449 4.5707 -2.054714
O -1.70564608 1.09595978 1.63742215
O -1.375837 2.3195 -0.626079
C -4.08939877 1.1039813 3.04335934
O 0.005263 3.411 1.640534
O 1.441378 4.523 -0.444984
O -1.375837 4.5025 -0.626079
C 3.310666 3.415688 -1.615937
C 5.084288 4.624007 -2.726965
C 3.901873 4.624008 -1.98628
C 5.675494 3.415688 -3.097307
C 3.901873 2.207367 -1.98628
C 5.084288 2.207367 -2.726965
H 5.544929 5.565474 -3.015518
H 3.441233 5.565474 -1.697727
H 3.441231 1.265901 -1.697727
H 5.544927 1.2659 -3.015519
C 5.006635 1.20832 4.168651
C 3.796769 1.20832 3.473713
H 5.477971 2.149787 4.439384
H 3.325432 2.149787 3.202982
H -3.74607164 2.03141584 2.59191197
C -5.27061343 1.08487473 3.78570968
H -5.8476338 1.99742209 3.91266588
H -3.245114 5.512167 -1.783982
C -5.53125 3.36238 -3.097122
C -4.926316 4.5707 -2.749653
C -4.926316 2.15406 -2.749653
H -5.397652 5.512167 -3.020385
H -5.397652 1.212593 -3.020385
C -3.111516 3.36238 -1.707245
C -3.716449 2.15406 -2.054714
H -3.245114 1.212593 -1.783982
H -0.01126 4.270674 1.410778
H 1.951084 5.179015 -0.764272
H -1.879918 5.17642 -0.915619
H 6.599223 3.41569 -3.675948
H -6.476426 3.36238 -3.640023
C 2.018516 -3.411 -0.806513
Cr -0.062835 -1.7055 0.692443
O 1.441378 -2.299 -0.444984
O 1.250167 -1.0915 2.010964
C -1.995646 -3.411 -0.982092
C -3.716449 -4.5707 -2.054714
O -1.42962272 -1.07730798 2.02069015
O -1.375837 -2.3195 -0.626079
C -3.79813456 -1.18928524 3.44778979
O 0.005263 -3.411 1.640534
O 1.441378 -4.523 -0.444984
O -1.375837 -4.5025 -0.626079
C 3.310666 -3.415688 -1.615937
C 5.084288 -4.624007 -2.726965
C 3.901873 -4.624008 -1.98628
C 5.675494 -3.415688 -3.097307
C 3.901873 -2.207367 -1.98628
C 5.084288 -2.207367 -2.726965
H 5.544929 -5.565474 -3.015518
H 3.441233 -5.565474 -1.697727
H 3.441231 -1.265901 -1.697727
H 5.544927 -1.2659 -3.015519
C 5.006635 -1.20832 4.168651
C 3.796769 -1.20832 3.473713
H 5.477971 -2.149787 4.439384
H 3.325432 -2.149787 3.202982
H -3.22111419 -2.1018326 3.32083359
C -4.97934921 -1.20839181 4.19014013
H -5.32267635 -2.13582635 4.6415875
H -3.245114 -5.512167 -1.783982
C -5.53125 -3.36238 -3.097122
C -4.926316 -4.5707 -2.749653
C -4.926316 -2.15406 -2.749653
H -5.397652 -5.512167 -3.020385
H -5.397652 -1.212593 -3.020385
C -3.111516 -3.36238 -1.707245
C -3.716449 -2.15406 -2.054714
H -3.245114 -1.212593 -1.783982
H -0.01126 -4.270674 1.410778
H 1.951084 -5.179015 -0.764272
H -1.879918 -5.17642 -0.915619
H 6.599223 -3.41569 -3.675948
H -6.476426 -3.36238 -3.640023
H 0.069025 3.411 2.528247
H 0.069025 -3.411 2.528247
X -0.062835 0.0 0.692443
99

C 1.869976 -0.0 2.366978
O -0.130934 0.0 -0.255648
C -2.144186 -0.0 2.191398
C 3.191835 -0.0 3.126244
C 5.611568 -0.0 4.516121
C -3.3511348 -0.04624638 2.87721005
C -5.71122674 -0.0996387 4.36515624
H -0.194695 0.0 -1.143362
H 6.556743 -0.0 5.059024
H -6.63310671 -0.12049504 4.94636306
C 2.018516 3.411 -0.806513
Cr -0.062835 1.7055 0.692443
O 1.441378 2.299 -0.444984
O 1.250167 1.0915 2.010964
C -1.995646 3.411 -0.982092
C -3.716449 4.5707 -2.054714
O -1.76103802 1.07494671 1.56050852
O -1.375837 2.3195 -0.626079
C -4.14463842 1.06095659 2.96665717
O 0.005263 3.411 1.640534
O 1.441378 4.523 -0.444984
O -1.375837 4.5025 -0.626079
C 3.310666 3.415688 -1.615937
C 5.084288 4.624007 -2.726965
C 3.901873 4.624008 -1.98628
C 5.675494 3.415688 -3.097307
C 3.901873 2.207367 -1.98628
C 5.084288 2.207367 -2.726965
H 5.544929 5.565474 -3.015518
H 3.441233 5.565474 -1.697727
H 3.441231 1.265901 -1.697727
H 5.544927 1.2659 -3.015519
C 5.006635 1.20832 4.168651
C 3.796769 1.20832 3.473713
H 5.477971 2.149787 4.439384
H 3.325432 2.149787 3.202982
H -3.84818083 1.97042098 2.45012982
C -5.32468439 1.03426044 3.71063027
H -5.94766371 1.9229241 3.77377088
H -3.245114 5.512167 -1.783982
C -5.53125 3.36238 -3.097122
C -4.926316 4.5707 -2.749653
C -4.926316 2.15406 -2.749653
H -5.397652 5.512167 -3.020385
H -5.397652 1.212593 -3.020385
C -3.111516 3.36238 -1.707245
C -3.716449 2.15406 -2.054714
H -3.245114 1.212593 -1.783982
H -0.01126 4.270674 1.410778
H 1.951084 5.179015 -0.764272
H -1.879918 5.17642 -0.915619
H 6.599223 3.41569 -3.675948
H -6.476426 3.36238 -3.640023
C 2.018516 -3.411 -0.806513
Cr -0.062835 -1.7055 0.692443
O 1.441378 -2.299 -0.444984
O 1.250167 -1.0915 2.010964
C -1.995646 -3.411 -0.982092
C -3.716449 -4.5707 -2.054714
O -1.37537165 -1.04888598 2.09601965
O -1.375837 -2.3195 -0.626079
C -3.73767717 -1.18014527 3.53173699
O 0.005263 -3.411 1.640534
O 1.441378 -4.523 -0.444984
O -1.375837 -4.5025 -0.626079
C 3.310666 -3.415688 -1.615937
C 5.084288 -4.624007 -2.726965
C 3.901873 -4.624008 -1.98628
C 5.675494 -3.415688 -3.097307
C 3.901873 -2.207367 -1.98628
C 5.084288 -2.207367 -2.726965
H 5.544929 -5.565474 -3.015518
H 3.441233 -5.565474 -1.697727
H 3.441231 -1.265901 -1.697727
H 5.544927 -1.2659 -3.015519
C 5.006635 -1.20832 4.168651
C 3.796769 -1.20832 3.473713
H 5.477971 -2.149787 4.439384
H 3.325432 -2.149787 3.202982
H -3.11469785 -2.06880894 3.46859637
C -4.91772314 -1.20684143 4.27571008
H -5.21418073 -2.11630582 4.79223743
H -3.245114 -5.512167 -1.783982
C -5.53125 -3.36238 -3.097122
C -4.926316 -4.5707 -2.749653
C -4.926316 -2.15406 -2.749653
H -5.397652 -5.512167 -3.020385
H -5.397652 -1.212593 -3.020385
C -3.111516 -3.36238 -1.707245
C -3.716449 -2.15406 -2.054714
H -3.245114 -1.212593 -1.783982
H -0.01126 -4.270674 1.410778
H 1.951084 -5.179015 -0.764272
H -1.879918 -5.17642 -0.915619
H 6.599223 -3.41569 -3.675948
H -6.476426 -3.36238 -3.640023
H 0.069025 3.411 2.528247
H 0.069025 -3.411 2.528247
X -0.062835 0.0 0.692443
99

C 1.869976 -0.0 2.366978
O -0.130934 0.0 -0.255648
C -2.144186 -0.0 2.191398
C 3.191835 -0.0 3.126244
C 5.611568 -0.0 4.516121
C -3.34844831 -0.05904203 2.88094034
C -5.70543863 -0.12720717 4.37319322
H -0.194695 0.0 -1.143362
H 6.556743 -0.0 5.059024
H -6.62610704 -0.15383414 4.95608234
C 2.018516 3.411 -0.806513
Cr -0.062835 1.7055 0.692443
O 1.441378 2.299 -0.444984
O 1.250167 1.0915 2.010964
C -1.995646 3.411 -0.982092
C -3.716449 4.5707 -2.054714
O -1.81514889 1.04575265 1.4853737
O -1.375837 2.3195 -0.626079
C -4.19747644 1.00985737 2.89328975
O 0.005263 3.411 1.640534
O 1.441378 4.523 -0.444984
O -1.375837 4.5025 -0.626079
C 3.310666 3.415688 -1.615937
C 5.084288 4.624007 -2.726965
C 3.901873 4.624008 -1.98628
C 5.675494 3.415688 -3.097307
C 3.901873 2.207367 -1.98628
C 5.084288 2.207367 -2.726965
H 5.544929 5.565474 -3.015518
H 3.441233 5.565474 -1.697727
H 3.441231 1.265901 -1.697727
H 5.544927 1.2659 -3.015519
C 5.006635 1.20832 4.168651
C 3.796769 1.20832 3.473713
H 5.477971 2.149787 4.439384
H 3.325432 2.149787 3.202982
H -3.94679475 1.89443002 2.31320097
C -5.37597161 0.9757748 3.63941619
H -6.04351849 1.8337915 3.6406732
H -3.245114 5.512167 -1.783982
C -5.53125 3.36238 -3.097122
C -4.926316 4.5707 -2.749653
C -4.926316 2.15406 -2.749653
H -5.397652 5.512167 -3.020385
H -5.397652 1.212593 -3.020385
C -3.111516 3.36238 -1.707245
C -3.716449 2.15406 -2.054714
H -3.245114 1.212593 -1.783982
H -0.01126 4.270674 1.410778
H 1.951084 5.179015 -0.764272
H -1.879918 5.17642 -0.915619
H 6.599223 3.41569 -3.675948
H -6.476426 3.36238 -3.640023
C 2.018516 -3.411 -0.806513
Cr -0.062835 -1.7055 0.692443
O 1.441378 -2.299 -0.444984
O 1.250167 -1.0915 2.010964
C -1.995646 -3.411 -0.982092
C -3.716449 -4.5707 -2.054714
O -1.32277467 -1.01248132 2.16905238
O -1.375837 -2.3195 -0.626079
C -3.67791537 -1.16202369 3.61471832
O 0.005263 -3.411 1.640534
O 1.441378 -4.523 -0.444984
O -1.375837 -4.5025 -0.626079
C 3.310666 -3.415688 -1.615937
C 5.084288 -4.624007 -2.726965
C 3.901873 -4.624008 -1.98628
C 5.675494 -3.415688 -3.097307
C 3.901873 -2.207367 -1.98628
C 5.084288 -2.207367 -2.726965
H 5.544929 -5.565474 -3.015518
H 3.441233 -5.565474 -1.697727
H 3.441231 -1.265901 -1.697727
H 5.544927 -1.2659 -3.015519
C 5.006635 -1.20832 4.168651
C 3.796769 -1.20832 3.473713
H 5.477971 -2.149787 4.439384
H 3.325432 -2.149787 3.202982
H -3.01036849 -2.0200404 3.61346131
C -4.85641053 -1.19610626 4.36084476
H -5.10709223 -2.08067891 4.94093353
H -3.245114 -5.512167 -1.783982
C -5.53125 -3.36238 -3.097122
C -4.926316 -4.5707 -2.749653
C -4.926316 -2.15406 -2.749653
H -5.397652 -5.512167 -3.020385
H -5.397652 -1.212593 -3.020385
C -3.111516 -3.36238 -1.707245
C -3.716449 -2.15406 -2.054714
H -3.245114 -1.212593 -1.783982
H -0.01126 -4.270674 1.410778
H 1.951084 -5.179015 -0.764272
H -1.879918 -5.17642 -0.915619
H 6.599223 -3.41569 -3.675948
H -6.476426 -3.36238 -3.640023
H 0.069025 3.411 2.528247
H 0.069025 -3.411 2.528247
X -0.062835 0.0 0.692443
99

C 1.869976 -0.0 2.366978
O -0.130934 0.0 -0.255648
C -2.144186 -0.0 2.191398
C 3.191835 -0.0 3.126244
C 5.611568 -0.0 4.516121
C -3.3451203 -0.07138834 2.88556139
C -5.69826838 -0.15380752 4.38314936
H -0.194695 0.0 -1.143362
H 6.556743 -0.0 5.059024
H -6.61743592 -0.18600246 4.9681225
C 2.018516 3.411 -0.806513
Cr -0.062835 1.7055 0.692443
O 1.441378 2.299 -0.444984
O 1.250167 1.0915 2.010964
C -1.995646 3.411 -0.982092
C -3.716449 4.5707 -2.054714
O -1.86756689 1.00859978 1.41258949
O -1.375837 2.3195 -0.626079
C -4.24751071 0.95107252 2.82381544
O 0.005263 3.411 1.640534
O 1.441378 4.523 -0.444984
O -1.375837 4.5025 -0.626079
C 3.310666 3.415688 -1.615937
C 5.084288 4.624007 -2.726965
C 3.901873 4.624008 -1.98628
C 5.675494 3.415688 -3.097307
C 3.901873 2.207367 -1.98628
C 5.084288 2.207367 -2.726965
H 5.544929 5.565474 -3.015518
H 3.441233 5.565474 -1.697727
H 3.441231 1.265901 -1.697727
H 5.544927 1.2659 -3.015519
C 5.006635 1.20832 4.168651
C 3.796769 1.20832 3.473713
H 5.477971 2.149787 4.439384
H 3.325432 2.149787 3.202982
H -4.04116288 1.80402131 2.18216755
C -5.42408475 0.90986293 3.57260942
H -6.13446862 1.73070264 3.51438578
H -3.245114 5.512167 -1.783982
C -5.53125 3.36238 -3.097122
C -4.926316 4.5707 -2.749653
C -4.926316 2.15406 -2.749653
H -5.397652 5.512167 -3.020385
H -5.397652 1.212593 -3.020385
C -3.111516 3.36238 -1.707245
C -3.716449 2.15406 -2.054714
H -3.245114 1.212593 -1.783982
H -0.01126 4.270674 1.410778
H 1.951084 5.179015 -0.764272
H -1.879918 5.17642 -0.915619
H 6.599223 3.41569 -3.675948
H -6.476426 3.36238 -3.640023
C 2.018516 -3.411 -0.806513
Cr -0.062835 -1.7055 0.692443
O 1.441378 -2.299 -0.444984
O 1.250167 -1.0915 2.010964
C -1.995646 -3.411 -0.982092
C -3.716449 -4.5707 -2.054714
O -1.27223207 -0.96837107 2.23923253
O -1.375837 -2.3195 -0.626079
C -3.61930398 -1.13505841 3.69610226
O 0.005263 -3.411 1.640534
O 1.441378 -4.523 -0.444984
O -1.375837 -4.5025 -0.626079
C 3.310666 -3.415688 -1.615937
C 5.084288 -4.624007 -2.726965
C 3.901873 -4.624008 -1.98628
C 5.675494 -3.415688 -3.097307
C 3.901873 -2.207367 -1.98628
C 5.084288 -2.207367 -2.726965
H 5.544929 -5.565474 -3.015518
H 3.441233 -5.565474 -1.697727
H 3.441231 -1.265901 -1.697727
H 5.544927 -1.2659 -3.015519
C 5.006635 -1.20832 4.168651
C 3.796769 -1.20832 3.473713
H 5.477971 -2.149787 4.439384
H 3.325432 -2.149787 3.202982
H -2.90892011 -1.95589812 3.7543259
C -4.79587802 -1.176268 4.44489625
H -5.00222585 -2.02921679 5.08654413
H -3.245114 -5.512167 -1.783982
C -5.53125 -3.36238 -3.097122
C -4.926316 -4.5707 -2.749653
C -4.926316 -2.15406 -2.749653
H -5.397652 -5.512167 -3.020385
H -5.397652 -1.212593 -3.020385
C -3.111516 -3.36238 -1.707245
C -3.716449 -2.15406 -2.054714
H -3.245114 -1.212593 -1.783982
H -0.01126 -4.270674 1.410778
H 1.951084 -5.179015 -0.764272
H -1.879918 -5.17642 -0.915619
H 6.599223 -3.41569 -3.675948
H -6.476426 -3.36238 -3.640023
H 0.069025 3.411 2.528247
H 0.069025 -3.411 2.528247
X -0.062835 0.0 0.692443
99

C 1.869976 -0.0 2.366978
O -0.130934 0.0 -0.255648
C -2.144186 -0.0 2.191398
C 3.191835 -0.0 3.126244
C 5.611568 -0.0 4.516121
C -3.33664575 -0.0943612 2.89732859
C -5.68000981 -0.20330297 4.40850202
H -0.194695 0.0 -1.143362
H 6.556743 -0.0 5.059024
H -6.59535547 -0.24585829 4.99878197
C 2.018516 3.411 -0.806513
Cr -0.062835 1.7055 0.692443
O 1.441378 2.299 -0.444984
O 1.250167 1.0915 2.010964
C -1.995646 3.411 -0.982092
C -3.716449 4.5707 -2.054714
O -1.96574443 0.91160705 1.27626658
O -1.375837 2.3195 -0.626079
C -4.33766904 0.81229058 2.69862746
O 0.005263 3.411 1.640534
O 1.441378 4.523 -0.444984
O -1.375837 4.5025 -0.626079
C 3.310666 3.415688 -1.615937
C 5.084288 4.624007 -2.726965
C 3.901873 4.624008 -1.98628
C 5.675494 3.415688 -3.097307
C 3.901873 2.207367 -1.98628
C 5.084288 2.207367 -2.726965
H 5.544929 5.565474 -3.015518
H 3.441233 5.565474 -1.697727
H 3.441231 1.265901 -1.697727
H 5.544927 1.2659 -3.015519
C 5.006635 1.20832 4.168651
C 3.796769 1.20832 3.473713
H 5.477971 2.149787 4.439384
H 3.325432 2.149787 3.202982
H -4.21432678 1.58280736 1.94172347
C -5.50935107 0.7578197 3.45421418
H -6.29892883 1.48589465 3.28602708
H -3.245114 5.512167 -1.783982
C -5.53125 3.36238 -3.097122
C -4.926316 4.5707 -2.749653
C -4.926316 2.15406 -2.749653
H -5.397652 5.512167 -3.020385
H -5.397652 1.212593 -3.020385
C -3.111516 3.36238 -1.707245
C -3.716449 2.15406 -2.054714
H -3.245114 1.212593 -1.783982
H -0.01126 4.270674 1.410778
H 1.951084 5.179015 -0.764272
H -1.879918 5.17642 -0.915619
H 6.599223 3.41569 -3.675948
H -6.476426 3.36238 -3.640023
C 2.018516 -3.411 -0.806513
Cr -0.062835 -1.7055 0.692443
O 1.441378 -2.299 -0.444984
O 1.250167 -1.0915 2.010964
C -1.995646 -3.411 -0.982092
C -3.716449 -4.5707 -2.054714
O -1.1788301 -0.8584327 2.36892441
O -1.375837 -2.3195 -0.626079
C -3.50730459 -1.05548338 3.8516173
O 0.005263 -3.411 1.640534
O 1.441378 -4.523 -0.444984
O -1.375837 -4.5025 -0.626079
C 3.310666 -3.415688 -1.615937
C 5.084288 -4.624007 -2.726965
C 3.901873 -4.624008 -1.98628
C 5.675494 -3.415688 -3.097307
C 3.901873 -2.207367 -1.98628
C 5.084288 -2.207367 -2.726965
H 5.544929 -5.565474 -3.015518
H 3.441233 -5.565474 -1.697727
H 3.441231 -1.265901 -1.697727
H 5.544927 -1.2659 -3.015519
C 5.006635 -1.20832 4.168651
C 3.796769 -1.20832 3.473713
H 5.477971 -2.149787 4.439384
H 3.325432 -2.149787 3.202982
H -2.71772683 -1.78355833 4.01980439
C -4.67898662 -1.10995426 4.60720401
H -4.80232888 -1.88047104 5.36410801
H -3.245114 -5.512167 -1.783982
C -5.53125 -3.36238 -3.097122
C -4.926316 -4.5707 -2.749653
C -4.926316 -2.15406 -2.749653
H -5.397652 -5.512167 -3.020385
H -5.397652 -1.212593 -3.020385
C -3.111516 -3.36238 -1.707245
C -3.716449 -2.15406 -2.054714
H -3.245114 -1.212593 -1.783982
H -0.01126 -4.270674 1.410778
H 1.951084 -5.179015 -0.764272
H -1.879918 -5.17642 -0.915619
H 6.599223 -3.41569 -3.675948
H -6.476426 -3.36238 -3.640023
H 0.069025 3.411 2.528247
H 0.069025 -3.411 2.528247
X -0.062835 0.0 0.692443
99

C 1.869976 -0.0 2.366978
O -0.130934 0.0 -0.255648
C -2.144186 -0.0 2.191398
C 3.191835 -0.0 3.126244
C 5.611568 -0.0 4.516121
C -3.32596866 -0.11446694 2.91215411
C -5.65700581 -0.24662117 4.44044388
H -0.194695 0.0 -1.143362
H 6.556743 -0.0 5.059024
H -6.56753627 -0.29824384 5.03740988
C 2.018516 3.411 -0.806513
Cr -0.062835 1.7055 0.692443
O 1.441378 2.299 -0.444984
O 1.250167 1.0915 2.010964
C -1.995646 3.411 -0.982092
C -3.716449 4.5707 -2.054714
O -2.05258756 0.78691561 1.15568188
O -1.375837 2.3195 -0.626079
C -4.41237401 0.64882761 2.59489703
O 0.005263 3.411 1.640534
O 1.441378 4.523 -0.444984
O -1.375837 4.5025 -0.626079
C 3.310666 3.415688 -1.615937
C 5.084288 4.624007 -2.726965
C 3.901873 4.624008 -1.98628
C 5.675494 3.415688 -3.097307
C 3.901873 2.207367 -1.98628
C 5.084288 2.207367 -2.726965
H 5.544929 5.565474 -3.015518
H 3.441233 5.565474 -1.697727
H 3.441231 1.265901 -1.697727
H 5.544927 1.2659 -3.015519
C 5.006635 1.20832 4.168651
C 3.796769 1.20832 3.473713
H 5.477971 2.149787 4.439384
H 3.325432 2.149787 3.202982
H -4.36241103 1.31350062 1.73610335
C -5.57789258 0.5827505 3.35904191
H -6.43604727 1.19593851 3.09563336
H -3.245114 5.512167 -1.783982
C -5.53125 3.36238 -3.097122
C -4.926316 4.5707 -2.749653
C -4.926316 2.15406 -2.749653
H -5.397652 5.512167 -3.020385
H -5.397652 1.212593 -3.020385
C -3.111516 3.36238 -1.707245
C -3.716449 2.15406 -2.054714
H -3.245114 1.212593 -1.783982
H -0.01126 4.270674 1.410778
H 1.951084 5.179015 -0.764272
H -1.879918 5.17642 -0.915619
H 6.599223 3.41569 -3.675948
H -6.476426 3.36238 -3.640023
C 2.018516 -3.411 -0.806513
Cr -0.062835 -1.7055 0.692443
O 1.441378 -2.299 -0.444984
O 1.250167 -1.0915 2.010964
C -1.995646 -3.411 -0.982092
C -3.716449 -4.5707 -2.054714
O -1.09800372 -0.72241128 2.48115464
O -1.375837 -2.3195 -0.626079
C -3.40508203 -0.94383801 3.99355686
O 0.005263 -3.411 1.640534
O 1.441378 -4.523 -0.444984
O -1.375837 -4.5025 -0.626079
C 3.310666 -3.415688 -1.615937
C 5.084288 -4.624007 -2.726965
C 3.901873 -4.624008 -1.98628
C 5.675494 -3.415688 -3.097307
C 3.901873 -2.207367 -1.98628
C 5.084288 -2.207367 -2.726965
H 5.544929 -5.565474 -3.015518
H 3.441233 -5.565474 -1.697727
H 3.441231 -1.265901 -1.697727
H 5.544927 -1.2659 -3.015519
C 5.006635 -1.20832 4.168651
C 3.796769 -1.20832 3.473713
H 5.477971 -2.149787 4.439384
H 3.325432 -2.149787 3.202982
H -2.54692734 -1.55702602 4.25696541
C -4.57060061 -1.00991512 4.75770175
H -4.62056359 -1.67458813 5.61649542
H -3.245114 -5.512167 -1.783982
C -5.53125 -3.36238 -3.097122
C -4.926316 -4.5707 -2.749653
C -4.926316 -2.15406 -2.749653
H -5.397652 -5.512167 -3.020385
H -5.397652 -1.212593 -3.020385
C -3.111516 -3.36238 -1.707245
C -3.716449 -2.15406 -2.054714
H -3.245114 -1.212593 -1.783982
H -0.01126 -4.270674 1.410778
H 1.951084 -5.179015 -0.764272
H -1.879918 -5.17642 -0.915619
H 6.599223 -3.41569 -3.675948
H -6.476426 -3.36238 -3.640023
H 0.069025 3.411 2.528247
H 0.069025 -3.411 2.528247
X -0.062835 0.0 0.692443
