# Supplementary material for: In Search of the Reason for the Breathing Effect of MIL53 Metal-Organic Framework: An ab Initio Multiconfigurational Study
Source: Front Chem. 2017 Dec 5;5:111. doi: 10.3389/fchem.2017.00111 (PMC5723392; doi:10.3389/fchem.2017.00111)
Supplement: Supplementary file 2 [file DataSheet2.ZIP › Attached_files/bending_potentials/B1_basisset_potentials.InpOrb]

#INPORB 1.1
#INFO
* RASSCF average (pseudo-natural) orbitals
       0       1       0
     659
     659
*BC:HOST bestla PID 20610 DATE Thu Jun  2 15:28:24 2016
#EXTRAS
* ACTIVE TWO-EL ENERGY
0.585593332929E+01
#ORB
* ORBITAL    1    1
0.496476317385E-090.436103618708E-080.318438429017E-08-.692423614295E-09
-.204831406516E-09-.390778869036E-05-.272531349226E-05-.549184363193E-09
0.110467567595E-09-.892893165544E-09-.473382463706E-08-.264733409400E-08
0.466773133228E-10-.186619939048E-10-.146460247272E-070.640161195762E-06
0.559402528035E-090.636380581642E-100.472419231885E-090.423818261379E-08
0.310883086715E-080.904516894021E-090.296078513615E-09-.408244349759E-05
-.277691084668E-050.199193875001E-090.524107404711E-09-.238164624304E-08
-.121840269423E-07-.417619863377E-08-.387937681828E-08-.263720008171E-08
0.593244083147E-050.391844108010E-05-.260259816588E-08-.199763418474E-08
0.118331445894E-080.582043332385E-080.182639923945E-08-.188319771415E-08
-.103909966052E-08-.131520459468E-05-.765842330007E-06-.113607407533E-08
-.618211430942E-09-.344987333152E-08-.176429411549E-07-.609325557435E-08
0.630170942182E-080.435013021736E-080.604514789039E-050.395650632114E-05
-.474112849329E-08-.341530697247E-080.165764945593E-080.815123522784E-08
0.257069268375E-080.266927932637E-080.150964763314E-08-.135192633294E-05
-.777556250663E-06-.165528972454E-08-.919804982203E-090.672112891341E-08
0.375360771591E-080.360968764147E-090.222043472011E-090.565361085684E-09
0.338445507265E-09-.595378083560E-06-.359481291690E-05-.180252560531E-05
0.112005701171E-050.551306617272E-060.145209767481E-060.192421934793E-06
-.720195788618E-06-.349249168801E-06-.705956627660E+00-.268747266011E-04
0.150465938679E-040.664581317652E-050.150116030545E-04-.144611506728E-06
0.119217810132E-060.237224099781E-060.136472559263E-06-.622393239933E-06
-.297958538754E-06-.305388286772E-05-.720817355513E-06-.110186835356E-06
0.456894455682E-060.158704384248E-050.403089833131E-06-.315898823883E-07
-.974329727912E-09-.886123340633E-07-.184203589386E-060.243736792308E-07
-.392775282795E-07-.608817153151E-07-.622707954662E-070.142650705723E-07
-.115545760054E-06-.150903581358E-06-.314696560665E-07-.156303122320E-07
0.100804014946E-080.195919588392E-07-.297403275016E-070.576824094871E-08
0.316244031337E-060.167282063604E-050.827942929438E-06-.136163969764E-06
-.364968429685E-060.643383168842E-060.452137348905E-060.847191497185E-07
0.281010353265E-060.321140238216E-060.148720580635E-050.580974067584E-06
0.598127393902E-060.304622734474E-06-.179592566261E-06-.215155275765E-07
0.335893101205E-060.760838773148E-07-.532517767252E-06-.328639370719E-05
-.167084190778E-05-.923542148867E-06-.469532946506E-06-.728655490894E-06
-.356335319329E-06-.723296644884E-06-.358943908450E-06-.544316454616E-06
-.279272507280E-05-.100568250802E-050.294792102451E-060.237889634631E-06
0.116828802145E-050.732543960383E-060.167027649174E-060.115611096643E-06
0.343449210820E-060.164330007824E-050.648332254378E-06-.540349745017E-06
-.259055203491E-06-.231070901085E-06-.868731303854E-070.263492122945E-06
0.778129216522E-070.274890719127E-060.143401436018E-050.742968469918E-06
0.111045864404E-060.307116698643E-060.440289845094E-060.268005256658E-06
0.322518377596E-060.578716908000E-06-.518080883570E-06-.264904092240E-05
-.917756995976E-06-.600990155531E-06-.377210565626E-060.513718579447E-05
0.366748870296E-050.448414040836E-060.305377628792E-060.357003241754E-06
0.192666524666E-050.106442811940E-050.219182473515E-070.166459189715E-07
0.188814675426E-07-.253009686950E-06-.587429477800E-07-.179874210604E-06
0.143875869850E-060.862067775856E-060.425123642101E-060.235538836756E-06
0.176383400118E-06-.761863612096E-06-.624659927954E-06-.147853854262E-06
-.129838152077E-060.197049532745E-060.117997539125E-050.576348737470E-06
-.402967013098E-06-.322644243458E-06-.755948194739E-06-.624241868339E-06
-.192012114371E-06-.153432054929E-060.568252351032E-060.286983227619E-05
0.908129032753E-060.904429809618E-060.665095441134E-06-.136166601161E-06
-.277339439675E-07-.611201359113E-06-.471791779116E-060.201763338775E-06
0.106265074332E-050.396198651893E-06-.369656872161E-06-.235616843205E-06
-.667048542483E-06-.445918720894E-060.235872929583E-060.152588122306E-06
-.340520428222E-06-.175849769918E-05-.640929557369E-06-.190918677430E-06
-.146173471294E-060.677795018667E-060.417458238396E-060.129916077128E-06
0.904897735206E-07-.368593865698E-06-.183797991948E-05-.603038073849E-06
0.665736039112E-060.382399575534E-060.265858640405E-060.155574452488E-06
-.421524360564E-06-.241473421226E-06-.141471261043E-06-.766084022281E-06
-.310020377912E-06-.543883830939E-06-.352074999548E-06-.278855658710E-05
-.195827786391E-050.324815048524E-060.193539744858E-060.265263051511E-06
0.139642568269E-050.523728357681E-06-.380084166261E-06-.242758032961E-06
0.180352205535E-050.118062539144E-050.251954973907E-060.161933940904E-06
0.340882995406E-060.136731687967E-060.703241070909E-070.318436011610E-07
-.337466560924E-05-.176630695706E-050.112726683998E-050.441763895984E-06
0.751196011955E-070.406655704393E-060.152961599488E-060.381859687797E-06
0.308398060140E-06-.230657019285E-05-.151132136880E-050.150353696681E-06
0.129605086931E-06-.495739856439E-06-.254810347503E-05-.896360813175E-06
0.920959532305E-060.565421599642E-060.458848889192E-050.325967883006E-05
0.664283567162E-060.483459223290E-060.115539644187E-050.407041870023E-06
-.420019642560E-05-.226532125733E-05-.495245249725E-05-.260993454326E-05
0.151427456692E-060.789401361545E-060.278529884256E-06-.258351974841E-06
-.237862955108E-06-.255786659521E-05-.166715217468E-050.124045810466E-06
0.120321587783E-060.130399974700E-050.468829647172E-06-.957195861810E-07
-.421781182338E-07-.381458764180E-06-.190132875150E-05-.623380554221E-06
-.704287551065E-06-.405590345427E-060.176847003545E-060.107069178446E-06
-.422613177013E-06-.244290577128E-060.282945201982E-060.147577938664E-05
0.534318712356E-060.484722056212E-060.281522788915E-06-.855227252624E-06
-.569239917389E-060.293760112004E-060.174266757048E-060.309547491265E-06
0.161723863516E-050.593927163315E-060.461994141459E-060.288608536128E-06
0.164675012508E-050.106854565033E-050.318097360511E-060.198000161043E-06
0.408613858787E-060.167837338797E-060.102996357285E-050.409584110690E-06
0.619793166554E-060.306862211407E-050.929905581745E-06-.119566310951E-05
-.856727198936E-060.894920874848E-060.682644122374E-06-.691912984886E-06
-.549059576883E-06-.628346710298E-07-.407916162335E-06-.231200919759E-06
0.914730359983E-060.591766299322E-06-.254631567583E-05-.178382336149E-05
0.420261976372E-060.219306696987E-06-.343131308278E-05-.177741194044E-05
-.166068330015E-05-.852542082993E-06-.319549659183E-06-.424293736037E-06
-.352775853686E-06-.406436556994E-06-.178623830119E-06-.976924221169E-07
-.169821023409E-06-.931424000093E-070.596074209061E-060.359976378558E-05
0.180554767640E-05-.112401420285E-05-.553477435259E-060.146827963601E-06
0.193862116449E-060.722209142445E-060.350043600967E-060.708254972012E+00
0.269642960832E-04-.150848778649E-04-.663069920384E-05-.150560555790E-04
0.145105691328E-06-.119155285889E-06-.236070196504E-06-.136423742477E-06
-.624316076992E-06-.296987667267E-06-.305366960405E-05-.719240058567E-06
0.110647810477E-06-.456558624966E-06-.158497096056E-05-.402688892090E-06
-.318135389239E-07-.117618180597E-08-.880196297353E-07-.183687102348E-06
-.238055652849E-070.404443922548E-070.613236671320E-070.627486526077E-07
-.125898825538E-070.118671761695E-06-.150647501033E-06-.314254344129E-07
-.154222202693E-07-.806955797596E-09-.195663751709E-070.301884932360E-07
-.577395129361E-08-.317390168229E-06-.167919634167E-05-.831252704965E-06
0.138046956220E-060.367545630145E-060.644371371611E-060.452836425921E-06
-.861868756110E-07-.282911776692E-06-.322265134944E-06-.149364376883E-05
-.584591126302E-06-.596887924326E-06-.302704582217E-06-.179553133234E-06
-.211303467795E-07-.333973112058E-06-.734290974243E-070.533480122038E-06
0.329297962476E-050.167465103951E-050.925036131802E-060.470311291065E-06
-.729623975580E-06-.356444047288E-060.724246446617E-060.359221793750E-06
0.545220757503E-060.279726239393E-050.100722754480E-05-.298802135573E-06
-.240676133480E-060.116987361860E-050.733376422996E-06-.169266081830E-06
-.117109083889E-06-.344510575421E-06-.164932938736E-05-.651632592101E-06
0.539115476561E-060.257001837789E-06-.231577285811E-06-.870096283021E-07
-.263008916881E-06-.767778890467E-07-.275756961329E-06-.143861879445E-05
-.745458823698E-06-.112560364366E-06-.309276708186E-060.440176455916E-06
0.267562198688E-06-.324136937593E-06-.580929800966E-060.521106788829E-06
0.266435074789E-050.922992785726E-060.597331047445E-060.374697078826E-06
0.515572740253E-050.368008071660E-05-.445692964480E-06-.303615742756E-06
-.358061100985E-06-.193263684672E-05-.106803079192E-05-.222141347878E-07
-.168922927339E-070.168949483464E-07-.255859314239E-060.583504545181E-07
0.180061601321E-06-.144086501751E-06-.863403296787E-06-.425848994839E-06
-.236113215477E-06-.176839050483E-06-.763674110686E-06-.626193042469E-06
0.148306323358E-060.130225654004E-06-.197412138100E-06-.118220613274E-05
-.577489086379E-060.404197793690E-060.323634932607E-06-.757638069751E-06
-.625702010057E-060.192756079720E-060.154028891536E-06-.571296849537E-06
-.288562501085E-05-.913786201289E-06-.911619619045E-06-.669979325870E-06
-.146020572266E-06-.343157513268E-070.616122940484E-060.475238855452E-06
-.202800656257E-06-.106797564974E-05-.398091299972E-060.372414135873E-06
0.237405908553E-06-.667810988767E-06-.446410450924E-06-.237595678262E-06
-.153723901301E-060.341241072257E-060.176205656206E-050.642070304658E-06
0.195419783560E-060.149229659076E-060.679022269759E-060.417985027342E-06
-.132876861569E-06-.924804105072E-070.370172443916E-060.184574112299E-05
0.605466534587E-06-.667908768533E-06-.383572016717E-060.268835832377E-06
0.157378717685E-060.422902372357E-060.242207759427E-060.143458399551E-06
0.776327001389E-060.313594702075E-060.541854689183E-060.350648614782E-06
-.280651181978E-05-.197100059196E-05-.323548675035E-06-.192557644484E-06
-.266009747112E-06-.140037497627E-05-.525218663557E-060.379508842427E-06
0.242262108391E-060.181331495445E-050.118703551633E-05-.251666791040E-06
-.161694852156E-06-.341619195388E-06-.137163114929E-06-.697928205903E-07
-.319247697155E-070.338840287411E-050.177337951838E-05-.113197351092E-05
-.443482283721E-06-.764869838632E-07-.413838904475E-06-.155638733820E-06
-.379733658120E-06-.307060193653E-06-.231472703722E-05-.151666978476E-05
-.148928087139E-06-.128650407110E-060.497536744733E-060.255729246633E-05
0.899570286223E-06-.918830296319E-06-.563945182876E-060.460180819622E-05
0.326882984992E-05-.663104002488E-06-.482868843161E-06-.116014253940E-05
-.408963739867E-060.421165479733E-050.227103161288E-050.496760472497E-05
0.261738048066E-05-.153704073667E-06-.801167907304E-06-.282741295353E-06
0.255153951990E-060.235925653211E-06-.256862982236E-05-.167416774199E-05
-.122073872280E-06-.119087846729E-06-.130983843139E-05-.471205562478E-06
0.960675398907E-070.420531956739E-070.382728853868E-060.190753163108E-05
0.625282161064E-060.705790577498E-060.406348089457E-060.179174293302E-06
0.108530461737E-060.423646847237E-060.244827054629E-06-.283900516513E-06
-.148073584621E-05-.536111456923E-06-.487291417792E-06-.283121423798E-06
-.856236512225E-06-.569924174699E-06-.295374031890E-06-.175310626219E-06
-.309895857355E-06-.161914789526E-05-.594685730420E-06-.460885702214E-06
-.287786141645E-060.165424254479E-050.107340715378E-05-.317890538278E-06
-.197848354706E-06-.409478732602E-06-.168299897133E-06-.103357574191E-05
-.410923711881E-06-.622790550192E-06-.308398043097E-05-.935212185629E-06
0.120060507597E-050.860181008850E-060.888304497228E-060.678324461596E-06
0.694744158520E-060.551191724546E-060.640976200171E-070.414601830447E-06
0.233717946443E-06-.912425406436E-06-.590134421877E-06-.256041533603E-05
-.179379120552E-05-.418289161564E-06-.217583908219E-060.344305806099E-05
0.178371969967E-050.166321216004E-050.854431081150E-060.320475927256E-06
0.425437604374E-060.354098842276E-060.407629534678E-060.178893565300E-06
0.979227296332E-070.169827190735E-060.932411237461E-07-.287620811269E-05
-.190127191402E-050.288253722708E-050.190491218907E-05
* ORBITAL    1    2
-.305681408720E-06-.268554032188E-05-.196019588355E-050.425262185509E-06
0.125479044620E-06-.636160906649E-08-.443499008639E-080.337145611345E-06
-.685355883121E-070.549428210929E-060.291299224290E-050.162907062704E-05
-.286460703975E-070.116668540060E-07-.248983272503E-100.103956997119E-08
-.343972298426E-06-.389549919238E-07-.289301589652E-06-.260166852217E-05
-.191161886225E-05-.553585205797E-06-.180129305051E-06-.664137342518E-08
-.451782759399E-08-.124321447354E-06-.323746677677E-060.146588083743E-05
0.749918557445E-050.257049674823E-050.238541630685E-050.162142662062E-05
0.965862127222E-080.638008608102E-080.160070414436E-050.122859277866E-05
-.728724003904E-06-.358458514200E-05-.112498808647E-050.116140199860E-05
0.641066077904E-06-.214008602866E-08-.124623166029E-080.700529175067E-06
0.381428292919E-060.212422059255E-050.108636931269E-040.375217316291E-05
-.388391639605E-05-.268080925627E-050.982052726607E-080.642701352011E-08
0.292121966890E-050.210405854516E-05-.102089554431E-05-.502034054805E-05
-.158342253432E-05-.164865713586E-05-.932868881234E-06-.218131362853E-08
-.125224824776E-080.102241006671E-050.568451474602E-06-.413440966226E-05
-.230882821156E-05-.223622882033E-06-.137159259500E-06-.350967560531E-06
-.209057012270E-06-.214724715134E-06-.152674406881E-05-.931824306193E-06
0.122071267835E-050.669764650292E-060.494647282326E-060.441439276470E-06
-.621212037843E-06-.245279155715E-06-.708255057798E+00-.276007349476E-04
0.118019372288E-04-.464349212496E-050.137000685507E-04-.152272900699E-06
-.189934350362E-07-.354116715136E-06-.145970549882E-07-.592603878170E-06
0.297907763712E-060.592560126448E-070.483731271924E-06-.142008657373E-06
-.102621409823E-06-.635086601237E-06-.122564253311E-06-.689383960579E-07
-.621138029396E-070.182207828113E-060.158651049585E-06-.174609190329E-06
-.358839417776E-06-.135938139854E-06-.146962936803E-06-.515279521591E-06
-.961735301841E-060.785293526048E-070.135708764738E-070.640074801776E-07
-.618057219413E-07-.791311004873E-08-.137884018773E-060.171614307372E-08
0.352995445035E-060.196354716549E-050.101945159553E-05-.580443738998E-06
-.794259936403E-060.304901681092E-060.215756054256E-060.452251519116E-06
0.585967776452E-060.346670546370E-060.198362715384E-050.111414141388E-05
-.380378338456E-06-.589664223540E-060.119057044731E-070.118518896262E-06
-.590140067021E-06-.816625989321E-06-.300329104105E-06-.204946785502E-05
-.118144539752E-05-.448982301386E-06-.232359655526E-06-.293806977097E-06
-.306755218644E-07-.285497075337E-06-.808649341749E-07-.278261624707E-06
-.139596115119E-05-.475101909358E-060.123569803737E-050.858653089512E-06
0.489005452280E-060.256806728480E-060.689652411976E-060.461517318735E-06
0.326846939726E-060.185604726053E-050.101548249195E-050.379162419419E-06
0.631630869136E-06-.154772416507E-06-.409729211022E-07-.148628898539E-06
-.318799200434E-060.267135775411E-060.141990216258E-050.767740463393E-06
0.465166172423E-060.664338098278E-06-.349290412628E-07-.136634263274E-06
0.498042090129E-060.681538336495E-06-.934758923606E-06-.472999724482E-05
-.161806895394E-050.113169738786E-050.777495819181E-060.571630584705E-05
0.388191585657E-05-.840706606345E-06-.544570749447E-060.326073815872E-06
0.184061395330E-050.111026014382E-050.912206115993E-070.760170914147E-07
-.611860346515E-06-.877792544145E-060.120425863322E-06-.581267284275E-07
0.652129802668E-070.413259932615E-060.224246055125E-060.176884730090E-06
0.140276800893E-06-.558518192628E-06-.472778334262E-06-.139363088308E-06
-.119405163620E-060.111426361138E-060.685585210004E-060.350498518783E-06
-.380639667937E-06-.306426608027E-06-.519401433106E-06-.448755012069E-06
-.230180703396E-06-.184742512109E-060.935981486438E-060.485501652481E-05
0.173886963240E-050.221260732223E-050.150315052595E-05-.301916447778E-05
-.201590526112E-05-.151480126386E-05-.106117686292E-050.317881853484E-06
0.163143667119E-050.579497752648E-06-.842917745361E-06-.546696633868E-06
-.232443379659E-06-.149858485117E-060.526670995030E-060.347126282062E-06
-.222215521047E-06-.109738766722E-05-.351799810405E-06-.137716532566E-05
-.935253038296E-060.378291206445E-060.162433164416E-060.906183649023E-06
0.609270977103E-06-.484534189221E-06-.238162965242E-05-.744544857417E-06
0.665898792184E-060.359016783913E-060.911463779880E-060.551865806848E-06
-.422404994715E-06-.224904143878E-06-.609981063820E-06-.314438076883E-05
-.109732459228E-050.616757704459E-060.433731682559E-06-.552228331360E-05
-.391332164104E-05-.384936407625E-06-.298990435147E-060.229557161183E-06
0.121410966060E-050.458095606607E-060.172077277833E-060.149167804870E-06
0.300995511825E-050.197035374217E-05-.854718667760E-07-.713112257371E-07
0.224031412292E-060.131782940480E-06-.160414481039E-060.259557087424E-07
-.423200303481E-05-.217846074593E-050.144953739844E-050.529434193879E-06
0.421232108844E-060.221283250985E-050.824696829727E-06-.654701348809E-06
-.412067029087E-06-.251569323467E-05-.164962720176E-05-.439019891648E-06
-.294033014237E-06-.553967596075E-06-.283295796616E-05-.989527769236E-06
-.653779637251E-06-.453437518134E-060.410560032066E-050.282090933909E-05
-.362050798459E-06-.181028966052E-060.146396671042E-050.592743976025E-06
-.353183013541E-05-.176038357458E-05-.467125568104E-05-.229566752861E-05
0.703610064848E-060.363676842608E-050.130193341911E-050.989913543609E-06
0.599931061008E-06-.331869573834E-05-.216284670413E-05-.610523335829E-06
-.382119145078E-060.179993635844E-050.732593807541E-06-.106977276154E-06
0.386797795376E-07-.393709802700E-06-.192349902304E-05-.590361034182E-06
-.468575012155E-06-.236766288364E-060.716751727830E-060.449815642976E-06
-.321628976457E-06-.167214145732E-060.295421904610E-060.153289614830E-05
0.554532192824E-060.791978679736E-060.492917533266E-06-.316325707799E-06
-.214168474354E-060.497451377063E-060.321827437637E-060.109293992317E-06
0.599126423040E-060.238240706211E-06-.337181682521E-06-.250573012349E-06
0.231700272327E-050.150371913309E-05-.613536494575E-07-.452727944886E-07
0.268708470280E-060.143265122829E-060.111731339990E-050.414262216133E-06
0.928614486866E-060.475870528450E-050.164491135098E-05-.151357985590E-05
-.105779854471E-05-.204532483455E-05-.133561899360E-05-.866308109715E-06
-.652821063901E-06-.391938335626E-06-.207488881834E-05-.781394451667E-06
-.709725305089E-06-.502298440260E-06-.434945780702E-05-.307426852766E-05
-.607508588427E-06-.530300567723E-06-.361913194182E-05-.194379174060E-05
-.779704245649E-06-.582098897874E-06-.284710712381E-06-.352360115488E-06
-.409837801973E-06-.368181416077E-06-.821992818592E-07-.704374772062E-07
-.359139388204E-08-.311893049585E-07-.212798612917E-06-.151510449974E-05
-.925979635426E-060.121704010655E-050.667952732987E-06-.494174596849E-06
-.440812029326E-06-.618852128726E-06-.244132414800E-06-.705956713726E+00
-.275132378570E-040.117529634989E-04-.466508534990E-050.136512023637E-04
-.151802078838E-06-.193813180252E-07-.354890529127E-06-.150426490694E-07
0.590577663025E-06-.298876612264E-06-.691912676319E-07-.486074191443E-06
-.141649832520E-06-.104107447530E-06-.640248541446E-06-.123875572527E-06
0.688355115193E-070.621107420053E-07-.182495081071E-06-.159249060996E-06
-.174688274158E-06-.358710948671E-06-.135741449113E-06-.146762025057E-06
-.515323858618E-06-.961355568489E-06-.790195756311E-07-.136732686398E-07
-.640581265082E-07-.618083791570E-07-.797656140785E-08-.137786957993E-06
0.169776633513E-080.351965738782E-060.195809975489E-050.101675506117E-05
-.579995286279E-06-.793067080973E-06-.302808290710E-06-.214284539287E-06
0.451972682448E-060.585050267097E-060.345624132802E-060.197877901155E-05
0.111224627885E-05-.382325657385E-06-.590655583739E-06-.124927814697E-07
-.118590893821E-06-.591232533312E-06-.816872342486E-06-.298566469184E-06
-.203862166143E-05-.117595480659E-05-.446025995902E-06-.230864349465E-06
0.291435992544E-060.295156355689E-07-.283179252215E-06-.797208976585E-07
-.276507364551E-06-.138696133641E-05-.471861233399E-060.123475812762E-05
0.857890646718E-06-.485257398445E-06-.254457250110E-060.689120377744E-06
0.461147904068E-060.325728045110E-060.185069187620E-050.101336864464E-05
0.380919094439E-060.632471546064E-060.154019402111E-060.406894581027E-07
-.149485683305E-06-.319051097256E-060.266240452662E-060.141523109475E-05
0.765320508617E-060.464807557748E-060.663340181011E-060.363642584548E-07
0.137508143348E-060.496994860157E-060.679657109926E-06-.933064311804E-06
-.472133110632E-05-.161506472817E-050.113361770677E-050.778698850119E-06
-.569957949903E-05-.386997581988E-05-.842143341792E-06-.545549220242E-06
0.324911696012E-060.183434201952E-050.110679487970E-050.911484393678E-07
0.759618262931E-070.611919407868E-060.876966364681E-060.120616222313E-06
-.575419048958E-070.647452628159E-070.410457751309E-060.222864315325E-06
0.176122545662E-060.139706330935E-060.556038099083E-060.470744878702E-06
-.138884315184E-06-.118984335738E-060.110783792379E-060.681736624438E-06
0.348618349368E-06-.379320249032E-06-.305370306172E-060.516940409878E-06
0.446723434891E-06-.229549782488E-06-.184238168755E-060.934130095755E-06
0.484566751675E-050.173591178120E-050.220960199941E-050.150094384921E-05
0.301874455336E-050.201583227665E-05-.151277296766E-05-.105961469187E-05
0.317220248516E-060.162795524199E-050.578202337233E-06-.841724503597E-06
-.545937336140E-060.230266292934E-060.148404042591E-060.525909193187E-06
0.346634205596E-06-.221099669872E-06-.109162631188E-05-.349701034519E-06
-.137654729383E-05-.934779643106E-06-.376060974060E-06-.161059996357E-06
0.905762998837E-060.608978112548E-06-.483333060650E-06-.237564147003E-05
-.742581723427E-060.663716956496E-060.357762438697E-06-.910620693569E-06
-.551375657128E-06-.421023239833E-06-.224111816440E-06-.609510168918E-06
-.314183365751E-05-.109629633281E-050.618583342925E-060.434915480782E-06
0.551316477797E-050.390691897286E-05-.386027997052E-06-.299643649295E-06
0.228685349073E-060.120952272205E-050.456377518098E-060.173362154431E-06
0.149990093269E-06-.300406306063E-05-.196649615078E-05-.863223678968E-07
-.718590998424E-070.222926810295E-060.131338789652E-06-.160637644752E-06
0.258545844924E-07-.422096803574E-05-.217268940851E-050.144583117781E-05
0.527978668155E-060.420985897816E-060.221149976001E-050.824195540569E-06
-.655940287110E-06-.413068250602E-060.250817270858E-050.164469880480E-05
-.439506873044E-06-.294453269799E-06-.552348665574E-06-.282463679857E-05
-.986600536257E-06-.656778609094E-06-.455278687958E-06-.409065030615E-05
-.281029010991E-05-.364213345724E-06-.182602970376E-060.146019743146E-05
0.591415588210E-06-.351815668120E-05-.175300940361E-05-.465512799819E-05
-.228716933903E-050.703111914307E-060.363417053297E-050.130101528985E-05
0.990716726505E-060.600679904990E-060.331037178148E-050.215742176843E-05
-.610903102583E-06-.382494415466E-060.179568390941E-050.731064522003E-06
-.106691134948E-060.388066321500E-07-.392476064610E-06-.191735172115E-05
-.588347350070E-06-.466320412958E-06-.235471478335E-06-.716163410638E-06
-.449458151603E-06-.320275212411E-06-.166433823242E-060.294514337666E-06
0.152815969669E-050.552815557429E-060.790412673218E-060.492007770022E-06
0.313573423448E-060.212335621483E-060.496502132275E-060.321264279995E-06
0.108307015525E-060.593967431886E-060.236344922697E-06-.338636905892E-06
-.251481357093E-06-.231166459123E-05-.150025396003E-05-.623613417452E-07
-.458994765387E-070.267388656183E-060.142723502650E-060.111397809696E-05
0.412938274224E-060.926590075238E-060.474867928111E-050.164186940729E-05
-.150980911361E-05-.105509171320E-050.204820962706E-050.133782153442E-05
-.864129142236E-06-.651083092213E-06-.391749284704E-06-.207364050599E-05
-.780670334746E-06-.712624368050E-06-.504171594311E-060.434121609494E-05
0.306849174769E-05-.608830500767E-06-.530983083694E-06-.360801981712E-05
-.193803017548E-05-.774302924337E-06-.579325788160E-06-.283673996530E-06
-.350979113256E-06-.408684380211E-06-.366858734407E-06-.816065951648E-07
-.701158776154E-07-.305995576914E-08-.308937799768E-07-.195124030865E-05
-.112263843714E-05-.194187884267E-05-.111645112194E-05
* ORBITAL    1    3
-.123405760093E-08-.121689532509E-07-.101442319779E-070.683790037775E-08
0.410452386026E-080.550407936356E-040.387875834680E-040.470621884929E-08
0.241877221370E-080.135540905022E-080.553596638276E-080.512426870393E-08
-.451159219277E-09-.995800230408E-090.201062482964E-040.310522864968E-05
-.427164047254E-080.616010280222E-09-.232467167489E-08-.171309247959E-07
-.108042265522E-07-.613269514708E-08-.297609274905E-080.617997500234E-04
0.402557890581E-040.124333598214E-08-.267784794739E-090.736396684582E-08
0.373164773485E-070.125590765370E-070.177563702756E-070.120750792691E-07
-.719085784105E-04-.477602761642E-040.108812321912E-070.800589095200E-08
-.379214995937E-08-.186502518537E-07-.586009729403E-080.534435771686E-08
0.287968574407E-080.145646769069E-040.843973163029E-050.326886997189E-08
0.177415727752E-080.113562984970E-070.577659954677E-070.197733220530E-07
-.232035997103E-07-.160352539234E-07-.703706890516E-04-.460675780705E-04
0.167715461310E-070.119955866680E-07-.534722016997E-08-.262470251094E-07
-.823974097911E-08-.757604753117E-08-.418613585392E-080.142696095553E-04
0.807565410438E-050.470908144781E-080.255650756570E-08-.216402864685E-07
-.142089857657E-07-.744594383562E-09-.651667632789E-09-.118003563411E-08
-.973812379527E-090.817315455988E-050.461700089420E-040.208882314413E-04
-.129239537857E-04-.633478440457E-05-.113926815219E-04-.738719535865E-05
0.832837454847E-050.424896101693E-050.263933127881E-04-.706740630183E+00
-.627024265125E-04-.539537402368E-04-.163098736003E-03-.103471213902E-04
-.328691492434E-05-.143297611030E-05-.141939521473E-05-.777112537560E-05
-.432308291277E-050.430682998097E-040.104972295762E-04-.127535460447E-04
-.514094922464E-05-.154301539515E-04-.419200755316E-05-.940238823161E-05
0.562452240654E-050.556687704043E-05-.311097471225E-05-.314409166536E-05
-.353351760367E-06-.382395111238E-050.532648762041E-050.581679091445E-05
-.107626593626E-040.168916947535E-050.583417046149E-06-.682898383031E-06
0.414292886342E-06-.243173043237E-060.245705886594E-05-.151299550206E-06
-.224091619776E-05-.100428113508E-04-.557559788623E-05-.895640930221E-05
-.133338138243E-05-.150590691014E-04-.117866048667E-040.679094699453E-05
0.960322920044E-06-.235172997404E-05-.779662943236E-05-.307646562120E-05
-.149435892456E-04-.734650561625E-050.646986748598E-050.262842379852E-05
-.116935976252E-04-.537558420498E-050.517682728080E-050.315169587034E-04
0.164368815454E-040.153127030610E-040.895213667422E-05-.962078636476E-06
-.200914341944E-050.113444403082E-040.716074768773E-050.483664275089E-05
0.250992565181E-040.928788767544E-05-.330895649215E-05-.246087240075E-05
-.116834833619E-04-.738846936007E-05-.150888542493E-05-.962011864482E-06
-.277710292692E-05-.108309268653E-04-.421970344190E-050.167714410271E-04
0.859782078542E-050.893017038173E-050.642648040102E-05-.113137245869E-04
-.565126733928E-05-.178145475892E-05-.712649807482E-05-.481258011923E-05
0.621171522157E-05-.366918464954E-06-.110704951588E-04-.708140573547E-05
0.390515995029E-05-.248715476338E-050.640132799585E-050.323677795664E-04
0.109051975874E-040.367748681866E-050.189804213856E-05-.566701414526E-04
-.402992632278E-04-.323093834996E-05-.205671409631E-05-.206430247067E-05
-.953551511059E-05-.702292685702E-05-.574714224980E-06-.117329082437E-05
-.934935056588E-05-.965047683441E-06-.165176304370E-050.266839907896E-05
-.129281913851E-05-.782669704835E-05-.360267797445E-05-.221415483175E-05
-.167596480620E-050.723188989986E-050.552693326838E-050.139468449950E-05
0.131272224707E-05-.184321020133E-05-.111377700312E-04-.536661060709E-05
0.317708019308E-050.255872266938E-050.789200403698E-050.639793498020E-05
0.141600934330E-050.113039916001E-05-.622456871349E-05-.313662735612E-04
-.996320915483E-05-.859611410664E-05-.644741716405E-050.744648182972E-05
0.436815377749E-050.566778854141E-050.443340394542E-05-.169435484284E-05
-.891609341036E-05-.331484288127E-050.291315100018E-050.190426960823E-05
0.597633547101E-050.399845152037E-05-.189467638422E-05-.125356179687E-05
0.250371646506E-050.131736144304E-040.503431414277E-050.147458729469E-05
0.105208129818E-05-.497213853453E-05-.305133067764E-05-.942302095584E-06
-.591848538393E-060.379905447291E-050.189278978947E-040.619834505581E-05
-.642380063304E-05-.364757221830E-05-.299222112154E-05-.168830490811E-05
0.408116120131E-050.232139903316E-050.213249856787E-050.112650151997E-04
0.428991065045E-050.487078372716E-050.329531817704E-050.315064785567E-04
0.220203349820E-04-.280074420270E-05-.173201163362E-05-.270157340412E-05
-.141761951180E-04-.523827226163E-050.387236100722E-050.239012377208E-05
-.195879694689E-04-.128384425854E-04-.259208875637E-05-.160777990722E-05
-.290995914250E-05-.108049500667E-05-.161644212391E-05-.528557907880E-06
0.367346182440E-040.192229567628E-04-.121576638142E-04-.468412915690E-05
-.135220245374E-05-.712455069808E-05-.255925878237E-05-.354402922507E-05
-.314664531602E-050.250450010487E-040.163967335840E-04-.134472227215E-05
-.132872031352E-050.662083455828E-050.337490165287E-040.116493939166E-04
-.924391082072E-05-.530291884360E-05-.513110005641E-04-.361208676298E-04
-.671870313007E-05-.468448764721E-05-.118817357173E-04-.411562812095E-05
0.455311953245E-040.243681941529E-040.549192563656E-040.285334335446E-04
-.232182025003E-05-.119588758729E-04-.411014373915E-050.158551711524E-05
0.196260108391E-050.272988550272E-040.177454974094E-04-.515887400689E-06
-.873394908379E-06-.135010202283E-04-.481246451330E-050.148298843998E-05
0.793293699663E-060.397081521724E-050.197928830536E-040.649768924906E-05
0.681502695951E-050.388592339935E-05-.213384977434E-05-.120872230173E-05
0.409173805409E-050.239807400326E-05-.264350362102E-05-.135995006129E-04
-.477235533796E-05-.394180829775E-05-.224477734463E-050.778032985504E-05
0.516171783749E-05-.257457989711E-05-.149009045987E-05-.346782871444E-05
-.178838278116E-04-.635857350485E-05-.494258523732E-05-.294257042903E-05
-.182640665621E-04-.118513571981E-04-.341807218054E-05-.202332655838E-05
-.337183138095E-05-.132687930973E-05-.110940231109E-04-.435390803068E-05
-.586879433555E-05-.287208891818E-04-.846069263889E-050.182970956092E-04
0.129829694867E-04-.202701106149E-05-.209120879257E-050.103128939415E-04
0.771253419029E-050.174649929785E-050.971493188919E-050.421592437175E-05
-.101758835756E-04-.671750159661E-050.319732479331E-040.221759219394E-04
-.457947407310E-05-.254181298255E-050.402371464439E-040.206650105077E-04
0.186953963588E-040.910490500897E-050.582791204985E-050.528827518755E-05
0.468633798788E-050.488600088070E-050.161929161518E-050.991667287125E-06
0.153019055247E-050.961220001429E-06-.817692698967E-05-.461932208029E-04
-.209001809513E-040.129366944694E-040.634148202487E-05-.114033333171E-04
-.739471751148E-05-.833465403232E-05-.425137792072E-05-.264222299869E-04
0.707485392626E+000.627252448597E-040.538602177186E-040.163253479699E-03
0.103579497813E-040.328889293521E-050.142838729409E-050.141930022294E-05
-.777982051625E-05-.433718770399E-050.430676933937E-040.104930041105E-04
0.127666725112E-040.514075495990E-050.154232196547E-040.419094794645E-05
-.941044638431E-050.563126290376E-050.557613213993E-05-.311824842356E-05
0.313860554115E-050.351360922453E-060.382583306319E-05-.533358844711E-05
-.583431490205E-050.107658506669E-040.168863205410E-050.583318441580E-06
-.684510161564E-06-.415338449490E-060.243119620801E-06-.246093917452E-05
0.151288539345E-060.224338611761E-050.100552293163E-040.558321253326E-05
0.895950916328E-050.132861077492E-05-.150678663579E-04-.117936048649E-04
-.679328231275E-05-.957212049960E-060.235431028972E-050.781031336760E-05
0.308573917529E-050.149445823102E-040.734079719542E-050.647331473912E-05
0.262894876559E-050.116930789644E-040.536891016093E-05-.517950842737E-05
-.315360450842E-04-.164488495632E-04-.153217378489E-04-.895764451704E-05
-.962981796818E-06-.201171887613E-05-.113504134090E-04-.716431897535E-05
-.483963735644E-05-.251145372525E-04-.929333256811E-050.332268183782E-05
0.247034991881E-05-.116900614225E-04-.739219410450E-050.151623916414E-05
0.966909213837E-060.277938346755E-050.108427732374E-040.422718094963E-05
-.167755664921E-04-.859415349060E-050.893763822996E-050.643138588629E-05
0.113186274262E-040.565079584187E-050.178314679722E-050.713383791689E-05
0.481807404158E-05-.621329053416E-050.372265537139E-06-.110738533221E-04
-.708232725424E-05-.390668942279E-050.249163501866E-05-.641089747221E-05
-.324163371740E-04-.109218765397E-04-.366613829914E-05-.189016490620E-05
-.567340073947E-04-.403427798928E-040.322267077799E-050.205133221090E-05
0.206618298756E-050.954506601570E-050.703120939784E-050.576228088350E-06
0.117526562564E-05-.935134462964E-05-.958602852260E-060.165609712964E-05
-.266959825864E-050.129349300046E-050.783109627811E-050.360481558636E-05
0.221640866886E-050.167774568573E-050.723718234244E-050.553099461157E-05
-.139643936897E-05-.131430273800E-050.184442666626E-050.111454014102E-04
0.537040821728E-05-.318075228824E-05-.256163908310E-050.789778785357E-05
0.640269685224E-05-.141821395887E-05-.113215037622E-050.623518899965E-05
0.314210874838E-040.998262844922E-050.861906572233E-050.646308191134E-05
0.748053267815E-050.439080505882E-05-.568345968169E-05-.444439780117E-05
0.169755058089E-050.893244442847E-050.332060021464E-05-.292181236459E-05
-.190988188021E-050.597845239054E-050.399981216015E-050.190010706846E-05
0.125713478866E-05-.250584976453E-05-.131842488266E-04-.503783638950E-05
-.148886715787E-05-.106181647877E-05-.497565944200E-05-.305277573005E-05
0.951650800294E-060.598151036454E-06-.380429617877E-05-.189536405182E-04
-.620638750490E-050.643041050318E-050.365106177971E-05-.300233411043E-05
-.169442179991E-05-.408536843860E-05-.232360045715E-05-.213904310308E-05
-.112988639497E-04-.430180178494E-05-.486426002017E-05-.329087642788E-05
0.315674825163E-040.220635932581E-040.279660378987E-050.172888067276E-05
0.270407956312E-050.141892959528E-040.524302289914E-05-.387017737892E-05
-.238818688269E-05-.196208428681E-04-.128599646424E-040.259098039337E-05
0.160680645465E-050.291201727441E-050.108163941150E-050.161505244868E-05
0.528685521483E-06-.367825322351E-04-.192477279760E-040.121730205274E-04
0.468949321919E-050.135667698552E-050.714764673563E-050.256750796514E-05
0.353809002482E-050.314313220421E-050.250708205651E-040.164136208691E-04
0.134051504694E-050.132606398308E-05-.662683919761E-05-.337799525577E-04
-.116604462694E-040.923564875103E-050.529726643165E-05-.513580869957E-04
-.361532526906E-040.671462574354E-050.468240683501E-050.118958419141E-04
0.412111099225E-05-.455726435388E-04-.243889235015E-04-.549731497628E-04
-.285602341801E-040.232876634072E-050.119945136136E-040.412262219110E-05
-.157677421789E-05-.195754635892E-050.273334177040E-040.177680018950E-04
0.510464022608E-060.870151279604E-060.135189149941E-040.481941548817E-05
-.148539429707E-05-.793666204898E-06-.397506752977E-05-.198137127213E-04
-.650415371378E-05-.681977997476E-05-.388830666563E-05-.214178341334E-05
-.121370342507E-05-.409501943317E-05-.239982329744E-050.264666051121E-05
0.136156777468E-040.477802996036E-050.394997418419E-050.224980400048E-05
0.778350521093E-050.516384080422E-050.257983291826E-050.149342853740E-05
0.346936126452E-050.178917962805E-040.636136688457E-050.493895452254E-05
0.293968843554E-05-.182890579910E-04-.118675635203E-040.341741436004E-05
0.202269075378E-050.337428482064E-050.132812475653E-050.111053331807E-04
0.435788469085E-050.587826413134E-050.287690260574E-040.847704583412E-05
-.183186876306E-04-.129980204157E-04-.200305445501E-05-.207551881634E-05
-.103249421388E-04-.772128742553E-05-.175122671019E-05-.974009999745E-05
-.422552541721E-050.101695695458E-040.671309100358E-050.320224420281E-04
0.222105694091E-040.457351016426E-050.253659509096E-05-.402782690648E-04
-.206870045363E-04-.187053560528E-04-.911156695886E-05-.583359321063E-05
-.529296487181E-05-.469186885718E-05-.489062990611E-05-.161984245453E-05
-.992416593042E-06-.153014966064E-05-.961644636029E-060.300118234986E-04
0.216739279936E-04-.300327600249E-04-.216881256167E-04
* ORBITAL    1    4
-.229146976250E-05-.228530706990E-04-.191651497639E-040.131416236349E-04
0.790044727635E-05-.288983325784E-07-.203751035385E-070.902581610647E-05
0.465265476760E-050.257440609085E-050.105193845412E-040.973586484420E-05
-.855994057188E-06-.189086169413E-05-.105823420726E-07-.162971362951E-08
-.811531666677E-050.116657640489E-05-.444761733387E-05-.327102477063E-04
-.205896238854E-04-.115639580194E-04-.559522247568E-05-.326930904666E-07
-.212896022526E-070.232241622380E-05-.535487793207E-060.139198097379E-04
0.705092431755E-040.237018689117E-040.338577591569E-040.230274281141E-04
0.376311152147E-070.249879779295E-070.207459038098E-040.152607813654E-04
-.719812197437E-05-.354092799475E-04-.111338356984E-040.101799789736E-04
0.549500211228E-05-.755916529318E-08-.437218259617E-080.622106891187E-05
0.338062972703E-050.215720203885E-040.109725773548E-030.375543926012E-04
-.439400269235E-04-.303640500787E-040.373162694135E-070.244354489812E-07
0.317709570789E-040.227243701875E-04-.101625266935E-04-.498872380562E-04
-.156644500905E-04-.144975843264E-04-.802266109029E-05-.748139973755E-08
-.422372808478E-080.901916561735E-050.490672176085E-05-.410820236580E-04
-.269727923672E-04-.144196794667E-05-.124768171599E-05-.231645066584E-05
-.187034613042E-05-.356897561058E-05-.219783282296E-04-.113283719311E-04
0.121017558410E-040.635917174161E-050.993087679365E-050.703219362906E-05
-.596844321350E-05-.229853532198E-05-.274693053951E-040.707477588883E+00
0.216817759871E-04-.888115783511E-040.147008359635E-030.102857457014E-04
0.187566129703E-05-.436134555482E-05-.870618876492E-070.825872708129E-05
0.133915224177E-040.543834004597E-060.400405395829E-050.124703408518E-04
-.174056092227E-06-.653989401824E-05-.994521960364E-060.765471828898E-05
-.640577962212E-05-.878402099897E-050.691575123479E-05-.521248064522E-05
-.189594091469E-050.178092082633E-05-.675473719227E-05-.166487749485E-04
0.302570153802E-050.508945040484E-060.928158980060E-070.153088162750E-05
-.993384045822E-06-.507033653016E-07-.368419343622E-05-.118664725098E-07
0.233178464567E-050.117093235865E-040.719325001403E-050.292165705016E-05
-.455089086363E-050.833533165375E-050.663163311883E-05-.220549668617E-05
0.296579632171E-050.245262405245E-050.130066078654E-040.881203613216E-05
0.922502133955E-06-.544095202623E-05-.327828209647E-05-.502860091175E-06
-.505522179994E-06-.635104185588E-05-.253545871539E-05-.180669363976E-04
-.113403451367E-04-.864719270919E-05-.527254306547E-050.849141646167E-06
0.244116007392E-05-.571409149617E-05-.341870248356E-05-.282681341217E-05
-.144219870563E-04-.513702380991E-050.129986701914E-040.897457573016E-05
0.621926746310E-050.352340446102E-050.696394743853E-050.463658798249E-05
0.216720980954E-050.112552547417E-040.710166795654E-05-.393536226968E-05
0.347027136324E-05-.709895287997E-05-.466402203645E-050.466159567151E-05
-.445599362795E-060.161087614199E-050.699957439836E-050.523905759456E-05
-.147881278205E-050.509477283912E-050.319171706294E-050.876179356397E-06
-.144184956181E-050.426537937023E-05-.910338755787E-05-.461932983499E-04
-.158679414551E-040.108187729702E-040.750885921879E-050.606219432788E-04
0.413057971395E-04-.787304329658E-05-.512538895399E-050.178641798654E-05
0.907377114964E-050.786854955824E-050.143825519374E-050.187634240829E-05
0.190145789736E-05-.611549706514E-050.411255012313E-05-.114304828830E-05
0.650892794345E-060.424466634420E-050.206267087706E-050.215670322651E-05
0.170376464574E-05-.503990511099E-05-.386837338011E-05-.167594534215E-05
-.150762019934E-050.115641735206E-050.725496304759E-050.361059397660E-05
-.347249744007E-05-.275614030466E-05-.550578411858E-05-.453306159355E-05
-.208595105796E-05-.165683872484E-050.101377014030E-040.523267178760E-04
0.185431149923E-040.219387484322E-040.149705996628E-04-.320113222404E-04
-.212855742471E-04-.149698061713E-04-.104986049552E-040.306741482650E-05
0.156986819499E-040.552997420173E-05-.833198285875E-05-.539756244085E-05
-.219384892782E-05-.141584118218E-050.522419080847E-050.343593514044E-05
-.212408598832E-05-.106091827122E-04-.353218052789E-05-.135681273307E-04
-.925304943068E-050.362045541967E-050.155362187964E-050.888217987782E-05
0.599005562446E-05-.501657745557E-05-.246456467227E-04-.770791794130E-05
0.638437604208E-050.338261231917E-050.964875485698E-050.584712452480E-05
-.406259221088E-05-.213338659513E-05-.619841302111E-05-.320572105227E-04
-.112578276245E-040.609256293785E-050.415543759879E-05-.579587007203E-04
-.410971322464E-04-.386801770214E-05-.293428254043E-050.242023723224E-05
0.126476243852E-040.458643772697E-050.207245429679E-050.183883875863E-05
0.312807636308E-040.204735230844E-04-.105222725957E-05-.924547930025E-06
0.206617839580E-050.112314237020E-05-.142197251322E-050.723066614067E-07
-.455573413595E-04-.235410508285E-040.145858647565E-040.510093346372E-05
0.426078568724E-050.219910789542E-040.785471277576E-05-.564561984886E-05
-.333860586037E-05-.245049882119E-04-.160260657420E-04-.399473907785E-05
-.252021516371E-05-.570255343517E-05-.293758506895E-04-.104925449931E-04
-.789057582692E-05-.539352818539E-050.446977425039E-040.307419781040E-04
-.390050450939E-05-.199319921238E-050.133773386975E-040.520245220357E-05
-.393744343413E-04-.196889332834E-04-.511763207664E-04-.254566349402E-04
0.662161821176E-050.339784791719E-040.119037649482E-040.838286575869E-05
0.485937051784E-05-.328838798915E-04-.214095955018E-04-.520657354707E-05
-.312363905015E-050.170493002797E-040.662597532297E-05-.228011133515E-05
-.352140354077E-06-.402706537857E-05-.197286127642E-04-.612538414105E-05
-.448590156604E-05-.224690354193E-050.749956242565E-050.470850294401E-05
-.309933370989E-05-.165106887456E-050.298753028823E-050.153113022627E-04
0.537353247072E-050.771509675905E-050.474814390090E-05-.301391409826E-05
-.201765170942E-050.496522451341E-050.315507038799E-050.144195398523E-05
0.749871687954E-050.262986849731E-05-.345857191169E-05-.274124683125E-05
0.236466001838E-040.153304941463E-04-.631758550676E-06-.607610514222E-06
0.232621106566E-050.118179348384E-050.106987812705E-040.376280334957E-05
0.894326490763E-050.454485412769E-040.154272783631E-04-.204756348465E-04
-.142718935685E-04-.226974503168E-04-.148643554206E-04-.114297934590E-04
-.830371628450E-05-.446270245011E-05-.237586271713E-04-.906296082748E-05
-.599021051605E-05-.418593876848E-05-.465972683688E-04-.328233524370E-04
-.565865403536E-05-.495259752574E-05-.390119794523E-04-.208711272988E-04
-.946248044768E-05-.632471418882E-05-.536669655386E-05-.443643482486E-05
-.523850394082E-05-.439704345153E-05-.572641390883E-06-.731326717620E-06
0.509153128192E-07-.399039770045E-06-.356040020526E-05-.219298659118E-04
-.113064279927E-040.120880919452E-040.635246910293E-05-.991900622919E-05
-.702449006933E-05-.595964045315E-05-.229404254590E-05-.274414909901E-04
0.706732818221E+000.216157350898E-04-.888683146938E-040.146836493705E-03
0.102748432797E-040.187221889851E-05-.436277065863E-05-.885378279889E-07
-.825053827408E-05-.133869609070E-04-.589188847079E-06-.401510531087E-05
0.124569002509E-04-.179479283052E-06-.655617684518E-05-.998944797857E-06
-.764480849387E-050.639985579044E-050.877815340226E-05-.691246892896E-05
-.521578746550E-05-.189631151324E-050.177689197714E-05-.674912349378E-05
-.166426359932E-040.301436821590E-05-.510725541689E-06-.934287546722E-07
-.153016156793E-05-.992947060784E-06-.509584841691E-07-.368160453884E-05
-.120244839869E-070.232943162994E-050.116987879377E-040.718739235855E-05
0.291225389877E-05-.455226557533E-05-.831949517976E-05-.661923969647E-05
-.219836499037E-050.296678795056E-050.245015597164E-050.129984476521E-04
0.880881585224E-050.906780610746E-06-.544867207278E-050.327147692620E-05
0.500097598466E-06-.517817907517E-06-.635668236523E-05-.252998743669E-05
-.180336481842E-04-.113230025936E-04-.863102602812E-05-.526309376345E-05
-.848285593059E-06-.243913769301E-05-.570212026897E-05-.341114579160E-05
-.282169731512E-05-.143954439407E-04-.512720700297E-050.129953978919E-04
0.897212352917E-05-.620688029851E-05-.351556559847E-050.696247921929E-05
0.463565402935E-050.216426478765E-050.112437317518E-040.709717080594E-05
-.391767240086E-050.347934171661E-050.708951943165E-050.465723243903E-05
0.464965620102E-05-.451568506212E-060.160900454699E-050.699209375375E-05
0.523399385766E-05-.147227725317E-050.509437789053E-05-.318004863261E-05
-.868714119300E-06-.143773320251E-050.426276033322E-05-.909652765782E-05
-.461585897861E-04-.158562204407E-040.108226475549E-040.751085155291E-05
-.605620301393E-04-.412632048620E-04-.787645341608E-05-.512755697409E-05
0.178424273061E-050.906372163236E-050.786114675635E-050.143764247173E-05
0.187509980542E-05-.189160936301E-050.611650917553E-050.411080881523E-05
-.114023688763E-050.649525122547E-060.423638606932E-050.205885816932E-05
0.215436869479E-050.170199840218E-050.503227341128E-050.386253825068E-05
-.167447483379E-05-.150623737750E-050.115446606911E-050.724317563187E-05
0.360491730925E-05-.346915279684E-05-.275344846921E-050.549743604913E-05
0.452629446539E-05-.208446045817E-05-.165564910746E-050.101311094532E-04
0.522934954298E-040.185325537678E-040.219294863899E-040.149636686213E-04
0.320036896102E-040.212811157468E-04-.149637037351E-04-.104938452790E-04
0.306559821585E-050.156891234344E-040.552642095874E-05-.832883564853E-05
-.539550817434E-050.218741007289E-050.141152935292E-050.522214438043E-05
0.343458257683E-05-.212137163345E-05-.105949057968E-04-.352673046253E-05
-.135665314562E-04-.925191082911E-05-.361497941762E-05-.155025300428E-05
0.888116031148E-050.598941290641E-05-.501254995952E-05-.246255800135E-04
-.770134688733E-050.637755734873E-050.337873937745E-05-.964559820019E-05
-.584533965813E-05-.405825992263E-05-.213092138993E-05-.619616885272E-05
-.320453565486E-04-.112533151714E-040.609779816432E-050.415897791119E-05
0.579254460731E-040.410738918336E-04-.387103491744E-05-.293615193730E-05
0.241735889537E-050.126325278358E-040.458086377748E-050.207653815316E-05
0.184135540943E-05-.312601263577E-04-.204600041763E-04-.105496006749E-05
-.926240514599E-060.206302667101E-050.112197340711E-05-.142357195319E-05
0.717924341796E-07-.455185565638E-04-.235207695591E-040.145731039409E-04
0.509601793516E-050.425937224607E-050.219836370052E-040.785204515132E-05
-.564923978355E-05-.334183733545E-050.244787840477E-040.160089196731E-04
-.399609021806E-05-.252156598324E-05-.569562763482E-05-.293405547589E-04
-.104803700729E-04-.790014670800E-05-.539900571686E-05-.446439126178E-04
-.307040788660E-04-.390748592826E-05-.199807097305E-050.133648700370E-04
0.519813321975E-05-.393265059073E-04-.196632805364E-04-.511184220558E-04
-.254265465004E-040.661915281290E-050.339657661992E-040.118993809585E-04
0.838439464534E-050.486134835835E-050.328550052081E-040.213908181822E-04
-.520702353864E-05-.312449711174E-050.170349838845E-040.662087416466E-05
-.227855658255E-05-.351294407168E-06-.402289652433E-05-.197078347323E-04
-.611856410224E-05-.447880925747E-05-.224286707695E-05-.749735603371E-05
-.470725547539E-05-.309507332577E-05-.164857553626E-050.298478708843E-05
0.152971874849E-040.536857961341E-050.771104164806E-050.474584436583E-05
0.300569216884E-050.201219063164E-050.496256892601E-050.315353885787E-05
0.143831896328E-050.747996838722E-050.262319836157E-05-.346372962869E-05
-.274431778359E-05-.236275102125E-04-.153181110529E-04-.635332708910E-06
-.609726217784E-060.232265032888E-050.118039848604E-050.106871956900E-04
0.375825729833E-050.893711842361E-050.454184785907E-040.154184417260E-04
-.204564575362E-04-.142582831973E-040.227000575134E-040.148668868513E-04
-.114189863418E-04-.829563039668E-05-.446097058580E-05-.237489617350E-04
-.905873636759E-05-.600103429737E-05-.419308368720E-050.465638020067E-04
0.328001253748E-04-.566353419285E-05-.495531086166E-05-.389695521906E-04
-.208493425366E-04-.944279047588E-05-.631512447364E-05-.536059085860E-05
-.443087923586E-05-.523363119352E-05-.439191823723E-05-.570921698931E-06
-.730275600460E-060.524755061072E-07-.398043788138E-06-.198963889342E-04
-.134958723375E-04-.198647600452E-04-.134730306924E-04
* ORBITAL    1    5
-.183217721190E-08-.869159389136E-08-.253572594613E-08-.184698864319E-08
-.150139796086E-080.238695094961E-04-.369106484358E-05-.242750201932E-08
-.192687710041E-08-.745169452891E-09-.455366598591E-08-.270910274885E-08
-.376838641248E-09-.249226948516E-090.142248576828E-030.903431078447E-04
-.126693650820E-08-.346383398946E-09-.335178826127E-08-.163785537364E-07
-.521941320051E-080.805606898612E-080.551774649574E-080.716987402538E-04
0.190996665675E-04-.526046316792E-08-.380115318341E-080.621255132564E-09
0.332887849382E-080.123093387989E-08-.444997823413E-08-.290337922452E-08
0.670757411766E-040.481937754636E-04-.170106852470E-08-.999493011323E-09
-.172822273520E-10-.808027345759E-10-.231517100209E-10-.364582250601E-10
-.307436679051E-10-.148957710049E-04-.946381401533E-05-.106755622202E-09
-.888962138199E-100.270734980881E-080.139066936791E-070.484963910097E-08
0.799103401151E-080.496418651050E-080.100331621904E-030.747294878012E-04
-.388448349889E-08-.232659058469E-08-.189147110216E-09-.904769347638E-09
-.267941185449E-090.639916176124E-100.707132958403E-10-.124141043249E-04
-.715980984490E-05-.102874956752E-09-.101192916682E-090.182321557168E-08
0.101154781413E-090.510352750663E-100.122334358545E-100.145051228172E-09
0.124347920510E-10-.363420201427E-04-.177292552948E-03-.563624646994E-04
-.894009079233E-04-.639520634555E-040.444821551641E-040.144283066817E-04
0.615998689699E-040.432125359189E-040.207934567998E-060.478418225510E-05
-.331867249971E-04-.308163099567E-04-.669959174726E-05-.168742586308E+00
0.524490487265E-040.858690517239E-04-.170901902289E-04-.667595566415E+00
0.161159225192E-030.159775417705E-03-.103572235448E-030.160603696869E+00
-.447721211449E-04-.565832210597E-040.299158015465E-04-.538553071474E-05
-.134606244855E-05-.257793354731E-05-.112660351101E-040.482316152474E-05
-.832108034258E-05-.723813959206E-06-.563111250485E-070.106920135734E-04
0.212144626134E-060.124255540713E-04-.519382351017E-040.112647387384E-03
0.176696996803E-040.140695751127E-04-.407270497711E-030.286838777497E-04
-.529897346231E-05-.377407027629E-04-.231436995917E-040.748842043096E-04
0.542174774558E-040.461716169159E-040.389442925910E-04-.568625228052E-04
-.417913946226E-040.190219804831E-050.104045530437E-040.475339081899E-05
-.274991764738E-04-.172989928765E-040.356222915147E-040.317540241992E-04
-.276781522235E-04-.177136486043E-04-.327151858511E-04-.156701344613E-03
-.460020852460E-040.519841702080E-040.385866954410E-040.122930281303E-04
-.270673792958E-050.526172570417E-040.389297776150E-04-.350013801973E-05
-.174303020743E-04-.542870804051E-05-.319361089631E-04-.196608285514E-04
0.128335491565E-050.220577945392E-06-.165784275117E-04-.106247781153E-04
0.320334370142E-050.195543702744E-040.124299587100E-040.698701289840E-04
0.487398065470E-040.514312131528E-040.433605191283E-04-.517753750636E-04
-.360113666132E-04-.186544157107E-05-.136128416194E-04-.828345298775E-05
-.339566337963E-04-.239551953659E-040.373525075983E-040.335514443842E-04
-.369957138373E-04-.269052101073E-04-.180499632936E-04-.946931988298E-04
-.350329979805E-04-.313509965930E-04-.178372199094E-040.330326000097E-04
0.215454353414E-040.201272760898E-040.119208287699E-04-.485273404332E-05
-.382951026536E-04-.249511038001E-040.637103393546E-06-.156752638685E-05
0.687936977472E-040.440104235339E-040.907966426039E-050.373186044038E-06
-.352337005017E-05-.236294881120E-04-.125960804012E-040.766883076722E-05
0.573119823982E-050.105187079563E-040.839067857192E-05-.556613586755E-05
-.399222594962E-05-.865106676170E-06-.688592923639E-05-.443607001567E-05
-.451292744208E-05-.330704669579E-050.365762370983E-050.337624649001E-05
-.505049181990E-05-.308936216751E-050.209907729808E-040.111741052539E-03
0.414929757951E-04-.106361670532E-03-.683723924896E-040.263703108304E-04
0.209413473934E-040.634711864744E-040.402940736805E-04-.500688641453E-05
-.225058361320E-04-.542474782304E-050.700547498689E-050.389307620970E-05
-.137172374570E-04-.976413253887E-05-.450906409797E-05-.243794235215E-05
-.729520118522E-08-.116114637932E-05-.995723530089E-060.372463765625E-04
0.233619843243E-04-.773386688855E-05-.507484865505E-05-.224436101382E-04
-.142214345119E-04-.131139567565E-05-.617936763106E-05-.175139025215E-05
-.165161236471E-05-.155452743916E-05-.400930119464E-05-.198406845391E-05
0.125436810603E-050.116628347870E-050.106314382460E-040.563940773281E-04
0.216669532307E-040.231209743289E-040.161385523046E-040.349163649159E-04
0.238428509091E-04-.133329070705E-04-.931485960895E-05-.638819946215E-05
-.310476893204E-04-.978722004717E-050.948270421119E-050.502342433484E-05
-.442623432185E-05-.307644484592E-05-.629860140525E-05-.336278807692E-05
0.791791944100E-050.166757807473E-050.224624669084E-040.787902322208E-05
0.249344264248E-040.977650241886E-05-.113244292713E-05-.122040953129E-05
-.109223960066E-05-.512970495886E-05-.144044114589E-050.981651354429E-05
0.694558359012E-05-.183306249201E-04-.126163302242E-040.450348016430E-05
0.300648875815E-05-.799234723184E-05-.415520537291E-04-.151087734338E-04
0.252487943299E-040.159652182502E-040.302602094994E-040.206600238518E-04
0.161335771095E-040.111494711901E-040.724411113766E-050.227670807281E-05
-.560605080384E-05-.419288389971E-050.108757871842E-040.410036431564E-05
0.587898723097E-060.452679617698E-050.286624878382E-05-.276857011507E-05
-.276794506818E-05-.202849411085E-04-.143483903979E-040.128601973567E-05
0.128823199343E-050.751571727665E-050.214682465138E-050.133014254010E-04
0.424045768528E-05-.543729584637E-070.867809733883E-070.342881587801E-06
-.724593512302E-06-.275007753369E-06-.943937986673E-05-.584480341019E-05
0.280411531142E-060.428019758503E-06-.274466239089E-05-.119457110952E-04
-.258195444223E-05-.668469980689E-05-.418009362104E-05-.121693545557E-04
-.833133124201E-05-.413238390221E-05-.240274906744E-05-.275712732034E-05
-.126401240837E-04-.326918852361E-050.428877489840E-050.416362856477E-05
-.940335053806E-05-.626008423493E-050.777043029330E-060.125922715976E-05
0.561492147018E-050.143996801248E-05-.572743583314E-070.124510917007E-06
0.175941243583E-040.905829094926E-040.321137599901E-040.852343985397E-04
0.559655225205E-040.544913792260E-040.385984220381E-040.428608890464E-04
0.272679055671E-040.971918824441E-050.506135339984E-040.188696978013E-04
-.162500702183E-05-.140113674202E-050.429222484714E-040.290247430779E-04
0.305335866368E-050.247966992498E-050.291451659491E-040.143666484326E-04
-.413877810037E-04-.668488337194E-05-.801901186995E-05-.203558310513E-05
0.130462836951E-050.259571398517E-050.170657516623E-050.295356336311E-06
-.298746995575E-06-.108262302803E-070.363449676889E-040.177307146375E-03
0.563673276875E-040.894076692720E-040.639567449271E-040.444863236502E-04
0.144298743395E-04-.616046424804E-04-.432160489016E-04-.208018891353E-06
-.478508579990E-050.331872081700E-040.308125849429E-040.670028640318E-05
0.168757210931E+00-.524528832781E-04-.858733180495E-040.170924648319E-04
-.667653464731E+000.161172459301E-030.159788784821E-03-.103580714261E-03
-.160617672783E+000.447775703147E-040.565933015243E-04-.299178182434E-04
-.538568555115E-05-.134566219871E-05-.257754261849E-05-.112652361640E-04
-.482338373983E-050.832014964441E-050.723668099920E-060.559945918937E-07
-.106920261130E-04-.212239141588E-060.124265739399E-04-.519427249859E-04
0.112656629889E-03-.176713671297E-04-.140706669727E-040.407305849145E-03
-.286864678772E-040.529944490361E-050.377441075007E-040.231458049240E-04
-.748911740784E-04-.542226051944E-040.461754232498E-040.389473812841E-04
0.568671086309E-040.417945857414E-04-.190246968245E-05-.104066128625E-04
-.475465798100E-050.275027109664E-040.173015408613E-040.356255627145E-04
0.317568163018E-040.276818546020E-040.177162716698E-040.327178742702E-04
0.156714526284E-030.460062807097E-04-.519871117589E-04-.385888264089E-04
0.122948959325E-04-.270633059726E-05-.526207619405E-04-.389324187011E-04
0.350062536959E-050.174328618638E-040.542964719312E-050.319387955200E-04
0.196624951598E-040.128452445788E-050.221314904688E-060.165797965627E-04
0.106256781646E-04-.320421423284E-05-.195601618204E-04-.124332787196E-04
-.698776095403E-04-.487452264611E-040.514341075440E-040.433629306987E-04
0.517803610129E-040.360147951291E-040.186571386678E-050.136148729369E-04
0.828466828812E-050.339604832992E-040.239580052286E-040.373560124195E-04
0.335543072490E-040.369994201021E-040.269078548793E-040.180504269912E-04
0.946956965552E-040.350340207653E-040.313466345577E-040.178343445671E-04
0.330333956960E-040.215461289885E-04-.201251734245E-04-.119194402212E-04
0.485318493848E-050.382987113303E-040.249534638388E-04-.637364402034E-06
0.156744707431E-050.688001278558E-040.440146600125E-04-.908059527920E-05
-.373272979015E-060.352366055608E-050.236314375860E-040.125971231609E-04
-.766946438413E-05-.573168820369E-050.105194561662E-040.839126989289E-05
0.556655986921E-050.399253078815E-050.865146863864E-060.688631040340E-05
0.443635085418E-050.451325951353E-050.330730192133E-050.365760085228E-05
0.337625515273E-050.505086923499E-050.308960062498E-05-.209927957303E-04
-.111751744863E-03-.414968832447E-040.106369202397E-030.683771535357E-04
0.263721207172E-040.209428485524E-04-.634754791133E-04-.402967165597E-04
0.500718300961E-050.225071177591E-040.542501226328E-05-.700594829715E-05
-.389335170480E-05-.137186588018E-04-.976512668230E-050.450940220808E-05
0.243813268220E-050.746203658570E-080.116211656541E-050.996136069612E-06
-.372492432643E-04-.233637786306E-04-.773381091479E-05-.507482467422E-05
0.224452581339E-040.142224746841E-040.131165112232E-050.618060445283E-05
0.175176617930E-050.165152640072E-050.155452490496E-05-.400961757853E-05
-.198423754563E-05-.125435826381E-05-.116632190420E-05-.106321212957E-04
-.563977178121E-04-.216683629863E-04-.231225465197E-04-.161396803177E-04
0.349175858603E-040.238436816712E-040.133336694911E-040.931538895538E-05
0.638858562448E-050.310495585950E-040.978781390329E-05-.948323174636E-05
-.502369547394E-05-.442589355011E-05-.307624534886E-050.629902102525E-05
0.336301564358E-05-.791865470181E-05-.166774817795E-05-.224640078367E-04
-.787953995812E-05-.249348005076E-04-.977647114118E-050.113215280522E-05
0.122036524113E-050.109181442103E-050.512771684872E-050.143988997359E-05
-.981599471116E-05-.694531971645E-05-.183305280310E-04-.126162462756E-04
-.450295784246E-05-.300620258510E-050.799278462592E-050.415542777729E-04
0.151095571127E-04-.252462363987E-04-.159635496983E-040.302623142260E-04
0.206614567838E-04-.161327680678E-04-.111489567691E-04-.724403368694E-05
-.227677027069E-050.560808849348E-050.419364903325E-05-.108742070761E-04
-.409992996312E-05-.588574578764E-06-.452998805351E-05-.286719037163E-05
0.276745706761E-050.276726242968E-05-.202836500468E-04-.143475476206E-04
-.128517222355E-05-.128773438188E-05-.751504604068E-05-.214671362358E-05
-.133020519478E-04-.424057579021E-050.544638407884E-07-.863473392499E-07
-.342754225011E-060.724613460173E-060.275005263984E-06-.944014118229E-05
-.584526296458E-05-.280472548324E-06-.428085473816E-060.274484904881E-05
0.119465207289E-040.258213289390E-050.668526450580E-050.418048635790E-05
-.121707163739E-04-.833226221436E-050.413274108014E-050.240297781778E-05
0.275731627323E-050.126410431607E-040.326948927458E-05-.428891047935E-05
-.416377972011E-05-.940408096393E-05-.626059224942E-05-.776936502697E-06
-.125917696325E-05-.561549708558E-05-.144010763749E-050.575204192922E-07
-.124381691049E-06-.175957019693E-04-.905909205528E-04-.321164700081E-04
-.852398582970E-04-.559689853412E-040.544958716663E-040.386016514243E-04
-.428633797228E-04-.272693645865E-04-.971996285875E-05-.506174809538E-04
-.188710628868E-040.162508280643E-050.140127422053E-050.429247838340E-04
0.290265000565E-04-.305370446162E-05-.247989837955E-05-.291461355285E-04
-.143670653764E-040.413923238608E-040.668587383407E-050.801977682615E-05
0.203586089692E-05-.130467057368E-05-.259577686556E-05-.170667565160E-05
-.295346587556E-060.298690401843E-060.108265516727E-070.171539624426E-04
-.209402951919E-05-.171553942105E-040.209433416829E-05
* ORBITAL    1    6
-.437934954231E-04-.208463062688E-03-.614872733822E-04-.458017104328E-04
-.366918741643E-04-.961194354397E-090.204217895517E-09-.581414122434E-04
-.459360154916E-04-.171838419412E-04-.105062265015E-03-.625590182151E-04
-.863796383313E-05-.571698966471E-05-.616665334633E-08-.391744890945E-08
-.292142650416E-04-.801545475696E-05-.774551031718E-04-.378652222101E-03
-.120791657279E-030.186008978234E-030.127413708523E-03-.296340874911E-08
-.740745221838E-09-.121500222299E-03-.877759134162E-040.153505905392E-04
0.823682195802E-040.306880115135E-04-.108220267511E-03-.709004182001E-04
-.301845383651E-08-.216334637831E-08-.421631532795E-04-.250671634774E-04
-.768587875427E-06-.374169574734E-05-.119196092101E-05-.594641243448E-06
-.603780261924E-060.685884097387E-090.433853305771E-09-.235716255700E-05
-.202151238175E-050.647344235134E-040.332899012485E-030.116536710302E-03
0.180233819497E-030.111791900341E-03-.455453162861E-08-.338043520383E-08
-.868556586277E-04-.517778733629E-04-.553915615366E-05-.267772637954E-04
-.816176692007E-05-.509525177832E-060.452491304785E-060.557220222338E-09
0.321851111916E-09-.117185388147E-05-.162704254958E-050.418289924793E-04
0.218611833428E-050.124244691966E-050.236675409684E-060.282456800408E-05
-.262606641106E-070.338633845318E-040.167589814900E-030.557775322004E-04
0.787149464308E-040.545181990110E-04-.480187042870E-04-.180110561645E-04
-.555781451358E-04-.408971318062E-04-.960260224850E-06-.103127975073E-04
0.612730618240E-05-.410882305345E-040.807911554203E-050.168513234934E+00
-.442412985386E-04-.493956007991E-040.261431191741E-040.667568809821E+00
-.152492592452E-03-.153540591212E-030.979501262869E-04-.161227232622E+00
0.629446870207E-040.116391250910E-03-.233275574909E-040.179546357099E-05
-.457270529464E-05-.457902324318E-05-.927648898110E-05-.244871337275E-05
-.105682758227E-04-.159420890105E-05-.355960689070E-050.273257461997E-08
-.882121707239E-06-.118277011214E-040.517294864611E-04-.106589772974E-03
-.192660571758E-04-.125472356540E-040.407627405319E-03-.298532887756E-04
0.549816869732E-050.395578397678E-040.243663897916E-04-.802035898148E-04
-.589982791671E-04-.436046238204E-04-.353951697361E-040.528064651661E-04
0.367486154942E-04-.311768887958E-05-.236912560415E-04-.146591553701E-04
0.414927346067E-040.300134193627E-04-.380110100014E-04-.324148227283E-04
0.432316302342E-040.307217129304E-040.309090899096E-040.151449300409E-03
0.481025397960E-04-.333854941812E-04-.242595406815E-04-.199531315743E-04
-.374802917167E-05-.401320541642E-04-.303033655665E-040.555333325176E-05
0.290870814122E-040.106051690721E-040.317381557017E-040.197417444865E-04
-.129304315406E-04-.814477690669E-050.162085359970E-040.106679312134E-04
-.100056599262E-04-.665693106567E-04-.381917951490E-04-.867776646591E-04
-.629911471211E-04-.336753667072E-04-.280625017876E-040.577962640072E-04
0.397982995340E-040.319384130769E-050.236942730796E-040.140897090103E-04
0.439288559523E-040.319662588069E-04-.402631134133E-04-.329112910524E-04
0.424097497201E-040.302180362620E-040.413331727116E-050.225021035056E-04
0.951133863670E-05-.495192901705E-04-.325952115456E-04-.384251871060E-05
-.449878367774E-050.236445707373E-040.155738389520E-040.518218470436E-05
0.414534736403E-040.270989149141E-04-.295977168091E-05-.861549826396E-06
-.739141312471E-04-.486499169027E-04-.106116587614E-04-.893583131746E-06
0.339902384826E-050.228037410320E-040.121960772015E-04-.729708533996E-05
-.562373154241E-05-.901142881559E-05-.715789756935E-050.493230987852E-05
0.356116529011E-050.363046991005E-060.375878529151E-050.289408207182E-05
0.383890090464E-050.293856697195E-050.487657020137E-060.954467814522E-07
0.434552037235E-050.273046015014E-05-.229366846918E-04-.121159746752E-03
-.441652473990E-040.878782491806E-040.555628194542E-04-.208199766273E-04
-.172830325954E-04-.501107621882E-04-.308648461248E-040.348949289238E-05
0.151142232029E-040.314941622702E-05-.515929428383E-05-.295749902152E-05
0.157441564937E-040.110453825614E-040.371938171577E-050.206483719124E-05
0.179335090695E-050.104777603442E-040.447881808619E-05-.327735237284E-04
-.204789234441E-040.597955766344E-060.562954043562E-060.188085169616E-04
0.118468922830E-040.280389776766E-050.135865307060E-040.414656353028E-05
-.793242719331E-060.787340535859E-070.319438454683E-050.162505726180E-05
-.985529819565E-08-.511076879356E-06-.817421387033E-05-.435753781913E-04
-.168859814836E-04-.183404365312E-04-.131455222169E-04-.150894604792E-04
-.102477044034E-040.891849470755E-050.619391709493E-050.453296452794E-05
0.219601838637E-040.698685411690E-05-.654697884639E-05-.342594915022E-05
-.357120549096E-05-.207110573385E-050.512646615152E-050.280629774439E-05
-.832411530004E-05-.192323708291E-05-.184236742840E-04-.625890937462E-05
-.474993500477E-050.131889791237E-06-.310440798839E-05-.447294332831E-06
-.522578210274E-05-.244202079948E-04-.675713206033E-050.668600452516E-05
0.343448366915E-05-.221126799478E-05-.172250878796E-050.646745157644E-05
0.355201427355E-050.541421432663E-050.275468704619E-040.973285060520E-05
0.315813817040E-040.206285068570E-04-.247496880301E-04-.167654175176E-04
0.104167907760E-040.666053496072E-050.145204714841E-05-.611438689789E-06
0.241548207880E-040.895955345653E-050.156716689023E-040.391671804492E-05
-.695538551346E-05-.325129235042E-04-.935887758111E-05-.120299079325E-04
-.745663591301E-05-.182649532632E-04-.119242237530E-040.932490144704E-05
0.552074831506E-050.907065403827E-050.174208339177E-05-.761058465977E-05
-.150788537281E-050.922902793305E-060.447095007594E-050.139261003374E-05
0.199470578173E-06-.437982344858E-080.907853815088E-050.548039814588E-05
-.709637682428E-06-.733897803359E-060.228609193660E-050.100132334577E-04
0.228791469024E-050.696119867699E-050.480826983596E-050.155841276992E-04
0.106602398659E-040.437756926021E-050.279728267133E-050.229548442607E-05
0.111609499522E-040.361268530692E-05-.155093676693E-05-.181281589252E-05
0.925193998222E-050.641244677203E-050.121364392870E-050.516271122910E-06
-.650956988814E-05-.155443800795E-050.310675133556E-050.153078394452E-05
-.174703185958E-04-.885275418773E-04-.297487841329E-04-.638826281240E-04
-.405692857843E-04-.540258937649E-04-.387522678448E-04-.292074073790E-04
-.171705686866E-04-.949538997170E-05-.484684237626E-04-.168544868015E-04
0.495310919414E-060.139321842092E-05-.314015463197E-04-.216821234071E-04
-.419030940193E-05-.273148466959E-05-.119433618196E-04-.518373544376E-05
0.520752241111E-040.112788905988E-040.928663430124E-050.340491084968E-05
-.829250430008E-06-.912039910563E-06-.121453296543E-050.824046843015E-07
-.574268686825E-060.156006334746E-070.338602369245E-040.167574464263E-03
0.557726554056E-040.787071833272E-040.545126411979E-040.480148569861E-04
0.180098135335E-04-.555727978936E-04-.408933791727E-04-.960241205008E-06
-.103123761160E-040.612447047420E-05-.410907369301E-040.807855386861E-05
0.168498607697E+00-.442367680115E-04-.493882278381E-040.261416199155E-04
-.667510902966E+000.152478617098E-030.153526744795E-03-.979411408303E-04
-.161213295104E+000.629408231697E-040.116386416826E-03-.233249488370E-04
-.179499387808E-050.457282690266E-050.457924736538E-050.927746746187E-05
-.244829618730E-05-.105689995531E-04-.159427079292E-05-.355960954813E-05
0.366119922449E-08-.882101838277E-060.118266230045E-04-.517249877821E-04
0.106580001451E-03-.192645246029E-04-.125460185812E-040.407592080502E-03
-.298508016588E-040.549770510439E-050.395545497096E-040.243643779789E-04
-.801971112895E-04-.589935919619E-040.436006262017E-040.353917943544E-04
0.528015401954E-040.367449967388E-04-.311751556460E-05-.236903033860E-04
-.146587189562E-040.414903810970E-040.300119470967E-040.380079342581E-04
0.324120782245E-040.432292446645E-040.307201900489E-040.309063188706E-04
0.151436055555E-030.480986795691E-04-.333812378412E-04-.242563554345E-04
0.199519951298E-040.374821966449E-05-.401276555941E-04-.303000996140E-04
0.555302347785E-050.290855313886E-040.106046791794E-040.317354339111E-04
0.197400645482E-040.129302144005E-040.814467986983E-050.162071244126E-04
0.106670224950E-04-.100053672185E-04-.665675298049E-04-.381906806394E-04
-.867716528290E-04-.629869599444E-040.336709439424E-040.280587726266E-04
0.577918056294E-040.397952032046E-040.319368998643E-050.236931590046E-04
0.140890285327E-040.439259153841E-040.319641887911E-040.402598376809E-04
0.329083488773E-040.424065331222E-040.302156945264E-040.413169462837E-05
0.224936004900E-040.950819901622E-05-.495220870350E-04-.325968048720E-04
0.383952584969E-050.449683305591E-050.236463682673E-040.155749043186E-04
0.518176323109E-050.414501465168E-040.270967474552E-04-.295971043318E-05
-.861679592752E-060.739081377406E-040.486460751775E-04-.106108717718E-04
-.893551105260E-060.339871896863E-050.228016947674E-040.121949846849E-04
-.729642139623E-05-.562323590894E-050.901049568199E-050.715715030927E-05
0.493182684593E-050.356081775529E-050.362971715587E-060.375818757903E-05
0.289370049835E-050.383854683181E-050.293831081428E-05-.487945663467E-06
-.957145080697E-070.434510481431E-050.273021001395E-05-.229349538487E-04
-.121150541375E-03-.441618475927E-040.878688747863E-040.555567937728E-04
0.208176838547E-040.172812079439E-04-.501051607111E-04-.308612887633E-04
0.348904055998E-050.151121752669E-040.314890969535E-05-.515871324797E-05
-.295718461904E-05-.157431332332E-04-.110446496718E-040.371900776866E-05
0.206464057151E-050.179338070270E-050.104778215774E-040.447879299965E-05
-.327703103781E-04-.204769108670E-04-.597029772534E-06-.562342828043E-06
0.188065801588E-040.118456668774E-040.280383012139E-050.135862302330E-04
0.414649484969E-05-.793396189794E-060.786007194632E-07-.319407243524E-05
-.162491030513E-05-.974093614079E-08-.510977527319E-06-.817325275548E-05
-.435702779727E-04-.168840211029E-04-.183384428514E-04-.131441285160E-04
0.150862610174E-040.102455246054E-040.891734374392E-050.619311132365E-05
0.453239038672E-050.219573842425E-040.698596376342E-05-.654617653197E-05
-.342553528394E-050.357162799673E-050.207139149338E-050.512593375403E-05
0.280602076329E-05-.832349121115E-05-.192311158282E-05-.184215979986E-04
-.625817591184E-05-.474772074135E-050.132757719175E-06-.310444647908E-05
-.447364606928E-06-.522586275625E-05-.244205768890E-04-.675722700153E-05
0.668685983535E-050.343509267961E-050.221298025935E-050.172368869042E-05
0.646784520128E-050.355227994026E-050.541349221168E-050.275431161162E-04
0.973148574344E-050.315835856611E-040.206298969314E-040.247468932610E-04
0.167635049107E-040.104181977164E-040.666150484024E-050.145273655964E-05
-.611219343136E-060.241542360928E-040.895914760878E-050.156725922466E-04
0.391705809494E-05-.695533169045E-05-.325125152292E-04-.935862392287E-05
-.120301568871E-04-.745688577236E-050.182667751781E-040.119255118741E-04
0.932501717952E-050.552086518668E-050.907133191278E-050.174227819855E-05
-.760952199924E-05-.150755111429E-050.922898503548E-060.447095482007E-05
0.139263500012E-050.199418556811E-06-.439930189008E-08-.907770353595E-05
-.547988324769E-05-.709608734720E-06-.733859474069E-060.228586344997E-05
0.100122483788E-040.228771263683E-050.696062465191E-050.480790900930E-05
-.155830199480E-04-.106594793679E-040.437721646193E-050.279707728321E-05
0.229525728847E-050.111599117132E-040.361242119070E-05-.155060215959E-05
-.181248508027E-05-.925101149338E-05-.641182076730E-050.121369149934E-05
0.516364743858E-06-.650905930740E-05-.155430586264E-050.310661014630E-05
0.153073900217E-05-.174688597806E-04-.885200382895E-04-.297461325847E-04
-.638754974231E-04-.405646102189E-040.540211958910E-040.387489449132E-04
-.292038532852E-04-.171683137511E-04-.949455185123E-05-.484640500922E-04
-.168528478181E-040.495213209671E-060.139312697059E-050.313978035546E-04
0.216795890216E-04-.419001936293E-05-.273125257779E-05-.119408447886E-04
-.518249533524E-050.520716046093E-040.112783055590E-040.928588909757E-05
0.340471345087E-05-.829109543733E-06-.911813316017E-06-.121442720029E-05
0.824217403669E-07-.574285183296E-060.156035257576E-07-.167971137254E-04
0.336967130960E-05-.167956504424E-040.336947307742E-05
* ORBITAL    1    7
0.117503497903E-070.568737225306E-070.185456698359E-070.475892011651E-07
0.316470032176E-07-.191288236695E-03-.108306984674E-030.382100897264E-07
0.255374859984E-07-.512028140998E-08-.340099663621E-07-.203803992629E-07
-.630863645952E-08-.559195212816E-080.982444534445E-040.515108414636E-04
-.305419753839E-07-.226054661919E-070.211884006312E-080.837530031101E-08
0.851975028486E-09-.684682550384E-09-.687546991382E-09-.662294735267E-04
-.377798671833E-040.105935152831E-070.818618468355E-08-.144386770277E-07
-.759075026782E-07-.277626712602E-070.371185568367E-070.229274370046E-07
0.820601445389E-040.497955316051E-040.158203886819E-070.901660234304E-08
0.213167808687E-080.102552885450E-070.304757433256E-08-.869188401201E-09
-.186526495278E-09-.129910538724E-04-.864572370448E-05-.115539823551E-09
0.271836021684E-09-.223527923656E-08-.117491516395E-07-.440775140769E-08
-.435612511149E-08-.279711665971E-080.396550873049E-040.255420429539E-04
-.340049252292E-08-.251105218084E-080.315747091711E-090.149251922547E-08
0.416593689136E-090.549634882394E-090.347052977065E-09-.413724819370E-05
-.249255139100E-050.205406094544E-090.230690863286E-09-.294958562617E-07
-.114273290431E-07-.773124887802E-090.936989469551E-10-.171333272088E-10
0.282855729705E-10-.161856818537E-06-.290953324820E-05-.248629349795E-05
0.556636372940E-050.485664567769E-06-.469182507751E-060.132845692601E-06
-.246437620254E-04-.197911344955E-040.719770617217E-060.202803246355E-04
0.172399629457E-040.951149738879E-040.726849828600E-05-.314438010023E+00
0.895119890608E-040.142964494624E-03-.326565225896E-04-.718540178776E-01
0.239651226545E-040.515008800096E-040.399579630205E-05-.629055026155E+00
0.172647063812E-030.289540830260E-03-.625020585200E-04-.621318160007E-05
-.302884198808E-05-.691089666653E-05-.545872401103E-05-.893578928013E-06
-.552385667321E-05-.314025765393E-050.110657422733E-05-.526651570386E-05
-.332194645882E-05-.266699139645E-03-.182365659184E-03-.595863821723E-04
-.216463097481E-030.144016417059E-03-.153013193248E-05-.100576481415E-04
0.151718729557E-050.837378631183E-050.442268203889E-05-.338422644410E-05
-.152924629975E-060.834115847815E-060.972092263260E-060.130118798547E-04
0.990375095053E-05-.191384720459E-05-.186510881229E-04-.208282400999E-04
0.103839062649E-030.756903045623E-04-.418386323658E-04-.284465159621E-04
0.937472394860E-040.665740209562E-040.180603604081E-040.863322407146E-04
0.281908216644E-04-.553709745641E-04-.327173525248E-04-.258826568317E-04
-.115809616299E-04-.571463696462E-04-.351248458819E-040.152464929777E-04
0.792682365707E-040.287667613413E-040.167925306377E-040.920353988697E-05
-.451977264246E-04-.281311544028E-040.784531950135E-050.480742413524E-05
0.969092842410E-060.332033964597E-05-.164756721380E-05-.246589050889E-04
-.181897379078E-04-.154325896756E-04-.129145924041E-040.224029758093E-04
0.178749097536E-040.119987151761E-040.761300719398E-040.434783118196E-04
0.781071488888E-040.541675050325E-04-.190791233338E-04-.103568108105E-04
0.780310119973E-040.535015776969E-04-.372520075025E-05-.176299700506E-04
-.514853815454E-05-.364587622660E-05-.315317170669E-050.174475200091E-04
0.116947156506E-04-.105196009853E-05-.219510332758E-05-.693489609807E-05
-.508478540215E-04-.307185943152E-040.598100124371E-050.345195741753E-05
0.631217859285E-040.405353132961E-040.450069723485E-040.312372231343E-04
0.696652563883E-060.435104351323E-050.230082865439E-05-.486151838883E-06
-.117343736948E-05-.357701060826E-05-.285724539033E-050.355870695839E-05
0.349307989019E-050.361059948357E-050.227252450562E-040.109989945219E-04
0.213287863756E-050.183059489331E-05-.609268191964E-05-.303061410372E-05
0.686627001752E-050.707578190997E-05-.327239373039E-05-.172242129619E-04
-.640277315790E-050.800477933102E-050.501512937888E-05-.347416147822E-05
-.251983467429E-050.698082152028E-050.555343257879E-05-.217700376053E-06
-.117333261485E-05-.443312605430E-060.609954902824E-060.223503740635E-06
0.124693979480E-050.815793562507E-060.487689499161E-060.240132565917E-06
0.119302426237E-050.591579520668E-050.188696055316E-05-.267473264101E-05
-.128116739411E-05-.221921720904E-05-.110789182571E-05-.158360095032E-05
-.651587897010E-060.513610632114E-060.250798978401E-050.778848382598E-06
-.117017788754E-05-.820342451728E-06-.151828953220E-06-.869329488548E-07
-.534742139557E-06-.557175894880E-06-.284228973426E-06-.200560014087E-05
-.126424724871E-05-.119962731185E-05-.122978074679E-050.338325280070E-05
0.224215156623E-05-.580517104598E-05-.463157218134E-05-.360068223517E-06
-.184997197733E-05-.648418330667E-060.171837978195E-050.115911677758E-05
-.223597400422E-05-.143236665243E-050.181700677709E-050.129272695065E-05
-.368763631401E-06-.115720549513E-06-.786777392291E-06-.390108591328E-06
0.435589646509E-050.194745105256E-05-.144679645827E-05-.580916208985E-06
-.152340131330E-06-.216613384738E-05-.231412181332E-050.915884068647E-05
0.677654559752E-05-.138115861005E-04-.835421486209E-050.605768696513E-05
0.467538103280E-05-.403704864018E-05-.155145034078E-04-.122368701716E-05
0.925225393839E-050.713559340391E-050.401867569894E-040.270414994417E-04
0.448132801268E-050.287375097590E-050.540705360894E-050.229620485895E-05
-.408671106336E-04-.218386301595E-04-.153103557266E-04-.803489811944E-05
0.749033205027E-060.351522893654E-050.860363773493E-06-.101479652167E-06
-.356704734313E-06-.598269630289E-05-.374814731548E-050.232716021342E-05
0.210029485890E-050.220987351114E-050.837493988760E-060.740012873046E-05
0.403999330053E-050.372063728520E-050.183004290452E-040.587509244163E-05
-.328194510449E-05-.231335886322E-05-.193028335204E-05-.237157962377E-05
-.245527916090E-05-.190754124062E-05-.105285810746E-05-.604046747815E-05
-.243911883040E-05-.233090413566E-050.289510561048E-060.189421954031E-04
0.129776128914E-04-.117139400792E-050.224026982946E-070.274508361178E-05
0.152157382365E-040.649547546382E-050.183343606805E-040.125194451204E-04
-.338560128442E-060.785594879985E-060.120456155045E-040.823019405408E-05
-.754949912113E-05-.198623376082E-050.820412556414E-050.438389329703E-05
-.302957050167E-04-.151811641077E-03-.497032436307E-04-.103225503250E-04
0.553661209197E-06-.567336885240E-04-.416536752459E-040.182116649217E-05
0.599801449069E-05-.114439102984E-04-.609519324807E-04-.232212142516E-04
0.517402121602E-050.736934451576E-050.162317282218E-040.102549283168E-04
-.781549635589E-060.134242447033E-050.355511057048E-040.186076581545E-04
-.278049379648E-04-.102238381776E-040.147194067626E-05-.993147125133E-06
0.271951355727E-050.183292430954E-050.665331495346E-070.875415388087E-07
-.463392903339E-05-.753688556109E-060.159765962558E-060.290137414792E-05
0.248550465144E-05-.556321540298E-05-.484017090788E-06-.476102561612E-06
0.130069142208E-060.246503800474E-040.197964368178E-04-.719956238565E-06
-.202890042045E-04-.172379000284E-04-.951106759908E-04-.726573366583E-05
0.314594465896E+00-.895497591684E-04-.143004989832E-030.326806070495E-04
-.718900501292E-010.239852422381E-040.515662245928E-040.400696153908E-05
0.629367789354E+00-.172723909080E-03-.289645755495E-030.625424841943E-04
-.621384347991E-05-.302662325109E-05-.691561875103E-05-.545871464827E-05
0.892901360012E-060.551711035974E-050.313987440425E-05-.110958247431E-05
0.526452874704E-050.331486355795E-05-.266833352535E-03-.182456221307E-03
-.596191677840E-040.216572011280E-03-.144087382692E-030.153244414814E-05
0.100620450765E-04-.151738180775E-05-.837497117859E-05-.442384591187E-05
0.338662343171E-050.153565335284E-060.825311502228E-060.963959742483E-06
-.130227208290E-04-.991295431323E-050.192237373657E-050.187030877618E-04
0.208563731545E-04-.103877706758E-03-.757158220315E-04-.418425271922E-04
-.284493820888E-04-.937865936455E-04-.666006817383E-04-.180714409277E-04
-.863843119727E-04-.282063206476E-040.554048780426E-040.327393317946E-04
-.258939014021E-04-.115845174011E-040.571784527544E-040.351449817150E-04
-.152529125884E-04-.793012341807E-04-.287783507806E-04-.167987892454E-04
-.920656109900E-05-.452151042633E-04-.281416428642E-04-.784851690503E-05
-.480921352565E-05-.968461590548E-06-.331720648342E-050.164938767175E-05
0.246597212505E-040.181887711087E-04-.154387684972E-04-.129202676818E-04
-.224149330758E-04-.178851205461E-04-.120037781132E-04-.761616147358E-04
-.434966069896E-04-.781416414554E-04-.541908383213E-04-.190902526642E-04
-.103650202487E-04-.780673128837E-04-.535267244703E-040.372572284390E-05
0.176322033922E-040.514885870961E-050.364784835331E-050.315422892363E-05
0.174518894681E-040.116974281522E-040.105476196641E-050.219696360951E-05
0.693830064615E-050.508721819785E-040.307329423359E-04-.598534094021E-05
-.345507214339E-050.631482404905E-040.405514033684E-04-.450286317674E-04
-.312517223065E-04-.696763051944E-06-.435166680185E-05-.230116043157E-05
0.485716505340E-060.117332685887E-05-.357730745693E-05-.285760881247E-05
-.356011203595E-05-.349455077596E-05-.361231704454E-05-.227359546372E-04
-.110041356697E-04-.213465492132E-05-.183192256115E-05-.609668078266E-05
-.303307292828E-05-.687009379713E-05-.707949016662E-050.327527444656E-05
0.172393118602E-040.640832302121E-05-.800388687486E-05-.501435099029E-05
-.346950801984E-05-.251691083548E-05-.698558225574E-05-.555698479540E-05
0.217693304235E-060.117327262496E-050.443266820441E-06-.610036515467E-06
-.223528699636E-060.124740034921E-050.816106376721E-06-.487792257961E-06
-.240159849729E-06-.119335674440E-05-.591748097782E-05-.188752253918E-05
0.267546438237E-050.128150275150E-05-.222058801248E-05-.110854781859E-05
0.158401119702E-050.651565055426E-06-.514440632394E-06-.251202198860E-05
-.780081477310E-060.117083520456E-050.820677862407E-06-.153076972450E-06
-.876377956223E-070.534782889428E-060.557320935699E-060.283483407874E-06
0.200199276505E-050.126320446228E-050.120138773112E-050.123109199311E-05
0.339454663945E-050.225007825942E-050.580591812701E-050.463212673760E-05
0.360260523279E-060.185089803728E-050.648676648490E-06-.171818698763E-05
-.115898565309E-05-.224130869894E-05-.143580670805E-05-.181809835262E-05
-.129361646861E-050.368909321095E-060.115744927113E-060.786871418347E-06
0.390122109783E-06-.436583162309E-05-.195244831253E-050.144928845088E-05
0.581720219284E-060.155364404647E-060.218006153989E-050.231793584061E-05
-.916383392589E-05-.677944582914E-05-.138269126534E-04-.836440557390E-05
-.606160765789E-05-.467758280052E-050.403573811409E-050.155064273519E-04
0.121940288707E-05-.927485037377E-05-.715043145948E-050.401963750196E-04
0.270476997276E-04-.449055032680E-05-.288000355579E-05-.541620559432E-05
-.229896173235E-050.408704737203E-040.218421076327E-040.153145269082E-04
0.803699211271E-05-.749280760674E-06-.351659351967E-05-.860917105965E-06
0.100393464512E-060.355971122583E-06-.598502009296E-05-.374961386305E-05
-.232797260440E-05-.210086349764E-05-.221114733373E-05-.837970825259E-06
-.740199468203E-05-.404099716703E-05-.372238658582E-05-.183087865417E-04
-.587752997707E-050.328248926751E-050.231393693802E-05-.193088938912E-05
-.237247230659E-050.245566463404E-050.190797416136E-050.105362019324E-05
0.604481030058E-050.244091545347E-050.233269386527E-05-.289056424046E-06
0.189501933750E-040.129830505532E-040.117255472438E-05-.219412030278E-07
-.274724402598E-05-.152271845072E-04-.649991566474E-05-.183412649332E-04
-.125238141097E-04-.342843424809E-060.783190851578E-06-.120497737933E-04
-.823284168660E-050.755292414347E-050.198728665109E-05-.820194907109E-05
-.438311922390E-050.303124995616E-040.151896681725E-030.497320514348E-04
0.103353937735E-04-.548266250326E-06-.567552649953E-04-.416698326031E-04
-.181614743614E-05-.599658585608E-050.114480082333E-040.609739264369E-04
0.232298354835E-04-.518039400453E-05-.737529017291E-050.162413310863E-04
0.102614636372E-040.778591262812E-06-.134550295443E-05-.355630177099E-04
-.186136478040E-040.278172457000E-040.102294007912E-04-.147206324584E-05
0.993814484808E-06-.272094712607E-05-.183317967423E-05-.663405837208E-07
-.876166174919E-070.463526037201E-050.753815929336E-06-.593318773178E-04
-.303727284447E-040.593514830694E-040.303820099248E-04
* ORBITAL    1    8
0.473379285692E-040.229145692655E-030.747313662299E-040.191637929535E-03
0.127439340435E-030.474021203123E-070.268341874164E-070.153820674757E-03
0.102804851364E-03-.206016930516E-04-.136834121527E-03-.819985970517E-04
-.253704607712E-04-.224847000725E-04-.244229926926E-07-.128051049293E-07
-.122867493265E-03-.909403336960E-040.854152234996E-050.338125585694E-04
0.349478282407E-05-.290948607679E-05-.287618428718E-050.165341524115E-07
0.943252546954E-080.427441437796E-040.330290909011E-04-.581465183317E-04
-.305708368222E-03-.111833978893E-030.149593786737E-030.924283220617E-04
-.201584000428E-07-.122139670931E-070.637956845106E-040.363790175524E-04
0.858486341737E-050.412965282337E-040.122684532023E-04-.344451085717E-05
-.710649285732E-060.323233518040E-080.215724993175E-08-.432709238619E-06
0.111890349899E-05-.901073416241E-05-.473904584354E-04-.178007894218E-04
-.176212306322E-04-.113201523775E-04-.101015146637E-07-.651870391443E-08
-.136758097074E-04-.101071527979E-040.123573787609E-050.582703121027E-05
0.160876249917E-050.226873825565E-050.143792878179E-050.107551684977E-08
0.650197505039E-090.795160036599E-060.905034015410E-06-.118703122469E-03
-.460091183953E-04-.315259493542E-050.366643565751E-06-.218123832465E-07
0.114147020700E-06-.415352406121E-05-.161383045299E-04-.148657893586E-05
0.645349189551E-050.339141153984E-050.137413154234E-040.548035589486E-05
0.132295386690E-040.106131218164E-04-.373057944856E-06-.174591232542E-04
0.417329800827E-050.876229141153E-050.557731095983E-050.314781053366E+00
-.760143323315E-04-.815523814107E-040.484432715052E-040.725027662431E-01
-.404772571052E-04-.131463692163E-03-.224630970074E-040.629205436607E+00
-.154605548534E-03-.211114528317E-030.813261043145E-040.133473460007E-05
-.445720579593E-050.949559194999E-05-.235078207046E-07-.135799814509E-05
-.135593003896E-04-.764223485425E-06-.604354069142E-05-.398956287169E-05
-.142393247661E-040.270004833632E-030.182208051458E-030.659556244623E-04
0.219105764904E-03-.142775680100E-030.466207173664E-050.884126433145E-05
-.406419128738E-06-.248124807129E-05-.240100398240E-050.479551420689E-05
0.127293223063E-050.176991297710E-040.163568276757E-04-.217800416500E-04
-.184894876139E-040.171473036031E-040.104575597927E-030.565721437016E-04
-.777750187428E-04-.513643113082E-040.783890588997E-050.576382106904E-05
-.791885190247E-04-.536481864998E-04-.223740361973E-04-.105185739317E-03
-.313400486451E-040.682763406388E-040.442612040727E-040.227286936627E-04
0.722595468298E-050.646185687660E-040.405570844037E-04-.129254787380E-04
-.664456194787E-04-.233416458310E-04-.126435523956E-04-.611342410814E-05
0.348683644818E-040.210354951829E-04-.645794320984E-05-.361544883504E-05
0.127004127026E-050.629859855320E-050.365655929330E-050.163380760395E-05
-.195508165171E-050.124057916132E-040.113963573625E-04-.240503433875E-04
-.205382143610E-04-.101741034440E-04-.633933658736E-04-.367799837077E-04
-.694396878301E-04-.469829532512E-040.224443356318E-040.165606545681E-04
-.730764367356E-04-.506336834597E-040.110211372505E-050.476759488006E-05
0.751330546706E-060.385210277489E-050.204375166913E-05-.869945353317E-05
-.538176597359E-050.573329505023E-050.381437634957E-050.684783698478E-05
0.489306550370E-040.288566599047E-04-.872065868740E-05-.625731294909E-05
-.532191961668E-04-.323683733742E-04-.435731593352E-04-.291686520817E-04
-.212212263541E-06-.119432088504E-05-.638776901295E-06-.873753753868E-06
-.219866401281E-060.584358213464E-060.719805470912E-06-.282622646423E-05
-.295841343937E-05-.345055021668E-05-.215124909215E-04-.103191017949E-04
-.358383606189E-05-.267723314470E-050.804979318188E-050.495646654069E-05
-.771199331934E-05-.747879273353E-050.577663614197E-050.302585218141E-04
0.111040417962E-040.204056059365E-050.173624361848E-05-.895510366505E-05
-.559735155452E-05-.972374895724E-05-.724673715018E-050.126082946400E-07
0.106549354160E-07-.519033117955E-07-.154910222900E-06-.405511385365E-07
-.105835755101E-05-.720552301017E-06-.211485193408E-06-.602795520399E-07
-.742398148664E-06-.376576622481E-05-.126079499438E-050.150879191276E-05
0.696358112004E-060.298161515908E-050.146353932408E-050.799456581789E-06
-.612793305383E-07-.167325251556E-05-.812932126194E-05-.248601567583E-05
0.137775049722E-050.711014016853E-060.238599710404E-050.133323812304E-05
0.453948962537E-070.267523646152E-06-.148949253262E-05-.720499589919E-05
-.208207638576E-050.327350150159E-050.246104220235E-05-.226589823849E-04
-.159068591152E-040.166673182322E-050.122314361418E-050.421104990844E-06
0.203294991471E-050.576708143659E-060.233380231113E-060.157757401725E-06
0.106595738809E-040.686662918088E-05-.209635235769E-05-.172027956206E-05
0.354686186766E-060.769300419477E-070.112462073328E-06-.750168515565E-08
-.200588107981E-04-.100731899860E-040.501116272669E-050.162267734511E-05
0.611517806375E-050.281762532489E-040.772791812307E-05-.101143443374E-04
-.587901730880E-050.308579586712E-040.205215824415E-04-.792973131876E-05
-.445689549653E-05-.265871271296E-05-.163610291324E-04-.866022549154E-05
-.455874715065E-04-.299343625237E-04-.193456970869E-04-.124757091111E-04
-.186244982911E-04-.126249881642E-04-.184218852590E-04-.554080439214E-05
0.673021754557E-050.697992254577E-050.831289620350E-050.418587401787E-05
-.543738928202E-06-.299290032523E-05-.121271250430E-05-.233622838869E-05
-.157591210607E-050.458930570678E-050.288117232904E-05-.154817070560E-05
-.108607243122E-05-.250884061116E-05-.940643858682E-06-.363469768113E-05
-.198295304683E-05-.352871734391E-05-.168678517769E-04-.492822977667E-05
0.987173619905E-060.109204178116E-050.115649436899E-050.174974297002E-05
0.711717526872E-060.828109624490E-060.155590652100E-050.886536987909E-05
0.367130050403E-050.360774443293E-050.923188900878E-06-.161177630158E-04
-.109490819878E-040.233730738708E-050.931810153414E-06-.430728579124E-05
-.228040517046E-04-.883193033681E-05-.137205474471E-04-.867042159948E-05
0.864928331518E-050.485331710129E-05-.826426648204E-05-.525256221565E-05
0.687275938486E-050.211268886354E-050.441540220333E-050.157317283220E-05
0.338142047364E-040.171228597607E-030.580096930799E-040.260574284196E-04
0.110048911082E-040.434398506861E-040.325372016892E-040.102178875399E-04
0.295552736326E-050.821253297009E-050.440753741825E-040.172695131762E-04
-.127151735676E-04-.118926500114E-04-.192361810810E-04-.130851895833E-04
-.589124363852E-05-.615441363505E-05-.239260426104E-04-.120495974491E-04
0.247842925028E-040.112138299988E-04-.222295261541E-060.135396172002E-05
-.297035368392E-05-.551326279457E-060.354333831820E-06-.157881028092E-06
0.262187086537E-050.244753933818E-06-.415364079664E-05-.161399452055E-04
-.148789130415E-050.645610920998E-050.339155560612E-05-.137410027393E-04
-.548037790910E-050.132173884660E-040.106033499586E-04-.372700635397E-06
-.174490422105E-040.418184178384E-050.880947881170E-050.558091362528E-05
0.314624666917E+00-.759698329417E-04-.814813575068E-040.484270106025E-04
-.724670255290E-010.404653444735E-040.131438113960E-030.224611220617E-04
0.628892605865E+00-.154519703400E-03-.210970582609E-030.812950152667E-04
-.133164821534E-050.445870615906E-05-.949215280976E-050.262249781601E-07
-.135844441626E-05-.135620487765E-04-.765787745340E-06-.604299226533E-05
-.399217881921E-05-.142409719295E-04-.269872203382E-03-.182117352366E-03
-.659259910700E-040.218998117962E-03-.142704058106E-030.466130579526E-05
0.883626448047E-05-.405670956963E-06-.247712543092E-05-.239882759517E-05
0.479382614788E-050.127284860183E-05-.176995181207E-04-.163572874008E-04
-.217735674979E-04-.184845613327E-040.171463314905E-040.104566201037E-03
0.565617279159E-04-.777234239142E-04-.513267072897E-04-.781813586989E-05
-.574970236454E-05-.791419306739E-04-.536151067287E-04-.223650411290E-04
-.105142728697E-03-.313259957994E-040.682487759336E-040.442449190684E-04
-.227157782654E-04-.722016379235E-050.645901248719E-040.405396019011E-04
-.129178865419E-04-.664061425327E-04-.233273165404E-04-.126352681419E-04
-.610889092677E-05-.348458371448E-04-.210214681404E-04-.645408266324E-05
-.361308565460E-050.127053121702E-050.630030022366E-050.365576297838E-05
0.162154562584E-05-.196412641288E-05-.123981190236E-04-.113899404320E-04
-.240391920935E-04-.205293138479E-04-.101681408719E-04-.633555298160E-04
-.367583719824E-04-.694008416558E-04-.469560147137E-04-.224348499613E-04
-.165555093962E-04-.730376278171E-04-.506070735103E-040.110020314815E-05
0.475852518919E-050.748657916366E-060.385009608575E-050.204205493894E-05
0.869063272325E-050.537585430962E-050.573289644041E-050.381336952624E-05
0.684438884480E-050.489053738722E-040.288413872601E-04-.871768369035E-05
-.625559566976E-050.531878344857E-040.323482415922E-04-.435507810768E-04
-.291531204319E-04-.211862241169E-06-.119213317347E-05-.637619665779E-06
-.873969621386E-06-.220430032625E-06-.582591643147E-06-.718395457901E-06
-.282447637315E-05-.295669253060E-05-.344875494693E-05-.215011946410E-04
-.103136407084E-04-.358276947298E-05-.267631895986E-05-.804675793120E-05
-.495495440393E-05-.770857299260E-05-.747526936506E-050.577501542926E-05
0.302499990488E-040.111008800119E-040.204430416620E-050.173857338256E-05
0.895675471639E-050.559855287718E-05-.972013427604E-05-.724387628142E-05
0.124846519993E-070.100016409639E-07-.521403752836E-07-.154597691618E-06
-.404350505104E-070.105769952244E-050.720120901550E-06-.211248436991E-06
-.601629029888E-07-.741797615826E-06-.376278891923E-05-.125984575483E-05
0.150752759607E-050.695761440973E-06-.298041623419E-05-.146292496635E-05
0.798629317613E-06-.616277503343E-07-.167299120104E-05-.812804273388E-05
-.248561586890E-050.137714492815E-050.710591234852E-06-.238594281838E-05
-.133321065643E-050.451439272552E-070.267256015959E-06-.148958704440E-05
-.720574544836E-05-.208260701790E-050.327297320602E-050.246047537948E-05
0.226572106602E-040.159056911293E-040.166380478009E-050.122081435955E-05
0.420902277172E-060.203191139045E-050.576345470993E-060.234291061876E-06
0.158367567611E-06-.106584600619E-04-.686591795629E-05-.209548505785E-05
-.171965856332E-050.354479177441E-060.768602886791E-070.112156747687E-06
-.766356494284E-08-.200566136882E-04-.100722081861E-040.501044679977E-05
0.162238649275E-050.611508908606E-050.281750975515E-040.772673065324E-05
-.101096994716E-04-.587559026919E-05-.308512232931E-04-.205175257604E-04
-.792666563340E-05-.445453696113E-05-.266062747997E-05-.163682589160E-04
-.866065139556E-05-.455829009038E-04-.299308270520E-040.193259237753E-04
0.124623999532E-04-.186222903697E-04-.126235701835E-04-.184192975878E-04
-.553969830363E-050.670995086781E-050.696909623704E-050.830531876727E-05
0.418188571863E-05-.543374899234E-06-.299119302467E-05-.121229727955E-05
-.233636412911E-05-.157615064030E-05-.458626015901E-05-.287926140329E-05
-.154696304080E-05-.108499250239E-05-.250774999304E-05-.940239835971E-06
-.363098169136E-05-.198093193075E-05-.352683964313E-05-.168586106453E-04
-.492525888653E-050.985662036970E-060.109096898790E-05-.115556121106E-05
-.174858117893E-050.710566625427E-060.827206687475E-060.155534650701E-05
0.886217689363E-050.367001867908E-050.360653949777E-050.923301794543E-06
0.161082544363E-040.109425748805E-040.233669947684E-050.931804509450E-06
-.430594625080E-05-.227966226804E-04-.882875435450E-05-.137115402503E-04
-.866427344699E-05-.864898972709E-05-.485362392907E-05-.825834111646E-05
-.524851645408E-050.686897023632E-050.211168711741E-050.441936670710E-05
0.157530458487E-050.337990988812E-040.171152895686E-030.579849008560E-04
0.260523023642E-040.110051653578E-04-.434117436622E-04-.325165617435E-04
0.102188010419E-040.295851357816E-050.820689836620E-050.440453563179E-04
0.172580745823E-04-.127126217655E-04-.118889981366E-040.192280269853E-04
0.130800411880E-04-.589164602599E-05-.615375471566E-05-.239083664584E-04
-.120403404017E-040.247705079834E-040.112087635018E-04-.221584169668E-06
0.135346814991E-05-.296897104752E-05-.550405016396E-060.354374386035E-06
-.157836297553E-060.261963223945E-050.244400965221E-060.394185317814E-04
0.186483201663E-040.393890448846E-040.186332295665E-04
* ORBITAL    1    9
0.161692563844E-080.817157387762E-080.294820512177E-080.682394330331E-08
0.460399584154E-08-.634357794679E-04-.278959334097E-040.338965392417E-08
0.215660143709E-080.649768574114E-090.416808296664E-080.247990383383E-08
-.688408438311E-09-.635596381177E-09-.939360397240E-04-.564991659528E-04
0.291889236829E-080.198821588707E-08-.165626993025E-08-.799322943887E-08
-.260879151943E-080.834910364912E-080.533008393877E-080.140534935016E-03
0.750873799276E-04-.486549319308E-08-.300467103280E-08-.173683445674E-08
-.912651593126E-08-.331001588235E-080.499589493977E-080.306485493186E-08
-.145381832525E-04-.140975879057E-040.310772379559E-080.192740182700E-08
0.249588174788E-090.121077280201E-080.370491904571E-09-.771186541733E-10
0.836763043662E-13-.875534579756E-06-.104477604131E-05-.763455907749E-10
-.223655637304E-100.318300900274E-080.162632270465E-070.562998430904E-08
0.278310807491E-080.131185831197E-08-.131833352519E-04-.133998057674E-05
-.140654269576E-08-.651122478626E-09-.403986796079E-09-.195304465968E-08
-.592824530946E-09-.581858684388E-100.659897829262E-110.155200083777E-04
0.117986126944E-040.396379432284E-10-.781019072779E-110.164908345050E-08
0.777936800315E-09-.790393066493E-100.154276443145E-100.147214475988E-09
-.229797189190E-10-.172950582674E-04-.858393443255E-04-.317536669571E-04
-.659854157238E-04-.415346180458E-040.543216846249E-040.292580142869E-04
0.408306752609E-040.234292499095E-04-.154415228935E-060.974621314250E-06
-.194179944681E-06-.236949979019E-04-.246073426651E-05-.610380076806E+00
0.157953817820E-030.260868167894E-03-.685146379152E-040.221591061956E+00
-.516684072121E-04-.758112579509E-040.247618830596E-040.279792058870E+00
-.685459129201E-04-.122916489581E-030.261878668002E-04-.125323769630E-04
-.620028118347E-050.450246550627E-050.676522376594E-050.128617799519E-05
0.435014554739E-05-.335322768057E-050.635843180901E-06-.245489497013E-05
0.282277767518E-050.162321492753E-03-.297006543306E-03-.324015311081E-04
0.159863489186E-030.175016917661E-030.440502810696E-040.505398467498E-04
-.945105777726E-05-.633975529694E-04-.392795169484E-040.902309746335E-04
0.654692985219E-040.198176226912E-040.121720976095E-04-.618342244551E-04
-.434797148007E-04-.174252288716E-05-.117525468999E-04-.920106146619E-05
0.509259731438E-040.375558528595E-04-.219683138415E-04-.158763524696E-04
0.387100173884E-040.252722517453E-040.235497890059E-040.116316089219E-03
0.388384153398E-04-.586588925608E-04-.423845843282E-04-.235824326316E-04
-.778937752508E-05-.259754339754E-04-.131752505773E-040.923090005083E-05
0.479281797083E-040.172262018679E-040.148073649393E-040.849744397149E-05
-.241350804684E-04-.150248468670E-040.104634672903E-040.558880194089E-05
0.306399443037E-050.234189604625E-040.218085868185E-040.101956841567E-03
0.754225125018E-040.335106260477E-040.225692794331E-04-.718412572426E-04
-.513720815818E-040.568930736031E-050.379684589151E-040.222624310665E-04
0.588052290858E-040.448252911009E-04-.232258524824E-04-.177978804311E-04
0.415876313806E-040.283270339901E-04-.102423057622E-04-.575700988536E-04
-.240966916973E-040.107593555347E-040.114312883880E-04-.171980365989E-04
-.127206451734E-04-.778482493574E-05-.792264692843E-050.449199398137E-05
0.337185165067E-040.210327011969E-04-.120825987651E-05-.390980591128E-05
-.522730091426E-04-.341190487608E-04-.245774023037E-04-.151864215087E-04
-.484706164952E-05-.307622008694E-04-.152650622866E-040.454682413424E-05
0.415018943746E-050.115788753242E-040.803740913750E-05-.449788241148E-05
-.509412619341E-050.217304037474E-050.140695417763E-040.704508415016E-05
0.339971273769E-050.163601880915E-05-.391455125484E-05-.245035409510E-05
0.168034089724E-050.129190122131E-050.259299656013E-040.134464186393E-03
0.469072502745E-04-.227594801352E-04-.883382545798E-050.389768205650E-05
0.591927686148E-050.155401992063E-040.666267007799E-050.198092605636E-06
0.228415266729E-050.171694244611E-05-.301736152305E-05-.133808628181E-05
-.146134570072E-04-.101713466571E-040.200920126465E-050.899902285860E-06
-.707080199977E-05-.380454017772E-04-.148542117917E-040.110437570723E-04
0.641948738599E-050.199167260651E-040.123585559515E-04-.731889763566E-05
-.419166254466E-05-.503002157720E-05-.248383501181E-04-.802622159422E-05
0.243720901101E-06-.460270073208E-060.647637141361E-050.490817657092E-05
-.303289344970E-060.167181045846E-060.469780280217E-050.272276735532E-04
0.121821026788E-040.128831785476E-040.105162529511E-04-.316451648184E-04
-.208919618723E-04-.904255408910E-05-.737163336557E-05-.206649596311E-05
-.109621628702E-04-.446765466140E-050.160096424500E-040.110507679498E-04
0.151188952926E-040.929484711709E-05-.961271514944E-05-.664404094137E-05
0.710645565237E-050.173540449243E-050.430422123630E-050.119371039756E-05
-.381584742117E-04-.212674719791E-040.248707955533E-05-.204915475669E-06
-.669948813864E-06-.433875839715E-05-.242011608047E-050.410272229198E-05
0.263546597000E-050.112068685503E-050.125130442600E-050.829719507791E-06
0.298883506874E-060.570682330108E-050.315527902932E-040.130657366641E-04
-.750127410385E-05-.407133813625E-050.115776452761E-050.144629936674E-05
-.183875201728E-050.488515989280E-060.268965686194E-060.450304580197E-06
-.155755434357E-04-.786868051714E-050.359553574881E-040.193899776120E-04
0.415592980294E-050.235675620133E-040.104606564627E-040.224354247460E-04
0.143744473744E-040.571729774850E-050.290934156278E-05-.136043784740E-04
-.872197315746E-05-.139813417516E-05-.891395081893E-060.181673644349E-06
0.948573667366E-060.210869824083E-050.102357125503E-040.316712044152E-05
-.223632435754E-05-.179234975280E-050.949875588254E-06-.258989656401E-06
-.438626493240E-06-.315784108559E-06-.211655175524E-06-.234717101080E-05
-.169311347283E-05-.120559797988E-050.219522922194E-070.148477898936E-04
0.101694040197E-04-.101325726838E-05-.547608860258E-070.283801513978E-05
0.146039942503E-040.537611177863E-050.122397423795E-040.799588327444E-05
0.359265186449E-050.297615817902E-050.475695671678E-050.305156835385E-05
-.679605791948E-05-.188496796810E-050.602054860897E-050.306761391652E-05
-.231381240688E-04-.116897571361E-03-.390869052374E-04-.305489890724E-04
-.159199947769E-04-.433494970227E-04-.320484057828E-04-.291143535902E-04
-.167282409009E-04-.898653447636E-05-.471376383698E-04-.173939742321E-04
0.424647580767E-050.466334246928E-05-.704378568962E-05-.543236328254E-05
0.799030067686E-050.734553893494E-050.542205735094E-050.384126474275E-05
0.286861364648E-040.796676438948E-05-.151893481443E-04-.739598343137E-05
0.336707656546E-050.280121686707E-050.295328273891E-050.348172638879E-07
-.267598219444E-05-.498220315373E-060.172962964152E-040.858452762959E-04
0.317556397919E-040.659930724926E-040.415395923172E-040.543246695188E-04
0.292594298076E-04-.408355427787E-04-.234322139874E-040.154445418888E-06
-.974590813287E-060.194555432327E-060.236967106028E-040.246056771042E-05
0.610433220113E+00-.157965593010E-03-.260881913292E-030.685228835894E-04
0.221610363497E+00-.516732346837E-04-.758205702868E-040.247631933259E-04
-.279816408997E+000.685506939148E-040.122922502328E-03-.261910603461E-04
-.125323701524E-04-.619972785761E-050.450268885379E-050.676491641959E-05
-.128615971657E-05-.434931059302E-050.335290376743E-05-.636416520657E-06
0.245513504928E-05-.282232821252E-050.162335721802E-03-.297032325145E-03
-.324038923467E-04-.159877454520E-03-.175032130859E-03-.440542513208E-04
-.505443648127E-040.945184569431E-050.634025743944E-040.392825276553E-04
-.902374274238E-04-.654737850799E-040.198182457383E-040.121724214266E-04
0.618387177293E-040.434827800941E-040.174344650637E-050.117584285389E-04
0.920424745248E-05-.509316078498E-04-.375601207327E-04-.219682541019E-04
-.158761982378E-04-.387130310426E-04-.252740483308E-04-.235513367815E-04
-.116323836943E-03-.388411086553E-040.586648007547E-040.423884578463E-04
-.235841459977E-04-.779000249366E-050.259785658580E-040.131771680143E-04
-.923164758489E-05-.479320313134E-04-.172275581189E-04-.148078154576E-04
-.849762209630E-05-.241369269101E-04-.150259658048E-04-.104637551496E-04
-.558886479830E-05-.306538370094E-05-.234275289372E-04-.218133566552E-04
-.101964534641E-03-.754279221551E-040.335104060819E-040.225689932618E-04
0.718461981824E-040.513754189991E-04-.568986643649E-05-.379720723475E-04
-.222644592085E-04-.588103144627E-04-.448291519437E-04-.232264603024E-04
-.177981369144E-04-.415904313906E-04-.283286939382E-040.102418903984E-04
0.575682006280E-040.240962306665E-04-.107621186814E-04-.114332549418E-04
-.172030677697E-04-.127238147380E-040.778647935482E-050.792382812844E-05
-.449242213194E-05-.337216809667E-04-.210346375607E-040.120785756074E-05
0.390959289521E-05-.522774456687E-04-.341219202641E-040.245795835072E-04
0.151877285030E-040.484751152377E-050.307650097851E-040.152664320342E-04
-.454743358985E-05-.415070662166E-050.115802902679E-040.803843398760E-05
0.449842489758E-050.509467877485E-05-.217331971152E-05-.140713118689E-04
-.704595835081E-05-.340008135206E-05-.163625350029E-05-.391522102259E-05
-.245080609463E-05-.168055583898E-05-.129206972363E-05-.259324324654E-04
-.134477110824E-03-.469119419933E-040.227625255967E-040.883542073406E-05
0.389757525823E-050.591944630249E-05-.155422010015E-04-.666376946623E-05
-.198260001899E-06-.228514832998E-05-.171739997859E-050.301792435679E-05
0.133841348222E-05-.146146251047E-04-.101721441786E-04-.200956690343E-05
-.900116154595E-060.707137855022E-050.380484073909E-040.148552889307E-04
-.110441444985E-04-.641960300970E-050.199179426240E-040.123592469616E-04
0.731917225476E-050.419174490058E-050.503046226919E-050.248404957896E-04
0.802688030893E-05-.244014473892E-060.460147505528E-060.647683582465E-05
0.490852921481E-050.303491839423E-06-.167090009993E-06-.469799422569E-05
-.272289334292E-04-.121828062785E-04-.128848980815E-04-.105175637778E-04
-.316478125090E-04-.208937823616E-040.904370122596E-050.737250655015E-05
0.206677197859E-050.109635647395E-040.446816252860E-05-.160107123785E-04
-.110514501805E-040.151207254393E-040.929601333587E-050.961334267119E-05
0.664443185833E-05-.710706183152E-05-.173559660463E-05-.430467579494E-05
-.119391231375E-050.381602433755E-040.212684281264E-04-.248801076656E-05
0.204595957081E-060.670402797531E-060.434085418555E-050.242069149464E-05
-.410356999113E-05-.263596492812E-050.111895068864E-050.125013892116E-05
-.830111000770E-06-.299084091571E-06-.570709987978E-05-.315543327274E-04
-.130664175028E-040.749832280667E-050.406936698050E-050.115798503407E-05
0.144642889015E-050.183689680513E-05-.489727647516E-06-.269994445761E-06
-.450590222602E-060.155748927882E-040.786863224656E-05-.359579437932E-04
-.193913896525E-04-.415623452518E-05-.235691063756E-04-.104612347707E-04
-.224364778643E-04-.143752109439E-040.572006115823E-050.291113280342E-05
0.136050251830E-040.872242932669E-050.139948853157E-050.891834579838E-06
-.181762368872E-06-.948619914742E-06-.210892585942E-05-.102368127012E-04
-.316745244560E-050.223632061110E-050.179237905592E-050.949698998939E-06
-.259182831109E-060.438582201546E-060.315771735481E-060.211808346267E-06
0.234804078016E-050.169347618324E-050.120608024627E-05-.217160615111E-07
0.148488477958E-040.101701192845E-040.101351633671E-050.548813149287E-07
-.283827026703E-05-.146053304397E-04-.537662587829E-05-.122407240880E-04
-.799653135650E-050.359220878481E-050.297590274797E-05-.475740831136E-05
-.305183581129E-050.679657042447E-050.188513254704E-05-.602037682584E-05
-.306755704763E-050.231402985791E-040.116908586882E-030.390906348430E-04
0.305512711137E-040.159211300787E-04-.433518527755E-04-.320501970851E-04
0.291162867582E-040.167292865671E-040.898701343947E-050.471402238027E-04
0.173950040095E-04-.424735699534E-05-.466411806320E-05-.704333587440E-05
-.543208408519E-05-.799100200701E-05-.734612362770E-05-.542246679560E-05
-.384151775259E-05-.286889576229E-04-.796768605175E-050.151905519719E-04
0.739640687077E-05-.336765383120E-05-.280156687049E-05-.295335019220E-05
-.347772744327E-070.267610597551E-050.498224310753E-060.212255306544E-04
0.134135845337E-04-.212266795570E-04-.134143634454E-04
* ORBITAL    1   10
-.359077275067E-04-.181267670101E-03-.653564571278E-04-.153557729800E-03
-.103683195868E-03-.285299174300E-08-.127132241570E-08-.760307229743E-04
-.483623361967E-04-.149487750914E-04-.958952291341E-04-.570720670963E-04
0.158344650469E-040.145810335992E-04-.410676634619E-08-.247570232819E-08
-.671471875417E-04-.457737712934E-040.383492014843E-040.184912788917E-03
0.601723541376E-04-.191496797992E-03-.122203975819E-030.605515539531E-08
0.322743347602E-080.111484901121E-030.688199366447E-040.399378969675E-04
0.209744291791E-030.759727711983E-04-.108113395615E-03-.657613694064E-04
-.600498675261E-09-.591581366539E-09-.676087930065E-04-.416460046074E-04
-.579602186023E-05-.280708858010E-04-.854043221434E-050.170965973057E-05
-.649097849047E-070.366795802394E-100.675780591712E-110.169387340012E-05
0.448390347836E-06-.720725460436E-04-.368128213869E-03-.127290845073E-03
-.671097993393E-04-.322343441875E-04-.618509397698E-09-.940386493619E-10
0.343756243098E-040.163552621261E-040.859976271685E-050.414043142803E-04
0.124356943821E-04-.191224453180E-05-.226794903128E-050.770848724088E-09
0.582871157303E-090.115488596004E-050.153478480837E-05-.381656460170E-04
-.180268210565E-040.199656425642E-05-.296066633069E-06-.522409183415E-05
-.671161968879E-07-.143878071974E-04-.688143560982E-04-.227628055780E-04
-.875931158169E-04-.568295514654E-040.346243055725E-040.164599859177E-04
0.556485603596E-040.338326018416E-04-.343532695306E-06-.329001573618E-06
-.415492643326E-05-.189778316784E-040.197345225875E-05-.610406111800E+00
0.135182945446E-030.157788754115E-03-.946763346028E-040.221667934292E+00
-.554013378050E-04-.106843816399E-030.150646525201E-040.279833291500E+00
-.550452623901E-04-.693748776925E-040.366993544783E-040.433232872753E-07
0.630478789800E-050.257531282277E-05-.353875346010E-05-.231035154232E-06
-.961006676195E-050.368625705390E-050.654458676488E-05-.281294374960E-05
-.525043423565E-050.163511666543E-03-.296101983670E-03-.270881630988E-04
0.160431188949E-030.174699375339E-030.455664790978E-040.518768231166E-04
-.902192100340E-05-.574965067149E-04-.345251980350E-040.741577576305E-04
0.515824584768E-040.733227256143E-050.387677087246E-05-.515840863907E-04
-.351722030145E-04-.106084291435E-04-.674959893697E-04-.365151535889E-04
0.643185501556E-040.486853155794E-040.687402546736E-060.175674784969E-05
0.344001556000E-040.204671517392E-040.177176653362E-040.887281170920E-04
0.308933985027E-04-.681425124900E-04-.446697637855E-04-.181857755097E-04
-.631633675810E-05-.361183573030E-04-.221126548684E-040.892064806160E-05
0.459022560896E-040.161171989176E-040.581506211375E-050.245250233434E-05
-.220723793163E-04-.133747351726E-040.366180794365E-050.944667403254E-06
0.159204320201E-040.981288349103E-040.546179759440E-040.883034360807E-04
0.621064730099E-04-.241916904248E-05-.321060200391E-05-.566836661204E-04
-.382802284396E-040.652543848060E-050.421843056509E-040.236599808924E-04
0.581226111533E-040.440494742396E-04-.676082149170E-05-.276992347895E-05
0.319619814930E-040.188750144690E-040.350885643313E-050.152554071873E-04
0.290105887680E-050.339433612110E-040.240747282736E-04-.550491485458E-04
-.347116854606E-04-.204025631938E-04-.145096707289E-040.491686090308E-05
0.363420753518E-040.222330684215E-040.465662805038E-050.249009764235E-05
-.508319323638E-04-.328577498620E-04-.250353279926E-04-.150039561150E-04
-.517259312309E-05-.323542757985E-04-.158128229746E-040.682366080354E-05
0.578846564422E-050.162094628013E-040.117578322875E-04-.610100272696E-05
-.623904339108E-050.314515892842E-050.199461726905E-040.985614990483E-05
0.436577967092E-050.279817586243E-05-.762350650052E-05-.513159210012E-05
0.253493668542E-050.198060495240E-050.271541278902E-040.142168668035E-03
0.514796981486E-04-.376223760395E-04-.200751280276E-04-.130731314272E-05
0.187065853550E-050.246734276451E-040.137488368887E-040.969796544218E-06
0.649774598813E-050.345337885627E-05-.608905780120E-05-.357583149720E-05
-.108378918815E-04-.751501925216E-050.396031344721E-050.233578683271E-05
-.583977090594E-05-.304896723695E-04-.109577297382E-040.544422803216E-05
0.201607046086E-050.110250789243E-040.605811841606E-05-.378725900816E-05
-.138447235905E-05-.428855832718E-05-.206910231623E-04-.618750490128E-05
0.113572556056E-05-.569461620156E-080.676719791142E-050.508808319087E-05
-.914563587713E-06-.150079666772E-060.334146895521E-050.204907818690E-04
0.103623105163E-040.215280706683E-040.162599896366E-04-.273419734761E-04
-.189229498504E-04-.142983130990E-04-.107904900870E-04-.391546902544E-05
-.199592000038E-04-.720349617340E-050.146787870619E-040.941028358934E-05
0.186597071501E-040.118398532024E-04-.870805526885E-05-.548242621145E-05
0.623176475140E-050.186835381437E-050.657577065449E-050.283286579232E-05
-.189668651164E-04-.104113997075E-040.917810190341E-050.314907249719E-05
-.477069132258E-05-.219963769050E-04-.605672226766E-050.911989348715E-05
0.546327576645E-05-.201094408681E-04-.134941034514E-040.416146645661E-05
0.217297313240E-050.246679498710E-050.139837133209E-040.640379979429E-05
0.320428601223E-040.213746190971E-040.528085584647E-050.323205263719E-05
0.202492388904E-040.132032752075E-040.117969050640E-040.334346504118E-05
0.581539493824E-050.370327847520E-080.283950335669E-040.156416176669E-04
0.463965865293E-050.236081812885E-040.873714914402E-050.144935584066E-04
0.103707740161E-040.292226877013E-040.189869419673E-04-.895303378969E-05
-.626963510375E-05-.140875156700E-04-.441165044754E-050.113838924663E-05
0.638712941723E-060.266828986331E-050.129064636777E-040.390478794207E-05
0.361653106151E-06-.140250392452E-06-.134533916892E-05-.172789898969E-05
0.693128800905E-060.256164659252E-06-.184719346063E-05-.104187922245E-04
-.429175102785E-05-.521635654140E-05-.248117562809E-050.126304610668E-04
0.851656169235E-05-.278483349025E-05-.124773278974E-050.270122244723E-05
0.141092379818E-040.540186433739E-050.101845131319E-040.669644495025E-05
-.502829740595E-05-.287208609283E-050.455440445914E-050.263845239969E-05
-.593817896209E-05-.192062347961E-05-.213855597808E-05-.737158612013E-06
-.251272787311E-04-.127359789500E-03-.431856026161E-04-.258693474264E-04
-.128394196727E-04-.293848528057E-04-.222066695272E-04-.220250349906E-04
-.119072915460E-04-.547222397047E-05-.294261479071E-04-.116105834084E-04
0.876650215770E-050.801301569301E-050.489991033262E-050.304485185040E-05
0.729432708196E-050.621431751570E-050.486683377480E-050.294298270150E-05
0.321663630718E-040.105160621045E-04-.138687372472E-04-.494924977882E-05
0.631822112860E-050.384008553922E-050.176831043351E-05-.802054247454E-07
-.128892840308E-05-.125022822920E-07-.143862871022E-04-.688068281192E-04
-.227600381386E-04-.875874317807E-04-.568259828303E-04-.346194672228E-04
-.164573762278E-040.556450473086E-040.338305942918E-04-.343520520069E-06
-.329095751881E-06-.415496492876E-05-.189759533185E-040.197366065988E-05
-.610352973051E+000.135169190326E-030.157766026839E-03-.946703737040E-04
-.221648645656E+000.553968259993E-040.106837156365E-03-.150625127657E-04
0.279808921500E+00-.550392945750E-04-.693641866356E-040.366970673383E-04
-.444130706721E-07-.630532513282E-05-.257492068324E-050.353934368939E-05
-.231153732526E-06-.961045470800E-050.368654509252E-050.654452839426E-05
-.281273559509E-05-.525068664246E-05-.163497530021E-030.296076127703E-03
0.270853432256E-040.160417267895E-030.174684140238E-030.455626445083E-04
0.518724250642E-04-.902110761457E-05-.574910429185E-04-.345218039031E-04
0.741498842042E-040.515767402776E-04-.733050829738E-05-.387567725408E-05
-.515786942002E-04-.351684112416E-04-.106082877955E-04-.674950266508E-04
-.365143812180E-040.643140735273E-040.486820078149E-04-.689340484877E-06
-.175815227480E-050.343967572114E-040.204649273344E-040.177157441826E-04
0.887186489296E-040.308902510830E-04-.681376144800E-04-.446662124889E-04
0.181837796573E-040.631568856773E-05-.361162433007E-04-.221116057848E-04
0.891975117905E-050.458976009142E-040.161155236409E-040.581379474398E-05
0.245177309561E-050.220698630004E-040.133731565163E-040.366091304135E-05
0.944188646544E-060.159201576980E-040.981267532310E-040.546160591587E-04
0.882945870465E-040.620999277088E-040.242206558276E-050.321254674067E-05
-.566774308287E-04-.382757734048E-040.652494094308E-050.421809917333E-04
0.236580427215E-040.581175230770E-040.440456017169E-040.675882153936E-05
0.276838884455E-050.319583821007E-040.188725663539E-040.350977563802E-05
0.152605651425E-040.290321249059E-050.339422200428E-040.240735917901E-04
0.550476871003E-040.347106051853E-04-.204017606217E-04-.145088955109E-04
0.491647021491E-050.363391451157E-040.222312428610E-040.465673004767E-05
0.249043473299E-050.508273907232E-040.328547879223E-04-.250331883752E-04
-.150026343837E-04-.517216635928E-05-.323515624266E-04-.158114721447E-04
0.682329198547E-050.578812738979E-05-.162084601846E-04-.117571344278E-04
-.610062937235E-05-.623861471348E-050.314496669588E-050.199449292650E-04
0.985552905099E-050.436550909858E-050.279805321164E-050.762317423960E-05
0.513138868932E-050.253480847825E-050.198050711807E-050.271519520968E-04
0.142157387283E-030.514757680723E-04-.376202249600E-04-.200742502049E-04
0.130754261100E-05-.187022120257E-050.246719678120E-040.137481880005E-04
0.969846962643E-060.649789493432E-050.345335269572E-05-.608887073911E-05
-.357576556153E-050.108368049400E-040.751425146827E-050.396018845632E-05
0.233574239342E-05-.583922985943E-05-.304867344944E-04-.109565585913E-04
0.544319866541E-050.201546122835E-05-.110235303298E-04-.605715679702E-05
-.378657986651E-05-.138407625356E-05-.428818149998E-05-.206891698495E-04
-.618691063847E-050.113593486963E-05-.550875063530E-08-.676658127819E-05
-.508761797742E-05-.914685520266E-06-.150189845325E-060.334098899238E-05
0.204880431387E-040.103611169557E-040.215266907743E-040.162588974887E-04
0.273395114134E-040.189213297040E-04-.142973650975E-04-.107897386863E-04
-.391521243660E-05-.199578507961E-04-.720296684637E-050.146771296702E-04
0.940913972875E-05-.186586983346E-04-.118392492435E-04-.870705013517E-05
-.548173100294E-050.623122372336E-050.186823411026E-050.657532200433E-05
0.283273180152E-05-.189638290118E-04-.104096765296E-040.917818301686E-05
0.314922223124E-05-.477062756786E-05-.219959680762E-04-.605649617533E-05
0.911964633474E-050.546312120492E-050.201095807326E-040.134942406465E-04
0.416146063599E-050.217299387413E-050.246632540651E-050.139811015353E-04
0.640270528017E-050.320435782363E-040.213750238109E-04-.528076211141E-05
-.323193597998E-050.202494321957E-040.132032569414E-040.117968550398E-04
0.334341718826E-050.581676366766E-050.439864210737E-080.283919996399E-04
0.156399687338E-040.463928120601E-050.236060435648E-040.873620285358E-05
0.144913936007E-040.103693793572E-04-.292222002546E-04-.189866977416E-04
-.895171448553E-05-.626878319441E-05-.140874786737E-04-.441160527806E-05
0.113818793991E-050.638556312622E-060.266804717080E-050.129052702502E-04
0.390440639151E-050.361665243738E-06-.140209433854E-060.134557673643E-05
0.172798612396E-050.693063115763E-060.256127228818E-06-.184710627194E-05
-.104182507081E-04-.429149835803E-05-.521628337389E-05-.248120967507E-05
-.126289422468E-04-.851553162559E-05-.278476377452E-05-.124774614974E-05
0.270106765744E-050.141084340391E-040.540155706161E-050.101837665905E-04
0.669595757300E-050.502842365922E-050.287222286128E-050.455417193905E-05
0.263830540900E-05-.593753413151E-05-.192043535280E-05-.213888345713E-05
-.737336763131E-06-.251252274192E-04-.127349417368E-03-.431821242232E-04
-.258673211260E-04-.128384577426E-040.293808876127E-040.222037441998E-04
-.220228837151E-04-.119060921034E-04-.547154875369E-05-.294226066339E-04
-.116092826610E-040.876652350241E-050.801287247923E-05-.490018535815E-05
-.304510665213E-050.729386122683E-050.621383253229E-050.486607187105E-05
0.294253256578E-050.321638762473E-040.105153711117E-04-.138674189767E-04
-.494859654329E-050.631798551113E-050.383985913757E-050.176792728739E-05
-.802541926213E-07-.128877544433E-05-.124899889563E-070.131983090627E-04
0.895568236004E-050.131964702306E-040.895452092018E-05
* ORBITAL    1   11
-.967471141634E-08-.465254500326E-07-.139523818795E-07-.444554061038E-08
-.470956626286E-08-.393421010672E-03-.216592210191E-03-.652162327317E-08
-.486136755245E-080.405148170198E-090.981105852324E-080.608660962892E-08
0.221645760896E-080.225267456242E-080.134063913454E-030.115540930950E-03
-.553983102176E-09-.472594624012E-090.299064393356E-080.143917790923E-07
0.441394128632E-08-.487763466344E-08-.334313665377E-080.107397035804E-03
0.613049007157E-040.846547698307E-09-.491304587000E-09-.114988548999E-08
-.503809033709E-08-.119583332805E-08-.324181481571E-07-.217202120974E-07
0.311617003009E-030.214161801834E-03-.171054410014E-07-.112055093697E-07
0.251282354180E-080.125856461958E-070.413700815328E-08-.712736128878E-08
-.439714598922E-080.506379431240E-06-.421766330349E-06-.401623938300E-08
-.249781826878E-08-.833754286782E-09-.420805498735E-08-.132191211946E-08
-.738373600608E-08-.437012646245E-08-.223286317261E-04-.122552683159E-04
0.611229573404E-080.397307279479E-08-.501506286966E-09-.241918434848E-08
-.711818096647E-09-.149268304819E-08-.892882445618E-09-.558052741458E-05
-.200116235513E-050.761280030803E-090.415488773385E-090.272471882555E-08
0.160025934601E-080.258317960498E-080.984879409453E-09-.431440663828E-09
-.154540743794E-09-.456918492115E-03-.171636704064E-02-.324190931263E-03
0.193900522035E-020.122118663336E-02-.436640983083E-02-.254299142630E-02
-.122813200035E-02-.777396722743E-03-.360963196936E-05-.274322088199E-04
-.147550560753E-03-.314332122008E-030.768029624333E-04-.413187403853E-05
-.536431479362E-04-.347804590939E-040.574467646947E-04-.260671368317E-06
0.140367146080E-040.209752644871E-030.103977331017E-030.795743661124E-05
0.128454642399E-030.381504024534E-030.352328383859E-04-.613768010706E-04
-.560312744929E-040.998898717422E-050.366413815866E-05-.232154246501E-05
-.829934885425E-050.121213571694E-030.138639665448E-03-.487922918655E-04
-.640077304773E-04-.227171071275E-040.944336263134E-050.425410166574E-06
-.473947946552E-05-.749616574110E-050.113645555220E-04-.951615720292E-05
0.127685528910E-03-.787424842991E-03-.396737418191E-03-.695606027214E-03
-.600204943384E-030.107708505683E-030.703207773496E-050.425254443201E-03
0.366208379371E-030.195879300692E-040.134740598367E-030.563790459020E-04
0.927179692143E-040.776859999288E-04-.984871156119E-04-.966531790009E-04
0.644636032327E-040.651781514853E-04-.534765841432E-04-.293146748798E-03
-.115397952176E-030.454602065745E-030.339740509341E-030.655933573532E-04
0.438548342479E-040.229802325925E-030.130905038565E-030.478190630338E-05
0.319285175812E-040.188130822008E-040.349910079451E-040.282283473267E-04
-.200741424815E-04-.130746680694E-04-.463619128456E-050.300725292738E-05
-.362256024466E-05-.220589177793E-050.529460194532E-050.423032224065E-04
0.363327057126E-040.132751408833E-040.983806037576E-05-.551966054303E-04
-.501149154068E-04-.453288868087E-05-.790989410678E-04-.409854409168E-04
-.185026110342E-04-.875685944841E-05-.983387846055E-04-.815368626003E-04
-.207724575027E-04-.196773928199E-040.178154351669E-050.558554151019E-05
-.350101308131E-060.696597734633E-050.489024197836E-050.332797452946E-04
0.259417751762E-04-.726711655793E-05-.607762912206E-05-.388152524083E-05
-.972741900409E-050.169962808722E-040.857933377610E-040.942200134635E-04
0.602006802920E-040.463670165835E-04-.430354337582E-04-.377503822870E-04
-.706539019448E+000.415013832619E-020.285311261013E-020.164498189411E-03
0.139290862735E-02-.926892161763E-03-.103491500837E-02-.111696711607E-03
-.850945947976E-030.151449139925E-03-.148928997654E-03-.543904606070E-04
0.493138485472E-040.652743025310E-040.611629908199E-040.458182455351E-04
-.148546539586E-04-.185199537514E-04-.109392561102E-03-.547385949825E-03
-.215652895096E-030.751573929263E-030.582091107761E-030.240065301920E-02
0.159734688677E-02-.464914425791E-03-.361458486209E-030.461576908805E-04
0.199411745636E-030.297356864084E-04-.113711864123E-03-.148473945530E-04
0.117005277454E-030.727000949845E-040.723230978821E-040.100046446469E-04
-.418313485368E-03-.208889164696E-02-.703122244458E-030.147133258794E-04
-.341855197998E-040.588024984314E-030.319178918799E-03-.116244392171E-04
0.193096881242E-040.142669248471E-040.516799038302E-04-.247351987880E-05
-.178904803785E-03-.103753331957E-030.177696516478E-030.142833124471E-03
0.111182945735E-030.642804236178E-040.445069886845E-030.216208564746E-02
0.662559511220E-030.514755652729E-030.464552657741E-030.230573911805E-03
0.926069860606E-04-.325675977752E-03-.293892630543E-03-.188913548996E-03
-.991755902809E-03-.362453610917E-030.707356493692E-030.446181803465E-03
-.169460393997E-03-.113316062944E-03-.441713745273E-03-.278654153638E-03
-.134404798488E-03-.520750482691E-040.169036779490E-030.638243562416E-04
-.242954216896E-04-.435557860400E-04-.299975314669E-03-.160538117775E-03
0.149358419948E-050.655347424255E-050.548768092834E-060.339841393943E-05
0.606414169687E-050.199893873150E-040.140843185107E-040.749754300092E-06
0.230425804219E-05-.454199403218E-04-.225521917522E-03-.742417783690E-04
0.530839828847E-040.278318944340E-040.231670343043E-040.315354372411E-05
0.316618618055E-040.180436782811E-04-.237586358677E-04-.866037900865E-05
0.440683958825E-040.133394715648E-04-.410340102308E-04-.196658818054E-04
0.241864199761E-050.137094844394E-040.615239811303E-050.659455218157E-05
0.441893543720E-05-.222909557174E-04-.147821401219E-04-.285123398075E-05
-.198206837964E-050.133071309068E-040.440448014162E-05-.121932179251E-04
-.494137118143E-05-.608580772083E-05-.267942144525E-04-.563166332676E-05
-.146625033872E-04-.647296346173E-05-.423053869324E-060.946805029146E-06
-.124214905595E-04-.798105702505E-050.864363435865E-050.513937724664E-04
0.234801418190E-040.318909741242E-040.231592993654E-04-.329452155181E-04
-.208417266595E-040.214325288824E-040.129920603281E-040.246246679091E-05
0.185868140518E-040.106749848717E-040.210268025958E-040.161416888225E-04
0.244464753820E-040.162700106835E-040.188945149208E-040.120562896651E-04
0.270802822275E-040.105814990827E-040.291893602285E-040.127436246939E-04
0.946673824545E-040.487894730812E-030.175859814403E-030.245003194346E-03
0.157852559630E-03-.271663007586E-04-.177080213532E-040.233914065548E-03
0.167751933099E-03-.442983157482E-05-.140801892763E-040.337732162833E-05
-.164743870430E-060.575995025394E-050.456875719240E-040.352411020293E-04
-.305344738779E-04-.166631081304E-040.531560307343E-040.253624084794E-04
0.175620830718E-040.169365095698E-04-.731801396012E-030.169854043346E-05
0.498253544782E-06-.666730612106E-060.921519114017E-040.230132515169E-04
-.363968312734E-05-.119981289270E-050.456812842148E-030.171596100775E-02
0.324108872163E-03-.193860040610E-02-.122093188764E-02-.436548094558E-02
-.254245055419E-020.122787648589E-020.777236080117E-030.360908389007E-05
0.274280232577E-040.147528056030E-030.314295249873E-03-.767853429065E-04
0.413070595512E-050.536266774688E-040.347542041487E-04-.574381486439E-04
-.260173133518E-060.140418493871E-040.209742261285E-030.103963581650E-03
-.795623238089E-05-.128435995290E-03-.381455961178E-03-.352321675176E-04
-.613653790188E-04-.560213124386E-040.998335235326E-050.365832548869E-05
0.232007303100E-050.829578222511E-05-.121188778006E-03-.138611317578E-03
0.487804208991E-040.639922373676E-04-.227130340462E-040.944092441364E-05
0.425537753417E-060.473931070227E-050.749400905187E-05-.113614105056E-04
0.951458500465E-05-.127657006037E-030.787259721913E-030.396653427680E-03
0.695460586678E-030.600079242848E-030.107679427397E-030.702509042454E-05
-.425163145664E-03-.366129464937E-03-.195858413636E-04-.134734916220E-03
-.563786085466E-04-.927083468722E-04-.776783597624E-04-.984718323320E-04
-.966380685764E-04-.644550226262E-04-.651692315760E-040.534623762550E-04
0.293070842008E-030.115369372056E-03-.454508252790E-03-.339669672085E-03
0.655677091759E-040.438387577183E-04-.229754332288E-03-.130877267214E-03
-.477942088779E-05-.319145456490E-04-.188068177653E-04-.349866211272E-04
-.282246182592E-04-.200672301990E-04-.130702685323E-040.463352362518E-05
-.300787707005E-050.362264293964E-050.221117929555E-05-.529102494757E-05
-.422956149422E-04-.363260232545E-040.132726162448E-040.983583391902E-05
0.551903661469E-040.501092780252E-040.453238102658E-050.790829493390E-04
0.409765557835E-040.184936354762E-040.875065696443E-05-.983255406006E-04
-.815260444291E-040.207650395724E-040.196708709165E-04-.178326487302E-05
-.559398279252E-050.347477006642E-06-.695861049778E-05-.488505203576E-05
0.332721331595E-040.259364534344E-040.726109008915E-050.607332698836E-05
0.388013554655E-050.972925731881E-05-.169901030824E-04-.857741981996E-04
-.941991867636E-040.601926088095E-040.463612907812E-040.430247022842E-04
0.377409468850E-040.706386564569E+00-.414924649260E-02-.285249890174E-02
-.164461926105E-03-.139260741979E-02-.926693615910E-03-.103469316787E-02
0.111672144914E-030.850762058322E-03-.151414818495E-030.148895582770E-03
0.543780428451E-04-.493024092200E-04-.652596441125E-040.611506224355E-04
0.458089252362E-040.148518492411E-040.185163144760E-040.109367390023E-03
0.547259823594E-030.215603393822E-03-.751446926745E-03-.581989635138E-03
0.240015059452E-020.159701240740E-020.464835409743E-030.361395058200E-03
-.461484194409E-04-.199372629945E-03-.297309687262E-040.113694586682E-03
0.148484998563E-040.116977520906E-030.726822358403E-04-.723121394046E-04
-.100052337839E-040.418230058879E-030.208847523419E-020.702982059713E-03
-.147040977237E-040.341824767234E-040.587914542582E-030.319119776825E-03
0.116184590057E-04-.193079870857E-04-.142602589839E-04-.516506748058E-04
0.247902866411E-050.178872527788E-030.103735408590E-030.177672626432E-03
0.142811004846E-03-.111162854622E-03-.642692888973E-04-.444978876036E-03
-.216164694612E-02-.662428656347E-03-.514634640848E-03-.464445308703E-03
0.230497396254E-030.925672096441E-040.325599769730E-030.293824934917E-03
0.188866569043E-030.991508232244E-030.362361694006E-03-.707226388869E-03
-.446102609775E-03-.169427002112E-03-.113294572844E-030.441632471943E-03
0.278604700594E-030.134373286248E-030.520631336994E-04-.168992958587E-03
-.638073189028E-040.243269786844E-040.435634538240E-040.299949264653E-03
0.160523535398E-03-.150251359193E-05-.659854650042E-05-.564184706870E-06
-.338331096804E-05-.605485668848E-050.199730094989E-040.140737842062E-04
-.741232884677E-06-.229921841568E-050.454288790072E-040.225567056200E-03
0.742569017942E-04-.530548179535E-04-.278116590341E-040.232014900433E-04
0.317654368929E-05-.316459577837E-04-.180323209032E-040.237503752867E-04
0.865645349331E-05-.440422275910E-04-.133297079782E-040.410250341968E-04
0.196619274015E-04-.241646243485E-05-.136983604467E-04-.614846870270E-05
-.659028541218E-05-.441622520964E-05-.222875870152E-04-.147799855554E-04
0.284905231077E-050.198064722676E-05-.133051687457E-04-.440352902095E-05
0.121923957030E-040.494093653766E-050.608469860475E-050.267894712374E-04
0.563080797713E-050.146611928597E-040.647275942454E-05-.423020843800E-06
0.946687053214E-060.124198782366E-040.798003127643E-05-.864283290322E-05
-.513880029862E-04-.234768275753E-04-.318861507426E-04-.231555339287E-04
-.329388249160E-04-.208376034190E-04-.214290748806E-04-.129899332039E-04
-.246218522545E-05-.185839266498E-04-.106729620122E-04-.210243507227E-04
-.161397476377E-040.244433948810E-040.162680344592E-04-.188916684058E-04
-.120545650087E-04-.270747612515E-04-.105794792268E-04-.291868944795E-04
-.127427398445E-04-.946469786164E-04-.487789635100E-03-.175822035450E-03
-.244947180710E-03-.157816527892E-03-.271540348711E-04-.176998664770E-04
-.233862553396E-03-.167715281491E-030.442904478372E-050.140782523207E-04
-.337607897551E-050.162785294402E-06-.575992654372E-050.456784215088E-04
0.352337773863E-040.305270346411E-040.166589554586E-04-.531476614730E-04
-.253587829124E-04-.175533174249E-04-.169309169811E-040.731640194113E-03
-.169932935026E-05-.498499960420E-060.666191384483E-06-.921414497770E-04
-.230112514071E-040.364009098464E-050.119996060080E-05-.514239199832E-04
-.290275939214E-040.514182817953E-040.290246671315E-04
* ORBITAL    1   12
-.895948627883E-04-.430836948016E-03-.129175398064E-03-.411564207274E-04
-.436027667590E-040.423319465718E-070.232979742047E-07-.604991481797E-04
-.451126401199E-040.374500849348E-050.909548063774E-040.564310567490E-04
0.205472462464E-040.208829153716E-04-.144703338281E-07-.124713920395E-07
-.519375209790E-05-.444479408823E-050.275264248397E-040.132393956158E-03
0.405503263363E-04-.447477568158E-04-.306815536536E-04-.116253709612E-07
-.663700780234E-080.763082596678E-05-.469016154437E-05-.107237360515E-04
-.470468016926E-04-.112146711484E-04-.300436876305E-03-.201293948156E-03
-.334652380359E-07-.229982345536E-07-.158432278980E-03-.103760075060E-03
0.233391737983E-040.116902505401E-030.384341425154E-04-.661915209700E-04
-.408346015486E-04-.715379657039E-100.361026678126E-10-.373072999797E-04
-.232022180284E-04-.770405254469E-05-.388931364240E-04-.122275975549E-04
-.675469835448E-04-.398908143504E-040.248983422220E-080.137848784695E-08
0.560827824707E-040.364218264785E-04-.465730791623E-05-.224708412943E-04
-.661734155692E-05-.139377898566E-04-.834348207099E-050.601006875445E-09
0.215688095821E-090.712788573877E-050.389867953569E-050.250886956103E-04
0.147394343470E-040.239945444789E-040.914889155774E-05-.408634420014E-05
-.146160119973E-05-.489583753964E-03-.188162410576E-02-.380303016090E-03
0.187589440215E-020.118047919752E-02-.430402874208E-02-.250615829951E-02
-.118403514901E-02-.744400374087E-03-.253897673121E-05-.193895252099E-04
-.104254629270E-03-.170773664402E-030.816475069922E-04-.541266477848E-05
-.763328230806E-04-.121733005125E-030.398980839079E-04-.230939199629E-05
-.237916574165E-040.481378769686E-040.637217443678E-040.557715536707E-05
0.863737227141E-040.222574766297E-030.306962554266E-05-.529308328485E-04
-.461694046453E-040.261307910325E-040.269657616395E-04-.681949376042E-05
-.165371137680E-040.114864410018E-030.131329800290E-03-.550196966327E-04
-.718113918431E-04-.188774302461E-040.113122075434E-04-.589864822353E-06
-.782715757035E-06-.999832037952E-050.145724184428E-04-.728862529163E-05
0.132104054934E-03-.764932928141E-03-.389061756397E-03-.673880606430E-03
-.582422871156E-030.134838567879E-030.324796103472E-040.423020782925E-03
0.365644814983E-030.968625501329E-050.262800317875E-040.200560248483E-05
0.445213341513E-040.353445867094E-04-.707542563547E-04-.699617044428E-04
0.397423983952E-040.413177294671E-04-.655904725281E-04-.350485975056E-03
-.131996556450E-030.434252686733E-030.327950052148E-030.119019534148E-03
0.746013554558E-040.222050560835E-030.128461926161E-030.113218338953E-04
0.637307565140E-040.286584490007E-040.206398944478E-040.174680816841E-04
-.314202506499E-04-.200025741464E-04-.121932698821E-04-.279438099793E-05
0.386709522517E-060.244878483234E-040.165613114050E-040.352129938862E-04
0.309354602583E-040.116981655532E-040.103206808480E-04-.288867229935E-04
-.261041189524E-04-.237784038889E-05-.740272382608E-04-.411218019881E-04
-.415870471221E-04-.287352253218E-04-.613424460043E-04-.501000331772E-04
-.343686723946E-04-.302181212422E-04-.788903309032E-05-.386507290692E-04
-.119793393440E-040.339846098617E-040.239498312997E-040.349676231050E-04
0.244712245771E-04-.278122484884E-04-.198568150128E-04-.636583572399E-05
0.848704162755E-050.285979093111E-040.886906460284E-040.965062279489E-04
0.374054893651E-040.265364793339E-04-.497375917056E-04-.437321699926E-04
-.706389322136E+000.413230599641E-020.284358079191E-020.167971259972E-03
0.139557598478E-02-.920071120705E-03-.102798206820E-02-.113796559769E-03
-.852011408247E-030.159089203070E-03-.154950642623E-03-.576027547685E-04
0.530647167046E-040.679643020890E-040.573055383774E-040.431746026984E-04
-.129473943563E-04-.168248608031E-04-.116749102291E-03-.585018680141E-03
-.229585285089E-030.588240292459E-030.470025287484E-030.232891187430E-02
0.155048675626E-02-.365984157477E-03-.293804303840E-030.428116649352E-04
0.180455260229E-030.215498059594E-04-.799669883741E-040.517330321819E-05
0.128957433870E-030.830145193582E-040.507245797003E-04-.275714324400E-05
-.386612820923E-03-.192975454778E-02-.649679551258E-030.433700376681E-04
-.136715732889E-040.511543567782E-030.273903175067E-03-.280934108474E-04
0.761200713033E-050.309681039323E-040.135841225342E-030.256623404415E-04
-.149503499316E-03-.829842358821E-040.110972940479E-030.102685701146E-03
0.930602915615E-040.515501353801E-040.421835057204E-030.203342570724E-02
0.606566740923E-030.560320020308E-030.497158959386E-030.355051810759E-03
0.184655473150E-03-.352862432820E-03-.313511474286E-03-.217599803899E-03
-.114712650922E-02-.425696447932E-030.602758818868E-030.366883328009E-03
-.154788593179E-03-.996140061872E-04-.376529432669E-03-.229104678496E-03
-.146218949966E-03-.553297677307E-040.203378347064E-030.790086856057E-04
0.146341683121E-030.356191278297E-04-.120721952236E-03-.675417537150E-04
-.414138279485E-04-.209054871564E-03-.715169264928E-040.700460707125E-04
0.430695654081E-040.760505350153E-040.489188942724E-040.395365250837E-04
0.233858824152E-040.414607861252E-040.209382123273E-030.701658874735E-04
0.135175839997E-030.937882655796E-04-.159769079919E-03-.106647805276E-03
0.736687411526E-040.526074162713E-04-.383598441697E-04-.182200261744E-04
0.121291148922E-030.452652384301E-04-.414658797121E-04-.182887323478E-04
0.100624741843E-040.513764422346E-040.181645272396E-040.197668838578E-04
0.125803738429E-04-.156894605701E-04-.100416368963E-04-.101172147042E-04
-.660661340751E-050.920328107450E-050.444787763609E-05-.410189918270E-05
-.212430431381E-05-.528366386674E-05-.227385876742E-04-.424782489783E-05
-.664258070103E-05-.132714399211E-050.112058218519E-070.651655300013E-06
-.780598279667E-05-.497883389935E-050.385502644576E-050.274254679041E-04
0.155675073473E-040.226584417475E-040.176457416922E-04-.300397017757E-04
-.193788617489E-040.161919000478E-040.997786016552E-050.159564603202E-05
0.148953290852E-040.994262896841E-050.117259373486E-040.921205864266E-05
0.147490197735E-040.944877761320E-050.134075886660E-040.812272472029E-05
0.258391951073E-040.945946944938E-050.115349322091E-040.417040502238E-05
0.945959512201E-040.487244016171E-030.175149463972E-030.258268680789E-03
0.166086227625E-03-.569330976149E-04-.378465896398E-040.237948531077E-03
0.169332725251E-03-.391651894413E-05-.103908639940E-040.523081234850E-05
-.846089238658E-050.519148206712E-060.416887367382E-040.334868545033E-04
-.341262659941E-04-.190152136543E-040.384104277770E-040.166558981634E-04
0.405972305666E-040.258948393941E-04-.746718442334E-03-.358938339313E-05
-.109010033768E-05-.249120124386E-050.483266976859E-040.923182170270E-05
0.157845985742E-050.567153004155E-06-.489682354407E-03-.188199449348E-02
-.380372975220E-030.187631285405E-020.118074274073E-020.430497085451E-02
0.250670698722E-02-.118430018442E-02-.744568139331E-03-.253975622913E-05
-.193954490836E-04-.104286493981E-03-.170841582936E-030.816640743135E-04
-.541355638243E-05-.763444030594E-04-.121740525269E-030.399104777977E-04
0.230944760122E-050.237886187686E-04-.481831794896E-04-.637441916404E-04
0.557887174479E-050.864014313991E-040.222657057010E-030.307722332594E-05
0.529440761866E-040.461814948821E-04-.261329514051E-04-.269665587794E-04
-.681999608001E-05-.165389062534E-040.114890561794E-030.131359711304E-03
-.550302274014E-04-.718252072969E-040.188823318009E-04-.113142461068E-04
0.589773430098E-06-.783740219625E-06-.999993900324E-050.145748685794E-04
-.729067727168E-050.132131599829E-03-.765102766904E-03-.389147321601E-03
-.674030703680E-03-.582552384897E-03-.134861832151E-03-.324811489671E-04
0.423112543604E-030.365723834655E-030.969047413418E-050.263090198626E-04
0.201772813501E-050.445413009332E-040.353613161597E-040.707754858494E-04
0.699825427132E-040.397562792268E-040.413317674205E-04-.656020329281E-04
-.350549340741E-03-.132021497996E-030.434350826414E-030.328023391328E-03
-.119033632746E-03-.746107812050E-040.222100173555E-030.128490188928E-03
0.113228289891E-040.637374539157E-040.286624371788E-040.206475698936E-04
0.174742556641E-040.314245642259E-040.200053840810E-04-.121942026241E-04
-.279368726492E-050.385927318041E-060.244873562826E-040.165624483502E-04
0.352221343661E-040.309433099094E-04-.117010361716E-04-.103228081796E-04
-.288986397277E-04-.261149376162E-04-.237881859905E-05-.740443297562E-04
-.411306565727E-04-.415910384605E-04-.287371145573E-040.613636699234E-04
0.501176307596E-04-.343731536034E-04-.302223672532E-04-.788862485248E-05
-.386494010578E-04-.119793695712E-040.339861614422E-040.239509179870E-04
-.349747699470E-04-.244768016446E-04-.278138471879E-04-.198581461623E-04
-.636666902809E-050.848493631263E-050.286015717958E-040.887091617017E-04
0.965265618625E-04-.374184722134E-04-.265464773936E-04-.497468763998E-04
-.437403141197E-04-.706541776418E+000.413320150086E-020.284419642652E-02
0.168006743423E-030.139587653093E-020.920271138455E-030.102820539243E-02
-.113820655724E-03-.852195017463E-030.159121906113E-03-.154982749880E-03
-.576144794877E-040.530753459094E-040.679783787350E-04-.573187326884E-04
-.431844857379E-04-.129506060008E-04-.168288614206E-04-.116772723236E-03
-.585136881090E-03-.229631852503E-030.588402447649E-030.470150877351E-03
-.232942973465E-02-.155083132540E-02-.366084466354E-03-.293882292146E-03
0.428216354449E-040.180498346218E-030.215562439312E-04-.799916790266E-04
0.516999236258E-05-.128982679356E-03-.830302127664E-040.507402842475E-04
-.275491478586E-05-.386703091998E-03-.193020533063E-02-.649831290452E-03
0.433731180499E-04-.136790036368E-04-.511670372018E-03-.273971994558E-03
-.280958607643E-040.761620664271E-050.309711612018E-040.135852252597E-03
0.256617492199E-04-.149541963742E-03-.830065196771E-04-.111011486087E-03
-.102716664829E-030.930841931232E-040.515639387340E-040.421931083692E-03
0.203389219053E-020.606709693377E-030.560431211042E-030.497259287417E-03
-.355101577446E-03-.184675470419E-03-.352932779979E-03-.313574944396E-03
-.217640532251E-03-.114734031991E-02-.425774582211E-030.602911571428E-03
0.366979687860E-030.154825049678E-030.996383889442E-04-.376624819420E-03
-.229164857449E-03-.146247910762E-03-.553409961726E-040.203414843856E-03
0.790224620858E-040.146336562754E-030.356097893997E-04-.120786726908E-03
-.675764174142E-04-.414135117332E-04-.209053490401E-03-.715168209720E-04
0.700468022805E-040.430708686661E-04-.760548971021E-04-.489219667979E-04
0.395366855497E-040.233863762544E-040.414510306322E-040.209333692683E-03
0.701499506864E-040.135187241889E-030.937942426603E-040.159764185778E-03
0.106647192781E-030.736755432917E-040.526112937455E-04-.383649860252E-04
-.182218993209E-040.121300673083E-030.452681277078E-04-.414747504795E-04
-.182929788771E-040.100629989994E-040.513794148082E-040.181658594946E-04
0.197683123619E-040.125813321490E-040.156942617973E-040.100448206874E-04
-.101178332876E-04-.660704395475E-050.920615448436E-050.444883131542E-05
-.410455526268E-05-.212538126052E-05-.528500820979E-05-.227445393386E-04
-.424910965374E-05-.664585800921E-05-.132861930541E-05-.112428542035E-07
-.651954093196E-06-.780873236746E-05-.498060541634E-050.385692512706E-05
0.274367445657E-040.155726538905E-040.226654899847E-040.176508528608E-04
0.300468971707E-040.193834153649E-040.161966236754E-040.998073134957E-05
0.159619122121E-050.148994137325E-040.994496237511E-050.117303397850E-04
0.921545187797E-05-.147543664756E-04-.945232995428E-050.134115924092E-04
0.812527758823E-050.258451173217E-040.946178063860E-050.115411778959E-04
0.417312874622E-050.946163952345E-040.487349380408E-030.175187440464E-03
0.258321608480E-030.166120330581E-030.569389759415E-040.378504263301E-04
0.237999051093E-030.169368956030E-03-.391745599691E-05-.103937965424E-04
0.523158975703E-05-.846104946329E-050.520301965118E-06-.416986236326E-04
-.334944786837E-04-.341329303221E-04-.190188647293E-040.384219728609E-04
0.166614049961E-040.406010346315E-040.258984994508E-04-.746876340222E-03
-.358901539277E-05-.108999654654E-05-.249133982436E-050.483464797179E-04
0.923675428690E-050.157761058558E-050.566870585276E-06-.260727897611E-04
-.135463125332E-04-.260838807066E-04-.135525747321E-04
* ORBITAL    1   13
-.290354865747E-08-.136141386601E-07-.382528068320E-080.449306421195E-08
0.295432344954E-08-.742196693562E-04-.423392249652E-040.600819319941E-08
0.631620169826E-08-.130081649083E-08-.280584029925E-07-.168633454463E-07
0.249715510295E-090.355523725477E-09-.142570278626E-03-.121448619500E-03
-.187096954865E-08-.170852547877E-080.239785154206E-070.113144087895E-06
0.317927504287E-070.128954400392E-070.247921889193E-080.628473840062E-03
0.351547789295E-03-.124506648778E-080.830383300907E-09-.189655819776E-08
-.976064943342E-08-.368467871651E-08-.292212674580E-08-.118136068030E-08
0.110729301680E-040.636640253080E-05-.438913409055E-08-.285081830558E-08
0.107933088597E-080.511066610044E-080.141706495467E-08-.198693728522E-08
-.105825585501E-080.105774630333E-040.608513332660E-05-.946432189377E-09
-.418040887076E-09-.385187826815E-08-.212730553223E-07-.848519864191E-08
-.404950082891E-07-.265933099873E-07-.484132787862E-03-.325491025097E-03
0.213950047336E-070.137980748351E-07-.151530276356E-08-.768364317674E-08
-.257066271568E-08-.835433723271E-08-.535256120728E-080.637856781712E-05
0.995524970202E-060.499136908167E-080.323825006962E-08-.153460746092E-08
-.251545110237E-090.208123742181E-090.135779768351E-09-.387230936380E-08
-.112601128179E-080.375732761051E-050.357071921275E-040.219929664115E-04
0.354215406490E-030.271703396713E-03-.800962442177E-04-.609972111581E-04
-.162409306695E-03-.754686206467E-040.253573475854E-050.189631745054E-04
0.905555452597E-040.824484421448E-04-.940607020532E-04-.177864708609E-05
-.121563828855E-040.991706658512E-040.718506057122E-04-.114668806255E-05
-.452695059707E-04-.364702619605E-03-.145334045517E-03-.838342354728E-05
-.134500253107E-03-.400080939786E-03-.381102182107E-04-.366752817005E-04
-.219739862239E-04-.147869229957E-04-.890370155371E-050.445086422662E-04
0.628579906947E-040.105946003323E-030.118615463469E-030.147651916487E-04
0.255562369006E-040.176498097716E-040.199024504573E-050.232659337944E-05
-.730928171592E-06-.127491538400E-04-.242627878655E-05-.250513034016E-05
-.181400649822E-050.842875257613E-040.472420737138E-04-.286110622063E-04
-.217937939649E-040.110307857349E-030.947307643361E-040.268518198151E-04
0.276823768403E-040.338005828090E-050.350610572260E-05-.349157870654E-05
0.280642006568E-040.251716072313E-04-.243772941347E-05-.274296551757E-05
0.472819923620E-040.426296766316E-040.340875903899E-030.108143171161E-02
0.574697347125E-040.247465996272E-020.157419208444E-020.479962832167E-02
0.282389378509E-020.151941764164E-020.982547059356E-030.373059889883E-03
0.183891647714E-020.615963868886E-030.186996158494E-030.122346322648E-03
-.501957913042E-03-.268042607904E-030.361485964375E-040.162012572632E-04
-.311119485965E-04-.205637534889E-03-.837392256101E-040.119937901629E-03
0.993508033012E-040.152729582685E-030.147275254830E-03-.945609801921E-04
-.929048157569E-04-.100683539402E-030.806196657950E-030.410567447063E-03
-.659763212284E-03-.555099709291E-03-.149364734992E-03-.398513367605E-04
-.362086458398E-03-.299533734865E-030.682094921354E-040.335681056545E-03
0.107812959024E-030.153243011461E-04-.151343157014E-05-.123279433688E-03
-.746301740221E-04-.163359157196E-04-.554371931948E-050.288855400342E-05
0.909693028703E-040.329638613583E-040.567879320028E-040.721733819705E-04
-.908064632617E-04-.752277823951E-040.366070766253E-040.396157152486E-04
0.208354114991E-030.154017011508E-030.571972829430E-040.407841618463E-04
0.552730858242E-04-.755721931285E-04-.583790082166E-040.212255408775E-04
0.286191575214E-040.706581974719E+00-.435150595549E-02-.295606853862E-02
0.183332753071E-030.146049397745E-020.100198787321E-020.103514846835E-02
0.928661894401E-040.791846919127E-03-.443002575510E-04-.230061383184E-03
-.829169364806E-040.165866705766E-030.102364079288E-030.902246601436E-04
0.614922133867E-04-.175680337960E-03-.128002240334E-03-.204066524600E-05
-.159538731559E-04-.100295332049E-040.160846506738E-040.136721063068E-04
0.114375930899E-040.730665739349E-05-.162701543804E-04-.109088588927E-04
-.161910935084E-04-.856391639071E-04-.333799834579E-040.276280444886E-04
0.202902066852E-040.521831905697E-040.326289666282E-040.906811801487E-05
0.254611233204E-050.385831184356E-050.170561517586E-040.364665949342E-05
-.747682931388E-05-.246181149168E-05-.634504783095E-05-.450956363329E-05
0.103946461594E-040.675998453918E-050.830892971609E-050.362250800439E-04
0.688429234099E-05-.137772661458E-04-.394869096107E-05-.201374563284E-04
-.156342432083E-040.398093823003E-040.238533721322E-040.425502562711E-07
-.432749922322E-05-.463083762523E-050.634041530697E-050.565933174611E-05
-.252360043113E-04-.172405646491E-04-.133883047810E-04-.858712500599E-05
-.154455671052E-04-.575042576109E-05-.119078306671E-04-.492817059834E-05
-.365289375826E-04-.151419670060E-04-.236790622432E-04-.963618172273E-05
-.166984744762E-06-.143606926258E-05-.118625927441E-05-.359877256054E-05
-.210067880891E-050.194253478061E-040.126627632727E-04-.261255353882E-05
-.149611390563E-05-.451256322659E-05-.211391998462E-04-.599718788935E-05
-.169807321591E-05-.207383689048E-05-.315595618143E-04-.245377085960E-04
0.371756837681E-060.254833654054E-06-.971617572618E-05-.291925885733E-05
0.442893472433E-040.225474851359E-040.549557774714E-040.341474525851E-04
-.129791337665E-04-.650334688723E-04-.205266744874E-04-.201493814329E-04
-.662889691110E-050.198498106486E-040.116506215330E-040.165341042192E-04
0.735337026506E-050.782626369561E-06-.111671293811E-06-.259765034681E-03
-.837285984826E-04-.345523531347E-04-.148731271320E-03-.255993642908E-04
-.225468581162E-03-.129674360884E-03-.109535898929E-03-.878637571372E-04
-.129791710181E-03-.759112311273E-040.963035074264E-060.615102118231E-04
0.788496912312E-040.502051702684E-040.925325272029E-04-.206626134196E-03
-.130484430244E-030.549580722990E-040.709423077044E-040.212587878335E-03
0.110475125460E-020.393188234245E-030.702264002131E-030.436587009984E-03
0.216276008123E-030.139429956647E-030.375235803490E-030.228003422074E-03
0.208354605037E-030.828388805268E-040.298310081320E-030.163229030102E-03
0.350914416898E-030.177965224100E-020.647170249552E-030.911902878413E-03
0.685246469910E-03-.280274512102E-02-.184121073705E-020.631435826506E-03
0.472317298616E-03-.479558105430E-03-.229226936276E-02-.676055807902E-03
0.538752707964E-030.468672512891E-03-.347636323877E-03-.157458058697E-03
0.348704601380E-030.307860141252E-03-.562750049837E-040.936635436911E-05
0.924958085630E-05-.105368532047E-040.310444682924E-040.819347100227E-05
0.644181647914E-03-.309376999260E-040.231813575726E-050.806910263563E-06
-.983782972036E-04-.258629965674E-04-.374958512178E-05-.356626646617E-04
-.219749320275E-04-.354070507603E-03-.271590804297E-03-.800376729106E-04
-.609575705404E-040.162343062900E-030.754370365929E-04-.253508376548E-05
-.189582890345E-04-.905335295081E-04-.824690130227E-040.940183329979E-04
0.177719190353E-050.121392498519E-04-.991729065099E-04-.718290547662E-04
-.114706001012E-05-.452656905009E-04-.364612184263E-03-.145287904667E-03
0.838091306334E-050.134461839952E-030.399983927877E-030.381099020427E-04
-.366628251996E-04-.219692653105E-04-.147739611697E-04-.889037622678E-05
-.444887481546E-04-.628289949078E-04-.105904843740E-03-.118569265915E-03
-.147539779958E-04-.255384468115E-040.176449614377E-040.198708470581E-05
0.232453483578E-050.728975355168E-060.127431253651E-040.242493113836E-05
0.250344584189E-050.181172668466E-05-.842548354797E-04-.472220145011E-04
0.285863947484E-040.217733431122E-040.110277587429E-030.947050912710E-04
-.268346099996E-04-.276658142978E-04-.337921165114E-05-.350678987801E-05
0.348956279594E-05-.280535805115E-04-.251617006457E-04-.243287118023E-05
-.273840025833E-05-.472714176710E-04-.426201277828E-04-.340710957684E-03
-.108087806615E-02-.574169861119E-04-.247361144507E-02-.157352505754E-02
0.479756824019E-020.282268241814E-02-.151878066864E-02-.982137291002E-03
-.372908452958E-03-.183817101714E-02-.615714293633E-03-.186899246193E-03
-.122282385697E-03-.501766260095E-03-.267942080556E-03-.361243143650E-04
-.161883948349E-040.311055764866E-040.205609778187E-030.837311367142E-04
-.119918947126E-03-.993364435290E-040.152672683430E-030.147221402712E-03
0.945381412451E-040.928809466612E-040.100638267990E-03-.805851868173E-03
-.410390506967E-030.659485561052E-030.554865632772E-03-.149290374914E-03
-.398256980585E-040.361930293312E-030.299404177790E-03-.682202362630E-04
-.335734887777E-03-.107830795848E-03-.152812881533E-040.154290565157E-05
-.123300404691E-03-.746437687587E-040.163106106179E-040.552556148559E-05
-.288545678529E-05-.909374324947E-04-.329547825146E-04-.567593247364E-04
-.721380253208E-04-.907780409525E-04-.752049424720E-04-.365885801585E-04
-.395961098330E-04-.208259360520E-03-.153947748678E-03-.571711448938E-04
-.407645121899E-04-.552476419026E-04-.755415518070E-04-.583552232837E-04
-.212174691796E-04-.286077830342E-04-.706274513848E+000.434962196435E-02
0.295478717015E-02-.183252163526E-03-.145985765179E-020.100155502976E-02
0.103470108826E-02-.928244634816E-04-.791501428500E-030.442825856660E-04
0.229969467268E-030.828839119864E-04-.165786729251E-03-.102314590376E-03
0.901737933818E-040.614575292834E-040.175600437583E-030.127944653300E-03
0.204200468554E-050.159582039273E-040.100289971041E-04-.160821377708E-04
-.136688651041E-040.114347426135E-040.730471164513E-050.162660742102E-04
0.109059080112E-040.161804699600E-040.855842510904E-040.333598496181E-04
-.276219533317E-04-.202860409529E-040.521540578559E-040.326109844661E-04
-.906108848170E-05-.254254089946E-05-.385762083764E-05-.170536006624E-04
-.364661744823E-050.747727038942E-050.246301378210E-05-.634307579189E-05
-.450827611118E-05-.103925363519E-04-.675855702738E-05-.830548741451E-05
-.362104346347E-04-.688173382843E-050.137665853347E-040.394400843044E-05
-.201236454050E-04-.156233592989E-04-.397896810856E-04-.238415075629E-04
-.416176768959E-070.432999362744E-050.463012169216E-05-.634089732107E-05
-.565925436801E-05-.252319635979E-04-.172377494782E-040.133846309695E-04
0.858490402341E-050.154398864394E-040.574857882274E-050.118990302207E-04
0.492469174527E-050.365110120067E-040.151350985161E-040.236761278100E-04
0.963532604303E-050.164429504895E-060.142257831325E-050.118112290889E-05
0.360449707337E-050.210444656298E-050.194173605148E-040.126576082140E-04
0.261531143859E-050.149807215371E-050.451417785014E-050.211465182025E-04
0.599881877580E-050.170612780311E-050.207986286519E-05-.315458836124E-04
-.245281551387E-04-.365028884465E-06-.249967863725E-060.971121606103E-05
0.291724829328E-05-.442709789357E-04-.225385757652E-04-.549673408051E-04
-.341473674187E-040.129909628407E-040.650930033673E-040.205469721873E-04
0.201710001830E-040.664253582559E-050.198589173896E-040.116564518811E-04
-.165471065515E-04-.736115024233E-05-.777242481605E-060.115351597909E-06
0.259637266084E-030.836859542851E-040.345309176663E-040.148633906602E-03
0.255769976957E-040.225381794556E-030.129625722432E-03-.109515830315E-03
-.878421545655E-040.129741572201E-030.758825181841E-04-.961010626585E-06
-.614746123593E-04-.788117299445E-04-.501685843530E-04-.924833318125E-04
-.206532807399E-03-.130424544047E-03-.549255820826E-04-.709062926570E-04
-.212484841046E-03-.110421317499E-02-.392993661921E-03-.702006453335E-03
-.436432816383E-030.216191147761E-030.139376367661E-03-.375099812751E-03
-.227924561232E-03-.208259578247E-03-.828015685729E-04-.298260067771E-03
-.163198829728E-03-.350764887900E-03-.177889350922E-02-.646893468194E-03
-.911574530075E-03-.684994730408E-03-.280154741140E-02-.184042344623E-02
-.631199835597E-03-.472137758869E-030.479357986024E-030.229131854112E-02
0.675781323736E-03-.538509660970E-03-.468462314253E-03-.347444966170E-03
-.157359616453E-03-.348548692569E-03-.307723005652E-030.562022188269E-04
-.938380403262E-05-.925667187785E-050.105280323016E-04-.310304539203E-04
-.818905739145E-05-.643895196758E-030.309266447669E-04-.231907036212E-05
-.807285333453E-060.983520598309E-040.258570442617E-040.656457279202E-04
0.788924488122E-04-.656301750464E-04-.788664403270E-04
* ORBITAL    1   14
-.133886779238E-04-.627835694502E-04-.176440977979E-040.206044773223E-04
0.135381699091E-040.161386596931E-070.920672576680E-080.276032997728E-04
0.290243942452E-04-.596959913865E-05-.128863952466E-03-.774334905808E-04
0.112848239861E-050.161676401956E-050.310285987398E-070.264313526703E-07
-.856005159705E-05-.781264661428E-050.110254787240E-030.520300092186E-03
0.146257319844E-030.590493537935E-040.112550993713E-04-.136765843246E-06
-.765011080656E-07-.567350155629E-050.382205645211E-05-.875164435367E-05
-.450424455364E-04-.169959847810E-04-.136514805277E-04-.557367938016E-05
-.239267141809E-08-.137442643623E-08-.203255236273E-04-.132080740475E-04
0.502930961584E-050.238574097283E-040.665683000343E-05-.939474201480E-05
-.503851969615E-05-.233128685125E-08-.134382875159E-08-.449437052252E-05
-.201667317666E-05-.178227604669E-04-.983881750458E-04-.392172331904E-04
-.186166811183E-03-.122267041845E-030.105392896549E-060.708615508299E-07
0.984110824111E-040.634813794333E-04-.687392166156E-05-.348478459459E-04
-.116477010907E-04-.380305487845E-04-.243641308043E-04-.148699945916E-08
-.288013180728E-090.227020176701E-040.147273859096E-04-.695723965263E-05
-.108909631763E-050.108557075373E-050.671879052385E-06-.175889796922E-04
-.510357690338E-050.177900410593E-040.102323768221E-030.414526179516E-04
0.332926940704E-030.258686923308E-03-.134677982658E-03-.911244525654E-04
-.152226651509E-03-.725949172454E-040.149449787443E-050.112153411871E-04
0.505308868470E-04-.473995563414E-04-.973328163048E-04-.334125953823E-05
-.393322953073E-04-.505501262047E-050.495218699393E-040.854839519242E-06
-.875100583623E-05-.207669666667E-03-.105971763180E-03-.576472619595E-05
-.882050462530E-04-.222713254258E-03-.694400929431E-06-.286099915394E-04
-.108393827193E-04-.297870646895E-04-.306287962349E-040.456982679745E-04
0.666054987258E-040.945412840746E-040.106112291666E-030.257634007726E-04
0.408711013642E-040.111329316144E-040.725627919077E-050.472908828686E-05
-.448722295453E-05-.138410627375E-04-.309883300420E-05-.386802634735E-05
-.522731393063E-050.750728177564E-040.460629106612E-04-.566862008450E-04
-.469932663337E-040.695251839033E-040.589685963154E-040.395373597947E-04
0.380528669920E-040.193757515554E-05-.156240042263E-05-.462436756301E-05
0.244151179039E-040.227724952051E-04-.111882838534E-04-.105117879878E-04
0.242957446357E-040.219390824098E-040.379134307971E-030.127295053283E-02
0.121557511107E-030.240835148870E-020.153209907884E-020.473166176392E-02
0.278229716789E-020.146302349563E-020.941172358165E-030.347494502509E-03
0.171044132495E-020.572545173921E-030.222961320803E-030.147126845860E-03
-.439683680083E-03-.230589824206E-030.559931649139E-040.297081383322E-04
-.146351549309E-04-.637052827278E-04-.185414348666E-040.435623535640E-04
0.330043190193E-040.130702081311E-030.123698813728E-03-.524676191282E-04
-.548295197368E-04-.104042456288E-030.791764329491E-030.406340366994E-03
-.637706734037E-03-.537627557800E-03-.170908551000E-03-.589638655899E-04
-.358663266259E-03-.297550574151E-03-.246273705384E-04-.123374004471E-03
-.408664448619E-040.987503137234E-040.676756152007E-040.480610763904E-04
0.311582109779E-04-.581124325756E-04-.417048507323E-040.712205019760E-05
0.732080555382E-040.208565810887E-040.657039619697E-040.812054590997E-04
-.652816922905E-04-.524616289996E-040.424803955775E-040.450275296173E-04
0.217707975524E-030.159092220310E-030.600324671698E-040.451134995260E-04
0.584276585851E-04-.704514828879E-04-.546934328389E-040.185540356010E-04
0.261351530823E-040.706278096145E+00-.432762545752E-02-.294340778739E-02
0.185127844882E-030.146173426403E-020.994304985170E-030.102769321772E-02
0.958655229649E-040.793656376677E-03-.406077551382E-04-.211213242536E-03
-.758875368978E-040.183732882179E-030.113696443609E-030.117543532484E-03
0.801683647459E-04-.183551151495E-03-.132294064694E-030.297993855079E-05
0.942948607289E-05-.143426802117E-050.637608888172E-050.785837419582E-05
0.652563365381E-050.445614278268E-05-.976074326586E-05-.704671872461E-05
-.243509020989E-04-.125848533412E-03-.461238651354E-040.146420696296E-04
0.100159737980E-040.671361207372E-040.414583860335E-040.157507771448E-04
0.793634020937E-050.162108629881E-050.604037240096E-050.166227423429E-06
0.815326297941E-060.263089748967E-05-.500896032394E-05-.329836677290E-05
0.497418630114E-050.336422071388E-050.795409298503E-050.338697487423E-04
0.594380360256E-05-.249318158544E-04-.110280969520E-04-.315109902655E-04
-.248684125703E-040.455014849792E-040.274199852824E-040.211249888588E-05
0.557946949357E-05-.169452434016E-05-.142919545665E-05-.414950595898E-07
-.954534635983E-05-.663469385452E-05-.823724007908E-05-.496386029880E-05
-.132201938615E-04-.431624840277E-05-.202157320233E-04-.801089285834E-05
-.412367696139E-04-.157845949924E-04-.672940863615E-05-.196397607225E-05
-.595933023571E-05-.314625492885E-04-.119787672393E-040.132919082978E-04
0.874740131390E-050.185416276981E-040.119630174979E-040.640781608116E-05
0.454493643305E-050.378861404482E-050.172268760103E-040.390000726624E-05
0.186489279753E-040.139339830968E-04-.315671199494E-04-.220335474473E-04
0.155564057341E-040.112441023173E-04-.114643638619E-04-.465019543847E-05
0.422354001075E-040.204743389784E-04-.265399659094E-040.210102270689E-06
0.271015756594E-040.136385176796E-030.464878751192E-040.495033206557E-04
0.312131835436E-04-.206071952840E-04-.131871316859E-04-.297598516307E-04
-.177909584945E-040.121660635581E-040.837640486771E-05-.293613010375E-03
-.980311843253E-04-.492635463093E-04-.223777939616E-03-.514157680884E-04
-.199568040213E-03-.111856126603E-03-.461197277131E-04-.496300166049E-04
-.115286560542E-03-.660251653752E-040.484153346537E-050.827683256911E-04
0.875659011264E-040.844665740212E-040.113267040530E-03-.214473501868E-03
-.137605079482E-030.748673862238E-040.828713619439E-040.236836639575E-03
0.123677575170E-020.447208223935E-030.591934925956E-030.354414021201E-03
0.194994094753E-030.123132868120E-030.312565337928E-030.181272591873E-03
0.218279501342E-030.857326816727E-040.114926746823E-030.693995145928E-04
0.343472638248E-030.174283745081E-020.635783096654E-030.753254397077E-03
0.577599406066E-03-.275024575280E-02-.180776901943E-020.541496616274E-03
0.412017143547E-03-.459717645724E-03-.218425534084E-02-.630561497804E-03
0.559001522154E-030.483302290407E-03-.439737372997E-03-.226241443340E-03
0.358543078027E-030.315277720412E-03-.167490852286E-03-.401687462852E-04
-.162934250113E-04-.202622698192E-040.323739127726E-040.102046802660E-04
0.658038863904E-03-.253751281281E-04-.203163246284E-05-.825382739761E-06
-.603270516967E-04-.136631671121E-040.177916127397E-040.102338987193E-03
0.414620790238E-040.333081017781E-030.258805118666E-030.134712922005E-03
0.911510478698E-04-.152297280520E-03-.726277282158E-040.149560124706E-05
0.112235924954E-040.505702883352E-04-.473637019814E-04-.973737508372E-04
-.334203372212E-05-.393375881039E-04-.501187794436E-050.495531279034E-04
-.854340225922E-060.877071481456E-050.207828415017E-030.106035018063E-03
-.576837454142E-05-.882635789707E-04-.222887363517E-03-.710985853651E-06
0.286259545198E-040.108489491486E-040.297934928448E-040.306326613126E-04
0.457176375230E-040.666328538916E-040.945873891219E-040.106163911328E-03
0.257698259443E-040.408822229434E-04-.111406133977E-04-.725714469669E-05
-.473010016371E-05-.448754113306E-05-.138466110790E-04-.309988951730E-05
-.386911672891E-05-.522810171723E-050.751095009482E-040.460834721031E-04
-.566986566178E-04-.470027549213E-04-.695732031143E-04-.590098353602E-04
0.395490503374E-040.380649193736E-040.193904604122E-05-.156087951994E-05
-.462588941063E-050.244273266601E-040.227834465217E-040.111893365138E-04
0.105129736128E-040.243163165862E-040.219576300126E-040.379282575756E-03
0.127342077258E-020.121582380483E-030.240942854370E-020.153278422141E-02
-.473375043440E-02-.278352605200E-020.146368480592E-020.941600001266E-03
0.347656802832E-030.171124134149E-020.572813142476E-030.223043079214E-03
0.147180344519E-030.439902272755E-030.230706585471E-030.560091167757E-04
0.297153377583E-04-.146486938364E-04-.637947762755E-04-.185778785345E-04
0.436145538091E-040.330475610305E-04-.130768540668E-03-.123762899441E-03
-.525087714358E-04-.548699520106E-04-.104086261743E-030.792115158322E-03
0.406519024898E-03-.637993843435E-03-.537869117850E-030.170973550079E-03
0.589812115744E-04-.358820837665E-03-.297680922628E-03-.245977130053E-04
-.123228063372E-03-.408195845278E-040.987571125375E-040.676750420210E-04
-.480074282999E-04-.311257325014E-04-.581196233963E-04-.417073167981E-04
0.712330911209E-050.732476491207E-040.208709291754E-040.657286774134E-04
0.812368706566E-040.653212136693E-040.524943688941E-040.424963241357E-04
0.450447686984E-040.217798662538E-030.159159281849E-030.600573728216E-04
0.451312505156E-040.584517115120E-040.704843996698E-040.547188606547E-04
0.185632681553E-040.261476050424E-040.706585555462E+00-.432951899134E-02
-.294469409554E-020.185207593847E-030.146236975901E-02-.994741043838E-03
-.102814369712E-020.959059141085E-040.794000924171E-03-.406271109879E-04
-.211313755771E-03-.759237587496E-040.183804646952E-030.113740709385E-03
-.117583066087E-03-.801953057066E-04-.183627349700E-03-.132349598716E-03
0.297897960845E-050.942219070202E-05-.143874648728E-050.638327193312E-05
0.786444537249E-05-.653065986836E-05-.445934606236E-05-.976794239665E-05
-.705154543421E-05-.243578837244E-04-.125885475797E-03-.461382796895E-04
0.146543424277E-040.100249732028E-04-.671587591234E-04-.414725567996E-04
0.157545730551E-040.793734757395E-050.162284724680E-050.604821868549E-05
0.167969092595E-060.811852402519E-060.262968814741E-050.501189674824E-05
0.330044088973E-050.497885018266E-050.336725087317E-050.795782266666E-05
0.338861023298E-040.594701261832E-05-.249376530605E-04-.110297058866E-04
0.315191465579E-040.248748056239E-040.455187140589E-040.274303007044E-04
0.211241217048E-050.557704604489E-05-.169673126325E-05-.142633372849E-05
-.389734827354E-070.955681488340E-050.664252490472E-05-.824313289830E-05
-.496763537671E-05-.132269536032E-04-.431877070772E-05-.202208773616E-04
-.801303062330E-05-.412522575905E-04-.157910128419E-04-.673999875896E-05
-.196829026723E-05-.595941374551E-05-.314632352860E-04-.119793109944E-04
0.132903233313E-040.874647281481E-05-.185501071298E-04-.119685458052E-04
0.640666850238E-050.454427715028E-050.378665459573E-050.172177014656E-04
0.389740889148E-050.186481871527E-040.139330795762E-040.315808768461E-04
0.220442411380E-040.155565656916E-040.112442119082E-04-.114685875924E-04
-.465146625428E-050.422546816364E-040.204841536367E-04-.265160789614E-04
0.224950132872E-060.270959259470E-040.136356878883E-030.464789518070E-04
0.494947507001E-040.312104373277E-040.205985826613E-040.131820873728E-04
-.297527812866E-04-.177878462346E-040.121665089804E-040.837639092803E-05
-.293725981357E-03-.980675835954E-04-.492786833983E-04-.223843194212E-03
-.514271087451E-04-.199666590946E-03-.111912840163E-030.461671704581E-04
0.496681005858E-04-.115343288001E-03-.660583598737E-040.484206556726E-05
0.827956839629E-040.876004323294E-040.844887903232E-040.113307566388E-03
0.214563552869E-030.137661939667E-030.748915112787E-040.829023798097E-04
0.236929241061E-030.123725698197E-020.447379508945E-030.592240639363E-03
0.354604093709E-03-.195088817139E-03-.123193951667E-030.312728688572E-03
0.181371856057E-030.218370304764E-030.857687909374E-040.115056963625E-03
0.694707139429E-040.343625445674E-030.174361241123E-020.636064898358E-03
0.753651326586E-030.577897681714E-030.275146589907E-020.180857058947E-02
0.541771463860E-030.412222732340E-03-.459926458113E-03-.218525350674E-02
-.630855928322E-030.559235882552E-030.483506176862E-030.439889052291E-03
0.226310228625E-030.358694773819E-030.315411655432E-03-.167515453398E-03
-.401647251427E-04-.162893921015E-04-.202668519150E-040.323874822897E-04
0.102082759001E-040.658319027367E-03-.253886390256E-04-.203053330160E-05
-.824994410572E-06-.603700996662E-04-.136745066299E-040.357222962123E-04
0.597388108144E-040.357508692776E-040.597731480440E-04
* ORBITAL    1   15
-.341038609058E-100.101449188966E-080.130277643607E-080.650796123884E-08
0.342025246148E-080.870574755678E-030.506256695682E-030.316965015143E-08
0.957646650065E-09-.213009550297E-090.702271250696E-090.441424915021E-09
-.892950460072E-10-.446956082075E-10-.604447082204E-04-.628619195328E-04
0.982153441080E-090.108047502801E-08-.652500476274E-09-.177812824074E-08
0.804930902310E-09-.481689545358E-08-.221057924933E-080.881447333454E-03
0.479155557991E-030.205656855337E-08-.158258903444E-090.349291553263E-08
0.181867560690E-070.673162007444E-080.134708157804E-070.882837291732E-08
-.115181916188E-02-.786709949542E-030.835641987267E-080.560611117590E-08
-.210830575913E-08-.103541247249E-07-.325542061633E-080.289502261617E-08
0.158812961433E-080.217415461255E-030.115474176936E-030.161385829354E-08
0.864890775485E-090.364584948985E-080.190262892609E-070.704579591542E-08
-.116034689817E-07-.761592258220E-08-.909200644891E-03-.612878805165E-03
0.810264390090E-080.542296906059E-08-.211830803975E-08-.103622205131E-07
-.323162861321E-08-.313177795684E-08-.175362543918E-080.127870640211E-03
0.563251519656E-040.179989194906E-080.974131401006E-090.285823758972E-08
0.111249297380E-08-.397245998177E-09-.407248678131E-09-.548196402214E-09
-.432623306103E-090.748525549569E-040.485546940733E-030.275025247413E-03
0.327245974743E-04-.372487822544E-05-.214881157837E-03-.180224715721E-03
0.262797091877E-050.420491314465E-04-.739540072300E-05-.615698780962E-04
-.459056167066E-03-.177793990596E-020.337351521866E-04-.204711923206E-05
-.424503040503E-04-.172038884277E-03-.340999431253E-04-.210665738309E-04
-.503872624956E-03-.202606075751E-02-.370656895684E-03-.124336525465E-04
-.285993280265E-03-.998555986806E-03-.120524630563E-03-.363537359583E-04
-.448383230421E-04-.356251583253E-03-.431677268530E-030.571862360282E-04
0.792668813582E-04-.418276984021E-05-.726294046568E-050.270556475666E-03
0.320891152292E-030.723445437756E-04-.398418278097E-05-.169435878802E-04
0.656737417683E-04-.627500571964E-050.106981860733E-030.972342631111E-05
-.741816582145E-040.635102875658E-040.875599452805E-04-.131298451810E-03
-.110276316974E-030.726935060965E-040.712217224735E-040.184909214261E-03
0.160303723386E-03-.998673617658E-05-.157936144794E-03-.559973254289E-04
-.173286427058E-03-.136317560724E-030.314661729697E-030.262718475005E-03
-.538069538373E-04-.344307353929E-04-.171802920561E-040.149834620137E-06
0.909498660547E-040.242572100852E-030.204080576455E-03-.638908943987E-04
-.846104630997E-040.213541710665E-030.199122885821E-03-.803464976657E-05
-.281629250432E-040.167547119875E-05-.117404428438E-03-.758292870403E-04
0.707836951000E-040.493172128624E-04-.550561449518E-04-.347576608039E-04
-.264683914077E-04-.234320562519E-03-.891843209798E-040.171584987186E-03
0.147270248210E-030.318421906152E-030.290499724023E-03-.184200403569E-04
-.379390313386E-05-.485652731259E-04-.306442436617E-050.456244146652E-04
0.549986859510E-040.597820022535E-040.934088801747E-040.958006399459E-04
0.100836392433E-030.982516221443E-040.119750673447E-030.603062588785E-03
0.199659731176E-03-.114128353555E-03-.995012200032E-04-.771446031190E-03
-.552740531386E-030.697542619175E-040.633907695095E-04-.706818854194E+00
0.177750100608E-020.186608847924E-02-.268641792050E-04-.124391627740E-05
-.875560530910E-03-.483017833478E-04-.553466114431E-030.103033832898E-03
0.271839948473E-050.631669331910E-040.524272818047E-04-.946451158329E-04
-.820651392802E-04-.546367476080E-060.106410913193E-040.862424034431E-04
0.709387426854E-04-.293286041939E-04-.646990842607E-04-.740382776696E-05
0.907308862923E-040.897374197819E-040.253844748823E-040.259336725540E-04
0.852583072905E-040.835399190882E-04-.335663590611E-04-.178506418538E-03
-.621033057264E-040.159488974918E-030.101049115767E-030.413315130376E-03
0.282263493073E-03-.114513436821E-03-.720264545669E-04-.193664616539E-05
-.146617487320E-04-.887316948020E-050.525044897696E-040.382491089336E-04
-.591299930632E-04-.387921174051E-04-.349899060044E-04-.249935062173E-04
-.426831369740E-04-.210082141792E-03-.667830009526E-040.879771673244E-04
0.588111801061E-040.204676167179E-030.135381694396E-03-.488885447562E-04
-.315518789758E-040.141452060074E-040.719470417487E-040.251767671263E-04
-.153600629866E-04-.778920551361E-05-.930044809583E-04-.606831254160E-04
0.109938867298E-040.608718739984E-050.310884787886E-040.160567193718E-03
0.581966903268E-04-.189247106147E-03-.125726488112E-030.183087745950E-03
0.126826691841E-030.126226293766E-030.848940126924E-040.129056540968E-04
0.621153648256E-040.198811777572E-04-.798496749280E-04-.539041195041E-04
-.143828316285E-03-.969800058787E-040.478247987035E-040.330074918300E-04
0.133579493467E-040.575212796197E-05-.132727036309E-03-.612857151975E-04
0.677035732850E-040.522395141986E-04-.587254795566E-04-.160757762311E-04
-.480376147000E-04-.253660883316E-03-.950828944647E-040.249586337927E-04
0.114604012764E-050.444795205046E-030.294829195567E-030.159853791647E-04
0.181826855738E-050.132755231966E-030.672349016902E-030.226103239203E-03
-.420812830192E-04-.248804566023E-05-.867198806027E-03-.617321371928E-03
-.273596772116E-04-.521640545703E-05-.219594769306E-03-.749136618678E-04
0.712080019686E-030.359352438538E-030.702281878240E-030.341763050688E-03
-.643807843091E-04-.335728870089E-03-.122317512009E-03-.103945059238E-03
-.533933407990E-040.380567353216E-030.249972382529E-030.660816422695E-04
0.345681572856E-04-.205067167822E-03-.732074814867E-04-.732730908548E-04
-.378296757995E-040.958994799203E-050.522241962406E-040.213404435938E-04
0.304629536077E-050.250547124260E-05-.770791400449E-04-.508804926439E-04
0.302866434609E-050.298541992662E-05-.118356636191E-04-.559557925530E-04
-.156066269598E-04-.450283212345E-04-.271299278019E-04-.559525454475E-04
-.369749874679E-04-.283810261614E-04-.160643339243E-040.455039801181E-05
0.287768019325E-040.154921665105E-040.895303902303E-040.645446662367E-04
-.850029537425E-04-.563293768986E-040.498324991238E-040.376283551664E-04
0.280585905523E-040.102295077633E-04-.660959628860E-060.620795308207E-05
0.216956563683E-040.116186248849E-030.500611269180E-040.201806480042E-03
0.149543721444E-030.297940507056E-030.205589386509E-030.846712036360E-04
0.632333333245E-040.348043991483E-040.186537906367E-030.744880063026E-04
0.125356181629E-030.903717179211E-040.209778638579E-030.142170333046E-03
0.840629722929E-040.595100699311E-040.805708265046E-040.474813893474E-04
-.584111338059E-03-.190748844560E-030.199924577164E-030.127450092272E-03
0.188302085025E-030.108618475002E-030.213631823026E-050.334596067879E-05
-.249402052226E-050.152610095427E-05-.748559473982E-04-.485567621802E-03
-.275035915720E-03-.327277765409E-040.372362649740E-05-.214890488283E-03
-.180232005961E-03-.262650472749E-05-.420493259187E-040.739570814073E-05
0.615723829711E-040.459073842372E-030.177800738328E-02-.337365322158E-04
0.204716595375E-050.424513487076E-040.172043221168E-030.341007696034E-04
-.210672320119E-04-.503888542793E-03-.202612233477E-02-.370667373059E-03
0.124339604409E-040.286001095462E-030.998582392339E-030.120526732703E-03
-.363550349037E-04-.448398932092E-04-.356263922094E-03-.431692202938E-03
-.571891498666E-04-.792713005974E-040.418268006567E-050.726291235598E-05
-.270566861231E-03-.320903956962E-030.723466360723E-04-.398440926901E-05
-.169443249293E-04-.656760486915E-040.627509686683E-05-.106985757409E-03
-.972377953297E-050.741843555835E-04-.635120575451E-04-.875628744342E-04
0.131303920416E-030.110280968204E-030.726952499482E-040.712233993075E-04
-.184915771733E-03-.160309403527E-030.998646558779E-050.157934162307E-03
0.559957937764E-040.173288023972E-030.136318433559E-030.314671080774E-03
0.262726123167E-030.538067712123E-040.344301532252E-040.171797079434E-04
-.155521381266E-06-.909547248476E-04-.242579443411E-03-.204086898274E-03
-.638957964892E-04-.846149551827E-04-.213547941811E-03-.199128858103E-03
0.803556656323E-050.281670738366E-04-.167448669867E-050.117406951452E-03
0.758308183628E-040.707878575013E-040.493199667228E-040.550572260167E-04
0.347582827494E-040.264686598415E-040.234320868565E-030.891837417947E-04
-.171588046082E-03-.147272825899E-030.318431714785E-030.290508491998E-03
0.184200470272E-040.379362742389E-050.485671754693E-040.306520461329E-05
-.456258362349E-04-.550016763494E-04-.597850496329E-040.934107642589E-04
0.958026686069E-04-.100840424480E-03-.982554952957E-04-.119754429960E-03
-.603080949150E-03-.199665275179E-030.114135420113E-030.995062729027E-04
-.771472704186E-03-.552758805339E-03-.697596506874E-04-.633947582121E-04
0.706843925838E+00-.177756239472E-02-.186615355553E-020.268651577245E-04
0.124398101513E-05-.875589192268E-03-.483014256121E-040.553485450795E-03
-.103037742852E-03-.271881032333E-05-.631700633471E-04-.524295961392E-04
0.946485487436E-040.820681290924E-04-.546736975154E-060.106411696602E-04
-.862455241217E-04-.709412840770E-040.293292750557E-040.647005012945E-04
0.740362577483E-05-.907339736764E-04-.897405052247E-040.253852225355E-04
0.259344324588E-04-.852613310291E-04-.835428636149E-040.335674005333E-04
0.178512093546E-030.621053696538E-04-.159498541687E-03-.101055351279E-03
0.413331134307E-030.282274450278E-030.114519754174E-030.720305159306E-04
0.193643243083E-050.146608986056E-040.887306915936E-05-.525059374386E-04
-.382502505520E-04-.591324527858E-04-.387937158180E-040.349908640255E-04
0.249942488256E-040.426852871877E-040.210092830122E-030.667865012393E-04
-.879795791279E-04-.588127542673E-040.204685212544E-030.135387608102E-03
0.488899205166E-040.315527428778E-04-.141454496641E-04-.719483064587E-04
-.251772347070E-040.153601993591E-040.778924100643E-05-.930075145814E-04
-.606851121909E-04-.109940085883E-04-.608723789467E-05-.310895298976E-04
-.160572641402E-03-.581986836518E-040.189255229494E-030.125731825871E-03
0.183091271158E-030.126829085822E-03-.126231621990E-03-.848975846545E-04
-.129064146454E-04-.621190276724E-04-.198823250616E-040.798528268640E-04
0.539062110651E-04-.143832004172E-03-.969825240388E-04-.478266937586E-04
-.330087710268E-04-.133584923276E-04-.575237823398E-050.132732651587E-03
0.612882921711E-04-.677025823008E-04-.522398332966E-040.587266538956E-04
0.160759836463E-040.480405621622E-040.253675789405E-030.950879879667E-04
-.249624542813E-04-.114830017563E-050.444809577397E-030.294838558331E-03
-.159874555230E-04-.181951163682E-05-.132758694880E-03-.672366052377E-03
-.226108459297E-030.420738138299E-040.248280009846E-05-.867227668179E-03
-.617341201216E-030.273549394140E-040.521311503059E-050.219602078848E-03
0.749163618200E-04-.712105891435E-03-.359365030715E-03-.702305536264E-03
-.341774634602E-030.643839603146E-040.335745043825E-030.122323132957E-03
0.103949391529E-030.533960082166E-040.380581230893E-030.249981403480E-03
-.660839070009E-04-.345695291772E-040.205074194172E-030.732101224552E-04
0.732768330958E-040.378314684737E-04-.958996704709E-05-.522244548531E-04
-.213406858481E-04-.304612566158E-05-.250542259561E-05-.770811705889E-04
-.508818635842E-04-.302858670662E-05-.298542378507E-050.118356946028E-04
0.559558555730E-040.156065646606E-040.450290520780E-040.271303854632E-04
-.559547116536E-04-.369764057825E-040.283815145324E-040.160646059470E-04
-.455092761031E-05-.287796662444E-04-.154933365387E-04-.895332865129E-04
-.645467034487E-04-.850044083429E-04-.563303671726E-04-.498341495682E-04
-.376295711337E-04-.280596643455E-04-.102299410519E-040.660850206766E-06
-.620811801715E-05-.216965200644E-04-.116190848353E-03-.500630714302E-04
-.201809019185E-03-.149545925732E-030.297951502879E-030.205596946336E-03
-.846717310666E-04-.632339543478E-04-.348054834730E-04-.186543727496E-03
-.744903538716E-04-.125361584898E-03-.903755244410E-040.209782240467E-03
0.142172642204E-03-.840663888080E-04-.595124469433E-04-.805698684734E-04
-.474813465489E-040.584134665216E-030.190756601134E-03-.199931911044E-03
-.127454633561E-03-.188308927857E-03-.108622389956E-03-.213628776561E-05
-.334600548317E-050.249400295616E-05-.152615613779E-05-.416460048701E-03
0.342015373393E-040.416476854264E-03-.342012984887E-04
* ORBITAL    1   16
-.944909872276E-060.627169001650E-040.757681539563E-040.371740576884E-03
0.196174345511E-03-.152055236780E-07-.883701658937E-080.181442917278E-03
0.558552578700E-04-.120693863390E-040.388168731121E-040.242843827736E-04
-.469822554252E-05-.220113088150E-050.108213647373E-080.112511600911E-08
0.552404549375E-040.608079233941E-04-.381725069906E-04-.107630694672E-03
0.424873175316E-04-.267004772299E-03-.121579934177E-03-.155926329949E-07
-.847702945546E-080.113702477646E-03-.102656790630E-040.190648222366E-03
0.991875336661E-030.366515301781E-030.753695428790E-030.494233268880E-03
0.199478755241E-070.136205028633E-070.468051098133E-030.314270367747E-03
-.115131750688E-03-.564794169441E-03-.177009359564E-030.154828295898E-03
0.843920195672E-04-.389307854889E-08-.208470223614E-080.860746205305E-04
0.457385474933E-040.206217779182E-030.107630042571E-020.398656080327E-03
-.647932409471E-03-.425174718735E-030.159688895931E-070.107607189169E-07
0.453043050275E-030.303172890270E-03-.119195066159E-03-.582947740363E-03
-.181680110433E-03-.176478747146E-03-.988265410011E-04-.215341010595E-08
-.920189510519E-090.101303474004E-030.548069102966E-040.161481318858E-03
0.627017111308E-04-.192525158788E-04-.215143458465E-04-.311354251660E-04
-.244543975442E-04-.953352960158E-04-.581073405722E-03-.299695612082E-03
-.866476308772E-04-.333700832150E-040.257146502832E-030.201974176798E-03
0.394519817057E-04-.665022050565E-050.865142486428E-050.705003328148E-04
0.497603566695E-030.189985687777E-02-.391042656043E-040.129601210171E-05
0.290664584510E-040.121249290408E-030.232381597712E-040.185414574007E-04
0.448418039819E-030.173432702828E-020.294925899001E-030.867602485800E-05
0.220250044150E-030.744290928882E-030.593049172854E-040.366062159107E-04
0.442187335169E-040.348109975929E-030.421368652592E-03-.822334940014E-04
-.124693007428E-03-.262530462314E-05-.892535885968E-06-.292960491542E-03
-.361210971999E-03-.589712585846E-040.646335564600E-050.207906811643E-04
-.650182683881E-040.244624748470E-05-.109758520725E-03-.100382575525E-04
0.765595371041E-04-.510380579522E-04-.828841052481E-040.152962001696E-03
0.130097273759E-03-.491481632169E-04-.471894415001E-04-.183980178368E-03
-.159368061879E-03-.766159151438E-05-.551995340493E-04-.428526521187E-04
0.437732274267E-040.235154990122E-04-.263603246587E-03-.215616151271E-03
-.599826337209E-05-.171629316540E-04-.186996332333E-04-.171792672241E-03
-.141069436978E-03-.202189412774E-03-.174945103645E-030.140645738487E-03
0.128086580764E-03-.172502200262E-03-.166287970178E-030.276884027914E-04
0.126598023368E-030.313767638339E-040.712210763147E-040.433100693594E-04
-.123433052069E-03-.815885001404E-040.303595816351E-040.175023572691E-04
0.764323076711E-050.819014184147E-05-.165922817319E-04-.866562937971E-04
-.730200072773E-04-.276126350064E-03-.246787119370E-030.401969159887E-06
-.757667200940E-050.537705089518E-040.230411940909E-04-.395658899177E-04
-.845142675715E-04-.860099717251E-04-.530283272801E-04-.571843376541E-04
-.113808152411E-03-.109275696833E-03-.105413826840E-03-.515055102176E-03
-.155339894320E-030.197847876686E-030.141582372951E-030.749950837080E-03
0.513840301614E-03-.151141295099E-03-.111990892279E-030.706849796852E+00
-.173028642504E-02-.183441991234E-020.277992660511E-040.204589065811E-05
0.807662199098E-03-.104546425910E-040.544896412311E-03-.110436645096E-03
-.113391549713E-04-.860350626634E-04-.642398832579E-040.963592863033E-04
0.838537674615E-040.911877515974E-05-.329576782796E-05-.876809375364E-04
-.713095678111E-040.188393232507E-040.393819114391E-04-.591435439544E-05
-.874175013764E-04-.872363083988E-04-.209131691811E-04-.212962231030E-04
-.855525535574E-04-.832513861330E-040.271503665854E-040.148299358744E-03
0.537436884140E-04-.270800928814E-03-.176448880236E-03-.435590932806E-03
-.297984829419E-030.178792727621E-030.114910930771E-03-.722308626700E-05
-.301606597782E-04-.506313996467E-05-.375149198211E-04-.299027682726E-04
0.710050274464E-040.461063978516E-040.249637341362E-040.195152503815E-04
0.597781139115E-040.296870873032E-030.968718198387E-04-.614900138733E-04
-.400481435662E-04-.254009809983E-03-.166095496307E-030.347166575464E-04
0.216578385889E-04-.544694266882E-05-.283711555900E-04-.106289989467E-04
0.713570330075E-06-.917704248006E-060.827314653676E-040.542362868196E-04
-.152646203442E-05-.285137957434E-06-.265463874896E-04-.137491066843E-03
-.502497860533E-040.224865239909E-030.147821523468E-03-.899726837951E-04
-.612848573484E-04-.147669748311E-03-.991006317544E-04-.223974445698E-04
-.108442326961E-03-.344140617677E-040.884683721462E-040.585312453382E-04
0.971183593774E-040.664455231511E-04-.531048126568E-04-.357286799843E-04
-.168770191992E-04-.772395168988E-050.160151076620E-030.729596636572E-04
0.295294161748E-04-.799012200455E-050.309280382149E-040.519500006899E-05
0.804266678182E-040.406259007274E-030.138451242755E-03-.104011671196E-03
-.613999050161E-04-.393402853616E-03-.256218693050E-03-.562818578972E-04
-.336151339105E-04-.944698130973E-04-.463798040775E-03-.141171420355E-03
-.207909999341E-03-.145987008485E-030.800346722716E-030.550183853800E-03
-.132246523414E-03-.918777535235E-040.200456634525E-030.741191084313E-04
-.723037501128E-03-.352273835618E-03-.665683385078E-03-.326118567120E-03
0.891068982030E-040.453794423405E-030.157702641935E-030.122054976045E-03
0.752605215408E-04-.391045066081E-03-.254235212652E-03-.636912403496E-04
-.386069890141E-040.198570587994E-030.746634082401E-040.107686342484E-03
0.514672020228E-04-.428876885432E-06-.676385059631E-05-.667420224783E-05
0.624132395917E-050.248610243182E-050.590412169916E-040.397833633006E-04
0.297960380010E-050.486028560425E-060.155498781824E-06-.179775502456E-05
-.292820517602E-050.202094986987E-040.128329824770E-040.639775507582E-04
0.419749579517E-040.135844630026E-040.766082039019E-05-.155306393572E-04
-.834677214969E-04-.336537527807E-04-.832175475791E-04-.583810585944E-04
0.427231996390E-040.292693488688E-04-.474045280907E-04-.348206087033E-04
-.313917160925E-04-.126234168880E-04-.215422837762E-05-.434545488999E-05
-.235521541747E-04-.125490296665E-03-.532595478221E-04-.625004120082E-04
-.558748459558E-04-.316937909619E-03-.217920336186E-03-.910157021429E-05
-.135012695342E-04-.306361544748E-04-.164551780350E-03-.664440280228E-04
-.156593904342E-03-.110076620333E-03-.101408518727E-03-.650491629644E-04
-.988783095944E-04-.686532590533E-040.285864193550E-040.165154940020E-05
0.658258449382E-030.219018313598E-03-.204577254380E-03-.127282262894E-03
-.193538604021E-03-.110569360471E-030.192049983850E-05-.770060826569E-06
0.784545733292E-06-.109066281157E-05-.953326197962E-04-.581056091340E-03
-.299685838152E-03-.866464780976E-04-.333702236949E-04-.257138703449E-03
-.201967674327E-030.394520707787E-04-.664873224460E-050.865116365548E-05
0.704981573382E-040.497587333934E-030.189979400330E-02-.391030526347E-04
0.129594039765E-050.290649673290E-040.121243244988E-030.232369622619E-04
-.185407097941E-04-.448400161228E-03-.173425514067E-02-.294912746328E-03
0.867558465626E-050.220239912874E-030.744255556993E-030.593006527522E-04
-.366049265842E-04-.442171426361E-04-.348097336177E-03-.421353335471E-03
-.822314653487E-04-.124690196027E-03-.262545383264E-05-.892794715044E-06
-.292950894713E-03-.361199589689E-030.589686927618E-04-.646321120607E-05
-.207900806555E-04-.650159385467E-040.244602716421E-05-.109754726413E-03
-.100379104634E-040.765569030169E-04-.510359175520E-04-.828810605209E-04
0.152957358246E-030.130093378944E-030.491455995532E-040.471869277408E-04
-.183973629233E-03-.159362385128E-03-.766191360547E-05-.552049780603E-04
-.428545722269E-040.437671360964E-040.235107051433E-040.263592124466E-03
0.215606861433E-03-.600012796530E-05-.171641160330E-04-.187001682032E-04
-.171792291575E-03-.141066083407E-03-.202180925571E-03-.174937942192E-03
-.140643449548E-03-.128083568978E-03-.172494712112E-03-.166280962982E-03
0.276880605701E-040.126596730148E-030.313767183184E-040.712169451626E-04
0.433073981853E-040.123430353332E-030.815866320894E-040.303576509623E-04
0.175011369783E-040.764229079924E-050.818183738850E-05-.165954447465E-04
-.866502253079E-04-.730147995508E-040.276115063676E-030.246776821053E-03
0.401322805229E-06-.757680028058E-050.537687930494E-040.230410693712E-04
-.395642805497E-04-.845123128956E-04-.860078501564E-040.530250229838E-04
0.571809468126E-04-.113804568731E-03-.109272205284E-03-.105409587047E-03
-.515033749488E-03-.155332823959E-030.197843635858E-030.141578713930E-03
-.749923589502E-03-.513820775887E-03-.151138701046E-03-.111988563132E-03
0.706824725414E+00-.173022338466E-02-.183435372686E-020.277983079907E-04
0.204584179736E-05-.807631166506E-030.104563329322E-040.544876783896E-03
-.110432988073E-03-.113390327089E-04-.860327676375E-04-.642379988375E-04
0.963559512685E-040.838508725903E-04-.911873962863E-050.329540665206E-05
-.876778899211E-04-.713070588652E-040.188382778114E-040.393796024560E-04
-.591462406659E-05-.874142687883E-04-.872331148984E-040.209122710796E-04
0.212953071198E-04-.855495174062E-04-.832484132778E-040.271493443320E-04
0.148293904519E-030.537418096929E-04-.270794878050E-03-.176445039177E-03
0.435575939629E-030.297974590594E-030.178788425782E-030.114908219977E-03
-.722303174480E-05-.301605338410E-04-.506321467095E-05-.375132982077E-04
-.299015665876E-04-.710024314738E-04-.461046892339E-040.249626497049E-04
0.195144669063E-040.597764094544E-040.296862428592E-030.968690843425E-04
-.614870334610E-04-.400461539738E-040.254001949518E-030.166090301691E-03
0.347150057037E-040.216567752429E-04-.544656965399E-05-.283692618769E-04
-.106283371878E-040.713389907246E-06-.917749589857E-06-.827281755480E-04
-.542341503839E-04-.152630487530E-05-.285071031414E-06-.265453386101E-04
-.137485639174E-03-.502478067850E-040.224858300969E-030.147816918384E-03
0.899665674678E-040.612806079701E-04-.147665131594E-03-.990975302075E-04
-.223968826204E-04-.108439597662E-03-.344131794165E-040.884654001111E-04
0.585292394880E-04-.971136313073E-04-.664423225507E-04-.531030265424E-04
-.357274491197E-04-.168762749544E-04-.772364899848E-050.160146099716E-03
0.729573715299E-040.295314943815E-04-.798840899545E-050.309261770704E-04
0.519452365336E-050.804249741797E-040.406250083791E-030.138447913631E-03
-.104010963122E-03-.613999779949E-040.393387273235E-030.256208378694E-03
-.562813913571E-04-.336151336315E-04-.944652893926E-04-.463775171044E-03
-.141163777546E-03-.207911368810E-03-.145987024243E-03-.800316327257E-03
-.550162194733E-03-.132247424933E-03-.918778997099E-040.200448997713E-03
0.741164969757E-04-.723012281121E-03-.352261130681E-03-.665658472208E-03
-.326106446402E-030.891046149200E-040.453782514407E-030.157698301429E-03
0.122051099197E-030.752584949184E-040.391031645738E-030.254226397018E-03
-.636887764016E-04-.386056776273E-040.198563273098E-030.746607940029E-04
0.107683667580E-030.514658289339E-04-.428567063870E-06-.676215716374E-05
-.667350447727E-050.624130555587E-050.248610461645E-05-.590384175259E-04
-.397815113804E-040.297963964259E-050.486085774500E-060.155124023007E-06
-.179951216377E-05-.292868050720E-050.202079119106E-040.128320210407E-04
-.639754544500E-04-.419735776225E-040.135834615622E-040.766025043870E-05
-.155304190963E-04-.834664001640E-04-.336530968851E-04-.832142216053E-04
-.583786735028E-04-.427202663595E-04-.292673996059E-04-.474026742675E-04
-.348192189082E-04-.313907018191E-04-.126230441694E-04-.215419361543E-05
-.434520825302E-05-.235513810871E-04-.125486157442E-03-.532577656366E-04
-.624936021290E-04-.558697793363E-040.316927230470E-030.217912965977E-03
-.909877768387E-05-.134991710874E-04-.306349676148E-04-.164545408159E-03
-.664414726524E-04-.156589233733E-03-.110073264492E-030.101401238014E-03
0.650442229915E-04-.988751977005E-04-.686510618175E-040.285891030906E-04
0.165316050654E-050.658237695246E-030.219011530072E-03-.204570106189E-03
-.127277705775E-03-.193531901846E-03-.110565500290E-030.192040104087E-05
-.770011803442E-060.784385261487E-06-.109063609337E-050.474120029509E-03
0.688995445041E-050.474105243492E-030.689115934508E-05
* ORBITAL    1   17
0.292303234413E-090.158023514688E-080.582139540290E-090.194755930169E-08
0.638818811134E-09-.374593118821E-03-.252169991879E-030.161571855356E-08
0.148304756283E-08-.495478693013E-100.196883822289E-080.799600164082E-09
-.104734364589E-08-.122511543972E-08-.746317570182E-04-.947553708641E-04
0.167617260873E-080.132640939806E-08-.735447525934E-09-.323968985806E-08
-.701205476276E-090.245644461167E-080.178898802295E-08-.130164293743E-03
-.594477405122E-04-.139957543840E-08-.923938701859E-090.102243431907E-08
0.544613359724E-080.215135501115E-080.474547871620E-080.302599260757E-08
0.616958551920E-030.424502556466E-030.187983832121E-080.115398777497E-08
-.762861149623E-09-.375132288644E-08-.118199441921E-080.107492605889E-08
0.576964143227E-09-.117324566089E-03-.632307060289E-040.857297736944E-09
0.509935108709E-090.951931115847E-090.490244789732E-080.173162426476E-08
0.109249638618E-080.585720752020E-09-.402010313526E-04-.343345923833E-04
-.656292397432E-09-.375077684329E-09-.137843040654E-09-.671236651292E-09
-.208772623853E-09-.460193050625E-10-.133725209244E-10-.963285183308E-07
-.767703547354E-060.449351604833E-100.193748675830E-10-.340018456556E-09
-.124377133937E-08-.224300677414E-09-.167101519709E-090.411668169783E-10
-.938623533003E-110.400729259347E-030.139011697557E-020.172674565182E-03
-.207937094579E-02-.129297980051E-02-.406251044747E-02-.244679364660E-02
0.129537719757E-020.798379117178E-030.103652425785E-050.119722352533E-04
0.158207107189E-030.675711848311E-03-.724296163370E-04-.449405092568E-06
0.106712508164E-030.335554996991E-03-.162849017857E-040.168074036451E-05
0.871737148903E-040.376771211662E-030.498675641531E-040.179862122479E-06
-.862313393850E-04-.308916102486E-03-.876180444466E-050.181357587088E-03
0.209846012474E-03-.120545009033E-03-.147068161604E-03-.273761207801E-04
-.416217738797E-04-.216464461558E-03-.245289069389E-030.875135144092E-04
0.893909578714E-040.484969662175E-04-.763753008576E-040.134090563785E-04
0.376840219428E-040.183759028285E-04-.334120469644E-040.232853044622E-05
0.706499697183E+00-.414502640227E-02-.272904472150E-02-.162414241317E-03
-.324396187417E-03-.560883224683E-03-.158606252374E-020.914973837329E-04
0.178721187711E-030.500832530737E-050.150839442214E-030.556670136913E-04
-.117521903049E-04-.205014953514E-04-.662978110723E-04-.616845629262E-04
0.819448230808E-040.802060949157E-040.149948030039E-030.757756988449E-03
0.248626343195E-03-.721506997980E-03-.544015818419E-030.106889622203E-03
0.768873991489E-04-.405249532681E-03-.263342618085E-030.611071095209E-05
0.139945679044E-04-.110396010807E-040.658572532996E-05-.839530313605E-05
0.726612006474E-040.530178675805E-040.326083836899E-040.128044906258E-04
0.262957441588E-05-.182651239417E-04-.183205711584E-04-.829121204378E-04
-.707951337784E-04-.469621661490E-04-.399006281713E-040.652846840126E-04
0.553805815898E-04-.479531860567E-040.151272078345E-030.515036376092E-04
-.442281928967E-04-.531668066115E-040.477381778060E-040.306563106847E-04
0.383804743143E-040.383322116629E-040.124489885911E-040.683034223951E-04
0.275294999886E-040.227975867137E-040.126761454391E-04-.433264800631E-05
-.169956072018E-05-.132519298974E-04-.707502649133E-05-.942056143676E-04
-.187760130853E-03-.132016895407E-03-.106353179546E-03-.103178267167E-03
-.254977760092E-04-.200209667674E-040.139694635546E-030.112829371777E-03
0.368648165175E-030.663736688779E-030.374412637341E-030.520965399618E-03
0.419012661204E-030.115696015464E-03-.160241627623E-04-.326807822845E-03
-.263092483697E-030.321843376645E-040.104225515480E-030.494354417852E-04
0.599843192979E-040.383483096325E-04-.663023166596E-04-.463369917564E-04
0.343502275494E-040.280221788623E-040.239275917652E-030.120573998639E-02
0.431562464173E-03-.645171383319E-03-.470348406104E-030.319036893867E-02
0.216126109418E-020.413408071734E-030.303579235472E-030.172543254274E-03
0.919545972893E-030.347324069206E-03-.416384442173E-03-.241371497346E-03
-.462779609127E-03-.304237440382E-030.262286649679E-030.152023337750E-03
-.518618015472E-03-.254974532587E-02-.804371636806E-03-.700738348158E-04
-.168018910576E-030.910288928664E-030.558863058539E-030.392181313616E-04
0.101852457445E-03-.533751057714E-04-.248686104805E-03-.648779826998E-04
0.157738022401E-030.869417948628E-04-.720330910105E-04-.147294881055E-04
-.993442417171E-04-.550114101249E-040.481628986852E-030.243972892260E-02
0.847287490068E-03-.387815308052E-03-.209909668957E-030.755825863555E-03
0.450847447872E-030.239933310903E-030.130507828918E-03-.216551907863E-04
-.786152677010E-040.859322064904E-05-.358008634273E-04-.819847280418E-04
-.163881757926E-04-.166941567125E-040.225664478182E-040.510135602260E-04
0.251465235756E-030.104195447221E-03-.381011112248E-03-.178117169334E-03
-.258061199867E-03-.116595871872E-030.119049822314E-030.523043271718E-04
0.255540671888E-040.135402984128E-030.509800536131E-04-.700305460088E-05
0.490391761199E-05-.229835899363E-03-.154074460058E-03-.165075061302E-04
-.746086291852E-05-.777235835317E-04-.394519986675E-03-.132679136436E-03
0.264269187188E-04-.283243031626E-050.427715931166E-030.304722081287E-03
0.340703698119E-040.232040524472E-040.113649352485E-030.394337051151E-04
-.300390511197E-03-.153707871469E-03-.264489762565E-04-.119390932813E-04
0.148988559995E-06-.113314333568E-05-.206814269681E-05-.393808293354E-05
-.231906855090E-050.534078861533E-050.432535418704E-050.208783609814E-05
0.125794023241E-05-.182114246829E-05-.214025288902E-06-.528960791623E-04
-.216555662811E-040.514547484762E-050.198411535654E-040.138039482615E-05
0.166657933476E-040.639752056891E-050.466493732282E-050.856888473797E-06
0.138944908799E-040.835982845296E-05-.654171129699E-05-.471798449455E-04
-.266264068578E-04-.404247677418E-04-.292494094405E-040.382246661221E-04
0.245285831383E-04-.279250555988E-04-.177974443987E-040.872960809102E-05
0.310854294589E-040.435511833557E-06-.242879845878E-04-.243245447652E-04
-.271517223119E-04-.185333867452E-04-.194228825811E-04-.151205481504E-04
-.337801743540E-04-.125407345017E-04-.511300113827E-04-.210761932245E-04
-.153429691893E-03-.793534708656E-03-.287479033028E-03-.550786012761E-03
-.363625041853E-03-.150979667683E-03-.103202546745E-03-.428134960398E-03
-.298013774780E-03-.335375211481E-04-.180201862399E-03-.731999955852E-04
0.230451239341E-040.985856707478E-05-.159166949740E-03-.108312139544E-03
0.453470557939E-040.247002325968E-04-.102481549731E-03-.454800481276E-04
0.834359532775E-04-.306299456923E-040.339367953694E-030.241654287215E-03
0.161921207472E-04-.283908528338E-05-.470712621512E-04-.150255144333E-04
0.449121741496E-050.955050063706E-06-.400717894189E-03-.139007732830E-02
-.172669480653E-030.207931145721E-020.129294296811E-02-.406239748720E-02
-.244672571523E-02-.129533991364E-02-.798356194128E-03-.103651558616E-05
-.119720680587E-04-.158203921617E-03-.675697580712E-030.724271802154E-04
0.449367371055E-06-.106709927437E-03-.335547168805E-030.162839217041E-04
0.168064788383E-050.871704543336E-040.376757916987E-030.498656218411E-04
-.179843866347E-060.862291746455E-040.308908184998E-030.876167847282E-05
0.181353097013E-030.209840989757E-03-.120541204469E-03-.147063492820E-03
0.273756307546E-040.416211206371E-040.216458051087E-030.245281819840E-03
-.875109367183E-04-.893884494535E-040.484956628639E-04-.763734904832E-04
0.134087213258E-04-.376831829819E-04-.183754782317E-040.334108795557E-04
-.232882208532E-05-.706479994363E+000.414491086263E-020.272896874176E-02
0.162408977340E-030.324386400962E-03-.560866329464E-03-.158601704247E-02
-.914943846619E-04-.178715866023E-03-.500870174268E-05-.150836936131E-03
-.556658837041E-040.117504472401E-040.204997676698E-04-.662959074194E-04
-.616827890798E-04-.819446844292E-04-.802059800128E-04-.149944002887E-03
-.757736755299E-03-.248619836983E-030.721487530487E-030.544000978437E-03
0.106888250862E-030.768861805568E-040.405238758162E-030.263335493917E-03
-.611058356048E-05-.139944226336E-040.110391799967E-04-.658621850343E-05
0.839464629522E-050.726591032348E-040.530162787975E-04-.326078724134E-04
-.128043854451E-04-.262963289373E-050.182627732932E-040.183192232746E-04
0.829099125675E-040.707932378590E-04-.469612922662E-04-.398997739223E-04
-.652830686123E-04-.553791582159E-040.479519319991E-04-.151268399506E-03
-.515024368154E-040.442272754095E-040.531655900945E-040.477376523506E-04
0.306562093926E-04-.383795197406E-04-.383313620291E-04-.124490854591E-04
-.683038228284E-04-.275295416794E-04-.227982420250E-04-.126765615333E-04
-.433395437222E-05-.170037809424E-050.132524165967E-040.707536169810E-05
0.942029855560E-040.187754854657E-030.132013204625E-030.106350546076E-03
0.103175749247E-03-.254968396414E-04-.200202202052E-04-.139690721739E-03
-.112826212266E-03-.368637949970E-03-.663718635363E-03-.374402342164E-03
-.520950599901E-03-.419000725985E-030.115692382793E-03-.160240065720E-04
0.326798504760E-030.263084965237E-03-.321833363733E-04-.104222226594E-03
-.494338879208E-04-.599827252130E-04-.383472952950E-04-.663003773223E-04
-.463356140668E-04-.343493315543E-04-.280214370275E-04-.239268403505E-03
-.120570180117E-02-.431548580784E-030.645152883381E-030.470334941128E-03
0.319028857724E-020.216120673955E-02-.413396352134E-03-.303570646910E-03
-.172538200982E-03-.919519104529E-03-.347313956688E-030.416371444264E-03
0.241363868960E-03-.462767839031E-03-.304229714223E-03-.262278480252E-03
-.152018543323E-030.518604316488E-030.254967811106E-020.804350582931E-03
0.700683947534E-040.168011866208E-030.910265000225E-030.558848421143E-03
-.392148092351E-04-.101848110648E-030.533736864963E-040.248679565733E-03
0.648763604870E-04-.157734321455E-03-.869398369569E-04-.720324722652E-04
-.147300318793E-040.993419205648E-040.550101779298E-04-.481616823456E-03
-.243966789771E-02-.847266784658E-030.387811738757E-030.209908895257E-03
0.755806359925E-030.450836040706E-03-.239931091178E-03-.130507316552E-03
0.216536622942E-040.786082149687E-04-.859486208946E-050.358029781362E-04
0.819845685331E-04-.163881751162E-04-.166939950040E-04-.225677919171E-04
-.510134825871E-04-.251458343508E-03-.104192504092E-030.380999698760E-03
0.178112136413E-030.258060462939E-030.116596016487E-03-.119047786820E-03
-.523035917209E-04-.255529102953E-04-.135397076704E-03-.509779842292E-04
0.700167249007E-05-.490473614931E-05-.229830720951E-03-.154071060078E-03
0.165060632466E-040.745989924801E-050.777223554911E-040.394514023377E-03
0.132677422988E-03-.264304632998E-040.282975261421E-050.427706679592E-03
0.304715637917E-03-.340713401848E-04-.232045834522E-04-.113646585756E-03
-.394326479171E-040.300382597192E-030.153704009484E-030.264482797412E-04
0.119387013132E-04-.149032527526E-060.113294069984E-050.206807812244E-05
0.393781514980E-050.231887586191E-050.534167679368E-050.432593121533E-05
-.208771789531E-05-.125785434895E-050.182154022998E-050.214138169706E-06
0.528946186139E-040.216549370666E-04-.514506018944E-05-.198392816979E-04
-.137995797556E-05-.166651379213E-04-.639725789095E-050.466532622032E-05
0.857125430514E-06-.138940000578E-04-.835955096696E-050.654143681899E-05
0.471780682343E-040.266255073425E-040.404234072639E-040.292484292969E-04
0.382236732476E-040.245279428947E-040.279241460586E-040.177968556146E-04
-.872969598028E-05-.310862846687E-04-.436125645029E-060.242873381272E-04
0.243239581320E-04-.271493823599E-04-.185318509475E-040.194223730524E-04
0.151201904215E-040.337792476130E-040.125403768860E-040.511284614742E-04
0.210756734862E-040.153424996745E-030.793510376991E-030.287470168866E-03
0.550772648615E-030.363616215240E-03-.150978171995E-03-.103201533827E-03
0.428124215594E-030.298006263696E-030.335370588510E-040.180199171665E-03
0.731986772260E-04-.230448308555E-04-.985859733326E-05-.159166457637E-03
-.108311900957E-03-.453460176671E-04-.246997390127E-040.102482176257E-03
0.454804676889E-04-.834334514670E-040.306290896865E-04-.339358900917E-03
-.241647593933E-03-.161914064844E-040.283913060045E-050.470703655912E-04
0.150252419188E-04-.449120138574E-05-.955033595813E-06-.826021192359E-04
-.461515967517E-040.826001328031E-040.461505546897E-04
* ORBITAL    1   18
-.243485534431E-04-.130304577332E-03-.475304904313E-04-.147086284545E-03
-.503416132907E-04-.511705827911E-08-.345619642294E-08-.120260032328E-03
-.109158917753E-030.273009546788E-05-.141642985337E-03-.577410338439E-04
0.755303408623E-040.882239783398E-04-.103463986572E-08-.131538322652E-08
-.120178967706E-03-.951267328557E-040.559959928819E-040.249146507323E-03
0.563937851736E-04-.183620200248E-03-.133161406077E-03-.178983835720E-08
-.813360144075E-090.104386235718E-030.690580653745E-04-.806043227216E-04
-.429032472998E-03-.168821056081E-03-.372865864221E-03-.239037108931E-03
0.829312584066E-080.570199672055E-08-.153153793142E-03-.951944507369E-04
0.597912159719E-040.295033893028E-030.938596076902E-04-.902209945143E-04
-.495502951129E-04-.149643139011E-08-.787395156817E-09-.694307324975E-04
-.415697713910E-04-.679875835312E-04-.350247908704E-03-.123796459457E-03
-.947737329690E-04-.532356751634E-04-.549838058462E-09-.471338360195E-09
0.567390726418E-040.335152855648E-040.888689024608E-050.430404852251E-04
0.131876107308E-040.170463152139E-05-.332951479375E-07-.321520674283E-10
-.321964130847E-10-.226678181371E-05-.798058111572E-060.245002723345E-04
0.891219346748E-040.210662034531E-040.139519447592E-04-.328806461151E-05
0.416461426844E-06-.407156295131E-03-.141974557187E-02-.181666739012E-03
0.213200113747E-020.132006013424E-020.404992211136E-020.243555162468E-02
-.133623984110E-02-.821570513057E-03-.317021031238E-06-.604485580446E-05
-.114456133896E-03-.512086038807E-030.873124352880E-040.131992274760E-05
-.931377339953E-04-.283729556000E-030.342407961781E-04-.333915259123E-05
-.116941084346E-03-.476925361710E-03-.697300748116E-04-.641513662604E-06
0.775105909059E-040.283291156640E-030.433896684962E-05-.160866010974E-03
-.179927306397E-030.136461658148E-030.167429083575E-030.174855755701E-04
0.233002551651E-040.229868685235E-030.259931527138E-03-.925744066391E-04
-.901405036804E-04-.466951850567E-040.649920282121E-04-.119980526179E-04
-.300704827229E-04-.152873037560E-040.418916357755E-040.105135152887E-04
-.706479944946E+000.414221935714E-020.272405154531E-020.188395566334E-03
0.350605741602E-030.604905913855E-030.162995641360E-02-.107044186444E-03
-.190401846432E-030.134970809570E-04-.896678586526E-04-.405068030292E-04
0.624365407821E-040.617842994134E-040.687015059758E-040.640658532828E-04
-.526219858230E-05-.443797268544E-05-.142035179462E-03-.713503159924E-03
-.229160075062E-030.694049240439E-030.529587204593E-03-.488225935751E-04
-.435204047782E-040.383324693643E-030.253484608431E-03-.493851108954E-05
-.711510664433E-050.144185169051E-040.229567600513E-040.271892765530E-04
-.754176102786E-04-.573701026419E-04-.154659035124E-04-.185290005029E-05
0.222154894300E-050.838508320915E-040.480827190320E-040.796780131447E-04
0.683636862190E-040.312326959994E-040.304596516492E-04-.578771578002E-04
-.509248872158E-040.452757271749E-04-.132847191902E-03-.437315984719E-04
0.332907920190E-040.439546187537E-04-.187490544512E-04-.345994353385E-05
-.341299217722E-04-.304012142615E-040.161757942570E-050.476164697500E-05
-.200691131966E-050.271889979878E-040.173333220763E-04-.390353304773E-04
-.242414831193E-04-.196369314335E-04-.134488317764E-040.948209620730E-04
0.189253802730E-030.132373717345E-030.945440361047E-040.903502495045E-04
0.334834758290E-040.267097015838E-04-.140441259784E-03-.113402573301E-03
-.365813639961E-03-.648136838265E-03-.369536060732E-03-.530657542971E-03
-.427949319543E-03-.129973499311E-030.582965727388E-050.334124675304E-03
0.269593795405E-03-.358831003655E-04-.117898713273E-03-.556126032034E-04
-.569523906866E-04-.362294328727E-040.696848855632E-040.494253427664E-04
-.319016953868E-04-.264149820634E-04-.269312923556E-03-.136864940829E-02
-.497636489660E-030.663019711087E-030.482653114998E-03-.288254176131E-02
-.194988379124E-02-.420118557589E-03-.307941430716E-03-.181015624133E-03
-.962621090063E-03-.362461480787E-030.466123236491E-030.273484158732E-03
0.417078302529E-030.273524111001E-03-.293044273533E-03-.171962068387E-03
0.491688025870E-030.241303080613E-020.756552933398E-030.194468015497E-03
0.252294306377E-03-.854760532098E-03-.522474858621E-03-.118638777070E-03
-.155562460499E-030.500974003849E-040.230073111258E-030.562025546264E-04
-.130880106778E-03-.689038861026E-040.216843650406E-04-.197255081982E-04
0.821284968006E-040.433741739105E-04-.436133871195E-03-.218794511001E-02
-.742208404584E-030.129676206558E-030.289709014165E-04-.697464541147E-03
-.407571759514E-03-.805472183609E-04-.190365627594E-040.548618582002E-04
0.253155013811E-030.589679626330E-04-.745634580656E-040.657041157256E-05
-.601742818742E-060.515043769473E-050.473380414896E-04-.337585876068E-05
-.243530949812E-03-.104100071417E-030.405605440970E-030.179181821161E-03
0.285970956326E-04-.435239984318E-05-.742948777653E-04-.267660937667E-04
-.473531178079E-04-.241771009605E-03-.846236692814E-040.583454526129E-04
0.345625509130E-040.201475386708E-030.132094552608E-030.572062761265E-04
0.379626830169E-040.512673462406E-040.251642977238E-030.754754334146E-04
0.138962625514E-030.103999017569E-03-.357170364372E-03-.247452631036E-03
0.412009488397E-040.232482222299E-04-.106135810950E-03-.406838267112E-04
0.296529781753E-030.143420861610E-030.204740956034E-040.123703850745E-04
0.288807716959E-050.136267519826E-040.428051068072E-050.106946190332E-04
0.734772917420E-050.293154651923E-040.190414869616E-04-.489355027874E-05
-.329838328839E-05-.136310606179E-04-.371016648574E-050.513267790995E-04
0.223617721459E-04-.149141425237E-04-.674222665141E-04-.158420195176E-04
-.230894387192E-04-.908218044338E-050.164196942883E-040.100793185474E-04
-.174244939070E-04-.978678063789E-050.105062501682E-040.668180320299E-04
0.331035245833E-040.508503234360E-040.363836059014E-04-.327356936688E-04
-.209283180249E-040.339104468967E-040.219168811930E-040.402226217781E-05
0.350806319316E-040.235366404420E-040.228979355880E-040.205597086279E-04
0.860092461891E-040.564817103983E-040.181870141281E-040.126116104252E-04
0.317977181831E-040.124741902568E-040.557041617732E-040.187480005677E-04
0.167663957965E-030.868859731729E-030.316520033806E-030.469229788308E-03
0.309569762354E-030.476122859602E-040.322177526769E-040.379525746493E-03
0.265406619296E-030.148957567311E-040.875485254213E-040.437951075644E-04
-.954775942883E-050.178144456006E-050.110176309331E-040.416169314330E-05
-.367934174947E-04-.174204328689E-04-.254899211427E-04-.162993930800E-04
-.896498073297E-040.306725433218E-04-.324007199388E-03-.239687416098E-03
-.261105982034E-04-.180331765600E-050.312014572213E-040.926331609350E-05
0.152321840417E-06-.340369353388E-06-.407167378657E-03-.141978387564E-02
-.181671396691E-030.213205931636E-020.132009631074E-02-.405003526940E-02
-.243561978281E-02-.133627608388E-02-.821592851900E-03-.317049308650E-06
-.604518500955E-05-.114460516034E-03-.512104747340E-030.873144753498E-04
0.131993501445E-05-.931407073036E-04-.283738900763E-030.342412548188E-04
0.333919995781E-050.116943517041E-030.476935865116E-030.697314618676E-04
-.641517743281E-060.775130089299E-040.283299807132E-030.433921257089E-05
0.160871069476E-030.179933159913E-03-.136465017854E-03-.167433180793E-03
0.174863373904E-040.233014129243E-040.229874723005E-030.259938369070E-03
-.925768505465E-04-.901430005788E-040.466965391843E-04-.649941591559E-04
0.119984263827E-04-.300715327176E-04-.152878165351E-040.418925695357E-04
0.105134488969E-04-.706499647782E+000.414233488227E-020.272412761888E-02
0.188400076043E-030.350614771867E-03-.604921541858E-03-.163000063585E-02
-.107046729534E-03-.190406824412E-030.134969338138E-04-.896720031992E-04
-.405083298004E-040.624368985981E-040.617848963521E-04-.687033367597E-04
-.640675614037E-04-.526446237378E-05-.444019066629E-05-.142039242345E-03
-.713523698310E-03-.229166811543E-030.694069213426E-030.529602281637E-03
0.488256071735E-040.435225684827E-040.383335874157E-030.253491872748E-03
-.493874832882E-05-.711583937930E-050.144187041216E-040.229567689521E-04
0.271896456394E-040.754194289500E-040.573714532199E-04-.154667053787E-04
-.185318322313E-050.222147849720E-050.838513485464E-040.480832291248E-04
0.796803080041E-040.683656451000E-04-.312339920991E-04-.304607514985E-04
-.578789695802E-04-.509264239829E-040.452770751797E-04-.132851459112E-03
-.437330617750E-040.332920390942E-040.439561129721E-040.187504081585E-04
0.346081570526E-05-.341309815041E-04-.304022738085E-040.161722998248E-05
0.475973253792E-05-.200768049922E-050.271884014224E-040.173329962140E-04
0.390352236039E-040.242414448880E-04-.196365863437E-04-.134486518712E-04
0.948235616485E-040.189259026355E-030.132377390923E-030.945470028498E-04
0.903531279244E-04-.334842064765E-04-.267102774710E-04-.140445158168E-03
-.113405723498E-03-.365823899799E-03-.648155316307E-03-.369546484463E-03
-.530672081594E-03-.427961012484E-030.129976749812E-03-.583008024870E-05
0.334133794061E-030.269601135452E-03-.358839936778E-04-.117901627146E-03
-.556139824068E-04-.569540517682E-04-.362304919285E-04-.696867448147E-04
-.494266397410E-04-.319026419289E-04-.264157539854E-04-.269319442907E-03
-.136868225269E-02-.497648255788E-030.663038439161E-030.482666722670E-03
0.288263036147E-020.194994379284E-02-.420130548906E-03-.307950205859E-03
-.181020306046E-03-.962646085876E-03-.362470957162E-030.466134627161E-03
0.273490742559E-03-.417090664218E-03-.273532245828E-03-.293051447409E-03
-.171966214257E-030.491702281528E-030.241310086994E-020.756575021534E-03
0.194469879528E-030.252298939882E-030.854785307950E-030.522490059195E-03
-.118639814130E-03-.155565268132E-030.500986916794E-040.230079015810E-03
0.562039813402E-04-.130883863439E-03-.689058871416E-04-.216864958489E-04
0.197250187075E-040.821308612663E-040.433754379703E-04-.436147443975E-03
-.218801387656E-02-.742232294633E-030.129686416766E-030.289763588244E-04
0.697486326049E-030.407584804881E-03-.805535302905E-04-.190399532510E-04
0.548627156738E-040.253158528641E-030.589682134769E-04-.745628353706E-04
0.657245535051E-050.600525647469E-06-.515140064287E-050.473376498579E-04
-.337712737675E-05-.243537676360E-03-.104102872186E-030.405615815959E-03
0.179186677237E-030.286036655530E-04-.434940246264E-05-.742977559178E-04
-.267673551073E-04-.473538321233E-04-.241774794805E-03-.846250957576E-04
0.583458521360E-040.345625586551E-04-.201481617746E-03-.132098726103E-03
0.572068546545E-040.379629766511E-040.512694639421E-040.251653724733E-03
0.754790441348E-040.138962168335E-030.103999280196E-030.357182041929E-03
0.247460960761E-030.412001594973E-040.232476822202E-04-.106138963982E-03
-.406849243528E-040.296538142508E-030.143425134846E-030.204748165049E-04
0.123707086320E-040.288807222961E-050.136267776151E-040.428056537396E-05
0.106947688468E-040.734782113386E-05-.293153503827E-04-.190413915137E-04
-.489363410730E-05-.329843612176E-05-.136310178243E-04-.371016506584E-05
0.513281268524E-040.223623333953E-04-.149143290529E-04-.674230397348E-04
-.158421355860E-04-.230899767408E-04-.908239870473E-05-.164195614421E-04
-.100792885414E-04-.174249244132E-04-.978703690968E-050.105064973162E-04
0.668196725255E-040.331043767689E-040.508515146039E-040.363844543801E-04
0.327368080713E-040.209290289368E-040.339112646105E-040.219173981858E-04
0.402208489600E-050.350800965512E-040.235367382013E-040.228987422805E-04
0.205604641192E-04-.860102031425E-04-.564823607026E-040.181876315426E-04
0.126120775865E-040.317986484261E-040.124745436811E-040.557057255211E-04
0.187486491839E-040.167668254649E-030.868881951918E-030.316528082084E-03
0.469244587152E-030.309579521376E-03-.476164462988E-04-.322205975037E-04
0.379537360944E-030.265414711678E-030.148966138589E-040.875531486504E-04
0.437970053124E-04-.954816715010E-050.178133265627E-05-.110216522722E-04
-.416443390538E-05-.367945498454E-04-.174210304184E-04-.254874230978E-04
-.162982768037E-04-.896521579486E-040.306733882736E-04-.324016594990E-03
-.239694126560E-03-.261110565029E-04-.180324379476E-050.312024252628E-04
0.926359942287E-050.152198148893E-06-.340397792591E-060.714606286510E-04
0.374154655451E-040.714629255636E-040.374167452910E-04
* ORBITAL    1   19
0.587949772018E-080.268962262826E-070.692549216294E-080.128955229585E-07
0.104924094024E-070.165616526716E-030.841756041640E-040.880397040698E-08
0.504387332391E-080.324451443276E-08-.736446241079E-08-.144964568876E-08
-.917994303580E-08-.878608705541E-080.177494594995E-030.172794152437E-03
-.988176269848E-08-.734778549145E-08-.578964352978E-08-.304606696167E-07
-.112060251755E-070.259154377065E-070.126007087462E-070.380991122706E-03
0.253421704941E-03-.137200538586E-07-.127311709362E-07-.511103792043E-08
-.269819663101E-07-.989653782823E-080.103142648214E-070.608626310037E-08
-.186080936036E-04-.707155939239E-050.624764806754E-080.378488466965E-08
0.101502975851E-080.498680109348E-080.158303201377E-08-.677178567202E-09
-.279688976351E-09-.287459163164E-05-.219170383170E-05-.555380857464E-09
-.280010132102E-09-.577647836465E-08-.314263886355E-07-.130195684264E-07
0.492681086735E-070.317318633464E-07-.614289296028E-03-.422387588014E-03
-.247232180697E-07-.154311409492E-070.677326050896E-080.334411926306E-07
0.106823738159E-070.113668184838E-070.646562714504E-080.932568112770E-04
0.475512383699E-04-.872157317731E-08-.524041989651E-080.184703427243E-07
0.175062072975E-07-.119617141187E-090.123530998543E-090.323417306889E-08
0.178208797869E-08-.520069655733E-04-.249229531524E-03-.618564142575E-04
-.541976119527E-03-.418413518372E-03-.151680074049E-03-.102478637122E-03
0.262186592032E-030.155566878247E-03-.143286277457E-05-.151147460378E-04
-.175351389214E-03-.691107976480E-030.872000741234E-04-.134408238384E-05
0.794065196455E-040.201726021342E-03-.464173922749E-040.677776215160E-06
-.466330372817E-04-.176228988199E-030.540338199111E-050.108514200580E-05
0.127468362264E-030.452384860327E-030.242866374543E-040.151370225264E-03
0.161450065856E-030.143840204750E-030.173926566178E-03-.242926912720E-04
-.211302766311E-04-.238339419416E-03-.269103306396E-03-.457094226465E-04
-.384036415294E-04-.360252503986E-04-.742355993716E-04-.275183289358E-04
-.409774917407E-040.323100160307E-040.169434378133E-04-.280222228071E-05
-.108578451189E-03-.155560840906E-03-.525149955056E-04-.519829810759E-04
-.527914474262E-04-.772849405380E-04-.586155612840E-04-.266482516317E-04
-.313130896155E-04-.771370221447E-050.173722330584E-040.201542536621E-04
-.809173760209E-04-.678662103451E-040.463366446340E-040.401765394040E-04
-.882584882462E-04-.758044962726E-04-.338974373436E-03-.105867765507E-02
-.397389018405E-04-.238177615276E-02-.150171408703E-020.447888735137E-02
0.271677601629E-02-.144105971039E-02-.906519074418E-030.563071198674E-03
0.270769901398E-020.817992686817E-03-.652564419732E-03-.542808093082E-03
-.966819570515E-03-.590961543651E-03-.412613267807E-03-.346209079620E-03
-.234100164385E-05-.163116660114E-03-.602632793651E-04-.294148626654E-04
-.398920298067E-040.502106477215E-040.492459263992E-04-.847555762506E-04
-.831847831251E-04-.706537700779E+000.428461818444E-020.282335411676E-02
-.202738330998E-03-.436496299000E-030.584836946710E-030.156820845842E-02
-.840764107666E-04-.109483350119E-030.888223945199E-040.449964921771E-03
0.151132558460E-03-.435842544641E-05-.231832911295E-04-.401735030769E-03
-.285173155974E-03-.129190819389E-04-.397185919619E-050.457324445915E-04
0.833994207216E-040.748399471196E-04-.899893808031E-04-.971057129067E-04
0.618781672110E-040.476448731672E-04-.147989483045E-03-.132467267168E-03
-.212185462011E-04-.767787188100E-04-.377128370034E-040.702469337371E-04
0.563347270410E-040.701766943851E-040.496133243526E-04-.319352741166E-04
-.299957751032E-04-.350846408509E-03-.716921341447E-03-.407448910488E-03
0.550580901400E-030.438738328495E-03-.106612881690E-030.255041322227E-04
0.315226192924E-030.245641115465E-030.589156955034E-040.311917017612E-03
0.117399941067E-03-.384810527478E-03-.250435840987E-030.117433140415E-03
0.807998603585E-040.320453300077E-030.225615181253E-03-.358117355479E-05
-.733140892817E-050.590854656609E-05-.164009737673E-04-.137146714894E-04
-.160726022364E-04-.112054344850E-040.196813354033E-040.134893198077E-04
0.843618872262E-060.125730721935E-040.128113576844E-040.256158081971E-04
0.667716831540E-05-.769778589206E-04-.523240236371E-04-.483083912732E-04
-.255814442887E-040.273021985621E-050.167231316319E-040.826546631344E-05
-.455629529415E-05-.548782853503E-05-.182726622878E-050.155995339784E-05
-.353473210070E-05-.235204972620E-050.391026443192E-040.204056246287E-03
0.762548576402E-040.543915782292E-040.357311470142E-040.180423600781E-03
0.120251487681E-03-.645790803326E-04-.413857150519E-04-.192859728798E-04
-.895987244357E-04-.243266671479E-040.182288204681E-040.466660419777E-05
-.185122709457E-04-.114017634407E-04-.349455707486E-050.539786053710E-06
0.208031863612E-040.672222292064E-050.606202840291E-040.237789088558E-04
0.137285130473E-030.611466169869E-040.660508564156E-050.175530595761E-05
-.295827431401E-05-.140483470257E-04-.378612717197E-050.634202262190E-05
0.347314882941E-05-.102939970941E-05-.121097708931E-050.403630171981E-05
0.213177906129E-050.670488444365E-06-.102089094845E-05-.407444923688E-05
0.214317389741E-040.149077429099E-04-.832328899952E-05-.544426906548E-05
0.111492572978E-040.733041721401E-05-.724588234988E-06-.871740707306E-06
0.186459467473E-040.809576544174E-050.265235160756E-030.129923545638E-03
-.320464971863E-04-.168414773933E-03-.620494487846E-04-.313119783634E-04
-.105801684935E-040.213988183509E-030.143520831090E-030.291250002701E-04
0.142269095299E-04-.108634116063E-03-.387244813803E-040.595232758928E-03
0.235644314038E-030.746841999062E-040.347720742252E-030.904356113501E-04
0.257688391040E-030.147017767178E-030.154984081081E-04-.169372026679E-04
0.147147842168E-030.851251555713E-04-.284379656607E-03-.147061030470E-02
-.520636007208E-03-.650227170528E-03-.380098838145E-030.402773163131E-03
0.255597073332E-03-.346484130635E-03-.196244379074E-03-.551169972927E-04
-.325481456590E-03-.161558087369E-03-.216946123534E-03-.199098782919E-03
-.220927153812E-03-.143172234701E-03-.147183532407E-03-.129004756161E-03
-.228098077248E-03-.115410280707E-03-.308466605446E-03-.137782530760E-03
-.338810088275E-03-.171692486320E-02-.610870176814E-03-.327309869141E-03
-.263727348026E-03-.333889733655E-02-.223198665106E-02-.287117694573E-03
-.226466653715E-03-.399731085566E-03-.200134484950E-02-.688238144147E-03
-.635986774747E-03-.406797917830E-03-.420190216017E-03-.230969933171E-03
-.299297798146E-03-.184703058567E-030.562304822471E-030.243360761811E-03
-.857163780414E-040.325473792845E-04-.304235261811E-040.324765969012E-05
-.356090265167E-03-.252799330867E-030.138282402987E-050.143969615175E-05
0.810137071942E-040.253758272405E-040.519960552883E-040.249178531698E-03
0.618452651119E-040.541859087885E-030.418321955869E-03-.151653164422E-03
-.102459618129E-03-.262131088938E-03-.155533048155E-030.143279945254E-05
0.151133942923E-040.175325052312E-030.690991907148E-03-.871817670267E-04
0.134369223614E-05-.793903647338E-04-.201685239424E-030.464058272581E-04
0.678290368638E-06-.466114368780E-04-.176153668706E-030.540763681056E-05
-.108510326578E-05-.127443729334E-03-.452291832189E-03-.242803565957E-04
0.151339882292E-030.161419338867E-030.143802357295E-030.173881036874E-03
0.242851005963E-040.211214725589E-040.238285622347E-030.269042728264E-03
0.456948171664E-040.383905002047E-04-.360180140089E-04-.742206413979E-04
-.275121358574E-040.409701484221E-04-.323033879164E-04-.169370301160E-04
0.279957094745E-050.108556356653E-030.155529253112E-030.525047390003E-04
0.519723173211E-040.527803878562E-04-.772729791226E-04-.586074085321E-04
0.266439384213E-040.313083406595E-040.771257721460E-05-.173554433417E-04
-.201441985155E-040.809021504223E-040.678536997822E-040.463279211116E-04
0.401681295355E-040.882410055457E-040.757892211895E-040.338902758348E-03
0.105845936162E-020.397351136182E-040.238124500524E-020.150138074719E-02
0.447791742532E-020.271618801746E-020.144073568103E-020.906316301155E-03
-.562957533157E-03-.270715414610E-02-.817829517999E-030.652391263108E-03
0.542669135218E-03-.966625725276E-03-.590843191550E-030.412505719985E-03
0.346121941072E-030.234435245033E-050.163095602275E-030.602542206853E-04
0.293967377249E-040.398736089770E-040.501967529692E-040.492322189524E-04
0.847483295275E-040.831773500016E-040.706382760094E+00-.428368035677E-02
-.282273591292E-020.202691243619E-030.436397859205E-030.584702460707E-03
0.156785787721E-020.840582589398E-040.109460453132E-03-.888087307478E-04
-.449897477476E-03-.151111716221E-030.432339392083E-050.231573680959E-04
-.401658431384E-03-.285120120725E-030.129338440251E-040.398143882619E-05
-.457219860295E-04-.833801929230E-04-.748229454566E-040.899709388661E-04
0.970858414892E-040.618640188520E-040.476340229056E-040.147955620423E-03
0.132436914418E-030.212133448240E-040.767597165800E-040.377035761260E-04
-.702321866621E-04-.563229485562E-040.701607664770E-040.496019361264E-04
0.319286813510E-040.299894524696E-040.350769787113E-030.716766086733E-03
0.407359913481E-03-.550458160583E-03-.438640336727E-03-.106587926648E-03
0.254995708428E-04-.315155266892E-03-.245585683507E-03-.589009555860E-04
-.311839034790E-03-.117370486539E-030.384734937462E-030.250386544095E-03
0.117415367568E-030.807877928864E-04-.320388407556E-03-.225569162215E-03
0.358108138504E-050.733329264774E-05-.590605890630E-050.163965907853E-04
0.137110388195E-04-.160690769742E-04-.112030242940E-04-.196765874292E-04
-.134860260827E-04-.843671356954E-06-.125710932796E-04-.128084224120E-04
-.256125577861E-04-.667719555671E-05-.769603057100E-04-.523116571901E-04
0.482993117847E-040.255768246332E-04-.273113434664E-05-.167268470253E-04
-.826590877804E-050.455772435464E-050.548796058956E-05-.182828979661E-05
0.155918376291E-050.353248965364E-050.235073058697E-05-.390963124409E-04
-.204022347199E-03-.762412631577E-04-.543878107411E-04-.357294195594E-04
0.180403185481E-030.120238606475E-030.645700195623E-040.413804997473E-04
0.192844753752E-040.895934124254E-040.243267127016E-04-.182291393558E-04
-.466821440353E-05-.185177430529E-04-.114054981877E-040.349641836172E-05
-.538101679068E-06-.207988263609E-04-.672069447481E-05-.606063648418E-04
-.237733489424E-04-.137276185298E-03-.611431203145E-04-.659953987069E-05
-.175353792466E-050.295884405933E-050.140507931499E-040.378667817398E-05
-.634382022084E-05-.347426896167E-05-.103617818206E-05-.121547006080E-05
-.403683253811E-05-.213207510800E-05-.670423113417E-060.102087249275E-05
0.407400506516E-05-.214378283444E-04-.149115217841E-04-.831768416557E-05
-.544059516608E-05-.111536192826E-04-.733348999564E-050.721112556775E-06
0.870775928894E-06-.186438989413E-04-.809405483403E-05-.265175234622E-03
-.129895580933E-030.320340619757E-040.168351586332E-030.620275429113E-04
0.312966191813E-040.105708906907E-040.213945050205E-030.143492524948E-03
-.291111882124E-04-.142179588506E-040.108611907614E-030.387156268860E-04
-.595097155033E-03-.235592892585E-03-.746709689469E-04-.347660560608E-03
-.904215452761E-04-.257648325514E-03-.146996035006E-030.155094284442E-04
-.169234009768E-04-.147124929994E-03-.851124527271E-040.284317504798E-03
0.147028856675E-020.520521752689E-030.650073614433E-030.380008461131E-03
0.402699097673E-030.255550198724E-030.346401665631E-030.196197152062E-03
0.551166667000E-040.325471030357E-030.161545381601E-030.216944492525E-03
0.199086740321E-03-.220896152886E-03-.143152677398E-030.147177705863E-03
0.128994594660E-030.228050326568E-030.115385452715E-030.308437892527E-03
0.137771412626E-030.338729869459E-030.171651611466E-020.610723337850E-03
0.327221497038E-030.263659386398E-03-.333825130238E-02-.223155615718E-02
0.287045393252E-030.226411329048E-030.399653320062E-030.200096230314E-02
0.688111974028E-030.635934879822E-030.406769811975E-03-.420089182203E-03
-.230913881545E-030.299282064581E-030.184697265930E-03-.562275614573E-03
-.243354294418E-030.856983346225E-04-.325391742399E-040.304163314049E-04
-.324722382387E-050.356017313699E-030.252745156347E-03-.138276910415E-05
-.143956377750E-05-.810051725657E-04-.253737468468E-040.876793562341E-04
-.360743860020E-05-.876596718786E-040.360637240169E-05
* ORBITAL    1   20
0.537702820026E-040.246122104965E-030.635029565587E-040.118203306783E-03
0.960799874110E-04-.181868024687E-07-.924580443713E-080.806176329282E-04
0.462134436266E-040.294306904982E-04-.669965830954E-04-.131084492704E-04
-.837375331819E-04-.801590278505E-04-.194679064498E-07-.189542157991E-07
-.900630765277E-04-.669618659091E-04-.535415260072E-04-.281550073773E-03
-.103495855535E-030.237910900313E-030.115959218233E-03-.416878766593E-07
-.277399568581E-07-.125918689530E-03-.116639065400E-03-.471961950161E-04
-.249211742028E-03-.915001955479E-040.939010217989E-040.554205019676E-04
0.210765309603E-080.820152390883E-090.568867530552E-040.344724438206E-04
0.954528696173E-050.469347333406E-040.149324525177E-04-.667288206423E-05
-.284326193397E-050.274161572593E-090.213910763709E-09-.534890375175E-05
-.272096969296E-05-.530821097089E-04-.288637107839E-03-.119418532238E-03
0.453567250136E-030.292238483963E-030.670138210975E-070.460740609643E-07
-.228087024110E-03-.142503259706E-030.623786027323E-040.308117179447E-03
0.985536022893E-040.105322987043E-030.600246185171E-04-.101108577181E-07
-.513575475417E-08-.805656543187E-04-.484435609821E-040.168571554567E-03
0.159770278080E-03-.946537327719E-060.121270107972E-050.302068143680E-04
0.165412753108E-04-.495433830984E-04-.231468973813E-03-.504423213259E-04
-.532970763935E-03-.417072504450E-03-.123212403795E-03-.870329002668E-04
0.252652436779E-030.153978703867E-03-.290045895652E-06-.617411845749E-05
-.120141682237E-03-.529426276997E-030.834447439741E-04-.177883615315E-05
0.736620518163E-040.186071684253E-03-.526625866898E-04-.234352589002E-05
-.984431049936E-04-.343187258672E-03-.193424997742E-040.176260722796E-06
0.112308208943E-030.424108029729E-030.286211118979E-040.138311437988E-03
0.140044488988E-030.172542179190E-030.207552408272E-03-.346272026197E-04
-.401713859808E-04-.245300908539E-03-.276221509975E-03-.666027826997E-04
-.599322749568E-04-.329927416920E-04-.681886950604E-04-.282259056533E-04
-.334717741217E-040.302127357641E-040.292167513841E-04-.120938066110E-04
-.100852851385E-03-.144248971892E-03-.468753839271E-04-.487269331265E-04
-.505113854008E-04-.545723923876E-04-.372001430004E-04-.195938421655E-04
-.215950119595E-04-.506358835780E-050.766159225553E-040.458752639540E-04
-.695739679942E-04-.571817677406E-040.397465213637E-040.383114395104E-04
-.797849291412E-04-.697123072428E-04-.326100620197E-03-.993206563124E-03
-.165762728178E-04-.242197232217E-02-.152000325589E-020.442203863818E-02
0.268076384292E-02-.147764646146E-02-.924709894237E-030.518080868359E-03
0.248338190468E-020.743586232633E-03-.788142660085E-03-.632634836963E-03
-.883923535817E-03-.539728605539E-03-.489583358668E-03-.396772967428E-03
0.152788351847E-04-.959333943739E-04-.412636877308E-04-.827282412889E-04
-.840541745438E-040.633478465549E-040.625106699321E-04-.330114983447E-04
-.338688821131E-04-.706384240314E+000.427553924502E-020.281839934979E-02
-.214603007966E-03-.448748657491E-030.612985710552E-030.159819126717E-02
-.826685845618E-04-.104319041199E-030.630579614318E-040.311436587624E-03
0.964524146011E-04-.161117950183E-03-.119099781115E-03-.351846018625E-03
-.243495093095E-030.681911882995E-040.442592705659E-040.477224422887E-04
0.876661481768E-040.775249170488E-04-.840751563118E-04-.905907282504E-04
0.644963876713E-040.494576020898E-04-.154391338389E-03-.138393313010E-03
-.237019693820E-04-.864537387543E-04-.421326107743E-040.671832327400E-04
0.536514311517E-040.724981613292E-040.518092366639E-04-.300222460699E-04
-.287947179377E-04-.349331925124E-03-.707873939632E-03-.405753211212E-03
0.559627539980E-030.446790605715E-03-.113703928671E-030.208314202966E-04
0.323400551846E-030.252756848136E-030.671251696925E-040.355101778588E-03
0.134101424139E-03-.343648656595E-03-.224056174157E-030.818516613232E-04
0.555903288540E-040.295274204621E-030.209398550160E-03-.386530399727E-06
0.873589707948E-050.113734854155E-04-.199704531036E-04-.165213088965E-04
-.161416430259E-04-.110421939038E-040.216563224479E-040.150043341795E-04
-.400222699891E-060.820348747415E-050.130979612464E-040.147007958768E-04
-.232484309115E-06-.793361132192E-04-.559216175987E-04-.413465059062E-04
-.210198691502E-04-.411616235104E-05-.166401129961E-04-.188679001835E-05
0.633595814186E-050.494019533662E-060.452605118639E-050.342986362875E-05
-.101204094441E-04-.595317987817E-050.289887706810E-040.155203738123E-03
0.622509373526E-040.169248107571E-040.771800688022E-050.930892877976E-04
0.587298942474E-04-.411679751113E-04-.236906365457E-04-.688791777356E-05
-.246043066046E-040.191016207019E-08-.135204802585E-05-.726415127070E-05
0.246427147128E-040.168259919834E-040.842973362193E-050.763659553083E-05
0.198922972534E-040.698506413066E-050.629977054201E-040.251623927933E-04
0.405736960360E-040.158950863065E-040.251821185322E-040.802750967309E-05
0.246686004727E-050.104727334552E-040.227319328851E-05-.807774721779E-05
-.504438537128E-050.318104076612E-040.210906285250E-04-.235530332107E-05
-.131600793839E-050.504871249523E-060.100808590770E-05-.161646079143E-05
-.278325470394E-04-.172714386943E-04-.265969206072E-04-.174399014361E-04
-.199249953435E-04-.140287089611E-04-.162833931488E-04-.454629291927E-05
0.971248545297E-050.795193674487E-050.274619929087E-030.128027463199E-03
-.573855071539E-04-.291590501021E-03-.101086652149E-03-.709497793172E-04
-.428673253552E-040.198411591506E-030.130195597617E-030.635365872634E-04
0.411533941319E-04-.102013916053E-03-.406924839565E-040.618113077733E-03
0.234419617297E-030.603370915403E-040.274467797817E-030.641702023382E-04
0.182486909788E-030.989572980769E-04-.497748272856E-04-.626030161341E-04
0.104346654706E-030.578285219594E-04-.283121489054E-03-.146566006231E-02
-.520499101153E-03-.699347258854E-03-.411577709852E-030.338239056727E-03
0.214133549837E-03-.375537275388E-03-.215044856228E-03-.142817972980E-05
-.471965494830E-04-.578843507229E-04-.748515224503E-05-.549641201210E-04
-.140752104144E-03-.887424093005E-04-.265884277726E-04-.463583869876E-04
-.217989832784E-03-.113255247026E-03-.130586654794E-03-.505683332215E-04
-.365790515345E-03-.186384489700E-02-.669554187196E-03-.404428009016E-03
-.310904380104E-03-.294667207061E-02-.196358574971E-02-.330519228376E-03
-.252842003700E-03-.354857159308E-03-.174572866598E-02-.575851626481E-03
-.236795941648E-03-.128287954597E-03-.461728787776E-03-.256244738460E-03
-.718418144356E-04-.264862325520E-040.132897346722E-030.293730911675E-04
-.822597297818E-040.374074150799E-04-.325684761396E-040.208191076401E-05
-.332753983705E-03-.247055288251E-030.288604777875E-060.604317708474E-06
0.387910463960E-040.946985213412E-05-.495548441195E-04-.231523919724E-03
-.504559938911E-04-.533089694955E-03-.417164312518E-030.123245733466E-03
0.870554160214E-040.252709982161E-030.154012851816E-03-.290359908472E-06
-.617743153504E-05-.120180127187E-03-.529577793845E-030.834638743347E-04
-.177913193902E-050.736794518406E-040.186115857320E-03-.526727842582E-04
0.234337674814E-050.984533257272E-040.343225885170E-030.193413116673E-04
0.176498816558E-060.112336163337E-030.424207237505E-030.286264365629E-04
-.138344630362E-03-.140079890750E-03-.172573715976E-03-.207590539711E-03
-.346325307866E-04-.401760215622E-04-.245353174353E-03-.276280520556E-03
-.666128038735E-04-.599406931732E-040.330006434663E-040.682049718571E-04
0.282319396703E-04-.334807613500E-040.302198216460E-040.292204663666E-04
-.120944201868E-04-.100876674678E-03-.144283082613E-03-.468868934268E-04
-.487383273922E-04-.505229578778E-040.545893345930E-040.372129933109E-04
-.195996867223E-04-.216018794512E-04-.506526801330E-050.766197141351E-04
0.458796751498E-04-.695917169656E-04-.571966539282E-04-.397566869523E-04
-.383202523416E-04-.798042898304E-04-.697289362851E-04-.326174902765E-03
-.993438459085E-03-.165848960107E-04-.242249471911E-02-.152033263160E-02
-.442302108485E-02-.268135976494E-02-.147796254295E-02-.924908734922E-03
0.518204403074E-030.248397596887E-020.743765704056E-03-.788285430749E-03
-.632753649179E-030.884135826768E-030.539858389561E-03-.489673653882E-03
-.396848764957E-030.152783330241E-04-.959691242239E-04-.412768865716E-04
-.827347038822E-04-.840629332880E-04-.633588485899E-04-.625214665025E-04
-.330300719732E-04-.338871127306E-04-.706539180666E+000.427647890279E-02
0.281901852356E-02-.214647479752E-03-.448844391957E-03-.613113967032E-03
-.159853516738E-02-.826870323859E-04-.104343060220E-030.630773841182E-04
0.311534978684E-030.964854566874E-04-.161119242606E-03-.119105088362E-03
0.351933895929E-030.243557479927E-030.681885734441E-040.442585470616E-04
0.477324718806E-040.876844321415E-040.775413248967E-04-.840948854779E-04
-.906120181143E-04-.645099587892E-04-.494680520377E-04-.154423787067E-03
-.138422358061E-03-.237066062415E-04-.864705253315E-04-.421408576369E-04
0.671986525832E-040.536637952795E-04-.725135349515E-04-.518201050427E-04
-.300292579720E-04-.288013013757E-04-.349408876161E-03-.708031218595E-03
-.405842586726E-030.559748293786E-030.446886829226E-030.113727282105E-03
-.208370312256E-040.323469687514E-030.252810721565E-030.671380348864E-04
0.355169891987E-030.134127059950E-03-.343733387986E-03-.224111328155E-03
-.818775298954E-04-.556081263472E-040.295344695267E-030.209448173661E-03
-.387364047582E-060.873404986459E-050.113747036439E-04-.199740344491E-04
-.165243128808E-040.161450992561E-040.110446125490E-040.216606311648E-04
0.150072920129E-04-.400000130097E-060.820644095590E-050.131008439710E-04
0.147065070155E-04-.230962154993E-060.793531532598E-040.559331903656E-04
-.413571608407E-04-.210255186008E-04-.411553072483E-05-.166362764656E-04
-.188491796876E-050.633486331039E-050.492757105165E-06-.452570021797E-05
-.343024496202E-05-.101211255313E-04-.595365929510E-050.289974552917E-04
0.155249070420E-030.622678905393E-040.169368894069E-040.772594364346E-05
-.931291245072E-04-.587564362798E-04-.411822311045E-04-.236997749711E-04
-.689220903614E-05-.246242768792E-04-.354224114737E-08-.134788067466E-05
-.726302177976E-05-.246385252535E-04-.168234078335E-040.842886067795E-05
0.763664745228E-050.198968643937E-040.698653633095E-050.630110754242E-04
0.251676339496E-040.406039157479E-040.159085435110E-040.251834821472E-04
0.802785843453E-050.246620231192E-050.104696019536E-040.227234074906E-05
-.807637255170E-05-.504363620868E-05-.318102769768E-04-.210904321223E-04
-.235442813322E-05-.131554820311E-050.505036295812E-060.100795763018E-05
-.161731767183E-05-.278278751865E-04-.172681884168E-040.265988405330E-04
0.174411599908E-04-.199225661350E-04-.140271116388E-04-.162836027317E-04
-.454650595299E-050.971660791284E-050.795372471944E-050.274678118916E-03
0.128055953890E-03-.573925517745E-04-.291627525916E-03-.101100298434E-03
-.709568743048E-04-.428698068548E-04-.198458411313E-03-.130227002736E-03
0.635431121359E-040.411566096813E-04-.102037780658E-03-.407010026790E-04
0.618243665079E-030.234471332439E-030.603534848122E-040.274544135789E-03
0.641900694919E-040.182543420583E-030.989895384666E-040.497712631056E-04
0.626066238337E-040.104378922756E-030.578471869543E-04-.283183829860E-03
-.146598245682E-02-.520613247827E-03-.699489693197E-03-.411660955846E-03
-.338327602372E-03-.214189751897E-03-.375613164827E-03-.215087828744E-03
-.144027386796E-05-.472679782165E-04-.579198149554E-04-.753279469499E-05
-.550078344895E-040.140800364655E-030.887736742675E-04-.266207453614E-04
-.463867095369E-04-.218039917853E-03-.113280567776E-03-.130654188147E-03
-.505985062912E-04-.365864828573E-03-.186422148258E-02-.669688175315E-03
-.404499986707E-03-.310962354238E-030.294740504472E-020.196407574691E-02
-.330582311786E-03-.252891750387E-03-.354944927962E-03-.174616812468E-02
-.576002768237E-03-.236935634062E-03-.128377311232E-030.461821307607E-03
0.256295638012E-03-.719075716321E-04-.265268157164E-040.133020593416E-03
0.294264245581E-04-.822785284952E-040.374145505509E-04-.325751437278E-04
0.208263084969E-05-.332832160130E-03-.247110764800E-030.288938708948E-06
0.604642191319E-060.388087991505E-040.947541769862E-050.897530529404E-04
-.486111590080E-050.897722724950E-04-.486191092253E-05
* ORBITAL    1   21
0.267662235010E-090.989568716526E-090.177521338602E-09-.142065877084E-08
-.896562806335E-090.727221034373E-020.428606492725E-02-.865906778967E-09
-.550316363348E-090.250804120985E-100.741020629132E-11-.128384996037E-10
-.415508786042E-10-.460043672468E-10-.221706504746E-03-.183100034589E-03
-.711819543249E-10-.661432041743E-10-.943787664186E-10-.489201461089E-09
-.186150491221E-09-.582575726945E-10-.763826517624E-10-.489929803294E-03
-.342768946698E-030.543695528267E-11-.808614555347E-110.115206603328E-09
0.574298943032E-090.198117664693E-09-.434198106292E-09-.299913102985E-09
-.481926163145E-02-.326214238316E-02-.217977894444E-09-.148418402611E-09
-.661320275978E-11-.257655448700E-10-.205053741989E-110.411266742942E-10
0.189994524761E-10-.194600260870E-03-.198749678109E-030.219853868646E-10
0.985141431874E-11-.110622741940E-09-.569589206887E-09-.203154446847E-09
0.552691632901E-090.380718770853E-090.438039707046E-030.293339307574E-03
-.289348966390E-09-.190610639739E-090.742919486622E-100.378714626910E-09
0.131110649283E-090.235315855300E-090.149463272998E-09-.309407269854E-04
-.202416573724E-04-.150467581521E-09-.964511680336E-10-.117781738198E-10
0.326400741467E-100.903923669268E-110.653223466783E-110.105120822298E-09
0.378182473441E-10-.390452141190E-04-.169888188360E-03-.379231756740E-04
0.194016830785E-030.885159221316E-040.434570739902E-030.259542236367E-03
-.111138892986E-03-.854262525376E-040.434005819214E-050.367136378651E-04
0.299241736854E-030.136831848036E-020.714516654449E-04-.303879301254E-05
0.742555672847E-040.341858222553E-030.374551491392E-04-.586946688748E-05
-.192592839533E-03-.952768135074E-03-.237699991469E-03-.445859875673E-05
0.477990904515E-040.275823170496E-030.403346175179E-04-.119690788084E-03
-.145626469732E-03-.150092779563E-03-.189878504549E-03-.566097363566E-05
-.209720229627E-040.136465849900E-030.147917292534E-030.420134646337E-04
0.272037820963E-04-.273709523278E-04-.697574675290E-04-.328373558056E-04
-.407833209398E-040.163822798343E-040.228402558152E-04-.122734710443E-04
0.644761356685E-040.216412096919E-030.775498005878E-040.532227792467E-04
0.318810681115E-040.237526056131E-030.220633433340E-03-.141716802699E-03
-.134430832263E-030.706420613557E+00-.456447353452E-02-.308399600652E-02
-.706017210843E-03-.863988057686E-030.450222728683E-030.146187430476E-02
-.382646260153E-03-.346835182003E-03-.436821318295E-04-.209269226246E-03
-.624452647163E-040.949573689452E-040.710006478127E-040.512785791522E-04
0.255522710947E-040.794668125161E-040.558846018502E-04-.294982480868E-05
-.142052319196E-04-.381100369859E-05-.294859450544E-04-.183930226898E-04
-.293316045814E-05-.414891411297E-05-.158163101313E-04-.986279747791E-05
0.450760839728E-040.437445599327E-04-.184669889510E-04-.186132522966E-03
-.159338795841E-03-.291907175358E-050.316614097264E-050.660294024338E-04
0.554961327467E-04-.145970150321E-04-.504902014249E-04-.314107241485E-04
-.538409205132E-04-.410482178572E-040.590835222081E-040.508865791275E-04
-.511038424238E-04-.409143919078E-04-.553589755206E-04-.272241881913E-03
-.882305904128E-04-.643892540244E-04-.372269611582E-040.920246684761E-04
0.539005726967E-040.466393246965E-040.292633772190E-040.393133893619E-04
0.967749692717E-040.391278496905E-04-.465714732222E-04-.433897330518E-04
0.516532790249E-040.507651000618E-04-.563238851849E-04-.394118858144E-04
-.179624770586E-04-.818149467038E-04-.374287204896E-04-.470904723391E-04
-.373775902656E-04-.289064557625E-04-.221547382021E-040.325155572548E-04
0.272904251807E-04-.532614692308E-05-.202203746340E-04-.100541077844E-04
-.846488709568E-05-.740111744891E-050.812623183045E-050.605743691704E-05
-.120078456454E-04-.126517137318E-040.305830672395E-040.161961197800E-03
0.613762383748E-040.184299188647E-030.120830780269E-03-.388379219365E-03
-.266262970579E-03-.992350783249E-04-.635100156574E-040.114566350091E-05
0.136585161539E-05-.283600653662E-050.267305209783E-040.121899854381E-04
0.107528782400E-040.929476604961E-05-.125642353424E-04-.466874517131E-05
0.359754203761E-040.183788941385E-030.643005603571E-04-.197866559743E-04
-.195056318175E-05-.716506996233E-04-.506022283681E-040.516563954787E-05
-.421295046731E-05-.319306488209E-04-.158650158588E-03-.516457482393E-04
0.678048032017E-040.399593474820E-040.210834125393E-040.327179922937E-05
-.476403635062E-04-.288808283694E-04-.871091572525E-04-.435140170169E-03
-.141433744523E-03-.142485443242E-03-.115738986896E-03-.441050175162E-03
-.302744541373E-030.737246535012E-040.561546618376E-040.530312753322E-04
0.273931914043E-030.983185853182E-04-.124797399156E-03-.764794695234E-04
0.248618173077E-030.165823989254E-030.878132584140E-040.553725474390E-04
-.133058362555E-04-.404431473723E-050.366444722253E-040.159601196188E-04
-.407397108588E-03-.200746583543E-030.180093446070E-030.744782047231E-04
-.257199346914E-03-.132712220109E-02-.463339633782E-030.742164216201E-03
0.402656468959E-030.190197553290E-030.128487827703E-030.427276836673E-03
0.232538661161E-030.862629470157E-030.428333263516E-020.139747083614E-02
0.402392122959E-030.457611856783E-03-.110059704093E-02-.628245587477E-03
0.231254879738E-030.261883209123E-03-.948236148840E-04-.549824723459E-04
0.640685250685E-040.505182194172E-05-.250181548936E-05-.771499314580E-05
0.327602732286E-050.144763727155E-040.196098289567E-05-.185925291641E-04
-.176513679470E-04-.212879080983E-04-.139285443485E-040.781146254992E-05
0.779445335981E-05-.365868868672E-05-.127309629373E-050.206495669200E-04
0.791718358555E-05-.467812058025E-05-.222592413503E-04-.643649681844E-05
-.327945824322E-05-.121206229933E-050.160911650230E-050.795937094378E-06
-.154939469509E-05-.390047011063E-06-.291677167279E-05-.126088975859E-04
-.274569624825E-05-.363842125136E-05-.201731255230E-05-.113420726131E-04
-.774175887232E-05-.244743213899E-05-.129823186961E-05-.353147118171E-06
-.191919620792E-060.103817490426E-050.158616406390E-050.149929619850E-05
0.240140912536E-040.154783513050E-040.418578086756E-060.468762341517E-06
0.614068282051E-050.157541175018E-050.179044994969E-040.658638202904E-05
0.403553450923E-040.206709650519E-030.722477327268E-040.890802041515E-04
0.557160329998E-040.129731341767E-040.108846883042E-040.499875785195E-04
0.307675448292E-040.591936865443E-050.333300484978E-040.145102670401E-04
-.180443183869E-05-.107612279261E-05-.240025948174E-04-.163381131374E-04
-.129541768218E-06-.204796888271E-06-.471992830748E-04-.255894004072E-04
0.129394550422E-040.622078988953E-04-.106393329438E-04-.218547576734E-04
-.722531383445E-050.131841373481E-05-.270282553717E-04-.129560729136E-04
0.106873600876E-05-.315657728275E-060.390452685249E-040.169888475918E-03
0.379232827981E-04-.194016647270E-03-.885158079994E-040.434570614027E-03
0.259542149940E-030.111138771359E-030.854261577711E-04-.434005663076E-05
-.367136235065E-04-.299241609229E-03-.136831814102E-02-.714517950234E-04
0.303879453186E-05-.742554819573E-04-.341858025661E-03-.374551859264E-04
-.586946494215E-05-.192592784465E-03-.952768041438E-03-.237700036005E-03
0.445860330494E-05-.477989549530E-04-.275822742527E-03-.403346002123E-04
-.119690682224E-03-.145626372429E-03-.150092686013E-03-.189878396866E-03
0.566102516560E-050.209720897458E-04-.136465629050E-03-.147917039321E-03
-.420134188031E-04-.272037376491E-04-.273709245845E-04-.697574169148E-04
-.328373317588E-040.407833001129E-04-.163822495855E-04-.228402281415E-04
0.122734702541E-04-.644760798553E-04-.216411983844E-03-.775497411436E-04
-.532228667147E-04-.318811528438E-040.237526054342E-030.220633433950E-03
0.141716806150E-030.134430836567E-03-.706420165996E+000.456447126970E-02
0.308399445713E-020.706017467312E-030.863988112715E-030.450222239288E-03
0.146187335314E-020.382646430926E-030.346835317583E-030.436820399458E-04
0.209268771678E-030.624451144210E-04-.949571986650E-04-.710005281842E-04
0.512785913488E-040.255522883450E-04-.794667013323E-04-.558845357406E-04
0.294992968458E-050.142057860458E-040.381121731401E-050.294857611234E-04
0.183929054758E-04-.293287785148E-05-.414873570541E-050.158161999108E-04
0.986272753912E-05-.450761621629E-04-.437443877592E-040.184670572294E-04
0.186132485136E-030.159338754563E-03-.291899226723E-050.316619427286E-05
-.660294318362E-04-.554961667688E-040.145969813387E-040.504901387818E-04
0.314106862020E-040.538408776618E-040.410481840536E-040.590835073465E-04
0.508865670651E-040.511037931424E-040.409143506001E-040.553592315364E-04
0.272243206129E-030.882310726303E-040.643887493506E-040.372266214957E-04
0.920253942563E-040.539010314409E-04-.466390526233E-04-.292631929464E-04
-.393133829802E-04-.967749786178E-04-.391278633832E-040.465714485328E-04
0.433897132022E-040.516532073281E-040.507650401455E-040.563238668589E-04
0.394118742875E-040.179624668617E-040.818149174787E-040.374287111445E-04
0.470904373016E-040.373775633800E-04-.289064520030E-04-.221547352906E-04
-.325155319615E-04-.272904055486E-040.532614695022E-050.202203732271E-04
0.100541045658E-040.846487002713E-050.740110342954E-050.812622945266E-05
0.605743441930E-050.120078328609E-040.126517009846E-04-.305831698706E-04
-.161961736997E-03-.613764388403E-04-.184299077399E-03-.120830700966E-03
-.388378864038E-03-.266262725308E-030.992350202323E-040.635099743017E-04
-.114570985005E-05-.136611034577E-050.283589779397E-05-.267304206928E-04
-.121899197131E-040.107525450090E-040.929454117526E-050.125641704289E-04
0.466870032309E-05-.359753217452E-04-.183788420417E-03-.643003631152E-04
0.197866126219E-040.195053595933E-05-.716503593011E-04-.506019958006E-04
-.516561355103E-050.421296700507E-050.319307230989E-040.158650551078E-03
0.516458995531E-04-.678049587166E-04-.399594436182E-040.210834222977E-04
0.327181912110E-050.476404624851E-040.288808903883E-040.871091196328E-04
0.435139971328E-030.141433667744E-030.142485429002E-030.115738964844E-03
-.441050082556E-03-.302744469112E-03-.737246548693E-04-.561546587218E-04
-.530313000351E-04-.273932045837E-03-.983186350702E-040.124797354025E-03
0.764794444545E-040.248618251586E-030.165824034187E-03-.878132266869E-04
-.553725295019E-040.133056632954E-040.404426240827E-05-.366443499895E-04
-.159600619304E-040.407397047313E-030.200746549956E-03-.180093445690E-03
-.744782069128E-040.257199465345E-030.132712285332E-020.463339903827E-03
-.742164528794E-03-.402656674268E-030.190197583977E-030.128487837129E-03
-.427277009001E-03-.232538776023E-03-.862629514162E-03-.428333282281E-02
-.139747086515E-02-.402392533991E-03-.457612184577E-03-.110059686368E-02
-.628245455237E-03-.231255140873E-03-.261883417055E-030.948236579188E-04
0.549825123796E-04-.640686008123E-04-.505183224071E-050.250218742741E-05
0.771513688704E-05-.327624974696E-05-.144775090350E-04-.196138091342E-05
0.185921717529E-040.176511460645E-04-.212883583508E-04-.139288295277E-04
-.781122863045E-05-.779431099364E-050.365849280168E-050.127301030821E-05
-.206494551034E-04-.791714105286E-050.467820274994E-050.222596695454E-04
0.643665478205E-050.327971383679E-050.121222662684E-050.160913700746E-05
0.795949697453E-060.154954085243E-050.390140638896E-060.291667594670E-05
0.126084032811E-040.274551777443E-050.363826215251E-050.201721194506E-05
-.113422947462E-04-.774190035968E-050.244734111171E-050.129817390236E-05
0.353042515553E-060.191382010134E-06-.103836601670E-05-.158631179606E-05
-.149938655431E-050.240143598374E-040.154785239548E-04-.418661861721E-06
-.468814041552E-06-.614077611924E-05-.157545039747E-05-.179046059139E-04
-.658642597460E-05-.403553976343E-04-.206709929054E-03-.722478391910E-04
-.890797037077E-04-.557157025762E-040.129730861393E-040.108846566700E-04
-.499872687239E-04-.307673393898E-04-.591925716110E-05-.333294652522E-04
-.145100505673E-040.180423669519E-050.107599269414E-05-.240029618147E-04
-.163383526061E-040.129423671333E-060.204718124723E-060.471994725591E-04
0.255894741244E-04-.129394923572E-04-.622078911004E-040.106393156659E-04
0.218547393883E-040.722532492986E-05-.131840401237E-050.270283007491E-04
0.129560934833E-04-.106862591083E-050.315699765350E-06-.128717698603E-03
-.107895083052E-030.128717617341E-030.107895022202E-03
* ORBITAL    1   22
0.582612837795E-030.175198964173E-020.498569300696E-04-.535436678155E-02
-.339211928885E-02-.219349421142E-08-.129747336376E-08-.322594733313E-02
-.205797994387E-020.875611250334E-040.985309252650E-05-.439760050634E-04
-.117197868805E-03-.133782236040E-030.664766607055E-100.541064019277E-10
-.206619502866E-03-.188750311956E-030.203114586394E-030.101829763474E-02
0.322055063823E-03-.136521228115E-02-.101724367798E-020.224388597770E-09
0.150455352967E-090.593857663135E-030.345150778439E-030.502138674029E-03
0.255963220279E-020.930411060036E-03-.269175974022E-02-.187617000398E-02
0.150142939841E-080.100805017210E-08-.146833164705E-02-.102289913171E-02
-.439462401492E-04-.180818020434E-03-.217857007145E-040.247712042257E-03
0.132621897391E-03-.323406007392E-100.236582970590E-110.134790125644E-03
0.697529226166E-04-.202691075785E-03-.104368584055E-02-.373841596325E-03
-.105429888706E-02-.691873916305E-03-.128479189748E-09-.802994127542E-10
0.797185415759E-030.560004765118E-03-.454597843141E-05-.309083173921E-04
-.174769879773E-04-.153345201824E-04-.158322650301E-04-.717639718933E-10
-.544974383617E-10-.363712005906E-05-.143382472160E-05-.235584490112E-04
0.103052969665E-03-.721167045436E-04-.104815780040E-04-.743934138344E-05
-.421485615387E-050.649302352278E-040.320130419752E-030.101530348982E-03
0.111600065594E-030.661180109605E-04-.121124936673E-03-.527744699048E-04
-.869422166145E-04-.790976091293E-040.287851826707E-050.259511252755E-04
0.223378988228E-030.629486245879E-03-.191812123022E-030.432253114728E-06
0.930581707717E-040.775538111934E-04-.133134592080E-03-.245286086326E-05
-.789262101706E-04-.117346325236E-030.760155184045E-040.637493338952E-05
0.210884975121E-030.661631679957E-030.246625958867E-04-.164271828829E-03
-.146238086033E-03-.157966112475E-03-.182640200919E-030.862011061023E-04
0.109303802102E-030.370536186838E-030.420089106754E-030.756232769621E-04
0.741874249989E-04-.449311955574E-04-.779633956484E-04-.393497595549E-04
-.326977440518E-040.497721113069E-040.380961398286E-040.338779618053E-05
0.349918381800E-040.347612251985E-040.210763012297E-04-.147086494292E-03
-.137212799817E-03-.634519109348E-04-.576683343441E-040.299021162403E-04
0.283010046056E-040.706560536426E+00-.362514446886E-02-.247327653965E-02
0.498584632716E-030.162377983621E-030.824160868009E-030.154952180319E-02
0.305372227686E-030.243778666712E-03-.211240859105E-04-.878068895225E-04
-.145271054057E-04-.201457791349E-04-.360475950433E-050.100575101463E-03
0.447066885612E-04-.205723264426E-04-.275466280205E-04-.179077083164E-04
-.960654822428E-04-.370127124860E-04-.262967255942E-04-.169564943891E-04
0.672816785814E-040.419564010595E-04-.217265975850E-04-.146176847939E-04
-.231545608674E-030.268541410775E-030.113723548163E-030.258491814537E-04
0.429846869191E-05-.163753468164E-03-.129546803986E-03-.520663367015E-04
-.521763871966E-04-.225141232952E-04-.587696441611E-04-.418170127446E-04
-.105382140691E-03-.881476491900E-040.830970330092E-040.750896547576E-04
-.120252190372E-03-.103719609380E-03-.636576465198E-04-.345032815124E-03
-.140317892555E-030.102251479977E-030.572232349213E-040.292758043937E-03
0.194831573160E-03-.128415134151E-03-.771130539324E-040.176733921611E-05
-.337274951692E-04-.368610443594E-04-.292142583854E-04-.252699679481E-04
0.117644041312E-030.100481048386E-03-.206385288746E-04-.982757536877E-05
0.100219669267E-040.401905010815E-040.233620214337E-04-.709039396646E-05
-.606473607647E-05-.226251712872E-04-.207378929887E-040.134606474100E-04
0.129209402813E-04-.419822742881E-05-.177166788631E-04-.967852793076E-05
0.669809981764E-050.584884905912E-050.253644127323E-050.233962016216E-05
-.142372109847E-05-.551073572617E-050.480930935663E-050.253157247505E-04
0.130236785319E-040.254477746749E-030.163558511140E-03-.823928671901E-06
-.378979653375E-05-.133231741499E-03-.827880615067E-040.219793099535E-04
0.107960421370E-030.343029412814E-04-.273081030518E-04-.168735810069E-04
-.184667167415E-04-.996866967050E-050.217919929761E-040.136772112793E-04
-.266961708751E-04-.129283788022E-03-.390810736859E-04-.694555078778E-04
-.466451555205E-040.721782105929E-040.415272528974E-040.334308014032E-04
0.223594741590E-04-.225368705563E-04-.112766763517E-03-.369929061978E-04
0.502152367509E-040.300640939304E-040.179517148166E-040.718202003441E-05
-.370504510168E-04-.230933857625E-04-.382821093175E-04-.197122276467E-03
-.668741757036E-04-.126899899564E-03-.941435922817E-04-.207620899371E-03
-.150506525543E-030.600128894892E-040.398984695259E-040.402491462953E-04
0.207054630360E-030.743931881148E-04-.595697917195E-04-.355800941913E-04
0.125076236916E-030.837670444302E-040.479307762147E-040.301021515385E-04
0.337886850087E-050.444640132909E-05-.519877082153E-04-.197044440520E-04
-.137968570165E-03-.532993041137E-040.640897306793E-040.254147810741E-04
0.104869712413E-030.631380520765E-030.301394879744E-03-.448307692067E-03
-.328770944181E-03-.227325027065E-03-.146260916330E-03-.247490029449E-03
-.183218037502E-030.276180112324E-040.212596351878E-030.149263678458E-03
-.264757800437E-03-.261654528832E-03-.579215003088E-03-.387101742769E-03
-.181879427796E-03-.172158437913E-030.257213081030E-030.110151446795E-03
0.117445900079E-030.667213738654E-04-.184165832581E-03-.761864497132E-04
0.305161923598E-040.131552931931E-030.272937886421E-040.107337558389E-04
-.471490330568E-050.598964110262E-050.459022228725E-050.120744211566E-04
0.124466922698E-04-.347714448232E-04-.962817906500E-05-.129508953847E-04
-.795275114883E-05-.785058973967E-05-.398726841508E-04-.138635921081E-04
-.605092653115E-05-.361058519586E-05-.336632339489E-05-.216132286939E-05
-.561312668318E-05-.381221195542E-050.126054058433E-050.526296644006E-05
0.684550525487E-06-.967295007613E-05-.813820919871E-05-.260818112807E-04
-.172703548410E-04-.310508742865E-05-.325668189322E-050.414912752357E-05
0.178565149173E-040.317356699155E-05-.340988435007E-05-.374003013817E-05
0.213166946316E-040.132135482778E-040.197460926042E-050.520255431362E-07
0.563826681960E-050.940824806779E-060.779119244045E-050.264758896459E-05
0.264667002575E-040.133567467684E-030.440776011754E-04-.720872177495E-04
-.574804095621E-040.351902692031E-040.290419691385E-04-.259829020785E-04
-.211767216179E-04-.214854478116E-05-.927135483808E-05-.157384964500E-05
0.246949483362E-040.149248871492E-04-.599853691034E-04-.409966929128E-04
0.418510808636E-05-.669305688249E-06-.431984583462E-04-.189579535629E-04
-.604237950949E-040.786960119436E-050.438966343898E-040.182959725386E-04
-.552315899164E-05-.206757535923E-05-.177740492189E-04-.742008120738E-05
-.780639468074E-06-.173410571223E-050.649302108603E-040.320130302715E-03
0.101530310758E-030.111600164405E-030.661180481793E-040.121124630123E-03
0.527742873938E-04-.869422804630E-04-.790976607580E-040.287852187905E-05
0.259511545970E-040.223379214529E-030.629487254406E-03-.191812062671E-03
0.432251477392E-060.930582194447E-040.775540226538E-04-.133134573766E-03
0.245286485336E-050.789263248998E-040.117346891314E-03-.760153774469E-04
0.637493111957E-050.210885025118E-030.661631922948E-030.246626332382E-04
0.164271906251E-030.146238181723E-030.157966209244E-030.182640322690E-03
0.862011031578E-040.109303790179E-030.370536273544E-030.420089200366E-03
0.756233043354E-040.741874422423E-040.449312157592E-040.779634406192E-04
0.393497808798E-04-.326977707200E-040.497721228791E-040.380961529749E-04
0.338778721890E-050.349918781990E-040.347613604762E-040.210763459774E-04
-.147086451421E-03-.137212771842E-030.634517660345E-040.576682004198E-04
0.299020199058E-040.283009144149E-040.706560983907E+00-.362514727538E-02
-.247327844870E-020.498584230504E-030.162377475239E-03-.824161118390E-03
-.154952269640E-020.305372012758E-030.243778470525E-03-.211240664285E-04
-.878067759280E-04-.145270538344E-04-.201458510899E-04-.360480217841E-05
-.100575222990E-03-.447067593520E-04-.205723657698E-04-.275466540253E-04
-.179076535843E-04-.960651972078E-04-.370126073637E-04-.262967252747E-04
-.169564953754E-04-.672815241287E-04-.419562992126E-04-.217265965185E-04
-.146176851790E-04-.231545613548E-030.268541484064E-030.113723558123E-03
0.258490360788E-040.429834632537E-050.163753499713E-030.129546830147E-03
-.520662790792E-04-.521763392868E-04-.225141153913E-04-.587696477028E-04
-.418170198368E-04-.105382166883E-03-.881476691810E-04-.830970771652E-04
-.750896921946E-04-.120252221027E-03-.103719633736E-03-.636577197654E-04
-.345033189638E-03-.140318027627E-030.102251617566E-030.572233341384E-04
-.292758167832E-03-.194831652991E-03-.128415216316E-03-.771131124082E-04
0.176735650619E-05-.337274544266E-04-.368610344731E-04-.292142864780E-04
-.252699929485E-04-.117644088629E-03-.100481091303E-03-.206385432808E-04
-.982757830229E-050.100219577137E-040.401904407950E-040.233619914223E-04
-.709041521525E-05-.606475193448E-050.226251854725E-040.207379061908E-04
0.134606646538E-040.129209548823E-04-.419823126906E-05-.177167161803E-04
-.967854523522E-050.669811372046E-050.584885802435E-05-.253644886239E-05
-.233962545480E-05-.142371761200E-05-.551073664413E-050.480936125104E-05
0.253159912226E-040.130237709979E-040.254477921240E-030.163558623804E-03
0.824348912201E-060.379008294467E-05-.133231836182E-03-.827881209086E-04
0.219793500757E-040.107960629200E-030.343030179376E-04-.273082366122E-04
-.168736783331E-040.184667354975E-040.996867019921E-050.217920765543E-04
0.136772702587E-04-.266961730410E-04-.129283794928E-03-.390810718282E-04
-.694556661828E-04-.466452531695E-04-.721781268644E-04-.415271897069E-04
0.334308967060E-040.223595329427E-04-.225369508381E-04-.112767186826E-03
-.369930683935E-040.502154476332E-040.300642284083E-04-.179519129331E-04
-.718214735541E-05-.370505852293E-04-.230934721232E-04-.382822086537E-04
-.197122779145E-03-.668743443957E-04-.126899989419E-03-.941436621092E-04
0.207621404386E-030.150506868897E-030.600129345156E-040.398985022856E-04
0.402492466955E-040.207055164917E-030.743933943930E-04-.595698490268E-04
-.355801250953E-04-.125076688700E-03-.837673460036E-040.479308181196E-04
0.301021755561E-040.337888115760E-050.444640619872E-05-.519876862781E-04
-.197044351432E-04-.137968937645E-03-.532994768878E-040.640899510181E-04
0.254148717355E-040.104869539472E-030.631379618712E-030.301394556319E-03
-.448307263247E-03-.328770715339E-030.227324633571E-030.146260631239E-03
-.247489779383E-03-.183217902438E-030.276185420245E-040.212598992825E-03
0.149264543201E-03-.264757561895E-03-.261654260988E-030.579215881983E-03
0.387102273895E-03-.181879293585E-03-.172158288778E-030.257212838269E-03
0.110151339834E-030.117446051599E-030.667214079561E-04-.184165929051E-03
-.761864944147E-040.305162123306E-040.131553042397E-030.272938339236E-04
0.107339491395E-04-.471477585316E-05-.598958472733E-05-.459017972515E-05
0.120742984264E-040.124466118383E-04-.347713501842E-04-.962814494646E-05
-.129508366075E-04-.795272143569E-05-.785055542654E-05-.398725051428E-04
-.138635243720E-04-.605085824250E-05-.361054359851E-050.336633685371E-05
0.216133616195E-05-.561308664987E-05-.381218728813E-050.126051479501E-05
0.526282152169E-050.684488370273E-06-.967301767251E-05-.813825393771E-05
0.260816604981E-040.172702526532E-04-.310512643614E-05-.325670782650E-05
0.414910409458E-050.178563887971E-040.317351647211E-05-.340985537092E-05
-.374001027678E-05-.213166798584E-04-.132135451858E-040.197462441950E-05
0.520358236556E-070.563818491919E-050.940798228218E-060.779124748587E-05
0.264761599558E-050.264666550242E-040.133567224909E-030.440775042349E-04
-.720872514676E-04-.574804389892E-04-.351900673012E-04-.290418341539E-04
-.259829301326E-04-.211767444887E-04-.214856379370E-05-.927145535934E-05
-.157388986939E-050.246949225484E-040.149248697216E-040.599854110841E-04
0.409967211641E-040.418509621215E-05-.669313799058E-06-.431984826806E-04
-.189579695241E-04-.604237785661E-040.786964546432E-050.438966090729E-04
0.182959502523E-04-.552318514508E-05-.206759319911E-05-.177741320852E-04
-.742011526840E-05-.780626112147E-06-.173409911055E-05-.134459375232E-03
-.971251086260E-04-.134459518353E-03-.971252166276E-04
* ORBITAL    1   23
0.200065210082E-090.102878153573E-080.347727411745E-090.129049994485E-08
0.980621654234E-09-.378716246421E-03-.277658671412E-030.671500692839E-09
0.426285939969E-090.909124379610E-10-.179193557710E-09-.156851239165E-09
0.195220898043E-090.192440329211E-09-.250745447387E-03-.196372209426E-03
-.172275261826E-09-.137754068260E-090.474804414316E-090.117394204873E-08
-.183204137025E-090.522804966028E-080.330485685146E-080.815166513044E-02
0.485175277259E-02-.317936034655E-08-.200985045351E-08-.160998137211E-09
-.863767857514E-09-.334764591913E-090.118410817952E-080.790677284199E-09
0.358020791935E-030.244447293959E-030.779676365515E-090.545276813893E-09
-.498862839318E-11-.382342442905E-10-.246471977581E-100.232708466600E-10
0.243421965294E-10-.168244421796E-04-.111774696205E-040.677301571610E-11
0.761278459356E-110.442194807996E-090.220251517102E-080.768790619718E-09
0.280584859087E-080.195043421814E-08-.510923982898E-02-.339184543186E-02
-.149039933818E-08-.103507899810E-080.120809858879E-090.682953313140E-09
0.300298998039E-090.268770063072E-090.199098506986E-09-.207736021745E-03
-.184882264550E-03-.172734167580E-09-.131538794249E-090.237764547360E-10
0.201050545241E-10-.180755950633E-10-.848434278537E-110.178904749708E-09
0.836655104214E-10-.341638914452E-04-.154441818868E-03-.375249650237E-04
-.715036117430E-04-.541806965298E-040.717229682668E-040.329385152747E-04
0.551516437955E-040.456217372941E-040.314110179672E-050.272952996930E-04
0.240352125988E-030.113322463449E-020.473941405188E-040.451257697597E-05
-.657554292086E-04-.331849768354E-03-.358772156831E-04-.661676863664E-05
-.202713965719E-03-.100049388831E-02-.249378051977E-03-.594277907590E-05
0.516919481967E-050.886383392147E-04-.373737702504E-050.141410911646E-03
0.177870205882E-03-.137524760721E-03-.176839412510E-03-.152180436955E-04
-.297853138494E-04-.123632589520E-03-.132947433618E-030.477467154046E-04
0.298541531024E-04-.328117799312E-040.663050747778E-04-.241966791569E-04
-.357920502983E-04-.964004987291E-050.322501737436E-040.162605474941E-04
-.694444425347E-05-.302584444952E-04-.220083499130E-040.704676854042E-04
0.595289638299E-040.744076063886E-040.678092106104E-04-.365447594054E-04
-.285918355151E-04-.168633185132E-040.286680627600E-04-.224713828315E-04
0.166661798698E-030.144329694852E-030.355498952878E-040.397492618689E-04
0.601896418610E-040.483945489302E-04-.407554397670E-04-.192889080271E-03
-.580635966376E-04-.742506669719E-04-.126374697038E-040.451282631649E-03
0.281073170788E-03-.453166960777E-04-.421407266898E-040.301529248879E-04
0.151424004863E-030.519754908633E-04-.269972635009E-04-.263923176810E-04
-.604964993301E-04-.450045117959E-04-.313675252199E-04-.263103346209E-04
0.706364966487E+00-.485548247133E-02-.317820683090E-020.697620963741E-03
0.739441037971E-030.520112659327E-030.154704086432E-02-.447099206015E-03
-.464444335645E-030.670394062147E-040.203924111804E-030.740130575610E-04
-.540786679839E-04-.334761433628E-040.190724006872E-030.174981029585E-03
-.114268566132E-03-.108912873547E-030.830534132080E-030.404008467302E-02
0.126890688665E-02-.473470048223E-03-.462015528660E-03-.906854838755E-03
-.501489205469E-030.209431742419E-030.214762876554E-030.368834829729E-04
0.119787746540E-030.559326766025E-040.346812040325E-040.416314323665E-04
-.177951092647E-04-.224645957181E-05-.742275578008E-04-.574723030127E-04
-.593509891951E-05-.231928379845E-04-.119746413636E-040.781761342783E-05
0.847116972564E-050.993607430829E-050.814522878617E-05-.960512966879E-05
-.109174357219E-04-.245296302260E-04-.111729333570E-03-.509977901374E-04
0.349942705349E-040.273827963750E-04-.114980275468E-04-.838549524781E-05
0.290981164923E-040.266222763476E-040.242111651696E-040.128168795272E-03
0.474167123452E-04-.760094069303E-04-.481100676456E-04-.198806917945E-04
-.115428928637E-040.404440922848E-040.247858771353E-04-.526783885303E-05
-.250554536935E-04-.731677620639E-050.916675889331E-050.491630533358E-05
-.539855380208E-05-.387085469459E-05-.683058847440E-05-.371422646628E-05
0.416734167741E-050.212673890127E-040.773826128395E-050.317965003599E-04
0.214322774360E-04-.174882528895E-04-.126693349763E-04-.168924226457E-04
-.111797643367E-04-.378143625701E-05-.182204546047E-04-.547405281692E-05
0.309499953764E-050.131588824783E-050.122367437059E-050.104970119400E-06
-.112756481924E-05-.126291955397E-060.815414445924E-060.679412420580E-05
0.491250764710E-050.935915369906E-050.537631284825E-05-.241569142557E-04
-.165819959119E-04-.275660861284E-05-.104841530437E-05-.720046674894E-06
-.208662098224E-050.371136119239E-06-.271447786812E-05-.207333415813E-05
0.235462449544E-040.155178637371E-040.585227335544E-060.653795997297E-06
0.305168150959E-050.279363681615E-060.254868319170E-040.993090961744E-05
-.328125543670E-04-.187065797256E-040.177762920292E-040.652216402787E-05
0.199617325145E-050.943696016514E-050.165915347461E-050.971565306930E-05
0.109806024585E-04-.443587069113E-05-.342016303275E-050.391121061105E-05
0.478276337600E-05-.517649945313E-04-.258893963916E-03-.869205873711E-04
0.668367276884E-040.375108162454E-040.485443188545E-040.218211044733E-04
0.405917246145E-040.244325754434E-04-.101626911328E-04-.360829758563E-05
0.506065224852E-040.191357097691E-040.296149466869E-05-.154906134646E-04
-.236277164306E-03-.119130046865E-02-.387667957082E-03-.598698423720E-03
-.306451964129E-030.229197144436E-040.116312619978E-040.419306196483E-03
0.225636462020E-030.154982491465E-04-.178836085110E-040.554205069927E-04
0.212256052268E-04-.382239946108E-04-.188173526800E-03-.598764891358E-04
-.665192874139E-04-.374022826076E-040.217465988980E-040.377344521031E-05
-.496793155144E-04-.298750608343E-04-.462045417653E-05-.244434864238E-04
-.891379779247E-05-.373002878372E-04-.183901189679E-04-.109126404281E-04
-.602051534509E-05-.115996128566E-04-.326270365299E-050.542039791713E-04
0.280380885759E-030.100771856116E-030.125562075889E-030.764319563542E-04
0.276910773588E-030.182764331092E-030.928597173813E-040.606790305562E-04
-.203409249111E-05-.173794133061E-050.204377953979E-030.842484387809E-04
0.668336382247E-040.353040526019E-030.133804607118E-03-.129935434960E-03
-.855020019131E-04-.390797758801E-03-.263972041439E-03-.434339757578E-04
-.281420487296E-04-.736318713557E-04-.353027266140E-03-.101399374732E-03
0.178587789924E-030.143786887622E-03-.504869814791E-03-.346891305761E-03
0.732966162267E-040.482909942927E-04-.550411308123E-03-.282453651992E-03
0.667137971129E-040.695695773672E-04-.810856086465E-050.351015129473E-05
-.181964738891E-04-.218950681134E-040.218061775965E-06-.541925885507E-06
-.225913996620E-04-.127567729959E-040.341638289937E-040.154441544702E-03
0.375249017163E-040.715035114538E-040.541806237309E-040.717226113257E-04
0.329383309770E-04-.551515957499E-04-.456217222064E-04-.314109771425E-05
-.272952607048E-04-.240351747295E-03-.113322349217E-02-.473944858584E-04
-.451258116030E-050.657551513452E-040.331849219766E-030.358774130878E-04
-.661676276254E-05-.202713791158E-03-.100049350038E-02-.249378144089E-03
0.594278614359E-05-.516890005183E-05-.886374786760E-040.373736289982E-05
0.141410514593E-030.177869804494E-03-.137524547169E-03-.176839180302E-03
0.152180216441E-040.297852915696E-040.123631905406E-030.132946666404E-03
-.477464327001E-04-.298538404350E-04-.328116518934E-040.663049237369E-04
-.241966463185E-040.357919881092E-040.963999143588E-05-.322500596910E-04
-.162605704667E-040.694441560375E-050.302583612954E-040.220082811896E-04
-.704674457486E-04-.595287585145E-040.744074656823E-040.678090856483E-04
0.365445653260E-040.285916687272E-040.168639395521E-04-.286674736802E-04
0.224716293545E-04-.166661872378E-03-.144329698312E-030.355501282525E-04
0.397494212286E-04-.601898220651E-04-.483947151282E-040.407556629921E-04
0.192890189697E-030.580639546950E-040.742502982242E-040.126372473135E-04
0.451282597423E-030.281073103746E-030.453163335141E-040.421404470509E-04
-.301529131418E-04-.151423932906E-03-.519754562348E-040.269974915168E-04
0.263924655537E-04-.604964510149E-04-.450044609554E-040.313676232841E-04
0.263103983113E-04-.706363561921E+000.485547547259E-020.317820195325E-02
-.697621891715E-03-.739441495239E-030.520111001902E-030.154703769365E-02
0.447099780966E-030.464444659185E-03-.670393238330E-04-.203923993599E-03
-.740130005981E-040.540788974981E-040.334763552563E-040.190724061716E-03
0.174981088964E-030.114268636268E-030.108912944798E-03-.830533801842E-03
-.404008277161E-02-.126890600749E-020.473470648544E-030.462016120180E-03
-.906853156571E-03-.501488112196E-03-.209432224181E-03-.214763310041E-03
-.368834915302E-04-.119787789930E-03-.559327332643E-04-.346811244230E-04
-.416313418877E-04-.177952244657E-04-.224657190956E-050.742274835641E-04
0.574722468867E-040.593507092032E-050.231927121617E-040.119745755795E-04
-.781762989281E-05-.847118046277E-050.993601684989E-050.814517985393E-05
0.960513287520E-050.109174296019E-040.245296341988E-040.111729335760E-03
0.509978053484E-04-.349942383377E-04-.273827728913E-04-.114979969629E-04
-.838546446780E-05-.290980518086E-04-.266222160854E-04-.242112193065E-04
-.128169082713E-03-.474168286241E-040.760091552331E-040.481099188204E-04
-.198803909997E-04-.115426905762E-04-.404439167396E-04-.247857690771E-04
0.526778081955E-050.250551536666E-040.731666874928E-05-.916673227901E-05
-.491629313181E-05-.539878836379E-05-.387100863989E-050.683057352900E-05
0.371421952125E-05-.416725273406E-05-.212669339100E-04-.773810049431E-05
-.317964963465E-04-.214322729525E-04-.174879379333E-04-.126691303798E-04
0.168924134211E-040.111797572473E-040.378150276182E-050.182207978320E-04
0.547417721518E-05-.309515794031E-05-.131598586938E-050.122360050333E-05
0.104918996315E-060.112766284725E-050.126351995709E-06-.815381180312E-06
-.679394324925E-05-.491243707252E-05-.935895761380E-05-.537618081153E-05
-.241570748413E-04-.165821073476E-040.275647638102E-050.104832524184E-05
0.719984489935E-060.208629885370E-05-.371252685744E-060.271462363815E-05
0.207343221236E-050.235464129270E-040.155179746378E-04-.585316197471E-06
-.653856749049E-06-.305176936253E-05-.279398053289E-06-.254866937697E-04
-.993084990608E-050.328126905528E-040.187066262242E-04-.177763940783E-04
-.652220566500E-05-.199609196133E-05-.943660418271E-05-.165907539410E-05
-.971566456301E-05-.109805778175E-04-.443589388603E-05-.342018438675E-05
-.391119891550E-05-.478274212610E-050.517648626232E-040.258893255595E-03
0.869203045983E-04-.668370576225E-04-.375110017788E-040.485436603710E-04
0.218206703146E-04-.405919922412E-04-.244327294473E-040.101625907003E-04
0.360826993292E-05-.506069383259E-04-.191358621865E-04-.296138320812E-05
0.154907337707E-040.236277154531E-030.119130054937E-020.387668090406E-03
0.598698959324E-030.306452350472E-030.229191840834E-040.116309078023E-04
-.419306524094E-03-.225636708951E-03-.154982115142E-040.178836578384E-04
-.554205320588E-04-.212256036466E-040.382239755932E-040.188173448068E-03
0.598764790433E-040.665193102528E-040.374023048732E-040.217465441049E-04
0.377343073337E-050.496793049517E-040.298750556433E-040.462047949699E-05
0.244435941831E-040.891381931023E-050.373002658302E-040.183900983414E-04
-.109128513147E-04-.602066503963E-050.115996176824E-040.326270366733E-05
-.542039145175E-04-.280380566750E-03-.100771755763E-03-.125561961599E-03
-.764318996703E-040.276910414843E-030.182764088211E-03-.928596064212E-04
-.606789623719E-040.203393713736E-050.173789501772E-05-.204377751258E-03
-.842483689457E-04-.668336677178E-04-.353040659634E-03-.133804635394E-03
0.129934552233E-030.855014148186E-04-.390797208707E-03-.263971666549E-03
0.434335506730E-040.281417737925E-040.736317208725E-040.353026500393E-03
0.101399117241E-03-.178587555558E-03-.143786697338E-03-.504868912881E-03
-.346890659145E-03-.732965548049E-04-.482909600268E-040.550410677400E-03
0.282453350335E-03-.667138551508E-04-.695695716974E-040.810846689602E-05
-.351019355545E-050.181965115902E-040.218950737701E-04-.218006749389E-06
0.541949752964E-060.225914271095E-040.127567795958E-04-.341720066210E-04
-.622910065831E-040.341719336837E-040.622909052107E-04
* ORBITAL    1   24
0.198294712888E-030.102312979422E-020.349508243541E-030.133588082714E-02
0.101285420695E-020.448474694549E-090.320076216720E-090.687110746824E-03
0.436734050470E-030.186447456590E-03-.173882365130E-03-.153457298224E-03
0.197728511053E-030.196074603527E-030.234305930423E-090.182832459232E-09
-.179603721033E-03-.145211367266E-030.538717247659E-030.146691101212E-02
-.103538150269E-030.531297130340E-020.335791206798E-02-.844829419286E-08
-.502554057411E-08-.324556162369E-02-.204997964868E-02-.183686679937E-03
-.980657516332E-03-.376061125396E-030.116027868253E-020.773942310985E-03
-.432893422255E-09-.296582024065E-090.778619892575E-030.547369011408E-03
0.141028328515E-040.603136516619E-040.107569095362E-04-.189874362650E-04
-.210625379107E-05-.434036425110E-10-.317593644390E-10-.198850526615E-04
-.940387279455E-050.678058572346E-030.343159615232E-020.121945049565E-02
0.221448714268E-020.156541138917E-020.605888343536E-080.404722726965E-08
-.111390471663E-02-.789129113388E-03-.812723948771E-04-.363571074279E-03
-.791043385421E-04-.364816578153E-03-.208274952157E-030.780632292034E-10
0.109523257716E-090.223094734041E-030.123411939585E-030.117579886220E-04
0.153997764090E-04-.229775243725E-05-.963649256301E-06-.121872341696E-03
-.293107800643E-04-.307834402031E-04-.138763837356E-03-.352549910311E-04
-.355300590251E-04-.279008277153E-040.131518283180E-030.639885222425E-04
0.150327704023E-040.217356539394E-050.210284737656E-050.199625032397E-04
0.193032295883E-030.577650977499E-03-.174472307351E-03-.178995928022E-05
-.136987799866E-03-.258741604698E-030.104814465180E-03-.284166341549E-05
-.882694821488E-04-.193656477352E-030.480145531237E-040.369471738404E-05
0.148215346694E-030.433360683599E-03-.726874740926E-050.202318977403E-03
0.204442727855E-03-.107382132044E-03-.115641069850E-03-.121488533441E-04
-.125425792112E-04-.346821020796E-03-.389815155818E-030.144867267191E-03
0.161357355290E-03-.647312203754E-040.764047686060E-04-.162749413970E-04
-.316674706428E-04-.299764027387E-040.570132958970E-04-.116842154524E-04
-.160016041379E-04-.546057564850E-04-.403424858015E-040.123663702834E-03
0.106286345224E-030.752420902741E-040.669579002209E-04-.101924426279E-03
-.881752214920E-040.335058921113E-030.307313783240E-030.128255107633E-03
-.424853577313E-04-.726744949840E-05-.127011391455E-03-.891578449390E-04
-.887813078435E-04-.811903295535E-040.829239198202E-040.403713370659E-03
0.122604694077E-03-.111517145668E-03-.656339528534E-04-.135668753219E-04
0.141302982899E-04-.123084190194E-03-.100014594949E-03-.185469853466E-04
-.882100295075E-04-.250749462171E-040.128583191028E-030.841317734139E-04
0.607975447536E-040.320513483435E-040.588263144132E-040.386651103690E-04
0.706577738175E+00-.356863330804E-02-.248127892457E-02-.476379377096E-03
-.237113553801E-030.864035107781E-030.161879655643E-020.295614583926E-03
0.168411764273E-030.410735075015E-040.463194154295E-040.221583198998E-04
0.112169951699E-030.104463306290E-03-.335655471766E-04-.355360830900E-04
0.298091627102E-040.307480120591E-04-.535703241554E-04-.183704118734E-03
0.261177634533E-040.616558062539E-030.502479407994E-03-.231494816736E-03
-.157940209933E-03-.441491856123E-03-.348268838182E-03-.285723781978E-05
-.216323495293E-04-.290260669091E-040.394735276615E-040.441923335700E-04
0.586042886437E-040.577002232488E-04-.344002438796E-04-.247673250983E-04
-.900859058722E-05-.396079251557E-04-.208627453005E-04-.280658318766E-05
-.131798721746E-050.153230937614E-040.129065995519E-04-.147204953987E-05
-.509579225318E-050.291159965798E-050.715020298184E-050.884031061279E-05
0.650503373133E-050.475714590922E-05-.161396786712E-04-.161335335964E-04
0.226217547265E-040.219649245683E-040.234996675800E-040.122796904279E-03
0.430918939313E-04-.143423721154E-04-.167064947065E-05-.200830077450E-04
-.942426969579E-050.189264915573E-040.918187494533E-05-.343145159742E-05
-.171057091598E-04-.576191345655E-050.112484988595E-040.768046683588E-05
-.134536132473E-04-.928911424458E-05-.565313820322E-05-.404793582803E-05
-.131323378450E-05-.109696700037E-04-.731216373699E-050.255721987630E-04
0.179679168366E-040.159755813005E-040.102575194876E-04-.200518780086E-04
-.139845405588E-04-.409696452175E-05-.208570602219E-04-.736836292989E-05
-.736864238235E-06-.704533603006E-06-.387597050675E-06-.965334238117E-07
-.897690379012E-06-.672623543534E-06-.228944043495E-05-.888174263055E-05
-.790184625458E-060.920465194989E-050.665487499938E-05-.248998125736E-04
-.152415752153E-04-.121396708112E-04-.971542889893E-05-.163221422130E-05
-.983845882695E-05-.518847048435E-050.108806495969E-040.824566473737E-05
0.100200950386E-040.620535600406E-05-.424473630628E-05-.361514239531E-05
0.370415505458E-05-.321504108550E-070.978063425702E-050.259651332400E-05
-.822527577598E-05-.481413326188E-050.216656096048E-050.128208949646E-06
0.261254423151E-040.100300623290E-030.857157980367E-050.100388857589E-04
0.226511999113E-040.673769695605E-040.466760813452E-040.180078367648E-04
0.187206464572E-04-.553986661054E-04-.302501148003E-03-.127107353461E-03
-.138942471075E-03-.740604040800E-040.275793176815E-030.180102489651E-03
-.125508858365E-03-.714171322430E-04-.739156280979E-04-.223826916713E-04
-.169301898816E-03-.603192168836E-04-.206788471264E-03-.448339534064E-04
0.208247539056E-030.114415484567E-020.466946901390E-030.596955355244E-03
0.409454113697E-03-.341972668843E-03-.213897403292E-03-.368866367024E-03
-.257688504987E-030.302580710962E-030.138189105609E-03-.596203835598E-04
-.204576370219E-04-.402569676661E-04-.199674437254E-03-.642420716120E-04
-.679727426119E-04-.388194581840E-040.626227050546E-040.338496832285E-04
-.499147231455E-04-.304015089710E-040.280277847050E-040.137746855138E-03
0.439704392329E-040.503774018146E-040.330650823747E-04-.110013557580E-04
-.466380159705E-050.368928662937E-040.244971622891E-040.510381828232E-04
0.261285753958E-030.920672330553E-040.453617927413E-040.219990848131E-04
0.252212896598E-030.167214923110E-030.475802514287E-040.292933553933E-04
0.423071485999E-050.538344986187E-050.117955699530E-030.430131881437E-04
0.300143480473E-040.166452606288E-030.715729680486E-04-.379062492350E-03
-.247329506515E-03-.225084832703E-03-.155001954147E-03-.178049821959E-03
-.112442222392E-03-.753311115358E-04-.381836489773E-03-.125751985542E-03
0.107034007493E-030.871649832235E-04-.465195713006E-03-.332189497806E-03
0.261450860046E-040.133065237676E-04-.312973114640E-03-.149323910577E-03
-.298635765373E-040.236375329030E-05-.213253525760E-04-.697629846685E-05
0.292702077958E-040.112274093313E-040.158024472596E-05-.485887670292E-06
-.182393881596E-04-.102137851750E-04-.307834456008E-04-.138763831414E-03
-.352549616581E-04-.355301221444E-04-.279008898234E-04-.131518429197E-03
-.639885892870E-040.150328259277E-040.217362348787E-050.210285260118E-05
0.199625497052E-040.193032728345E-030.577653033422E-03-.174472241097E-03
-.178994870664E-05-.136987894609E-03-.258742100485E-030.104814438157E-03
0.284167627495E-050.882698805618E-040.193658455866E-03-.480140570046E-04
0.369470609964E-050.148215361725E-030.433360875782E-03-.726875404338E-05
-.202319257030E-03-.204443080469E-030.107382407607E-030.115641422449E-03
-.121488797003E-04-.125426322755E-04-.346821268044E-03-.389815424208E-03
0.144867362456E-030.161357413993E-030.647312855739E-04-.764048948099E-04
0.162749891027E-04-.316675404314E-04-.299764198681E-040.570133598653E-04
-.116841837657E-04-.160016159483E-04-.546058352039E-04-.403425369295E-04
0.123663843823E-030.106286467158E-03-.752422272584E-04-.669580260639E-04
-.101924503955E-03-.881752826579E-040.335058965267E-030.307313900092E-03
0.128255092070E-03-.424850076768E-04-.726714496514E-050.127011334968E-03
0.891577763400E-04-.887811702449E-04-.811902180169E-040.829237193890E-04
0.403712362714E-030.122604347612E-03-.111516922219E-03-.656337399655E-04
0.135660332938E-04-.141308158902E-04-.123084012995E-03-.100014497170E-03
-.185468986061E-04-.882095818762E-04-.250747813464E-040.128583199777E-03
0.841317715148E-04-.607972859841E-04-.320511664136E-040.588262899381E-04
0.386650893068E-040.706579142265E+00-.356864316001E-02-.248128532077E-02
-.476377946734E-03-.237112054679E-03-.864036180882E-03-.161879965378E-02
0.295613648773E-030.168410799011E-030.410736321109E-040.463197858044E-04
0.221584527422E-040.112169848785E-030.104463246015E-030.335652206056E-04
0.355357828972E-040.298089434735E-040.307478017337E-04-.535683777571E-04
-.183694537559E-030.261208752697E-040.616557646242E-030.502478828804E-03
0.231497368593E-030.157941701194E-03-.441491780272E-03-.348268636123E-03
-.285715772228E-05-.216320970362E-04-.290259460687E-040.394735875084E-04
0.441924069966E-04-.586042406462E-04-.577002088291E-04-.344003935978E-04
-.247674403993E-04-.900860573265E-05-.396079971744E-04-.208627813194E-04
-.280657887402E-05-.131797945930E-05-.153231252287E-04-.129066244598E-04
-.147205915245E-05-.509580521122E-050.291155274374E-050.714998370537E-05
0.884020767554E-050.650505577995E-050.475716438500E-050.161396685066E-04
0.161335208818E-040.226217754501E-040.219649482236E-040.234997836211E-04
0.122797514203E-030.430921209374E-04-.143420989024E-04-.167045677052E-05
0.200829506335E-040.942422945695E-050.189263111226E-040.918174698995E-05
-.343139861846E-05-.171054331019E-04-.576181222910E-050.112483852965E-04
0.768039363264E-050.134538062463E-040.928924654128E-05-.565306512268E-05
-.404788683480E-05-.131332820850E-05-.109701576786E-04-.731233876401E-05
0.255721251507E-040.179678661203E-04-.159758523322E-04-.102576873592E-04
-.200518300630E-04-.139845075959E-04-.409700898188E-05-.208572737555E-04
-.736842286218E-05-.736733014886E-06-.704453212734E-060.387610340708E-06
0.965443972683E-07-.897774983012E-06-.672675698633E-06-.228950365801E-05
-.888205957975E-05-.790289110794E-060.920439946946E-050.665469340161E-05
0.249001667577E-040.152418129159E-04-.121395111388E-04-.971531520626E-05
-.163213464969E-05-.983805465921E-05-.518833064393E-050.108804998820E-04
0.824557319771E-05-.100202413207E-04-.620544049856E-05-.424464079091E-05
-.361508312329E-050.370427007228E-05-.321077912550E-070.978053806495E-05
0.259647301221E-05-.822565401958E-05-.481430899757E-050.216663311409E-05
0.128238885623E-060.261254413335E-040.100300616441E-030.857157235922E-05
0.100388088726E-040.226511569542E-04-.673769825876E-04-.466760878501E-04
0.180077904012E-040.187206197291E-04-.553988110380E-04-.302501881093E-03
-.127107608379E-03-.138942353906E-03-.740603444867E-04-.275793288071E-03
-.180102537178E-03-.125508787560E-03-.714170938396E-04-.739156223454E-04
-.223826915502E-04-.169301778477E-03-.603191767256E-04-.206788423798E-03
-.448339276078E-040.208247065628E-030.114415243379E-020.466946098518E-03
0.596954218025E-030.409453556588E-030.341972130625E-030.213897028117E-03
-.368865559972E-03-.257688084403E-030.302580503778E-030.138188996535E-03
-.596202386261E-04-.204575785646E-04-.402570523902E-04-.199674850495E-03
-.642421991113E-04-.679728591883E-04-.388195203355E-04-.626228985502E-04
-.338497956014E-04-.499148126104E-04-.304015613636E-040.280277621916E-04
0.137746749734E-030.439704099270E-040.503774398329E-040.330651259015E-04
0.110013692171E-040.466381249526E-050.368929069053E-040.244972020260E-04
0.510382528599E-040.261286127277E-030.920673761277E-040.453618289796E-04
0.219990947125E-04-.252213502723E-03-.167215324321E-030.475803127088E-04
0.292933933917E-040.423077497565E-050.538347055195E-050.117956052983E-03
0.430133219363E-040.300145811363E-040.166453841500E-030.715734424494E-04
-.379062267849E-03-.247329346031E-030.225085777050E-030.155002600143E-03
-.178049621800E-03-.112442084760E-03-.753312240682E-04-.381837014255E-03
-.125752118337E-030.107034043403E-030.871650558363E-040.465196664572E-03
0.332190157111E-030.261450491373E-040.133064971775E-04-.312974044524E-03
-.149324404925E-03-.298634354631E-040.236389144007E-05-.213253614708E-04
-.697628970010E-050.292701428859E-040.112273747898E-040.158018421461E-05
-.485908790211E-06-.182394236976E-04-.102138115658E-04-.393295791206E-04
-.502065914346E-04-.393296314746E-04-.502067027565E-04
* ORBITAL    1   25
0.954990934315E-040.288692410752E-03-.107273753895E-030.927138982982E-03
0.729082579122E-030.535264489993E-100.325551102450E-100.703484502435E-03
0.599329168992E-030.999533243153E+00-.335187158618E-02-.303861368904E-02
-.668934121023E-04-.614819243764E-040.858002359021E-110.787624185852E-11
-.142504620820E-02-.359948933340E-030.271653597145E-04-.645508078867E-04
-.232493240562E-03-.708342156293E-03-.562382135675E-030.132238143757E-10
0.625618488019E-110.497801620792E-030.442278688994E-03-.901951828046E-04
-.488745550727E-03-.201326860869E-030.819608234258E-030.575613024614E-03
-.120336933301E-09-.837180999557E-100.363314194017E-030.247203050047E-03
-.168173295861E-05-.182132481235E-04-.154037579584E-04-.310781044409E-04
-.153522190344E-040.162197162045E-100.918430242275E-11-.115635361837E-04
-.255354035350E-05-.121150936320E-04-.785114632395E-04-.495806240778E-04
-.545861403633E-03-.388730899539E-03-.161308434845E-09-.112675748473E-09
0.255064672266E-030.184845501321E-03-.247974309529E-04-.130509499306E-03
-.499858918359E-040.235722952473E-040.150036161500E-040.737538386591E-10
0.490475264138E-10-.124311818306E-04-.666769886628E-050.581592173197E-04
-.156323701210E-030.782170033949E-05-.178909953962E-050.183213844778E-04
-.237609443889E-05-.388072633092E-04-.119296507981E-030.326843944545E-04
0.164381757197E-030.614205076637E-040.519565169231E-030.281873845219E-03
-.755950194890E-040.141058468769E-040.530088606720E-050.488662600612E-04
0.461025151127E-030.193781936036E-02-.561126793598E-04-.261463769370E-05
-.565861756521E-04-.247278988039E-03-.567446587467E-04-.221528199446E-04
-.633269554652E-03-.242523794623E-02-.396509223625E-03-.118985150340E-04
-.315143381797E-03-.954743720127E-03-.390585371133E-040.487575598894E-04
0.622511011810E-040.515736542475E-030.594862892159E-03-.153731644947E-03
-.222970818436E-03-.229358448054E-05-.661073183073E-06-.445907881682E-03
-.526485518832E-030.105662869236E-03-.193008633900E-050.127860697366E-04
0.976020154010E-04-.431060613385E-050.155332464049E-030.134156185089E-04
0.569884823534E-040.199735257202E-030.740469080154E-040.100312756367E-03
0.792827541197E-040.392846686121E-030.364424359314E-030.139709813256E-04
0.251935592505E-04-.191899731295E-040.137225589664E-03-.294438781595E-07
0.350448195071E-040.494554625355E-040.421163119143E-040.589042023978E-04
0.872272951466E-040.902166307263E-04-.546373833795E-04-.230696856598E-03
-.383470653222E-04-.668222132261E-04-.242652251478E-050.684266216785E-03
0.407969561257E-03-.877653714015E-050.369340868168E-040.779023478619E-04
0.400482111993E-030.144611947359E-030.174669502835E-030.106572317797E-03
-.202222476832E-03-.145410483638E-030.970759336694E-040.578399805162E-04
-.135057637167E-03-.529377954522E-04-.975728024855E-04-.116012357096E-03
-.100278407673E-030.210976907195E-040.259829029828E-040.191870175785E-03
0.164977862105E-030.625896799428E-040.143622755051E-030.449604916281E-04
-.100390891315E-03-.622693049161E-040.376618498914E-030.318912883756E-03
-.272586380164E-04-.107429619270E-04-.221992453680E-04-.139775629749E-03
-.753144016683E-04-.111438453042E-03-.934632308654E-040.264642789277E-03
0.180714617509E-030.949901945645E-040.759699692389E-040.168968122266E-04
0.283944400304E-040.242326799095E-040.135861306395E-040.126844134581E-04
-.844285827981E-06-.212593301460E-04-.556523426934E-04-.583411830787E-04
-.273427313471E-04-.120656336263E-03-.558512399094E-04-.445753698336E-04
-.377044105580E-040.949677252373E-050.132661388808E-040.157413481417E-04
0.115936961370E-04-.391722514565E-04-.175499643009E-03-.807692592029E-04
0.435894204135E-040.391709700781E-040.256472909378E-040.249583867995E-04
0.121661684603E-040.101187417996E-040.126872701736E-030.666533200580E-03
0.252009947236E-030.330724485620E-030.210680517950E-03-.764289892156E-03
-.521026919704E-03-.238320581481E-03-.155025384197E-030.208610261685E-04
0.101778925058E-030.320881112523E-04-.637105299302E-04-.486610354121E-04
0.440114421701E-040.322508762790E-040.345588668195E-040.271177257597E-04
0.345926648598E-040.187313372213E-030.757466386679E-04-.164775982943E-03
-.101162378350E-03-.100523258734E-03-.814358240727E-040.115992869095E-03
0.727371077828E-04-.705171489864E-04-.345622368581E-03-.107784301074E-03
0.984502813726E-040.539146615851E-040.145634521376E-030.785826705588E-04
-.564050243751E-04-.296247540656E-04-.149660273227E-03-.757345932313E-03
-.251326889027E-03-.132420592462E-04-.270043474664E-04-.975836711982E-03
-.689949720283E-030.287281932723E-040.357185696061E-040.714701406632E-04
0.370949285190E-030.133787782191E-03-.611476704106E-04-.282260530213E-04
0.521572004449E-030.344353540388E-030.288156292468E-040.113935593297E-04
-.120982290496E-04-.985369479637E-070.193933789543E-040.160436422763E-04
-.726519738026E-03-.361652724276E-030.242449984947E-030.819999627842E-04
-.500390226985E-05-.505289166557E-04-.390734786738E-040.771440119278E-04
0.610523517802E-040.161170416850E-040.108019418649E-040.353199955921E-04
0.321565952416E-04-.313306670139E-04-.186029094766E-03-.921507227524E-04
-.519636951586E-050.187389360606E-040.224609774966E-030.150113113699E-03
0.368833675303E-040.363901129575E-04-.439458160979E-04-.178629260542E-04
-.825817640388E-04-.341725836678E-04-.118554451485E-03-.681641464527E-04
-.220709827775E-04-.129118039755E-03-.601332389035E-04-.104281666185E-03
-.748212844006E-04-.602192608914E-04-.407113671698E-040.615912896528E-04
0.469782163866E-04-.116928291901E-05-.765870247805E-050.639241748063E-04
0.365809077825E-04-.674110820519E-04-.327468431045E-03-.998132637110E-04
-.640379202394E-04-.304636004376E-040.182713330835E-030.103970186847E-03
-.384947157763E-04-.182560552065E-040.384028037961E-050.183629548955E-04
0.608586408239E-050.584275254702E-040.484484167237E-040.780343386921E-04
0.531630312587E-040.379656146912E-040.319584066385E-040.470887595667E-04
0.243881752567E-030.858590646068E-04-.148153127163E-04-.237159978686E-04
0.546489655597E-030.358778674522E-03-.667366155801E-05-.121139146685E-04
-.155364667626E-04-.358382767555E-050.241125689506E-030.773842200582E-04
0.163989369433E-030.860488460057E-030.323410888865E-03-.225949527196E-03
-.141815588985E-03-.108899199611E-02-.739578096927E-03-.145030961897E-03
-.937126199215E-04-.162727878784E-03-.816537785413E-03-.267128457993E-03
-.125344541261E-03-.623972388947E-04-.108536324262E-02-.761809470747E-03
-.704618141565E-04-.394910448047E-04-.810813540589E-03-.425761709996E-03
0.120413482943E-030.956776695843E-04-.244398698769E-04-.123397830141E-04
-.666541150772E-04-.345963375176E-04-.138361337120E-04-.131214101879E-04
0.396300534657E-05-.848484139938E-05-.388072503343E-04-.119296438626E-03
0.326844204030E-040.164381741525E-030.614205023418E-04-.519565216623E-03
-.281873874807E-03-.755950101557E-040.141058506651E-040.530088660109E-05
0.488662639217E-040.461025176281E-030.193781947115E-02-.561126651255E-04
-.261463782383E-05-.565861781231E-04-.247279007370E-03-.567446667363E-04
0.221528201303E-040.633269556670E-030.242523795667E-020.396509227131E-03
-.118985151214E-04-.315143377771E-03-.954743706210E-03-.390585336945E-04
-.487575584615E-04-.622510994911E-04-.515736540800E-03-.594862888620E-03
-.153731646129E-03-.222970819949E-03-.229358059592E-05-.661067908380E-06
-.445907885280E-03-.526485522301E-03-.105662868459E-030.193008675878E-05
-.127860688114E-040.976020155778E-04-.431060685413E-050.155332464672E-03
0.134156197977E-040.569884645803E-040.199735231927E-030.740468861761E-04
0.100312751290E-030.792827491581E-04-.392846672540E-03-.364424347638E-03
0.139709851062E-040.251935631764E-04-.191899721936E-040.137225619468E-03
-.294337735188E-070.350448362229E-040.494554762828E-04-.421163056077E-04
-.589041992578E-040.872273062519E-040.902166402445E-04-.546372571672E-04
-.230696233366E-03-.383468606918E-04-.668223479806E-04-.242661396656E-05
-.684266148120E-03-.407969519824E-03-.877664887679E-050.369340115006E-04
0.779021331316E-040.400481002430E-030.144611547910E-030.174669810675E-03
0.106572519876E-030.202221752205E-030.145410020562E-030.970761113275E-04
0.578400965341E-04-.135057772014E-03-.529378218780E-04-.975728243408E-04
-.116012358104E-03-.100278409053E-03-.210976906719E-04-.259829046858E-04
0.191870177779E-030.164977863341E-030.625896447543E-040.143622702529E-03
0.449604608337E-04-.100390891286E-03-.622693044155E-04-.376618477857E-03
-.318912866468E-03-.272586402153E-04-.107429645523E-04-.221992750048E-04
-.139775788430E-03-.753144671432E-04-.111438609671E-03-.934633366973E-04
-.264642929476E-03-.180714714700E-030.949902894705E-040.759700329012E-04
0.168968136200E-040.283944399180E-040.242326793429E-040.135861324003E-04
0.126844142597E-040.844275656670E-060.212593212229E-04-.556523326487E-04
-.583411724454E-04-.273427383518E-04-.120656366808E-03-.558512551107E-04
-.445753745311E-04-.377044141365E-04-.949679910962E-05-.132661615303E-04
0.157413509537E-040.115936981628E-04-.391722537599E-04-.175499655591E-03
-.807692642442E-040.435894158421E-040.391709636763E-04-.256472737565E-04
-.249583634620E-040.121661696515E-040.101187442492E-040.126872654881E-03
0.666532946625E-030.252009843892E-030.330724414367E-030.210680470564E-03
0.764290078174E-030.521027054440E-03-.238320533405E-03-.155025352198E-03
0.208610226712E-040.101778909882E-030.320881094546E-04-.637105347520E-04
-.486610397340E-04-.440115198739E-04-.322509249357E-040.345588734220E-04
0.271177317876E-040.345927107186E-040.187313608924E-030.757467237224E-04
-.164776073082E-03-.101162439944E-030.100523390285E-030.814359047825E-04
0.115992922911E-030.727371441665E-04-.705171202136E-04-.345622219517E-03
-.107784246949E-030.984502050818E-040.539146119905E-04-.145634507690E-03
-.785826623970E-04-.564049825706E-04-.296247273000E-04-.149660263576E-03
-.757345876907E-03-.251326863733E-03-.132419432235E-04-.270042707740E-04
0.975836627968E-030.689949665090E-030.287281145676E-040.357185165016E-04
0.714701001199E-040.370949071414E-030.133787700753E-03-.611476067896E-04
-.282260124915E-04-.521571905125E-03-.344353475366E-030.288155961723E-04
0.113935419955E-04-.120982551220E-04-.985425814371E-070.193933942051E-04
0.160436584417E-04-.726519651629E-03-.361652691842E-030.242449930986E-03
0.819999369488E-04-.500389858487E-05-.505288955213E-04-.390734683378E-04
0.771440207327E-040.610523610105E-04-.161170040643E-04-.108019167949E-04
0.353200004941E-040.321566003211E-04-.313307031917E-04-.186029286768E-03
-.921507983400E-04-.519630957652E-050.187389737542E-04-.224609857614E-03
-.150113168380E-030.368834020420E-040.363901344696E-04-.439458112669E-04
-.178629259276E-04-.825817632440E-04-.341725889982E-04-.118554461501E-03
-.681641577688E-04-.220709819390E-04-.129118032973E-03-.601332343264E-04
-.104281770538E-03-.748213581401E-040.602193515507E-040.407114276392E-04
0.615913577628E-040.469782669530E-04-.116928487431E-05-.765870577764E-05
0.639237938248E-040.365807489775E-04-.674112589128E-04-.327469334592E-03
-.998135781669E-04-.640384707670E-04-.304639513713E-04-.182713370967E-03
-.103970211168E-03-.384950336547E-04-.182562581741E-040.384045514720E-05
0.183638415586E-040.608616772797E-050.584278117387E-040.484485981506E-04
-.780338350141E-04-.531627100594E-040.379657800408E-040.319585118383E-04
0.470889755297E-040.243882861369E-030.858594582226E-04-.148148994067E-04
-.237157348076E-04-.546490370543E-03-.358779143401E-03-.667342174360E-05
-.121137615243E-04-.155362274525E-04-.358373407259E-050.241126153934E-03
0.773844214935E-040.163989583574E-030.860489584756E-030.323411310750E-03
-.225950502535E-03-.141816237694E-030.108899198451E-020.739578088617E-03
-.145031532025E-03-.937129997590E-04-.162728113387E-03-.816539010831E-03
-.267128913835E-03-.125344054458E-03-.623969117437E-040.108536416815E-02
0.761810078115E-03-.704615350003E-04-.394908588783E-04-.810814164091E-03
-.425761975044E-030.120413477033E-030.956776688109E-04-.244399165154E-04
-.123398085991E-04-.666540284653E-04-.345962893423E-04-.138360992491E-04
-.131213947737E-040.396274252359E-05-.848494456307E-050.122149231766E-03
0.508020824643E-040.122149201846E-030.508020653833E-04
* ORBITAL    1   26
0.287407126281E-080.124359763817E-070.332291321893E-08-.245705175340E-08
-.298284489675E-09-.611095926160E-03-.338929645939E-03-.111388273092E-08
-.449148540095E-09-.836102101442E-09-.566387597661E-08-.318993516232E-08
0.536581686007E-090.114674364551E-080.755168946560E-05-.380758174765E-04
-.402477386162E-08-.354860017544E-080.914902311053E-090.319288457788E-08
0.525682014404E-09-.211516183754E-08-.192383597114E-08-.961034723055E-04
-.466682057330E-040.146692233284E-080.145254657123E-08-.173786639004E-09
-.959733127841E-09-.379849723551E-090.333626437625E-080.234966228554E-08
0.488857636915E-030.331344147483E-030.180987588335E-080.118366007243E-08
-.494995263916E-10-.296478057237E-09-.128738721034E-090.402314884695E-09
0.284860094182E-09-.138119790836E-04-.254324772615E-050.230463353724E-09
0.168816918925E-09-.133909496035E-08-.715165263827E-08-.266253962714E-08
-.220141038179E-09-.204245523323E-090.100957844603E-030.676146841219E-04
-.157911090089E-09-.744154330620E-100.527079413814E-090.254210888053E-08
0.771940386599E-090.919940972055E-090.514224656985E-09-.164737138469E-04
-.499379331677E-05-.581370251667E-09-.321417358329E-09-.753759066002E-09
0.163787051609E-08-.224386262303E-09-.697297160826E-100.213156164517E-09
0.115851713884E-090.706061428237E+00-.833770180819E-02-.384598241361E-02
-.467641323152E-02-.232335706551E-020.124064054903E-020.416958759688E-03
0.289671272569E-020.142299111447E-020.484749320585E-050.381636850194E-04
0.251118682975E-030.102891879049E-020.135463103059E-030.512527614449E-05
0.985549041675E-040.439860976296E-030.121327680502E-030.866601225015E-05
0.185258613268E-030.939370562542E-030.266885551365E-030.119907212029E-05
0.182229353458E-040.287016732888E-04-.184086236806E-040.785761848736E-04
0.138780734331E-03-.184382864352E-04-.491543683766E-040.187561628464E-05
-.339375660149E-060.427888770796E-040.609257800825E-04-.123621597054E-04
-.106601442520E-040.200566424947E-04-.415633914666E-040.146070754800E-04
-.393644735965E-050.379948109532E-05-.246793735945E-04-.539451607052E-05
-.103880467167E-030.173690527128E-04-.198920331406E-030.581894315483E-03
0.439976494702E-03-.444823032178E-03-.450639300182E-03-.402813429211E-03
-.309514266361E-030.225703412710E-040.113422168271E-030.334147626780E-04
0.113449977040E-030.900311746747E-04-.221240045740E-03-.206914214709E-03
0.132500493036E-030.123007483252E-030.148017469024E-030.319471880213E-03
0.657093672483E-04-.295664627202E-03-.246378137721E-030.148043181842E-03
0.104442096237E-03-.248662539583E-03-.189770677520E-03-.814889870148E-05
-.635519591598E-04-.344645252219E-040.517191722920E-040.281964319026E-04
0.716825044357E-040.462760450200E-040.211234764016E-040.936716294918E-05
0.854749578429E-050.505142654180E-040.217065373659E-04-.638283893847E-05
-.597043613208E-05-.521094488677E-04-.524088668052E-04-.183532616914E-04
-.188296045501E-040.568733793856E-05-.928831080923E-05-.404058438431E-04
-.150584405480E-03-.148584575306E-03-.149072647294E-05-.146165092860E-04
-.331956169505E-04-.272103028498E-04-.137498175779E-04-.699214190557E-04
-.240684406602E-040.448734853116E-040.341511451938E-040.142137449009E-03
0.103424314213E-03-.276659648813E-04-.210041923607E-04-.295846957367E-04
-.263168050633E-03-.190403655573E-03-.100075708916E-03-.860584225386E-04
0.217205657194E-030.193003653938E-030.270371895072E-030.231754563628E-03
-.185221523748E-03-.485458899076E-03-.390068673833E-030.222223971652E-03
0.173125467268E-030.868363455751E-030.743058121420E-03-.126104972671E-03
-.956743974132E-040.545397925727E-050.144679572507E-04-.100406616203E-04
-.466495622125E-04-.592489643673E-040.150951541800E-040.173970522126E-04
0.175307661600E-040.125450010696E-040.151646679746E-020.235354718161E-02
0.971586639604E-03-.559095685230E-02-.386559464222E-02-.152558822324E-02
-.103331892536E-020.352167694603E-020.243580316206E-02-.595688865947E-04
-.137093470678E-030.700855503116E-04-.451324710488E-03-.362323458496E-03
0.407286696289E-030.274716154542E-030.285658299740E-030.228700234749E-03
0.436108002877E-030.247073127777E-020.984625317255E-03-.195205491504E-03
-.238004711034E-03-.241734874060E-02-.159902662783E-020.114126733871E-03
0.142811866671E-030.964986824526E-040.576589824670E-030.248250105909E-03
-.408862371087E-04-.530335613087E-040.214540732908E-030.148512192690E-03
0.234746102600E-040.314290984761E-040.811171505454E-040.610805838636E-03
0.331460998961E-030.894834008658E-030.480149747693E-030.156620702493E-02
0.106954045820E-02-.569624459492E-03-.307650992043E-03-.143157048723E-03
-.590945442909E-03-.104276914555E-03-.114745782472E-03-.127857108010E-03
0.822818779889E-040.656775918975E-040.749006181570E-040.816699371001E-04
0.763619541635E-040.398095680585E-040.108971241783E-020.493405376167E-03
0.125122084871E-020.507808497673E-030.339166692968E-030.143971549759E-03
0.164724769846E-040.858169674748E-040.304555570505E-04-.335583468823E-04
-.155412483653E-04-.548284715431E-04-.342910342768E-04-.223135472261E-04
-.105760116215E-04-.684523298172E-04-.349541553157E-03-.120170681661E-03
0.112805614699E-04-.614592177548E-050.191309205178E-030.122383195607E-03
0.137841549806E-040.455945418566E-050.186098823600E-040.605636905203E-05
-.140535419382E-03-.756797290257E-04-.158037695349E-03-.757675365942E-04
0.136318168692E-040.724388367736E-040.268445434086E-040.287972782118E-04
0.165545757447E-04-.705210476405E-04-.459528284136E-04-.185697962657E-04
-.109533742185E-040.410156433840E-040.147219125697E-04-.200183727337E-04
-.740853507020E-05-.102683977406E-04-.566571364560E-04-.221126152928E-04
0.501882020823E-050.223309208285E-050.361749169325E-040.226924071185E-04
0.705657393070E-06-.471383386304E-060.583010115383E-050.180762914087E-04
-.130573782703E-05-.309213312108E-05-.646017067776E-050.157802224297E-04
0.102372982357E-040.242602104308E-05-.765255760169E-060.983127389807E-05
0.364508872726E-040.353618191274E-05-.485209318558E-04-.401597597487E-04
0.546602139510E-040.346944617148E-04-.259330323983E-04-.218117589411E-04
-.197469523098E-04-.806552829380E-05-.102354970543E-04-.770380140013E-05
-.286344437441E-04-.168774291459E-03-.721362932003E-04-.398323894107E-03
-.283070797166E-03-.173133078782E-03-.116212171487E-03-.220182515061E-03
-.156387396325E-03-.306566893842E-04-.163424853888E-03-.609154063593E-04
-.252978512719E-05-.851358905883E-05-.251618748576E-03-.169136107819E-03
-.567091613435E-05-.759242877613E-05-.189433844515E-03-.932710777414E-04
-.272869223660E-03-.160269202959E-03-.557702606278E-03-.240200855484E-03
-.106993052548E-03-.421304668114E-040.132236777947E-040.316238820624E-04
0.719971063827E-05-.489185406105E-06-.706086474702E+000.833798402634E-02
0.384611430518E-020.467657721913E-020.232343813704E-020.124068086319E-02
0.416971457590E-03-.289681456277E-02-.142304104395E-02-.484766584375E-05
-.381650188930E-04-.251126922554E-03-.102895246694E-02-.135467661743E-03
-.512539127639E-05-.985572357704E-04-.439871976943E-03-.121330856578E-03
0.866636638240E-050.185266165710E-030.939406715878E-030.266895114845E-03
-.119910778425E-05-.182234367697E-04-.287011495642E-040.184100235545E-04
0.785787695179E-040.138785492980E-03-.184402337539E-04-.491577979378E-04
-.187625882679E-050.338468652189E-06-.427900669662E-04-.609276584699E-04
0.123618228374E-040.106597549289E-040.200572468234E-04-.415645086957E-04
0.146074468010E-040.393696849364E-05-.379941549082E-050.246806590736E-04
0.539506135396E-050.103884557538E-03-.173674827103E-040.198928133224E-03
-.581914161751E-03-.439991469525E-03-.444841777916E-03-.450658190627E-03
0.402826960992E-030.309524720799E-03-.225708738589E-04-.113425063044E-03
-.334157592177E-04-.113451629354E-03-.900322035351E-04-.221248914480E-03
-.206922207500E-03-.132502777833E-03-.123009441851E-03-.148022400531E-03
-.319479572247E-03-.657103138363E-040.295674447922E-030.246386607231E-03
0.148048297358E-030.104445812019E-030.248670584235E-030.189777074282E-03
0.814886579415E-050.635527330045E-040.344653569443E-04-.517199802671E-04
-.281967367481E-040.716845404749E-040.462774935398E-04-.211236574872E-04
-.936710684248E-05-.854754789954E-05-.505147719159E-04-.217068163349E-04
0.638318911661E-050.597070222866E-05-.521115032088E-04-.524109025613E-04
0.183535500088E-040.188298824338E-04-.568744465707E-050.928931741432E-05
0.404076716046E-040.150590168634E-030.148590201612E-03-.149108191137E-05
-.146174338206E-040.331975422570E-040.272120235389E-040.137505414468E-04
0.699246550518E-040.240692459168E-04-.448751641620E-04-.341524826674E-04
0.142142206330E-030.103427558485E-030.276671391358E-040.210050935123E-04
0.295856975655E-040.263176946852E-030.190410081559E-030.100078745078E-03
0.860609187032E-040.217212458024E-030.193009737228E-03-.270381361233E-03
-.231762666406E-030.185228152204E-030.485476415484E-030.390082568570E-03
-.222231804508E-03-.173131637798E-030.868394470613E-030.743084482004E-03
0.126109413683E-030.956777844701E-04-.545419909166E-05-.144686076151E-04
0.100409648377E-040.466511868556E-040.592510305646E-040.150954880073E-04
0.173974928494E-04-.175313149795E-04-.125453825513E-04-.151652187747E-02
-.235363777610E-02-.971623815671E-030.559114287093E-020.386572337725E-02
-.152563825399E-02-.103335302421E-02-.352179401023E-02-.243588419353E-02
0.595703667752E-040.137095069827E-03-.700891741359E-040.451342050049E-03
0.362337028374E-030.407300225800E-030.274725189901E-03-.285669253910E-03
-.228708793550E-03-.436121289972E-03-.247080828155E-02-.984656893366E-03
0.195214259286E-030.238014556155E-03-.241742943169E-02-.159908051185E-02
-.114131996741E-03-.142817852808E-03-.965009736990E-04-.576604982835E-03
-.248257408668E-030.408882663921E-040.530360179952E-040.214550111211E-03
0.148518246720E-03-.234758122257E-04-.314305820777E-04-.811205449734E-04
-.610831605166E-03-.331474963458E-03-.894857045002E-03-.480160699416E-03
0.156624808372E-020.106956818487E-020.569639176352E-030.307658091786E-03
0.143159821091E-030.590953893124E-030.104275860928E-030.114749257449E-03
0.127860838553E-030.822875744663E-040.656814961682E-04-.749029028339E-04
-.816723351749E-04-.763650030812E-04-.398111633323E-04-.108974908854E-02
-.493422043572E-03-.125124257803E-02-.507816030902E-03-.339174126979E-03
-.143974036832E-03-.164717127466E-04-.858132749811E-04-.304544381724E-04
0.335572514091E-040.155406822755E-04-.548283210515E-04-.342909350746E-04
0.223129538304E-040.105757014506E-040.684514286982E-040.349537138299E-03
0.120169274325E-03-.112834596520E-040.614396041667E-050.191307868061E-03
0.122382377418E-03-.137858641338E-04-.456069730765E-05-.186099169113E-04
-.605625137142E-050.140536365799E-030.756807038501E-040.158042578552E-03
0.757699482961E-04-.136326250134E-04-.724432205101E-04-.268462204905E-04
-.287987559476E-04-.165555575262E-04-.705245717055E-04-.459551190118E-04
0.185707350326E-040.109540189295E-04-.410176343565E-04-.147226772793E-04
0.200188486847E-040.740872044447E-050.102682562160E-040.566566620894E-04
0.221126254626E-04-.501958582091E-05-.223347305918E-050.361755029181E-04
0.226928868528E-04-.706029690695E-060.471219392782E-06-.583004118229E-05
-.180755990952E-040.130622597933E-050.309268440320E-050.646068977620E-05
0.157808264036E-040.102376786085E-04-.242584569715E-050.765454114746E-06
-.983084288376E-05-.364480561969E-04-.353478746579E-050.485234176242E-04
0.401616033943E-040.546592056539E-040.346937694030E-040.259344187881E-04
0.218127859629E-040.197476107692E-040.806583571772E-050.102367970000E-04
0.770432394312E-050.286359214582E-040.168782875197E-030.721398741867E-04
0.398334066248E-030.283078273842E-03-.173137661821E-03-.116215192731E-03
0.220188113834E-030.156391518262E-030.306572555713E-040.163428345191E-03
0.609169579504E-040.253232203763E-050.851569033109E-05-.251621360471E-03
-.169137629526E-030.567244937796E-050.759365309925E-050.189433536194E-03
0.932710752786E-040.272878230084E-030.160274758302E-030.557721540124E-03
0.240209029416E-030.106996710718E-030.421319594647E-04-.132259855031E-04
-.316255768045E-04-.719988703266E-050.489185013871E-06-.335741258921E-03
-.153927322846E-030.335752431658E-030.153932227698E-03
* ORBITAL    1   27
-.162911997938E-03-.711042407115E-03-.190965497926E-030.133905641184E-03
0.138301083704E-04-.108156807263E-07-.599824190499E-080.605019715106E-04
0.239396105013E-040.470827147286E-040.318868081724E-030.179545744617E-03
-.303558458428E-04-.647794263566E-040.125197461267E-09-.683039455445E-09
0.226497278720E-030.199663355041E-03-.507853839786E-04-.176085459801E-03
-.279660832020E-040.113091918578E-030.104422784154E-03-.176118482035E-08
-.861140725833E-09-.789289279343E-04-.793632934967E-040.890916673726E-05
0.494193839148E-040.197715521658E-04-.199853203284E-03-.140443719000E-03
0.854348608487E-080.578715416366E-08-.109273745453E-03-.717391076460E-04
0.383967786222E-050.220911247801E-040.919474305121E-05-.262643013186E-04
-.183541429519E-04-.257042649896E-09-.540548575200E-10-.149031540254E-04
-.107072933748E-040.679931337328E-040.363196979736E-030.134925612180E-03
0.205120256773E-040.166825526737E-040.190205596336E-080.127831570187E-08
0.349554554145E-050.754551431472E-06-.248613371382E-04-.118176535530E-03
-.346032309686E-04-.395010403206E-04-.211614882264E-04-.267333793793E-09
-.723292881647E-100.250167472417E-040.132105654789E-040.416576795379E-04
-.928838716797E-040.140309102555E-040.439329155529E-05-.660735519394E-05
-.421036698378E-050.706162463298E+00-.795580476955E-02-.371809098356E-02
-.462360516436E-02-.228577727316E-020.113458467808E-020.356683982751E-03
0.287128207432E-020.140777010906E-020.486079171743E-050.375593319692E-04
0.232015510549E-030.948423294911E-030.128409166661E-030.324036112337E-05
0.656342035317E-040.309517657571E-030.893348492783E-040.996511431939E-05
0.212567316047E-030.101740286224E-020.269088823829E-030.100215355018E-05
0.140232248063E-04-.149468728783E-04-.394080057683E-040.728379572109E-04
0.134214767153E-03-.548259242364E-04-.965869552389E-040.181899456260E-04
0.256973051851E-040.338805587657E-040.533127967828E-040.942624392922E-05
0.108803424974E-040.170933266968E-04-.315203880562E-040.104640413678E-04
-.146554621402E-04-.183511188440E-05-.361966638171E-04-.153745469332E-04
-.115479127855E-03-.451780004694E-04-.220353686377E-030.558956275937E-03
0.421689683755E-03-.528824209598E-03-.532807035954E-03-.381046858769E-03
-.294368222766E-030.150260169369E-040.816974926282E-040.280763062829E-04
0.471911876182E-040.295130339196E-04-.249885405601E-03-.225179690481E-03
0.646622337869E-040.554184948506E-040.137101834886E-030.202750426638E-03
0.215729348797E-04-.271677501784E-03-.235286493312E-030.144779427917E-03
0.105125072578E-03-.223293079388E-03-.178022347063E-030.175788992929E-05
-.176666230399E-04-.217263707977E-040.197423843616E-040.659929007655E-05
0.561707315828E-040.401543680946E-040.325468420202E-05-.280066062032E-05
0.161602041345E-050.151481901195E-040.832208757344E-05-.882121221265E-05
-.661334031238E-05-.584128211881E-04-.578123949757E-04-.871853779844E-05
-.832601347848E-050.311314154724E-05-.277654404412E-04-.512736410475E-04
-.163054583830E-03-.159074962977E-03-.955908631014E-05-.257125771904E-04
-.546549585578E-04-.487832906759E-04-.160680531650E-04-.685363442212E-04
-.145148576066E-040.434929240224E-040.351229736267E-040.119169436939E-03
0.818179207488E-04-.306721370639E-04-.237920975401E-04-.281905867125E-04
-.250420664533E-03-.180889853969E-03-.855100375574E-04-.702621933686E-04
0.191308444941E-030.171101062759E-030.266881708529E-030.228482483068E-03
-.186761213781E-03-.493187543245E-03-.391499655960E-030.220873401463E-03
0.173953391901E-030.874589451336E-030.743390709157E-03-.125231118523E-03
-.954682232386E-040.623932645861E-050.186293739691E-04-.836995404955E-05
-.465058261267E-04-.588059082445E-040.940009652874E-050.124812059855E-04
0.149688256044E-040.103462703780E-040.155197376968E-020.254887247637E-02
0.104620728334E-02-.524623222300E-02-.363060314765E-02-.140763489889E-02
-.959334005490E-030.330163213722E-020.228534476676E-02-.412310631698E-04
-.416193628312E-040.103804473931E-03-.486843219785E-03-.381069812737E-03
0.382063130423E-030.255283205424E-030.307599014961E-030.240382126254E-03
0.374855991959E-030.217121189484E-020.890175207537E-03-.246860876612E-03
-.277436980995E-03-.227598479335E-02-.151984361136E-020.148120509521E-03
0.168683022599E-030.651171868497E-040.429175477383E-030.206278973957E-03
-.582703880519E-04-.699095764437E-040.260448511163E-030.168042512960E-03
0.344221748058E-040.421325483414E-040.967182177162E-040.731041625436E-03
0.395481582326E-030.649833886712E-030.309125654252E-030.116212429430E-02
0.784875568197E-03-.415334481569E-03-.200599268801E-03-.792505622609E-04
-.243954416657E-030.274556508466E-04-.986015341142E-04-.105748501393E-03
0.157488237963E-030.108036419056E-030.650147548764E-040.681636785447E-04
0.837610993357E-040.443570123350E-040.103490850213E-020.470410390356E-03
0.614851113772E-030.213233496855E-030.209204606351E-030.698800778728E-04
-.234633830227E-04-.113884376958E-03-.349913909907E-040.341715535071E-04
0.179697754615E-040.732779047954E-050.470016563489E-050.184266298431E-04
0.974975451179E-050.275731212415E-040.135940900860E-030.439839652067E-04
0.864634558145E-040.584499449306E-04-.439998926881E-04-.270347414120E-04
0.512008233959E-040.370851646782E-04-.203763295232E-06-.394159801810E-05
-.231268148827E-04-.260720064925E-04-.131638396240E-03-.655236271301E-04
0.188894527867E-040.103027308623E-030.397808108418E-040.366303070258E-04
0.245015344656E-04-.849747808948E-04-.552236799685E-04-.232863334143E-04
-.161599810183E-040.496874392483E-040.190746100649E-04-.124301281231E-04
-.490511312202E-050.351214376698E-050.100388511015E-04-.167854976833E-05
0.212444991190E-040.106771859344E-040.152510598701E-040.126135346514E-04
0.102889129520E-040.457968777337E-05-.191751985944E-05-.205018921332E-04
-.138471816791E-04-.177177301482E-04-.159823608810E-040.156007247529E-04
0.985558450647E-05-.617515483158E-05-.635912198426E-05-.119351221606E-04
-.785341852114E-04-.382784845363E-04-.688552273802E-04-.509953505186E-04
-.276948933167E-04-.190215892397E-04-.383538771091E-04-.283810827704E-04
-.186919851269E-04-.881373713084E-05-.361936893246E-04-.145531011731E-04
-.401654414720E-04-.234001435505E-03-.980217786160E-04-.277761439818E-03
-.204548211537E-03-.128123786732E-03-.843841823532E-04-.152148863613E-03
-.112283753540E-03-.158591764075E-04-.978257165190E-04-.436775085607E-04
-.717907689080E-04-.593815472714E-04-.709395344682E-04-.410470266201E-04
-.435130766275E-04-.347041768166E-040.104743612187E-040.634653162811E-06
-.253064591550E-03-.156148708977E-03-.534125847870E-03-.230615628915E-03
-.103319724377E-03-.419321219913E-040.657339096508E-040.480519914052E-04
0.566174049449E-050.199888328501E-060.706137419474E+00-.795550928348E-02
-.371795465532E-02-.462343939705E-02-.228569493090E-02-.113454048871E-02
-.356669082250E-030.287117939056E-020.140771967468E-020.486061921996E-05
0.375579739669E-040.232006578243E-030.948386704424E-030.128404353114E-03
0.324017962299E-050.656307118159E-040.309502066159E-030.893305455899E-04
-.996480713703E-05-.212560746515E-03-.101736954538E-02-.269079356124E-03
0.100211095181E-050.140225790759E-04-.149478838999E-04-.394073492957E-04
-.728351636659E-04-.134209835136E-030.548252740937E-040.965852169321E-04
0.181898784140E-040.256973170834E-040.338790394997E-040.533106339322E-04
0.942668218949E-050.108807196539E-04-.170926155684E-040.315189144671E-04
-.104635234850E-04-.146553222344E-04-.183524528859E-05-.361957878680E-04
-.153743539066E-04-.115475453788E-03-.451786753032E-04-.220346657539E-03
0.558935631347E-030.421674074330E-030.528808439166E-030.532791057170E-03
-.381032565839E-03-.294357240544E-030.150252196970E-040.816934877895E-04
0.280751272712E-040.471871596584E-040.295098360789E-040.249877553227E-03
0.225172345403E-030.646575331403E-040.554141315880E-040.137096656641E-03
0.202739632660E-030.215707922177E-04-.271667137591E-03-.235277835875E-03
-.144774208073E-03-.105121389952E-03-.223284350435E-03-.178015675322E-03
0.175812807232E-05-.176646302101E-04-.217252343231E-040.197405210363E-04
0.659826431866E-05-.561684191907E-04-.401528758187E-040.325392029099E-05
-.280100669750E-050.161571091684E-050.151463649760E-040.832130324775E-05
-.882096822582E-05-.661311321003E-050.584109635158E-040.578105293658E-04
-.871790235921E-05-.832536021057E-050.311294021078E-05-.277651047803E-04
-.512721996356E-04-.163049231575E-03-.159069685892E-030.955905825652E-05
0.257120788407E-04-.546537707470E-04-.487823173176E-04-.160675466304E-04
-.685337848839E-04-.145139826993E-040.434914382082E-040.351218311322E-04
-.119164363485E-03-.818142311204E-04-.306712228976E-04-.237913964162E-04
-.281895367941E-04-.250411323970E-03-.180883094490E-03-.855064903280E-04
-.702591442359E-04-.191300729315E-03-.171094205780E-030.266872117150E-03
0.228474261859E-03-.186754631678E-03-.493170250777E-03-.391485785888E-03
0.220865547540E-030.173947273058E-03-.874558626054E-03-.743364333314E-03
-.125226663032E-03-.954648430302E-040.623912058401E-050.186287803554E-04
-.836964337421E-05-.465041375036E-04-.588037807563E-04-.939957368668E-05
-.124805970796E-040.149682249755E-040.103458409090E-040.155192001772E-02
0.254878918544E-020.104617289965E-02-.524603409368E-02-.363046616256E-02
0.140758042158E-020.959297099098E-030.330150734095E-020.228525845232E-02
-.412289543731E-04-.416145438564E-040.103801968473E-03-.486827236667E-03
-.381056979545E-03-.382048553828E-03-.255273375922E-030.307588899239E-03
0.240374025956E-030.374840471062E-030.217112400657E-020.890140185212E-03
-.246853810172E-03-.277428443762E-030.227589889937E-020.151978678694E-02
0.148116372511E-030.168677900240E-030.651137561180E-040.429155012840E-03
0.206270169379E-03-.582688404479E-04-.699076248492E-04-.260440890770E-03
-.168037248833E-030.344212774177E-040.421313847480E-040.967153902734E-04
0.731020245236E-030.395469931404E-030.649802158084E-030.309108639654E-03
-.116206893680E-02-.784837768874E-03-.415314290120E-03-.200588373159E-03
-.792455001609E-04-.243933556789E-030.274593032770E-04-.985974836867E-04
-.105743991063E-03-.157485348913E-03-.108034114289E-030.650121170443E-04
0.681608024955E-040.837584815919E-040.443556264612E-040.103486981758E-02
0.470392858236E-030.614806857716E-030.213215540899E-030.209192685079E-03
0.698750240867E-04-.234639824250E-04-.113887508500E-03-.349925051622E-04
0.341727521520E-040.179703324420E-04-.732972452822E-05-.470137257479E-05
0.184274264106E-040.975013377765E-050.275755144960E-040.135953102424E-03
0.439881502317E-040.864631708910E-040.584502409834E-040.440066376685E-04
0.270390600086E-040.512003993899E-040.370850468978E-04-.204415171351E-06
-.394181620495E-05-.231217659446E-04-.260693016955E-04-.131632805448E-03
-.655209367541E-040.188889933033E-040.103024885110E-030.397799232316E-04
0.366293208985E-040.245009710185E-040.849723170405E-040.552220791182E-04
-.232856960052E-04-.161596068658E-040.496860100435E-040.190741060887E-04
-.124295079464E-04-.490488704874E-050.351247103244E-050.100406716560E-04
-.167783485492E-050.212441433210E-040.106769854806E-04-.152496321848E-04
-.126126250996E-040.102887859784E-040.457963517256E-05-.191768350887E-05
-.205023089954E-04-.138470652913E-04-.177176812997E-04-.159821781659E-04
-.156000119180E-04-.985512698537E-05-.617527595886E-05-.635912151796E-05
-.119353849684E-04-.785350284993E-04-.382784437039E-04-.688532052888E-04
-.509937277350E-040.276967242623E-040.190227533557E-04-.383527843222E-04
-.283801949456E-04-.186912660698E-04-.881344084720E-05-.361931955688E-04
-.145527646383E-04-.401644321903E-04-.233995484971E-03-.980192375536E-04
-.277747735338E-03-.204538458398E-030.128117480714E-030.843799402062E-04
-.152141310231E-03-.112278380053E-03-.158581632606E-04-.978203046754E-04
-.436754863503E-04-.717902928168E-04-.593809850459E-040.709307870632E-04
0.410411393425E-04-.435126507504E-04-.347037567978E-040.104808409560E-04
0.637857576430E-06-.253054891637E-03-.156143011073E-03-.534106016260E-03
-.230607077355E-03-.103315896250E-03-.419306288629E-040.657333348465E-04
0.480508326469E-040.566137600574E-050.199864942455E-06-.315271698402E-03
-.138427504418E-03-.315259790482E-03-.138422044579E-03
* ORBITAL    1   28
-.333158312651E-04-.865462742205E-04-.830568360277E-050.609826499745E-05
-.167557176692E-04-.601711726082E-07-.350131599050E-07-.699153090527E-05
-.225229549826E-040.358912213296E-040.220492530420E-030.103367628428E-03
0.949874798946E-040.136377313357E-03-.489718578086E-07-.687243872805E-07
0.160431696425E-030.140332429150E-03-.166630697791E-03-.754278336170E-03
-.211663686376E-03-.100767564435E-03-.125404517161E-04-.228790472534E-06
-.124023436061E-060.640885276925E-040.278053617690E-040.205021459362E-04
0.110808996595E-030.418398986928E-040.891147878996E-050.286050290061E-05
0.606021946576E-070.410290249533E-070.920422034475E-050.548110297619E-05
-.106203317582E-04-.505986563341E-04-.148970404021E-040.162230531489E-04
0.838505070912E-05-.688281675511E-08-.303194412062E-080.108111890273E-04
0.568905899031E-050.387519827195E-040.196791443991E-030.659774698100E-04
0.159523764382E-030.102629818816E-030.129505429664E-060.846143285396E-07
-.903655836866E-04-.552124070584E-04-.285568294396E-05-.121672613622E-04
-.257871780853E-050.129783227671E-040.968075629866E-050.435566611484E-08
0.437143623343E-08-.100283714050E-04-.763455777660E-05-.848141355777E-04
-.187620494782E-03-.218152163711E-05-.154462440711E-050.999053839275E-05
0.216285745546E-05-.686030479644E-040.726284743698E-04-.186272863756E-04
0.333199778765E-030.277476027040E-030.111940044566E-030.803076874540E-04
-.220606313354E-03-.155974841033E-030.323544409364E-050.251957645375E-04
0.162133694943E-030.741659611798E-030.147421696223E-03-.135024528752E-05
-.331869085343E-04-.218789596640E-03-.861646929010E-040.663662136028E-05
0.142366381555E-030.681544835053E-030.180741085608E-030.194096037244E-05
0.290494533855E-040.887413721582E-05-.524115199375E-04-.230393365896E-04
-.593205856126E-04-.346658786418E-04-.686459503913E-04-.583265287686E-05
-.952326135902E-05-.541997530334E-04-.718218702970E-040.127692191471E-04
0.278464711567E-040.928617445627E-050.327612320347E-040.954137418176E-05
-.107898781183E-040.107208638997E-05-.212450563156E-040.623499762738E-05
0.130107184787E-040.413927413306E-04-.113063927160E-040.114798826451E-03
0.118086871970E-030.300620204577E-040.106863250405E-04-.233319270933E-04
-.157041726955E-040.500739106760E-050.347806158316E-040.180261650656E-04
-.769609800477E-06-.143841057146E-05-.506701536262E-04-.489646575325E-04
-.135895594332E-04-.121516910239E-040.705800850732E+00-.109173500760E-01
-.510827930804E-020.571200473656E-020.324419359924E-020.144852753962E-02
0.555527300949E-030.371439557526E-020.213472119071E-020.371205277174E-03
0.217596432565E-020.934135020038E-030.914711707242E-030.714182281487E-03
-.242268067134E-02-.164126667362E-020.511878116593E-030.409924673544E-03
0.124092905480E-040.602732613277E-040.134793637819E-04-.780450909199E-04
-.637791656111E-04-.231129658455E-03-.207465312900E-030.798638306714E-04
0.694937664631E-04-.120632306216E-03-.114370355678E-03-.273491523095E-03
-.428086627233E-03-.282412542171E-03-.597571476214E-03-.595429165172E-03
-.363066956137E-03-.268318975133E-030.161541716030E-040.766926650650E-04
0.232313884610E-04-.744380285227E-04-.508235765405E-040.640899494938E-05
0.491735802980E-050.431056296322E-040.299275524560E-04-.125233603312E-04
-.146629542648E-03-.130778327258E-030.136328383760E-030.141411724659E-03
0.125998998906E-030.119259377611E-030.266398827628E-030.243095678776E-03
0.140861061972E-040.691796725036E-040.179464745947E-040.292465005458E-04
0.488099725268E-04-.258140694468E-04-.155413095035E-040.340974437372E-04
0.357049853866E-04-.208126827185E-03-.647003484303E-03-.481614736715E-03
-.226176608344E-03-.159489581848E-030.951136483120E-030.811902187123E-03
-.200130478804E-03-.154294205554E-03-.268022283336E-04-.158432898075E-03
-.668812717477E-040.271269639566E-030.190879819767E-03-.980349277383E-04
-.649293787607E-04-.182460363719E-03-.133233390400E-030.373381437229E-05
0.849643167031E-05-.382360901473E-050.451171796735E-050.739712369257E-05
0.146011089881E-040.970018770505E-05-.287055657447E-05-.400772461475E-05
-.317511672812E-05-.351630786759E-04-.233283612971E-04-.383545378900E-04
-.193010082556E-040.645266237913E-040.444900452154E-040.283695736542E-04
0.138505926808E-040.998299415112E-06-.215185674927E-06-.354244459712E-05
-.122427436668E-04-.552790620942E-050.154453860530E-040.116095632126E-04
0.795138261952E-050.388302883418E-05-.193650181401E-04-.112908536162E-03
-.471241214716E-040.390606971655E-040.339795596927E-04-.995787662093E-04
-.624988161376E-04-.179820013240E-04-.169786974525E-04-.360783776933E-05
-.327853281691E-04-.204575927874E-040.435599127620E-040.341990618878E-04
-.731605317631E-05-.557950623608E-05-.283962478781E-04-.215090278057E-04
-.164241950818E-04-.648343291675E-05-.338515700257E-04-.120901296806E-04
-.287862540927E-04-.158826113475E-04-.222800236263E-04-.870599008121E-05
0.742194171225E-050.414116109809E-040.165526134763E-04-.148887482696E-04
-.100690361166E-04-.374139820637E-04-.244572009228E-04-.107210979795E-04
-.779665185708E-05-.587415973076E-05-.261351783134E-04-.646709358342E-05
-.191044789001E-04-.154960216867E-040.550456618568E-040.381709413955E-04
-.991143770012E-05-.663891203814E-050.222054294301E-040.841775746528E-05
-.662291712780E-04-.337137974181E-04-.474431439367E-04-.366069969355E-04
-.162304457206E-04-.787500559426E-04-.242426817077E-04-.249783511746E-04
-.138627099090E-04-.135679801582E-04-.827886633985E-050.177360190821E-04
0.105274276821E-040.675384807545E-05-.108984672295E-050.101021520970E-02
0.512320941415E-030.875424377097E-040.577430878528E-030.270519025626E-03
0.126308681939E-030.111556274772E-030.385790270483E-030.255826211599E-03
0.873457158645E-040.703474027875E-040.588476364253E-040.459487471985E-03
0.264641242179E-030.797984954830E-030.561571139642E-030.545667009261E-03
0.373073957957E-030.432256604793E-030.297847864261E-03-.546271568683E-04
-.126255888962E-030.583873654173E-040.961845173879E-040.851644555997E-04
0.178121114171E-030.114532775380E-030.264067595074E-040.212019875468E-04
0.290718101252E-040.415156320633E-040.179806950109E-030.637767031063E-04
0.394633782969E-020.609884173740E-020.228525710605E-020.607179824331E-02
0.418353314370E-02-.180185786292E-02-.121723715542E-020.381642810992E-02
0.262548172550E-020.293298977516E-040.383017059567E-030.303361980116E-03
-.690971367979E-03-.342949399174E-030.100905893881E-020.725284777120E-03
-.408459017090E-03-.194824012150E-030.595343628514E-030.218621879861E-03
-.191349320009E-03-.144974342222E-03-.568102383573E-04-.265966181037E-04
-.738952010590E-03-.318836796736E-030.393178992146E-05-.110571110942E-06
0.115386059131E-030.690254369744E-04-.685661028436E-040.725218361633E-04
-.186331883328E-040.332929352457E-030.277256970921E-03-.111856998519E-03
-.802484024177E-04-.220423183139E-03-.155847957423E-030.323187618442E-05
0.251678629634E-040.161954409727E-030.740926917629E-030.147314714272E-03
-.134859806129E-05-.331522087765E-04-.218588612453E-03-.860896407505E-04
-.663412394193E-05-.142304536259E-03-.681166628446E-03-.180613014336E-03
0.193940736521E-050.290240447867E-040.881404583913E-05-.524008570299E-04
0.230175728382E-040.592687138599E-040.346796174180E-040.686413361023E-04
-.581660399191E-05-.949709944008E-05-.541512117809E-04-.717578252907E-04
0.127909133913E-040.278613169495E-04-.927594510613E-05-.327298515605E-04
-.953423318894E-05-.107869468841E-040.107105207376E-05-.212417150480E-04
0.623698334924E-050.129999580390E-040.413551808482E-04-.113013930100E-04
0.114723005536E-030.118007971403E-03-.300304993390E-04-.106699195593E-04
-.233242134688E-04-.157026891580E-040.500082845441E-050.347447619590E-04
0.180134007044E-04-.792512710601E-06-.145834215680E-050.506346137475E-04
0.489294005431E-04-.135946668469E-04-.121560989627E-040.705234919934E+00
-.109082931903E-01-.510408787478E-020.570738403475E-020.324156010454E-02
-.144730898294E-02-.555049640087E-030.371138916573E-020.213298786520E-02
0.370873168685E-030.217404935747E-020.933331212873E-030.914034867789E-03
0.713649729715E-030.242064945538E-020.163990012777E-020.511501842613E-03
0.409620009628E-030.123937499474E-040.602015882582E-040.134649659221E-04
-.779352826291E-04-.636849037147E-040.230975927659E-030.207322141087E-03
0.797656657102E-040.694057775492E-04-.120544874084E-03-.114332917642E-03
-.273294702980E-03-.427746220032E-03-.282189936908E-030.597149748556E-03
0.595010022689E-03-.362784186816E-03-.268115387001E-030.161880462411E-04
0.768597183882E-040.232851140335E-04-.744625443634E-04-.508452836910E-04
-.631741896479E-05-.485950901502E-050.431164481951E-040.299375521908E-04
-.125127488200E-04-.146506281651E-03-.130668983560E-030.136214581106E-03
0.141293320337E-03-.125877015512E-03-.119146091877E-030.266191460666E-03
0.242906437826E-030.140753453022E-040.691268313123E-040.179329925665E-04
0.292244392248E-040.487724756929E-040.257961045384E-040.155312407223E-04
0.340693736758E-040.356760036430E-04-.207961287870E-03-.646491735434E-03
-.481230172522E-03-.225997034055E-03-.159365051657E-03-.950378857672E-03
-.811251468331E-03-.199969828003E-03-.154170762200E-03-.267883805788E-04
-.158348164947E-03-.668438231280E-040.271002963305E-030.190695481331E-03
0.979520448428E-040.648734499311E-04-.182285732166E-03-.133108832181E-03
0.372688640578E-050.846955240064E-05-.382735553488E-050.451408647869E-05
0.739532191453E-05-.145917009946E-04-.969373221561E-05-.287218355780E-05
-.400714506140E-05-.316603324798E-05-.351053767775E-04-.233019539130E-04
-.383132711040E-04-.192779854376E-04-.644674779329E-04-.444520132307E-04
0.283411410274E-040.138353656394E-040.100514160750E-05-.178159484934E-06
-.352841838757E-05-.122438495486E-04-.552931503676E-05-.154251033373E-04
-.115972506711E-040.795189721421E-050.388365154304E-05-.193436142664E-04
-.112794445475E-03-.470816926308E-040.390786198165E-040.339882109242E-04
0.994105500343E-040.623855170228E-04-.179971996413E-04-.169866730410E-04
-.361834539944E-05-.328309634699E-04-.204680278602E-040.435442419384E-04
0.341834302560E-040.735509205277E-050.560442937438E-05-.283856553780E-04
-.214990313581E-04-.164113351077E-04-.647897476308E-05-.338226982379E-04
-.120796902665E-04-.286526424249E-04-.158184208830E-04-.222807171623E-04
-.870491807101E-050.741556425659E-050.413775894375E-040.165399628873E-04
-.148784429957E-04-.100641917682E-040.373772816392E-040.244331016614E-04
-.107140867574E-04-.779299434195E-05-.585814538176E-05-.260530773435E-04
-.643858891704E-05-.190993823912E-04-.154888287839E-04-.549647787590E-04
-.381145977582E-04-.991023242896E-05-.663698469713E-050.221871564018E-04
0.841141882394E-05-.661577505524E-04-.336777989074E-04-.473482595373E-04
-.365573476918E-04-.162412557222E-04-.788036734687E-04-.242599025992E-04
-.250058627739E-04-.138772283657E-040.135564153134E-040.827346821180E-05
0.177550010317E-040.105375282386E-040.675075863954E-05-.109138420721E-05
0.100936118840E-020.511893304517E-030.874559356367E-040.576892952756E-03
0.270281699999E-030.126243227983E-030.111493103877E-03-.385523453181E-03
-.255642369563E-030.872947032114E-040.703050857590E-040.588108315053E-04
0.459172980294E-030.264447956037E-030.797373951886E-030.561135857338E-03
-.545226374825E-03-.372770244209E-030.431927155907E-030.297618364222E-03
-.545489360214E-04-.125965863186E-030.584123839464E-040.960437856468E-04
0.850443161637E-04-.177987937309E-03-.114441953450E-030.263525568767E-04
0.211584204252E-040.290495991295E-040.414838582913E-040.179509498736E-03
0.636452123751E-040.394318429775E-020.609401565109E-020.228345100538E-02
0.606667023816E-020.417999981253E-020.180038053252E-020.121624445101E-02
0.381321224478E-020.262326908417E-020.293215299582E-040.382810325877E-03
0.303164756910E-03-.690301546084E-03-.342595101207E-03-.100799449847E-02
-.724526146154E-03-.408067849657E-03-.194626562975E-030.594454497594E-03
0.218256081872E-03-.191186603052E-03-.144861514104E-03-.567678089942E-04
-.265774023087E-04-.738353462937E-03-.318579108461E-030.392895859483E-05
-.109835478301E-060.115341888548E-030.689860472633E-04-.310760852952E-03
-.100934185964E-03-.310503376436E-03-.100842847536E-03
* ORBITAL    1   29
-.133579505416E-07-.345064020698E-07-.325038217545E-080.257006514959E-08
-.663797904886E-080.149799510371E-030.871512456295E-04-.273713328791E-08
-.899009129794E-080.143960885989E-070.884371039376E-070.414561503993E-07
0.381032687823E-070.547060109555E-070.122105647317E-030.171346170551E-03
0.643542732137E-070.562912844784E-07-.669737811052E-07-.303259675851E-06
-.851567027189E-07-.400580418617E-07-.479286447784E-080.570441597310E-03
0.309225878015E-030.255134011245E-070.110282990806E-070.821615341499E-08
0.444172748795E-070.167671150032E-070.377991234553E-080.128749528232E-08
-.151238703503E-03-.102394328835E-030.381553061483E-080.228373852663E-08
-.427018423672E-08-.203498558862E-07-.599580743267E-080.653898886521E-08
0.338466344976E-080.175711271993E-040.784502313475E-050.435316178238E-08
0.229294831820E-080.156477215320E-070.795125695775E-070.266969385068E-07
0.644900003980E-070.415098122418E-07-.322960068571E-03-.211028957641E-03
-.365397992278E-07-.223464206918E-07-.114343013321E-08-.485725146448E-08
-.101748959729E-080.527417305469E-080.393157946627E-08-.110945151992E-04
-.110554968317E-04-.406398542565E-08-.309181818932E-08-.340268810559E-07
-.752649940349E-07-.889217240803E-09-.625371840168E-090.404927635478E-08
0.880757766881E-090.458819572710E-04-.133439606021E-03-.754743578748E-05
-.337145512034E-03-.273063821602E-03-.103781780937E-03-.740535408126E-04
0.228304584944E-030.158173720559E-03-.444681746711E-05-.347747203473E-04
-.223446852239E-03-.913140119582E-03-.133310411389E-030.205282556412E-05
0.432397694060E-040.250426952326E-030.935113698242E-04-.311108408482E-05
-.770454844713E-04-.471213941973E-03-.159582059913E-03-.193370488982E-05
-.316388132922E-04-.748218066099E-040.132872371304E-040.271095919083E-04
0.646221602023E-04-.171399978949E-040.572545144171E-050.200043688283E-04
0.326085936400E-040.604926357434E-040.798119052222E-040.270429234712E-04
0.185094865811E-04-.127480318066E-04-.390999740173E-04-.889711383172E-05
0.364987065838E-05-.128933277279E-050.415894611656E-050.247936744399E-05
-.134248229349E-04-.469050940276E-040.617835575631E-05-.945123862141E-04
-.983436487992E-04-.393024564058E-04-.204655048907E-040.963712571897E-05
0.187097715898E-05-.815986366819E-05-.445606746548E-04-.158403782878E-04
-.285109911602E-04-.248149310794E-040.442587897756E-040.439077504843E-04
-.635267607031E-05-.548300563118E-05-.705158196884E+000.112853212652E-01
0.522270085442E-02-.575749932684E-02-.328139478051E-02-.151871283118E-02
-.595399966659E-03-.374608879783E-02-.215979294276E-02-.413809481221E-03
-.238599272563E-02-.100150333718E-02-.843897559338E-03-.663920128356E-03
0.253119943233E-020.170293537109E-02-.469170353630E-03-.379828101437E-03
-.193700305412E-04-.893383567002E-04-.179509456098E-040.136851180599E-03
0.117476799736E-030.191541825944E-030.178389891134E-03-.122338519936E-03
-.109656921563E-030.108914584958E-030.464896037725E-040.245168729383E-03
0.424179628911E-030.277386722360E-030.525395039566E-030.522181425162E-03
0.352354037571E-030.253686313032E-030.422452607638E-040.208319719887E-03
0.669946785076E-04-.305024370959E-04-.270234473607E-04-.113979537108E-03
-.719857233679E-040.134501001748E-040.124438895094E-040.132239076067E-04
0.153600567482E-030.136255763815E-03-.141800366068E-03-.147533362294E-03
-.152009038303E-03-.141169504881E-03-.258386464497E-03-.235800212029E-03
-.133825202254E-04-.656859731135E-04-.167236966972E-04-.274480767004E-04
-.466916968487E-040.223518966893E-040.125215853958E-04-.349993797348E-04
-.361279533222E-040.206262667091E-030.637615598144E-030.479134989834E-03
0.223783383887E-030.155191862023E-03-.944063017842E-03-.810851878719E-03
0.200204624595E-030.153840203086E-030.170813327544E-040.104578984715E-03
0.462845778021E-04-.333202336224E-03-.230310018166E-030.103694822230E-03
0.699813548981E-040.218154515192E-030.155578126491E-03-.879326670914E-05
-.342935356666E-04-.494035137831E-050.309521868455E-05-.216377084784E-05
-.113569033603E-04-.780976755029E-05-.212333766145E-050.666545317466E-06
0.114261962592E-040.724688148271E-040.331088369297E-040.518018319297E-04
0.289438489651E-04-.742670943810E-04-.477604858610E-04-.356564279359E-04
-.191232618864E-040.865012420840E-050.467446128911E-040.176768690832E-04
-.171590859284E-05-.196516392302E-05-.251591741298E-04-.152564918657E-04
0.856523205667E-060.908800106111E-060.269466087830E-040.143613888474E-03
0.534013815017E-040.227052045864E-040.110480548982E-040.210490847669E-03
0.141748676623E-03-.191607597314E-04-.100949799769E-04-.132550173316E-04
-.576376563681E-04-.132621964251E-04-.191147814804E-04-.192200958046E-04
-.491414224918E-04-.313828503085E-040.129345038582E-040.122900513423E-04
0.158831309963E-040.548869041306E-050.363535610947E-040.131475616440E-04
0.166997016547E-030.802051016375E-04-.123570556395E-050.117790277033E-05
-.793517216537E-05-.423257090122E-04-.157293349133E-040.124991440584E-04
0.580131645918E-050.459448556966E-040.301790541560E-040.853570313611E-05
0.441671524734E-050.199103184768E-040.102057086478E-030.354282520265E-04
0.606060011553E-050.875861420493E-05-.100977585411E-03-.703488732376E-04
0.133809634627E-050.228730326381E-05-.227865090322E-04-.790333109331E-05
0.890531521671E-040.448760937909E-040.118111142025E-030.618295321250E-04
-.134397666449E-04-.666211563659E-04-.213756803901E-04-.343219460418E-04
-.181176129837E-040.141569161172E-040.654104898253E-050.236777296017E-04
0.126005509058E-04-.369830863067E-05-.184807638530E-05-.106425002500E-02
-.532921239672E-03-.107708569807E-03-.669872607436E-03-.295562120279E-03
-.812163812369E-04-.784825930901E-04-.332947525484E-03-.229400183847E-03
-.633774685614E-04-.526046676528E-04-.459396427346E-04-.392311915304E-03
-.241000627642E-03-.761844038154E-03-.542729570146E-03-.549022649706E-03
-.378429138913E-03-.410791213418E-03-.286160810824E-030.973367497651E-04
0.360614410882E-030.308522942371E-04-.175188101239E-03-.149557956368E-03
-.166273006372E-03-.113367642779E-03-.674254358189E-04-.541935369302E-04
-.278280189831E-04-.396533295099E-04-.370475259165E-03-.163767068634E-03
-.392944628663E-02-.601391863483E-02-.225064183917E-02-.638957113147E-02
-.440258869006E-020.184186197404E-020.123767645757E-02-.400698689612E-02
-.275696064806E-02-.101949323832E-04-.256283097016E-03-.245214892480E-03
0.835007745216E-030.441735759401E-03-.132599639121E-02-.945080915578E-03
0.487604704630E-030.246160287884E-03-.110832409087E-02-.455992803967E-03
0.202759666936E-030.140589004640E-030.528760919847E-040.239603332846E-04
0.746048780711E-030.321165998948E-03-.337461607646E-050.981367140679E-06
-.548541620847E-04-.490158936705E-04-.459367956853E-040.133498593738E-03
0.753276451681E-050.337413007670E-030.273286527397E-03-.103871876526E-03
-.741181424060E-04-.228481681921E-03-.158298922502E-030.444941214813E-05
0.347949262441E-040.223576873158E-030.913734879298E-030.133428635539E-03
-.205390801694E-05-.432663723319E-04-.250602314561E-03-.935804288407E-04
-.311640773378E-05-.771596817448E-04-.471760607894E-03-.159727023685E-03
0.193526064643E-050.316620934761E-040.748288341322E-04-.133292977374E-04
0.271280583432E-040.646697207360E-04-.171121838123E-040.578051446733E-05
-.200090398996E-04-.326162207569E-04-.605361082619E-04-.798695095247E-04
-.270326636936E-04-.184871341141E-04-.127554777842E-04-.391262421236E-04
-.890476527648E-05-.365852427380E-050.129018714540E-05-.417598889332E-05
-.247436911721E-050.134352722729E-040.469383782930E-04-.618737945278E-05
0.946044810534E-040.984383767230E-04-.393265864485E-04-.204740949410E-04
-.965585935277E-05-.188359075105E-050.816388017900E-050.445885767666E-04
0.158548436572E-040.285103275637E-040.248137387292E-040.442994356642E-04
0.439470265759E-040.634175944215E-050.547324506459E-050.705724189027E+00
-.112940767331E-01-.522679748952E-020.576207996325E-020.328399640265E-02
-.151987411829E-02-.595845273313E-030.374906753114E-020.216150487686E-02
0.414107061997E-030.238773711624E-020.100225222494E-020.844630687205E-03
0.664492579076E-030.253314194886E-020.170425135582E-020.469580622732E-03
0.380156684970E-030.193799799302E-040.893866851532E-040.179617528763E-04
-.136913829239E-03-.117527997189E-030.191727168552E-030.178556248255E-03
0.122402591365E-030.109712671563E-03-.109011328158E-03-.465813446392E-04
-.245388047695E-03-.424522942098E-03-.277613214404E-030.525874220657E-03
0.522658894737E-03-.352645211086E-03-.253901506955E-03-.422322167674E-04
-.208257741044E-03-.669758817029E-040.304423561643E-040.269824377268E-04
-.113984490587E-03-.719895518815E-04-.134153004551E-04-.124197372113E-04
-.132339520236E-04-.153718163326E-03-.136360643445E-030.141909684417E-03
0.147646756682E-03-.152110072555E-03-.141265134315E-030.258600098914E-03
0.235995157929E-030.133937892839E-040.657412869852E-040.167380103206E-04
0.274714694920E-040.467307929584E-040.223725642088E-040.125340236278E-04
0.350267591732E-040.361566115597E-04-.206429535502E-03-.638134243993E-03
-.479521101046E-03-.223964804528E-03-.155319794997E-03-.944825694711E-03
-.811502917512E-03-.200365145868E-03-.153963960801E-03-.171027008784E-04
-.104705313904E-03-.463379443050E-040.333420869061E-030.230463769573E-03
0.103773877057E-030.700337250865E-04-.218301443834E-03-.155685384069E-03
0.879641575284E-050.343011185748E-040.493754386035E-05-.309173488915E-05
0.216963127024E-05-.113683157142E-04-.781736229119E-050.212112768797E-05
-.669708050271E-06-.114288407378E-04-.724975442060E-04-.331277389993E-04
-.518329953646E-04-.289595945515E-04-.743193735473E-04-.477965126933E-04
0.356794221535E-040.191345268333E-04-.864943161838E-05-.467453567595E-04
-.176799108667E-040.170637614559E-050.196091008323E-05-.251714906838E-04
-.152657468114E-04-.850332873565E-06-.905804506004E-06-.269624094554E-04
-.143705866594E-03-.534397049368E-04-.226741873309E-04-.110210227637E-04
0.210571447971E-030.141799269125E-030.191465207260E-040.100814895217E-04
0.132522840229E-040.576121607312E-040.132460656847E-040.191494107654E-04
0.192473420546E-04-.491359251417E-04-.313786179694E-04-.129570773509E-04
-.123071811187E-04-.158962144037E-04-.549384528709E-05-.363810694129E-04
-.131573856276E-04-.167020389824E-03-.802179562369E-040.121800529316E-05
-.118481780977E-050.794116287643E-050.423590994510E-040.157426662740E-04
-.125111294465E-04-.580941568789E-050.459749111552E-040.301987003678E-04
-.854432403060E-05-.442297921890E-05-.199150727976E-04-.102078255595E-03
-.354335176536E-04-.607603356545E-05-.877111195171E-05-.101021877738E-03
-.703795781696E-04-.134611417475E-05-.229267124124E-050.228043306003E-04
0.791009046151E-05-.891063517283E-04-.449031589020E-04-.118148998504E-03
-.618588241402E-040.134266522642E-040.665575164553E-040.213560786723E-04
0.343017493736E-040.181063938118E-040.141677958215E-040.654769274137E-05
-.236634032480E-04-.125920467495E-040.370372830754E-050.184718109312E-05
0.106506022155E-020.533332098497E-030.107778708720E-030.670335338933E-03
0.295778929870E-030.813175830830E-040.785719986721E-04-.333256714427E-03
-.229605215297E-030.634474644093E-040.526610514397E-040.459868343736E-04
0.392680424422E-030.241212881327E-030.762483837107E-030.543179822377E-03
-.549459887487E-03-.378728074117E-030.411137772723E-030.286399607753E-03
-.973805705168E-04-.360715731844E-03-.308054995435E-040.175265230211E-03
0.149626262380E-03-.166415816501E-03-.113459465668E-030.674466099040E-04
0.542105469425E-040.278514668964E-040.396866679606E-040.370619425097E-03
0.163818193992E-030.393261098604E-020.601880982139E-020.225247458591E-02
0.639444055451E-020.440594377876E-020.184330603889E-020.123865197643E-02
0.401004754318E-020.275906619550E-020.102186017333E-040.256591051088E-03
0.245458466773E-03-.835561730988E-03-.442010711624E-03-.132680582346E-02
-.945662689260E-03-.487932186895E-03-.246316482485E-030.110880142310E-02
0.456168091189E-03-.202913112919E-03-.140705266382E-03-.529216733016E-04
-.239816951655E-04-.746641333259E-03-.321421654152E-030.337766232835E-05
-.981497857830E-060.549466736445E-040.490712296617E-040.320833487183E-03
0.113822792024E-03-.321082685756E-03-.113903729475E-03
* ORBITAL    1   30
0.998798950563E+00-.106256982785E-01-.495509299845E-02-.614132199601E-02
-.297064470862E-020.159917293373E-090.453155077839E-10-.342248349000E-02
-.157605619219E-02-.582563880209E-04-.483525386313E-03-.344610763655E-03
-.253646905761E-03-.253177044564E-030.189749356276E-100.181053329766E-10
-.503324776078E-03-.450704952543E-030.252624071128E-030.546758550964E-03
0.111133969375E-03-.699611925542E-03-.558845103234E-030.170639229009E-10
0.116298193460E-100.414107376864E-030.305772471056E-030.228616811724E-02
0.355506859963E-020.143564259136E-02-.672894914371E-02-.465389107580E-02
-.236742546921E-09-.166953779496E-09-.394303999582E-02-.273486903673E-02
0.842057137907E-040.567089493448E-030.276148843586E-03-.108782282928E-03
-.115063396545E-03-.883921650948E-10-.613305349725E-10-.539058547099E-04
-.588748313028E-04-.898532079905E-04-.501563744182E-03-.197222349066E-03
-.651449890380E-03-.455287830144E-03-.679088244242E-10-.467879212617E-10
0.381423358418E-030.270962955069E-030.670321368353E-050.236123912980E-04
0.106299855635E-050.467022768174E-040.253756506175E-040.287157089113E-10
0.191636723218E-10-.291504587466E-04-.155409396811E-04-.715405330778E-03
-.292456302149E-030.104896179565E-030.673117941702E-040.184300316830E-04
0.348451611624E-05-.802411583039E-04-.402655436724E-03-.985089661041E-04
0.112147082839E-030.315717124266E-040.296012634221E-030.146700722083E-03
-.653206709501E-04-.323613365210E-040.677211539696E-060.689393296669E-05
0.881922606348E-040.599143985999E-030.170154672663E-030.128549504071E-05
0.384025903707E-040.289087113929E-030.117837860908E-03-.553170348544E-05
-.145355944092E-03-.835856610459E-03-.255061074986E-03-.359660456175E-05
-.548681852458E-04-.897772235645E-040.402305965733E-04-.701149321740E-04
-.144634111426E-03-.328351268398E-04-.863590195928E-04-.392813289308E-04
-.535598965762E-04-.101194975155E-03-.131572892327E-03-.394941059150E-04
-.330882449006E-04-.111910862703E-04-.522066891720E-04-.928000476459E-05
0.925466928983E-05-.622678169089E-050.933696439089E-05-.167842672899E-04
0.216985562542E-040.111447371303E-030.323788410259E-040.104993091693E-03
0.874181974787E-040.284556246307E-030.265738383841E-03-.107734567472E-03
-.993969453072E-04-.233903238996E-03-.497977791926E-03-.483662006523E-03
0.384723064580E-030.267677431978E-030.948841786996E-030.862823685422E-03
0.272833324560E-030.206069280598E-03-.452059654435E-05-.543795858595E-04
-.528152267750E-050.191640652973E-040.236688847301E-040.588908991289E-05
-.248083911125E-050.260784256136E-040.276594913432E-04-.161869225912E-05
-.323689833251E-050.155748710153E-05-.746794294438E-05-.518361040042E-05
-.497480890224E-05-.545118278848E-05-.453342255330E-05-.267993011306E-05
0.144083512351E-040.453354930375E-04-.118195586974E-04-.852713798589E-04
-.979005169971E-04-.163379593415E-040.479663617274E-05-.250860494497E-05
-.512619663895E-050.668331023667E-050.461198876204E-040.235305637782E-04
0.162621327098E-040.138117239692E-040.355110011256E-040.414237809786E-04
0.224135133557E-040.167799074663E-04-.214587102257E-04-.144595942513E-03
-.712644735744E-04-.231585134591E-04-.325735360324E-040.168124860141E-03
0.109793993524E-030.155401511307E-040.205210471689E-040.298082177334E-04
0.188493084171E-030.878885996470E-04-.490904947654E-04-.778110727373E-04
0.447919235819E-040.765633435805E-04-.845248963920E-04-.692033453942E-04
-.195078425350E-05-.793774478405E-05-.138465643955E-05-.205159851161E-04
-.180941321485E-04-.363620453414E-04-.267097565872E-040.154381128270E-04
0.148038068620E-040.521152797961E-060.601708563428E-050.411419699202E-05
-.226686443934E-05-.220825686356E-05-.118454544380E-050.440144791773E-07
-.375898680897E-05-.481937088273E-050.286998750100E-040.151183004680E-03
0.547857596807E-04-.131265225941E-04-.793721634543E-05-.227436483137E-03
-.152051208889E-030.114764373281E-040.622677213871E-05-.138356101151E-04
-.704964678276E-04-.239710642241E-040.258509388228E-040.135297244982E-04
0.112237092599E-040.663641475636E-05-.154338814559E-04-.790653340906E-05
0.316561170371E-040.157771753617E-030.521028348813E-040.255127086018E-04
0.225687443008E-04-.524791270786E-04-.334844129224E-04-.172049088454E-04
-.153830326014E-04-.801480867369E-05-.376040638509E-04-.108668842456E-04
-.535096051914E-05-.522708777035E-050.154672287296E-040.697311334649E-05
0.260866668054E-050.279991110763E-05-.235817014909E-04-.124109622951E-03
-.438024755394E-040.505626515684E-040.307826960264E-04-.174453296838E-03
-.119769217334E-03-.361075317351E-04-.241522604120E-04-.197923367785E-05
-.108578084351E-04-.394888164135E-050.100896978835E-040.826820936986E-05
0.717192303795E-040.461132639701E-04-.447159674518E-05-.425129534343E-05
-.273408843982E-05-.270390662857E-050.231683271842E-040.749514431019E-05
-.159045380449E-03-.893743441043E-040.315983057266E-040.839298968368E-05
-.734157177511E-04-.171110900047E-030.843873923560E-04-.398527584127E-03
-.325034310882E-030.129329041147E-030.890651046683E-04-.240986474466E-03
-.193399695686E-030.284742457407E-030.179415333485E-020.809759269953E-03
0.211436070254E-03-.173581232446E-04-.205506042695E-02-.138077035411E-02
0.156773340920E-030.165554345471E-040.214165213163E-030.870359792557E-04
0.870492285041E-030.354855889839E-03-.611375771588E-04-.266485254650E-04
-.993893851325E-05-.778958547902E-04-.440160847967E-04-.696815137263E-04
-.546272028104E-040.379468382292E-040.247249655697E-040.442412234708E-04
0.345421622866E-04-.493633872338E-04-.199377641812E-040.831712708159E-05
0.354070214551E-05-.572174665068E-05-.267318879613E-04-.767696673513E-05
-.878619841175E-05-.448908692621E-050.780854263969E-06-.136870849095E-05
-.751416555254E-05-.419774645515E-050.236841363532E-060.232428562781E-05
0.138170493096E-05-.235674859592E-05-.846748118286E-06-.407664388833E-05
-.262630344447E-05-.139439430891E-060.678290750327E-060.823142998390E-05
0.459065630369E-040.179546609241E-040.193397502009E-040.119565286278E-04
0.362688819363E-040.237243961013E-040.167590253930E-040.115980704619E-04
0.203789582812E-050.115743188214E-050.209744717072E-040.757458136047E-05
0.172004824198E-040.922013762908E-040.339575834029E-040.822203752065E-05
0.672772752900E-05-.891730553344E-05-.514241722675E-050.537317673167E-05
0.504256351816E-05-.623404477883E-05-.330979192046E-04-.120756255024E-04
0.283127573135E-040.231117407551E-04-.584771316565E-04-.422606174843E-04
0.925745900399E-050.464334638283E-05-.722799389418E-04-.359016012468E-04
-.271218215990E-040.665297898304E-040.668569198683E-05-.176601260874E-05
0.894415436086E-050.991087886347E-050.728154962430E-050.520352517984E-06
-.157032686779E-05-.853354560504E-06-.802410989189E-04-.402655273278E-03
-.985089125207E-040.112147101031E-030.315717216419E-04-.296012627065E-03
-.146700717960E-03-.653206888003E-04-.323613484693E-040.677211842143E-06
0.689394193913E-050.881922958271E-040.599144095629E-030.170154674759E-03
0.128549550281E-050.384025950298E-040.289087122590E-030.117837859042E-03
0.553170522665E-050.145355968031E-030.835856705763E-030.255061096280E-03
-.359660407937E-05-.548681849802E-04-.897772287220E-040.402305936104E-04
0.701149302063E-040.144634108815E-030.328351283351E-040.863590215169E-04
-.392813239782E-04-.535598900348E-04-.101194968858E-03-.131572885341E-03
-.394941011235E-04-.330882386418E-040.111910853485E-040.522066905260E-04
0.928000662247E-050.925466978369E-05-.622678081246E-050.933696853857E-05
-.167842672414E-040.216985529073E-040.111447354501E-030.323788317327E-04
0.104993099694E-030.874182059194E-04-.284556244111E-03-.265738383195E-03
-.107734567344E-03-.993969447488E-04-.233903221842E-03-.497977702091E-03
-.483661969408E-030.384723109980E-030.267677466412E-03-.948841745232E-03
-.862823658174E-030.272833357457E-030.206069304867E-03-.452064455358E-05
-.543800581638E-04-.528167473143E-050.191641087020E-040.236689151379E-04
-.588905007454E-050.248086833950E-050.260784670026E-040.276595196329E-04
-.161862892866E-05-.323657454228E-050.155760490510E-05-.746800267340E-05
-.518365203335E-050.497498102686E-050.545128681666E-05-.453345708169E-05
-.267995315678E-050.144083508655E-040.453354858787E-04-.118195681382E-04
-.852713890723E-04-.979005244309E-040.163379572821E-04-.479663893243E-05
-.250859607615E-05-.512618775780E-050.668331332113E-050.461199061291E-04
0.235305728853E-040.162621268036E-040.138117189289E-04-.355110386026E-04
-.414238108786E-040.224135104387E-040.167799071420E-04-.214587210284E-04
-.144596001535E-03-.712644933848E-04-.231585746244E-04-.325735775874E-04
-.168124926848E-03-.109794039311E-030.155401903350E-040.205210740430E-04
0.298082179329E-040.188493086568E-030.878886021396E-04-.490904965013E-04
-.778110746298E-04-.447919140308E-04-.765633340703E-04-.845249075643E-04
-.692033561828E-04-.195078664866E-05-.793776017087E-05-.138466446211E-05
-.205159853105E-04-.180941326350E-040.363620376765E-040.267097513286E-04
0.154381142403E-040.148038083747E-040.521163432684E-060.601715265351E-05
0.411423329691E-05-.226687995235E-05-.220826722270E-050.118458797975E-05
-.439793942576E-07-.375899697409E-05-.481937799948E-050.286999834291E-04
0.151183619991E-030.547859824207E-04-.131261729897E-04-.793698772551E-05
0.227436386395E-030.152051139239E-030.114762211392E-040.622663067355E-05
-.138355000799E-04-.704958914054E-04-.239708605530E-040.258508397170E-04
0.135296626078E-04-.112233488034E-04-.663618344479E-05-.154338203880E-04
-.790649594947E-050.316560073388E-040.157771165380E-030.521026171579E-04
0.255126125263E-040.225686838716E-040.524787614789E-040.334841780226E-04
-.172048481407E-04-.153829941228E-04-.801491741911E-05-.376046519307E-04
-.108671023239E-04-.535058913374E-05-.522684833564E-05-.154671398618E-04
-.697305296114E-050.260843451682E-050.279976155227E-05-.235818060374E-04
-.124110225258E-03-.438026940698E-040.505623754873E-040.307825153984E-04
0.174453673420E-030.119769458407E-03-.361073598610E-04-.241521476108E-04
-.197912959622E-05-.108572673822E-04-.394869382245E-050.100893912780E-04
0.826800082834E-05-.717196542575E-04-.461135465500E-04-.447140454324E-05
-.425116422653E-05-.273394245595E-05-.270384483193E-050.231681886933E-04
0.749508816682E-05-.159045637160E-03-.893744526065E-040.315986698698E-04
0.839315074204E-05-.734157390201E-04-.171111021983E-030.843873514964E-04
-.398527695046E-03-.325034388247E-03-.129329089187E-03-.890651324227E-04
-.240986536947E-03-.193399739592E-030.284742355237E-030.179415282307E-02
0.809759077643E-030.211436191813E-03-.173580450369E-040.205506042104E-02
0.138077037129E-020.156773409267E-030.165554768231E-040.214165231903E-03
0.870359788615E-040.870492431104E-030.354855931286E-03-.611375905938E-04
-.266485323748E-04-.993893984548E-05-.778958647846E-04-.440160883827E-04
-.696815519042E-04-.546272292677E-04-.379467822806E-04-.247249257512E-04
0.442412471183E-040.345421785813E-04-.493633659359E-04-.199377574883E-04
0.831716455439E-050.354071194107E-05-.572172922405E-05-.267318266269E-04
-.767695439519E-05-.878608916075E-05-.448901800838E-05-.780984786353E-06
0.136861397599E-05-.751410206234E-05-.419770640768E-050.236790968628E-06
0.232403390824E-050.138162669987E-05-.235675529569E-05-.846746045086E-06
0.407655735347E-050.262624795661E-05-.139444821885E-060.678290341638E-06
0.823135769948E-050.459061895991E-040.179545320903E-040.193394415456E-04
0.119563242818E-04-.362687957000E-04-.237243441482E-040.167588479571E-04
0.115979523354E-040.203788003398E-050.115741886799E-050.209743267136E-04
0.757451383286E-050.172004636650E-040.922012780005E-040.339575485688E-04
0.822244396263E-050.672800320519E-050.891737983088E-050.514247207928E-05
0.537341770646E-050.504272693688E-05-.623395910209E-05-.330974648009E-04
-.120754590254E-040.283123882726E-040.231114852965E-040.584768801082E-04
0.422604522928E-040.925724486367E-050.464319797314E-05-.722796474505E-04
-.359014736040E-04-.271218134635E-040.665297918711E-040.668570205539E-05
-.176600697259E-050.894419810272E-050.991090736908E-050.728135949015E-05
0.520276093800E-06-.157026624249E-05-.853338266725E-06-.723382910088E-04
-.112267365520E-03-.723382752785E-04-.112267356788E-03
* ORBITAL    1   31
-.590091932654E-040.315886699006E-030.352618622408E-040.474376073715E-03
0.405830269068E-03-.599717343336E-10-.340685060906E-100.329774466842E-03
0.264110117062E-03-.689660660486E-04-.555586758056E-03-.377366677581E-03
0.172902119821E-030.153796587311E-030.519068093220E-110.618317944100E-11
-.478732193653E-03-.421233269246E-030.998238789248E+00-.132180221466E-01
-.616876729366E-020.690704546224E-020.375201982353E-020.175143672265E-09
0.971705364205E-10-.374275803946E-02-.193245895735E-02-.383537474260E-04
-.237272547294E-03-.104211075687E-030.509955260488E-030.365069587418E-03
0.718656453317E-100.511511498137E-100.272547021304E-030.195893503490E-03
0.566381889096E-050.191770429019E-040.318316812623E-06-.363291946624E-04
-.187403171767E-04-.450970358919E-11-.388586370127E-11-.195529225690E-04
-.946680195186E-050.397269505408E-020.581368210561E-020.224738068398E-02
0.765996525442E-020.533287556214E-02-.595147587247E-09-.417764786581E-09
-.454540353061E-02-.317094927666E-020.119518078193E-030.760849013359E-03
0.346269684265E-030.150808567796E-030.133084489158E-030.145513736814E-09
0.993016309856E-10-.671004591890E-04-.671431835249E-04-.671636910192E-03
-.307446101387E-030.117371109131E-040.151054598947E-050.103206023036E-03
0.698214737173E-040.441437497175E-050.471754744860E-050.205352374200E-04
-.133138374701E-04-.204833437266E-040.672384733251E-05-.222454055808E-05
0.201443445149E-040.288232173707E-04-.910108459047E-06-.547397275001E-05
0.978750672885E-050.293071650006E-030.153853835045E-03-.352408482017E-06
-.206949537273E-04-.227454986527E-03-.112718908211E-03-.629186321792E-05
-.158766599653E-03-.889817077692E-03-.270202654492E-03-.566385516095E-05
-.955146654986E-04-.259206299144E-030.366356270743E-050.724712038915E-04
0.156119317850E-03-.241405386460E-04-.634625017800E-040.529028456558E-06
0.375794330059E-050.131409120487E-030.174641336608E-03-.390415266532E-04
-.332924054914E-04-.192382182792E-040.388030163349E-04-.290389962432E-05
0.260719279219E-040.240536575266E-050.207638480921E-040.228424134658E-04
0.781023568486E-050.570544973136E-040.319702315320E-04-.303042143967E-04
-.242776571880E-040.374703856338E-040.437663215611E-040.416234663972E-04
0.369920798469E-040.112715200449E-040.206043345562E-04-.291689710913E-04
0.955983274545E-040.108964311092E-030.189197280563E-040.367566151237E-04
0.684411359479E-050.672943733898E-05-.124964466317E-03-.617706632993E-03
-.174848022745E-03-.607024640784E-050.403983920371E-040.308556140763E-03
0.162551643266E-030.386822512763E-040.347897535350E-040.494895234170E-04
0.248335362587E-030.821756345406E-04-.106424877038E-03-.750935869722E-04
-.114009422065E-03-.702454425484E-04-.650759435787E-04-.470801748368E-04
-.207692175230E-03-.376618453899E-03-.464122925219E-03-.384596520934E-03
-.250888845554E-030.942319378354E-030.880253510400E-030.189398487857E-03
0.114735208625E-030.230404601345E-040.123509214866E-030.412109209574E-04
-.890952245898E-04-.655880154302E-040.261354489952E-030.244078798867E-03
-.104476458621E-03-.100767548594E-030.351059643614E-030.213910032506E-02
0.958507919128E-03-.370231393065E-040.117776025356E-03-.215263123919E-02
-.145367070056E-020.422124349968E-04-.464233666828E-040.265334906685E-04
0.185465338130E-030.103850005870E-030.781310434514E-050.335238732292E-04
-.563634253841E-04-.262178684854E-04-.114390398602E-03-.100319984165E-03
-.766559484031E-06-.813461814735E-060.151112440275E-05-.113242352762E-05
-.406668595041E-06-.687819939290E-060.174627679296E-06-.249922124102E-05
-.346002246748E-05-.504456580666E-05-.271119913642E-04-.112159259320E-04
0.187926212455E-040.179725148537E-04-.266623871374E-04-.181477444999E-04
0.111687000048E-040.134300324103E-040.176024264374E-040.100036493746E-03
0.386163158742E-040.185187845441E-040.959601539054E-05-.505733829316E-04
-.347763473086E-04-.180468662210E-04-.100439327622E-040.174660513828E-05
0.931183149857E-050.332077467809E-05-.483164550549E-05-.426432020221E-05
0.332486145584E-050.257876396791E-050.219018100960E-050.225224556682E-05
0.167530550907E-060.870651782858E-050.707507522624E-05-.820787850492E-05
-.525892052472E-05-.111610908694E-04-.104292645225E-040.785719240423E-05
0.557732206492E-05-.858366411171E-05-.402283229379E-04-.116497105005E-04
0.126325558280E-040.661130649133E-050.117911954573E-040.510603279471E-05
-.762072727026E-05-.382629586616E-05-.134339682306E-04-.660725132885E-04
-.218179818739E-04-.201126736024E-04-.166036902416E-04-.112462530318E-03
-.808915762422E-040.153855673821E-040.123758842717E-040.103029771040E-04
0.568870932538E-040.218287685742E-04-.194518301784E-04-.119707338082E-04
0.642419178807E-040.423187839678E-040.118763324416E-040.777618598604E-05
-.377331159510E-060.710832688406E-060.420285204209E-050.250874754033E-05
-.107482255257E-03-.521587257738E-040.340874958466E-040.119775302379E-04
-.469419229485E-05-.500665641053E-04-.334303193287E-040.578212206064E-04
0.470617504811E-040.320898763642E-040.218106095097E-040.315257024684E-04
0.262100147265E-04-.178280855791E-04-.119477246163E-03-.573645870748E-04
0.612932936019E-050.192759240852E-040.142904003889E-030.920515589931E-04
0.988444897197E-050.149595873543E-04-.437803453590E-04-.171283125759E-04
-.438150312375E-04-.154793683685E-040.793047203901E-030.347819826411E-03
-.549233388050E-04-.949771429044E-040.969603139491E-040.440717613959E-03
0.331352974073E-030.192013725088E-030.143593687972E-03-.318456487479E-03
-.243230020100E-030.192325863506E-030.839017137202E-040.690883472997E-04
0.244185785224E-040.109190235520E-040.564080686161E-040.195715418043E-04
0.281600131636E-040.180703639009E-04-.282426029483E-04-.195496819280E-04
0.159881779914E-040.103868427110E-04-.295900120109E-04-.144222755329E-03
-.450409283038E-04-.596773370190E-04-.335388877188E-040.755862895368E-05
0.320637454008E-05-.319265218588E-04-.173256936956E-04-.173648077817E-04
-.864004739636E-04-.275005563587E-040.475091799204E-060.232890516655E-05
-.537601656416E-04-.370309414187E-04-.291183348454E-06-.123761883828E-07
0.864112351178E-06-.322084608220E-05-.222689647069E-04-.102850698511E-04
0.217327753206E-040.109502894598E-030.373528629545E-040.275541727136E-03
0.184733967840E-03-.150623130583E-03-.997940630415E-040.160397331473E-03
0.106401425336E-030.496504138958E-050.138949591678E-040.149194634804E-05
-.684354388896E-04-.423462663749E-040.859639629192E-040.666139996192E-04
-.406799019823E-04-.266163396020E-040.171138302601E-04-.398106666085E-05
0.548388387185E-040.669662888234E-040.161218070169E-040.135193103355E-04
0.413284808137E-05-.265157218054E-05-.161683585502E-05-.124520816520E-05
0.999401096276E-050.410499178791E-050.441436902549E-050.471748812185E-05
0.205352089737E-04-.133140023013E-04-.204834569295E-04-.672372339959E-05
0.222462472064E-050.201444394873E-040.288232800215E-04-.910108350196E-06
-.547397188660E-050.978751235039E-050.293071675916E-030.153853838042E-03
-.352409379680E-06-.206949687569E-04-.227455060972E-03-.112718930491E-03
0.629186340259E-050.158766602996E-030.889817091162E-030.270202657832E-03
-.566385515117E-05-.955146650100E-04-.259206291071E-030.366356808530E-05
-.724712075567E-04-.156119320193E-030.241405369514E-040.634624999359E-04
0.529025817630E-060.375793969895E-050.131409111348E-030.174641327739E-03
-.390415298050E-04-.332924092182E-040.192382175574E-04-.388030183946E-04
0.290389894719E-050.260719284343E-040.240536728389E-050.207638480731E-04
0.228424155456E-040.781021955167E-050.570544006557E-040.319701825108E-04
-.303042048454E-04-.242776463058E-04-.374703513073E-04-.437662949583E-04
0.416234665055E-040.369920777532E-040.112715126152E-040.206042865138E-04
-.291689967148E-040.955983040791E-040.108964289529E-03-.189197414601E-04
-.367566246561E-040.684409650454E-050.672942082019E-05-.124964313817E-03
-.617705854014E-03-.174847754979E-03-.607049767051E-050.403982251823E-04
-.308556086781E-03-.162551611817E-030.386820728887E-040.347896370536E-04
0.494894121033E-040.248334738481E-030.821754035168E-04-.106424690539E-03
-.750934618200E-040.114009121610E-030.702452508880E-04-.650758365245E-04
-.470801053802E-04-.207692156892E-03-.376618348092E-03-.464122877254E-03
-.384596546679E-03-.250888867689E-03-.942319363196E-03-.880253503704E-03
0.189398512699E-030.114735230695E-030.230404533521E-040.123509172566E-03
0.412109016943E-04-.890952017204E-04-.655879994643E-04-.261354476162E-03
-.244078788343E-03-.104476445933E-03-.100767538375E-030.351059535514E-03
0.213909978650E-020.958507740163E-03-.370236974500E-040.117775655195E-03
0.215263086229E-020.145367045310E-020.422127879950E-04-.464231321912E-04
0.265334898469E-040.185465331409E-030.103850000623E-030.781310456876E-05
0.335238721560E-040.563634189268E-040.262178611156E-04-.114390405276E-03
-.100319991643E-03-.766554515861E-06-.813428875310E-060.151114235913E-05
-.113237630246E-05-.406630755777E-060.687797541065E-06-.174645713731E-06
-.249924801133E-05-.346004338956E-05-.504456685962E-05-.271119990592E-04
-.112159289589E-040.187926545212E-040.179725421671E-040.266623818699E-04
0.181477419710E-040.111687237097E-040.134300518839E-040.176025714307E-04
0.100037358544E-030.386166523890E-040.185189330990E-040.959611247894E-05
0.505734081453E-040.347763684664E-04-.180469506713E-04-.100439861158E-04
0.174669226066E-050.931229021551E-050.332094587504E-05-.483188165321E-05
-.426447207609E-05-.332459032398E-05-.257858523963E-050.219033007389E-05
0.225234139901E-050.167423053423E-060.870591010001E-050.707484319486E-05
-.820807818796E-05-.525905962920E-050.111607557701E-040.104290475821E-04
0.785731409462E-050.557740695848E-05-.858374691555E-05-.402287443851E-04
-.116498566651E-040.126327642324E-040.661143702936E-05-.117912962382E-04
-.510611000217E-05-.762085927162E-05-.382637862908E-05-.134340234255E-04
-.660728466571E-04-.218181105123E-04-.201125721246E-04-.166036130899E-04
0.112462798212E-030.808917460174E-040.153855003002E-040.123758334517E-04
0.103030223684E-040.568873055937E-040.218288372416E-04-.194517870173E-04
-.119707004023E-04-.642421807518E-04-.423189546499E-040.118763068991E-04
0.777616634001E-05-.377165789307E-060.710893330943E-060.420268860563E-05
0.250868304578E-05-.107482264695E-03-.521587249291E-040.340875906000E-04
0.119775645262E-04-.469418811214E-05-.500665337122E-04-.334303057684E-04
0.578211931167E-040.470617309148E-04-.320898615645E-04-.218105981247E-04
0.315256870920E-040.262100038982E-04-.178280678305E-04-.119477174538E-03
-.573645659736E-040.612927417752E-050.192758898774E-04-.142903996321E-03
-.920515581123E-040.988441636122E-050.149595667765E-04-.437803243677E-04
-.171283034602E-04-.438150590530E-04-.154793771529E-040.793047245589E-03
0.347819823569E-03-.549233849669E-04-.949774072572E-040.969602015975E-04
0.440717315903E-030.331352767362E-03-.192013482124E-03-.143593515347E-03
-.318456301973E-03-.243229891351E-030.192325926127E-030.839017240229E-04
0.690881971844E-040.244185165432E-040.109190098510E-040.564080163588E-04
0.195715381138E-040.281598707721E-040.180702696120E-040.282425554520E-04
0.195496484577E-040.159880928885E-040.103867859907E-04-.295899486992E-04
-.144222460067E-03-.450408362169E-04-.596771507622E-04-.335387686999E-04
-.755853260924E-05-.320631226939E-05-.319264105093E-04-.173256208877E-04
-.173647129830E-04-.863999679788E-04-.275003792546E-040.475270205396E-06
0.232901580473E-050.537600930566E-040.370309020144E-04-.291078037751E-06
-.123097960196E-070.864193304263E-06-.322081459377E-05-.222689283713E-04
-.102850415183E-040.217327560000E-040.109502771555E-030.373528140809E-04
0.275541063362E-030.184733518404E-030.150622983011E-030.997939605442E-04
0.160396930158E-030.106401153657E-030.496496910282E-050.138945784160E-04
0.149180390310E-05-.684350852213E-04-.423460273099E-04-.859637043565E-04
-.666138323927E-04-.406796975744E-04-.266162024399E-040.171135498040E-04
-.398118530873E-050.548388283120E-040.669662827037E-040.161217985633E-04
0.135193278346E-040.413285854375E-05-.265157600276E-05-.161692792345E-05
-.124524757785E-050.999391552339E-050.410496522205E-050.681802658412E-04
-.142945283879E-040.681802812011E-04-.142945227493E-04
* ORBITAL    1   32
-.646430862138E-09-.342675302220E-08-.112771532614E-08-.691871677018E-08
-.489544191974E-08-.693996389762E-04-.433061740821E-04-.433477338812E-08
-.315937596737E-080.208387057718E-090.125746817524E-080.774271696597E-09
0.125850057238E-080.106598419084E-080.384825486966E-040.353596653238E-04
0.107421000123E-080.829212803107E-09-.128074186884E-08-.591780598221E-08
-.142212767031E-08-.847895298706E-08-.451441488014E-080.286870874960E-03
0.164419350367E-030.569438420102E-080.401547985648E-080.912061890772E-09
0.566747799675E-080.221121406319E-08-.571558894237E-08-.391982621690E-08
0.562299042905E-040.384391294570E-04-.310624272063E-08-.210777914258E-08
-.163567954792E-09-.646247528407E-09-.138128182794E-090.248915516488E-09
0.974913472264E-10-.891351281941E-06-.448020160158E-060.147954937788E-09
0.547336738111E-100.748910841022E-090.379091545863E-080.130746905788E-08
-.708629568604E-08-.477683915971E-08-.234301604388E-03-.156249048973E-03
0.342286569324E-080.230195493808E-08-.784241272979E-09-.388651068138E-08
-.124317261155E-08-.804157822942E-09-.414874647629E-090.159934992380E-04
0.586421878676E-050.609458302848E-090.348372652348E-09-.590806652169E-08
-.440000656765E-08-.178534504103E-110.303108185398E-11-.561758590349E-10
-.132252640982E-090.116396802708E-040.627054546703E-040.344060948230E-04
0.470695851730E-040.318280806357E-04-.995967093890E-04-.693228442157E-04
-.104634834110E-04-.350751691713E-05-.263812258491E-05-.204152703159E-04
-.125786005838E-03-.489981360746E-03-.478527216507E-040.382453991679E-05
0.702911608837E-040.281208205542E-030.639169736599E-04-.268970626841E-05
-.555139233677E-04-.277722390794E-03-.801355439678E-040.252514342189E-05
0.469537911865E-040.180243148659E-030.367188640847E-040.154176090278E-04
0.254236962725E-040.159443901538E-040.258978748412E-04-.173137563531E-05
0.155568653718E-05-.207532076453E-04-.292894152295E-04-.168081868139E-05
0.374885407164E-050.833268330018E-06-.116296105561E-04-.505264164123E-05
-.592922945875E-050.852865160281E-050.638673321832E-05-.774907483323E-06
0.223331309890E-060.124356765498E-040.150376337069E-04-.604548458113E-04
-.529428028713E-040.618527804463E-050.555463949378E-050.741405573841E-05
0.431007520344E-050.188508199243E-050.926372522069E-050.256767549536E-05
0.181426198968E-040.163915057495E-04-.556280796478E-05-.523505376371E-05
0.193640786332E-040.173664183442E-04-.502958764668E-03-.319037364663E-02
-.124725232936E-020.150756798881E-020.103119476713E-020.507049722360E-03
0.339730755521E-030.100472723769E-020.691554437254E-03-.704415248724E+00
0.132924762449E-010.603995778072E-02-.140829366057E-02-.838256671421E-03
-.379904195014E-02-.265199687254E-02-.847172578959E-03-.503245881355E-03
-.122957438767E-04-.650276300280E-04-.229009949711E-040.433469367253E-04
0.346355268220E-040.763782583466E-040.719599420720E-04-.602024350125E-04
-.545303669088E-040.668550322758E-050.275263047716E-05-.243622053863E-04
0.113251211063E-030.101609571063E-03-.151674581267E-03-.139422837277E-03
0.109110183197E-030.100283120773E-030.319320400938E-040.159161900084E-03
0.525119324090E-04-.198612140249E-04-.195387668636E-04-.134047389362E-03
-.923945891447E-040.710325746990E-050.726908918489E-050.779726024561E-05
0.555161030489E-040.317067378864E-04-.596400956929E-05-.807790082312E-06
-.520664249832E-04-.441482123558E-04-.303409148384E-04-.223507008948E-04
0.761428037995E-050.462547018333E-040.224298074190E-04-.598945376038E-05
-.466690847734E-05-.181490761955E-04-.140035831831E-040.517613508681E-05
0.829234793174E-05-.298002268201E-04-.159007556401E-03-.836959449785E-04
-.190626930400E-03-.131213644205E-030.106182143345E-030.979531613133E-04
-.134531618630E-03-.985112467144E-04-.313591919710E-04-.922066666647E-04
-.309814763004E-040.252328460520E-05-.372898761030E-050.123791268266E-03
0.845654366817E-04-.190773458150E-04-.138695632513E-04-.267674205965E-05
-.146205726148E-04-.532451905379E-050.103112427277E-040.769917402035E-05
-.670747630769E-05-.474719942226E-05-.780379304729E-05-.532729345773E-05
-.115657568154E-04-.525713505512E-04-.176087109678E-040.299429101524E-04
0.185586825794E-040.328711594978E-040.218091414846E-04-.123308815636E-04
-.805527401661E-050.628911361396E-050.320192866117E-040.103913400080E-04
-.101343732136E-04-.555026525706E-05-.177405879559E-04-.106368410202E-04
0.727503049797E-050.440284961483E-050.175424200017E-040.941165694490E-04
0.315247692814E-04-.121415580677E-04-.617751074291E-050.831554830982E-04
0.557933071524E-040.130929709868E-040.653412138555E-05-.539761947964E-05
-.277381253361E-04-.990332507876E-050.235450710377E-050.173220528184E-06
-.503737876200E-04-.335925001568E-04-.246047408625E-05-.418073009749E-06
0.100668592529E-050.207254645970E-06-.156033995943E-04-.779067317745E-05
0.533970389352E-040.284710233601E-04-.274617635786E-04-.102357107682E-04
0.974231468152E-060.454220954667E-050.141175616880E-05-.120870520794E-05
-.373206547504E-070.159563556677E-06-.688441972497E-07-.601641779636E-06
0.574697648855E-07-.899575936759E-05-.465656965916E-04-.156514549204E-04
0.811184451793E-050.400797601091E-050.534348467619E-050.181906494232E-05
0.454847863173E-050.209914779530E-05-.181402802767E-05-.647896551701E-06
0.132314961240E-040.626711585545E-050.116139866929E-030.571114276872E-04
-.124761349711E-04-.648988560736E-04-.227145241337E-04-.216151223242E-04
-.106005758509E-040.545999078716E-040.353756106259E-040.158927082061E-04
0.818420016869E-05-.271069548835E-04-.978103030732E-05-.223657311616E-03
-.256217978089E-030.124381822817E-030.155151720563E-020.445581572788E-03
0.831763559387E-030.494723346707E-03-.199980586021E-03-.299792288937E-03
0.474848289870E-030.280459106632E-03-.129624990872E-01-.539376795909E-02
-.205274835251E-02-.243884694763E-02-.166346055903E-020.180283737659E-02
0.121345968605E-02-.139294118595E-02-.952242702487E-03-.187736875660E-03
-.211893484845E-02-.735174860533E-03-.258995356235E-03-.176964024617E-03
-.181088433691E-040.193008502008E-05-.152004100927E-03-.106772289700E-03
-.982827964393E-03-.470155083075E-030.205504160684E-030.164391850774E-04
-.259306792827E-01-.276915962657E-02-.107822284484E-020.395257699753E-02
0.273992571937E-02-.352021477709E-02-.256575571180E-020.240200654383E-02
0.166899509712E-02-.768443081818E-030.175306433812E-03-.852721787715E-04
-.151715591284E-02-.103099570666E-020.214656046681E-030.761940598126E-05
-.887939005487E-03-.596805471210E-030.478432905381E-030.181304674845E-03
0.682490002210E-040.304398377133E-040.461177863157E-040.221082696425E-04
-.200861828316E-040.437613727101E-040.252751765403E-050.172733418304E-05
0.135652520704E-030.519130862677E-04-.116414064378E-04-.627144945853E-04
-.344106009819E-04-.470740957777E-04-.318310713850E-04-.996076679711E-04
-.693303878164E-040.104646287708E-040.350785362146E-050.263838653020E-05
0.204173071629E-040.125798484378E-030.490031310808E-030.478578947452E-04
-.382484676988E-05-.702968775897E-04-.281231641722E-03-.639225436663E-04
-.269002915297E-05-.555203970404E-04-.277752501283E-03-.801435424597E-04
-.252540313112E-05-.469586456736E-04-.180263014756E-03-.367234789708E-04
0.154198687920E-040.254273250315E-040.159471831564E-040.259019997177E-04
0.173196598907E-05-.155515468036E-050.207561255501E-040.292932368049E-04
0.168124634894E-05-.374922276989E-050.833192627754E-06-.116304651175E-04
-.505311103630E-050.592962012555E-05-.852935207512E-05-.638775348723E-05
0.775171868315E-06-.223357995750E-06-.124370873311E-04-.150393372484E-04
0.604616213338E-040.529487387276E-040.618545226593E-050.555484028672E-05
-.741549381248E-05-.431121127074E-05-.188554100674E-05-.926635912807E-05
-.256883315890E-05-.181423621327E-04-.163915154869E-04-.556431990516E-05
-.523625336860E-05-.193641817857E-04-.173665921402E-040.503013179808E-03
0.319071703647E-020.124738630361E-02-.150772629238E-02-.103130345621E-02
0.507097483661E-030.339763035118E-03-.100483255586E-02-.691627077044E-03
0.704489593313E+00-.132938736173E-01-.604059326191E-020.140845185051E-02
0.838351543000E-03-.379944263694E-02-.265227630412E-020.847267360139E-03
0.503302563599E-030.122966346967E-040.650326633839E-040.229029971516E-04
-.433477159154E-04-.346359667069E-040.763877837973E-040.719684307096E-04
0.602056716628E-040.545334025574E-04-.668604847712E-05-.275204419035E-05
0.243651681635E-04-.113262927037E-03-.101619985639E-03-.151689337950E-03
-.139436280944E-03-.109121531689E-03-.100293680830E-03-.319332625898E-04
-.159168501625E-03-.525143150683E-040.198628984662E-040.195399186715E-04
-.134058711223E-03-.924023676668E-04-.710339951080E-05-.726906196747E-05
-.779804814578E-05-.555216527705E-04-.317098620437E-040.596412261333E-05
0.807314741912E-06-.520712972975E-04-.441523382489E-040.303440531375E-04
0.223530103164E-04-.761503321922E-05-.462592936170E-04-.224320481398E-04
0.599005520415E-050.466737469787E-05-.181507172579E-04-.140048417717E-04
-.517672095504E-05-.829324356751E-050.298029762973E-040.159022246063E-03
0.837040096933E-040.190646706504E-030.131227129119E-030.106192481950E-03
0.979629255182E-040.134545493179E-030.985213292579E-040.313632225281E-04
0.922151473811E-040.309842904827E-04-.252522466236E-050.372831128392E-05
0.123804427909E-030.845743980487E-040.190801628289E-040.138715177690E-04
0.267682928103E-050.146211356445E-040.532476536908E-05-.103121990187E-04
-.769989804667E-05-.670821318995E-05-.474769457530E-050.780450310026E-05
0.532778098164E-050.115673272914E-040.525779828464E-040.176108515742E-04
-.299456709801E-04-.185603455936E-040.328747461029E-040.218114307783E-04
0.123320153623E-040.805598881142E-05-.628953388513E-05-.320214664165E-04
-.103920728508E-040.101348131401E-040.555048428871E-05-.177424399905E-04
-.106380167798E-04-.727536970004E-05-.440305940519E-05-.175438384442E-04
-.941253348797E-04-.315278259928E-040.121451592103E-040.617986210975E-05
0.831612158998E-040.557970378315E-04-.130955846662E-04-.653565020940E-05
0.539775473265E-050.277386211103E-040.990351027898E-05-.235339505318E-05
-.172334233783E-06-.503770723066E-04-.335946845671E-040.245979311594E-05
0.417503314136E-06-.100670015493E-05-.207277322213E-060.156049465731E-04
0.779144754534E-05-.533987196734E-04-.284722247863E-040.274627939107E-04
0.102359923872E-04-.974370061605E-06-.454221113501E-05-.141144532495E-05
0.120814167339E-050.367939436518E-070.160829329029E-06-.679893950022E-07
0.601294231410E-06-.578038783615E-070.899606125315E-050.465682887138E-04
0.156527084584E-04-.811098040064E-05-.400765499509E-050.534511210953E-05
0.182010144252E-05-.454804566400E-05-.209896372449E-050.181520493520E-05
0.648327486835E-06-.132313038023E-04-.626722488052E-05-.116150231134E-03
-.571167245615E-040.124769278139E-040.649027911204E-040.227158000614E-04
0.216154239106E-040.106007016458E-040.546049276459E-040.353788804767E-04
-.158932143179E-04-.818444788722E-050.271092009250E-040.978177848164E-05
0.223678217952E-030.256244516690E-03-.124396022518E-03-.155168365263E-02
-.445629106501E-03-.831854610934E-03-.494777522411E-03-.200000995553E-03
-.299823411838E-03-.474900353869E-03-.280489877084E-030.129638688882E-01
0.539434622653E-020.205296777902E-020.243910650921E-020.166363742646E-02
0.180302637885E-020.121358668875E-020.139308955039E-020.952344050113E-03
0.187756277678E-030.211915047231E-020.735248592767E-030.259027108540E-03
0.176985867669E-03-.181237032350E-040.192177298944E-050.152022801034E-03
0.106785463300E-030.982930806148E-030.470204766668E-03-.205511398318E-03
-.164343854192E-040.259334196743E-010.276947743940E-020.107834602057E-02
-.395300455514E-02-.274022194112E-02-.352055944939E-02-.256600858483E-02
-.240226606472E-02-.166917530659E-020.768520740732E-03-.175365445902E-03
0.852658543388E-040.151730516985E-020.103109698097E-020.214699801009E-03
0.763536396552E-050.888026344031E-030.596863909237E-03-.478477404689E-03
-.181320263088E-03-.682555703556E-04-.304428069071E-04-.461224941925E-04
-.221105410220E-040.200870037532E-04-.437662989517E-04-.252753482178E-05
-.172741083904E-05-.135669308476E-03-.519195010356E-040.563018199451E-04
0.352405920409E-04-.563073017454E-04-.352439821402E-04
* ORBITAL    1   33
0.115263922861E-040.612417361028E-040.200528896481E-040.129517112498E-03
0.917618139311E-04-.364144576437E-08-.227426126672E-080.811509766356E-04
0.592338494580E-04-.393265086439E-05-.237251150309E-04-.146072078824E-04
-.238280959789E-04-.201891786302E-040.203511239820E-080.187101319958E-08
-.204022162638E-04-.157741022978E-040.232890114715E-040.107643091652E-03
0.252819039323E-040.162886356269E-030.869904402340E-040.150947422024E-07
0.865245592589E-08-.109107335119E-03-.768797186550E-04-.172872274427E-04
-.107049238912E-03-.417138464611E-040.104581766659E-030.716338630528E-04
0.281771945287E-080.192282409352E-080.568781855212E-040.385803467617E-04
0.309857824167E-050.121551750645E-040.256455451198E-05-.494780196415E-05
-.200638613141E-050.308179647046E-100.289951062727E-10-.299460278179E-05
-.117611523582E-05-.130042849112E-04-.666115020224E-04-.227472092418E-04
0.136800058787E-030.922640431508E-04-.121954761949E-07-.812695243240E-08
-.662465836673E-04-.445893616603E-040.144966742366E-040.715418139593E-04
0.227864573802E-040.145719545167E-040.746650469321E-050.807855159092E-09
0.282985642585E-09-.111196465747E-04-.632830796447E-050.111810770121E-03
0.833135842111E-040.179729372077E-06-.337790617836E-070.877089785713E-06
0.240042162370E-050.165942200516E-040.869461001737E-040.431503212225E-04
0.435023513383E-040.288379953688E-04-.104290248301E-03-.717640563303E-04
-.113242086068E-04-.348895509714E-05-.249907288761E-05-.192861016292E-04
-.118165859859E-03-.473282540889E-03-.490978447054E-040.290476698357E-05
0.541220628406E-040.222012733073E-030.528118480947E-04-.305922192271E-05
-.613248360365E-04-.285165569211E-03-.757403578790E-040.246116865258E-05
0.459840821501E-040.188079425939E-030.436535375069E-040.214047059438E-04
0.343746156884E-040.264533081488E-040.390942923349E-04-.554182327165E-05
-.496709240062E-05-.276125689447E-04-.361775534433E-04-.398905005648E-05
0.357864092813E-05-.724270842133E-06-.809726744596E-05-.444520101224E-05
-.369551391972E-050.661406332700E-050.968059193932E-05-.251101133600E-05
0.227477648655E-060.131995982433E-040.160487224537E-04-.642892044382E-04
-.563174422682E-040.164199950760E-050.189505619429E-050.137035968185E-04
0.108318843224E-040.436682292723E-050.250591464795E-040.110160294643E-04
-.223846540639E-050.263116015010E-06-.143714910044E-04-.113844099972E-04
0.110413313439E-050.174748950709E-05-.515917567155E-03-.325513987064E-02
-.127002049617E-020.150090889161E-020.103045568632E-020.451905340559E-03
0.305503928408E-030.998474936081E-030.688645824206E-03-.704501732677E+00
0.132336725388E-010.601885928078E-02-.149899857052E-02-.899010512325E-03
-.379341557834E-02-.264568824399E-02-.898237264755E-03-.537201716954E-03
-.842588722432E-05-.476097501702E-04-.189386352776E-040.708319219707E-05
0.390835103855E-050.902462796360E-040.804519371269E-04-.305135468194E-04
-.286424751176E-040.513641783238E-05-.571712404028E-05-.281346339585E-04
0.110759751685E-030.984662434574E-04-.139779246458E-03-.127326639558E-03
0.107357484046E-030.999103119593E-040.115873903114E-040.625182633721E-04
0.225890908410E-04-.167158559494E-04-.113996590748E-04-.106819878603E-03
-.733909738054E-040.175434214633E-05-.143121178321E-070.747057621107E-05
0.526239902976E-040.296273792526E-04-.104465461631E-050.454055329690E-05
-.461770699570E-04-.390998940236E-04-.297398765004E-04-.218857596137E-04
0.714672822907E-050.435760274879E-040.212538933520E-04-.576123702362E-05
-.447036482443E-05-.157745475695E-04-.121451479308E-040.560157660387E-05
0.853579913127E-05-.260213503618E-04-.139028845300E-03-.763594795777E-04
-.187534603475E-03-.127878068550E-030.979911172325E-040.925643659955E-04
-.131541649636E-03-.955853278192E-04-.353132027621E-04-.781499827838E-04
-.258890371364E-040.205754785141E-040.786688494488E-050.125112484301E-03
0.852045165765E-04-.280880836396E-04-.194526486714E-04-.486561507989E-06
-.360243875030E-05-.175068044881E-050.807059871750E-050.620531955268E-05
-.827738040450E-05-.552007687587E-05-.611447339559E-05-.421347561363E-05
-.151885808216E-04-.656946145002E-04-.212922299850E-040.254213745184E-04
0.152875945842E-040.359031023024E-040.229423983590E-04-.102695695725E-04
-.646854798238E-050.344214068037E-050.182228070497E-040.605312727371E-05
-.283413564916E-05-.120862842837E-05-.167904360744E-04-.106169155816E-04
0.238660738664E-050.145121696611E-050.129771083038E-040.809483993156E-04
0.281675699335E-04-.348989891969E-04-.227651252461E-040.527062887940E-04
0.342978763501E-040.252668581458E-040.148017411004E-04-.671298658595E-06
-.164393519147E-05-.600271483890E-06-.107882106249E-04-.851853057436E-05
-.295950126062E-04-.197119653587E-040.660016416240E-050.546443762403E-05
0.944717187708E-060.504601494960E-06-.158779062213E-04-.788570006427E-05
0.151897262968E-040.111282318447E-04-.938308810912E-05-.247999539591E-05
0.921900710833E-06-.164755990342E-05-.346145837682E-050.594543985661E-05
0.532298525714E-050.119999223850E-040.806941403932E-050.371015548024E-05
0.341234853147E-05-.235185912038E-05-.221850960466E-04-.110059312908E-04
-.683408961873E-05-.212409884180E-050.141116923003E-040.901159622368E-05
-.343512356780E-05-.130255886095E-05-.110887643588E-04-.410487740241E-05
-.952587020650E-060.134266630574E-050.982410889419E-040.501866507043E-04
-.749149018380E-05-.370665137840E-04-.119903762176E-04-.295502880045E-05
-.123223988396E-050.463470853574E-040.301684454366E-040.486688541408E-05
0.237859345765E-05-.206446676823E-04-.688839383913E-05-.198702213778E-03
-.251810281722E-030.133507064637E-030.157444245209E-020.449573031761E-03
0.860112251908E-030.511585941211E-03-.193064156612E-03-.294637065708E-03
0.491709008282E-030.290461789754E-03-.129811510892E-01-.547663457501E-02
-.207816308616E-02-.245764100837E-02-.167469649953E-020.178786249661E-02
0.120136123322E-02-.140468949579E-02-.959545798930E-03-.182988983662E-03
-.203893380726E-02-.697177689084E-03-.299663197327E-03-.206186745162E-03
-.139185169969E-03-.777867317701E-04-.176405061290E-03-.124294442781E-03
-.972422956885E-03-.470093585871E-030.692948766869E-04-.451454346299E-04
-.259674060560E-01-.300513815865E-02-.116474950887E-020.405000154664E-02
0.280598381282E-02-.326260393017E-02-.239380089685E-020.245849743411E-02
0.170720599718E-02-.736967889434E-030.557584481857E-030.593535848299E-04
-.141230002854E-02-.958307567911E-030.413436838092E-030.150470445330E-03
-.826533216999E-03-.553051810320E-030.420756644124E-030.147432139080E-03
0.621815482173E-040.280641516708E-040.452079275112E-040.218124128743E-04
-.772413212337E-050.467718299065E-04-.463059436310E-060.470004595953E-06
0.157279634621E-030.601372418692E-040.165929905938E-040.869394761358E-04
0.431466787917E-040.434973103978E-040.288345857697E-040.104279638393E-03
0.717566770409E-04-.113230659843E-04-.348856064901E-05-.249879425253E-05
-.192839453570E-04-.118152574072E-03-.473230762981E-03-.490927806697E-04
0.290436354165E-050.541146476096E-040.221983045957E-030.528050930359E-04
0.305893731148E-050.613189607239E-040.285136173738E-030.757318761373E-04
0.246090183925E-050.459791206120E-040.188060362010E-030.436496476290E-04
-.214030778270E-04-.343719289580E-04-.264516309258E-04-.390915641445E-04
-.554164698775E-05-.496726509095E-05-.276103908986E-04-.361744754732E-04
-.398888099304E-050.357823484699E-050.724359404486E-060.809604130541E-05
0.444466777212E-05-.369488664732E-050.661316602535E-050.967991771282E-05
-.251092696670E-050.227454148391E-060.131982805431E-040.160471274028E-04
-.642827976660E-04-.563118333026E-04-.164134348712E-05-.189446836067E-05
0.137028001497E-040.108314175345E-040.436662785571E-050.250581924098E-04
0.110157707462E-04-.224038973407E-050.261377044508E-060.143708989623E-04
0.113838506992E-040.110208423864E-050.174565212820E-05-.515864235793E-03
-.325480191879E-02-.126988841357E-020.150074925613E-020.103034650937E-02
-.451852135640E-03-.305468266831E-030.998368544614E-030.688572605516E-03
-.704427389029E+000.132322706500E-010.601822219317E-02-.149884991274E-02
-.898922029554E-030.379301508113E-020.264540865576E-02-.898147820206E-03
-.537148583689E-03-.842459454077E-05-.476029156666E-04-.189362303290E-04
0.707862524890E-050.390470374469E-05-.902382146683E-04-.804443371764E-04
-.305071979864E-04-.286367263143E-040.513572851980E-05-.571732237495E-05
-.281320211083E-040.110747839666E-030.984555538469E-040.139763235734E-03
0.127311920966E-030.107346000237E-030.998997554601E-040.115840511992E-04
0.625016151571E-040.225835967941E-04-.167135790766E-04-.113974760864E-04
0.106805802265E-030.733812647127E-040.175347332824E-05-.151622254764E-07
0.746975172799E-050.526181197552E-040.296240268349E-04-.104403126064E-05
0.454062995293E-050.461715549748E-040.390952168686E-04-.297366685852E-04
-.218833973995E-040.714591821639E-050.435711090793E-040.212515105238E-04
-.576059328151E-05-.446986001408E-050.157725905197E-040.121436333837E-04
0.560102521796E-050.853491831447E-05-.260182281546E-04-.139012200714E-03
-.763507084606E-04-.187514392841E-03-.127864150998E-03-.979799267389E-04
-.925540353034E-04-.131527392121E-03-.955748853434E-04-.353100763365E-04
-.781401134489E-04-.258857162736E-040.205752312512E-040.786729312148E-05
-.125099258499E-03-.851954825844E-04-.280860749646E-04-.194511874764E-04
-.486252760786E-06-.360073547944E-05-.175006163828E-050.806952702290E-05
0.620451994521E-050.827669617446E-050.551958768205E-05-.611365845323E-05
-.421292038755E-05-.151873549229E-04-.656890132123E-04-.212903499445E-04
0.254181520821E-040.152855927471E-04-.358996051909E-04-.229400766942E-04
-.102682327827E-04-.646767328045E-050.344146766855E-050.182193644778E-04
0.605200781814E-05-.283300659675E-05-.120800589388E-050.167886448807E-04
0.106158520363E-040.238580088731E-050.145072780223E-050.129751966827E-04
0.809381126349E-040.281641066256E-04-.348977651177E-04-.227645140567E-04
-.526974175683E-04-.342919293662E-040.252655092764E-040.148010754257E-04
-.670722891314E-06-.164089475055E-05-.599181914436E-06-.107886023148E-04
-.851864620110E-050.295896265096E-040.197083741410E-040.660051497726E-05
0.546454380504E-050.944592344103E-060.504577368958E-06-.158762384438E-04
-.788486016014E-050.151840659318E-040.111252091458E-04-.938009789850E-05
-.247887649607E-050.921800417462E-06-.164805273202E-05-.346161215871E-05
0.594568370664E-050.532307063271E-05-.119998074471E-04-.806935340878E-05
0.371028651454E-050.341239046410E-05-.235093715350E-05-.221802890994E-04
-.110043181360E-04-.683479022147E-05-.212441804481E-05-.141112572038E-04
-.901149179275E-05-.343551431566E-05-.130272034378E-05-.110885631916E-04
-.410480717477E-05-.953991209332E-060.134199735489E-050.982287754951E-04
0.501806064894E-04-.749015277482E-05-.370595485652E-04-.119879317317E-04
-.295265911607E-05-.123106160016E-05-.463413829512E-04-.301647568035E-04
0.486515733484E-050.237769703515E-05-.206418313236E-04-.688736893769E-05
-.198678482107E-03-.251783167886E-030.133494043593E-030.157427924486E-02
0.449526186690E-030.860024887050E-030.511534008425E-030.193043232429E-03
0.294605576185E-030.491659154156E-030.290432370889E-03-.129797829850E-01
-.547606570277E-02-.207794660647E-02-.245738400434E-02-.167452120684E-02
-.178767282067E-02-.120123357115E-02-.140454272487E-02-.959445467118E-03
-.182969240084E-03-.203871035666E-02-.697100162693E-03-.299635705466E-03
-.206167975652E-030.139183490434E-030.777870749516E-04-.176388948948E-03
-.124283137069E-03-.972319670998E-03-.470044108263E-030.692731364428E-04
-.451471861295E-04-.259646694723E-01-.300484730853E-02-.116463624566E-02
0.404958381009E-020.280569423857E-020.326223303536E-020.239353052799E-02
0.245824353455E-020.170702957936E-02-.736886773474E-030.557565484695E-03
0.593623834688E-04-.141213973991E-02-.958198632091E-03-.413413963330E-03
-.150469488155E-03-.826439379992E-03-.552988730010E-030.420705935568E-03
0.147412905545E-030.621743108830E-040.280609242415E-040.452029762008E-04
0.218100411642E-04-.772204772330E-050.467671608877E-04-.463352988056E-06
0.469814643958E-060.157265602071E-030.601318720958E-040.519877780494E-04
0.321635943369E-040.519818318608E-040.321598716688E-04
* ORBITAL    1   34
0.119416217432E-080.587425865252E-080.182074925265E-08-.604914632080E-09
0.444791351610E-09-.372634489575E-03-.220558282470E-03-.140188286648E-08
-.961715421666E-09-.444171821949E-09-.302222774602E-08-.182125696333E-08
0.347222635259E-090.380481249950E-09-.183784097485E-04-.201785073177E-04
-.125549323535E-08-.101582613165E-080.539083384327E-090.287629237924E-08
0.791213071707E-09-.349167537283E-08-.262891669761E-080.867465207276E-04
0.544408243476E-040.222937640525E-080.174320317107E-08-.741726736156E-09
-.396674366787E-08-.146549661338E-080.127129752181E-100.566299149074E-10
0.338863568927E-030.227804805812E-030.631147684314E-090.378856127102E-09
0.332928405066E-090.162680915913E-080.510860507205E-09-.256820794485E-09
-.100801423095E-09-.346124010468E-04-.172048945956E-04-.238263082881E-09
-.127811033703E-09-.963308106169E-09-.547744366836E-08-.206240826237E-08
-.223617535246E-08-.157543026425E-08-.533895827296E-04-.354171959061E-04
0.104527927720E-080.722700248361E-090.273159663115E-090.123813100124E-08
0.348700154192E-090.458032371933E-090.241223303898E-09-.232349617164E-05
-.359547103111E-06-.285637322690E-09-.145285478235E-090.191438179530E-08
0.181426534900E-08-.416052136712E-100.364624177703E-100.831468299512E-10
0.436234512992E-10-.646755290503E-030.267987918732E-020.107855177070E-02
0.161218288802E-020.119650008962E-020.588006267295E-030.375589916617E-03
-.102345782297E-02-.765718420533E-030.257695412027E-050.199371110392E-04
0.125225222068E-030.556674875813E-030.828285731359E-040.379818693590E-05
0.758761638005E-040.351492839891E-030.944099412891E-040.303870393007E-05
0.655189816558E-040.359106376631E-030.112850763017E-03-.439505139335E-06
-.132344564164E-04-.915679019847E-04-.336364050586E-040.138835389618E-04
0.289883441115E-04-.855797130850E-05-.189936753190E-04-.698927216156E-06
-.517153278563E-050.846966510206E-050.604556435688E-05-.330994144654E-05
-.924540153520E-05-.376063734190E-05-.965617834580E-050.358646097556E-05
0.646594266287E-050.311764148879E-05-.824652899952E-05-.655780455318E-06
0.134741710741E-040.565456368924E-040.403202550877E-04-.752447317709E-04
-.278341804668E-040.168086112979E-030.198264369794E-030.277387026353E-04
[truncated: 7,564,200 more chars]
