# Supplementary material for: In Search of the Reason for the Breathing Effect of MIL53 Metal-Organic Framework: An ab Initio Multiconfigurational Study
Source: Front Chem. 2017 Dec 5;5:111. doi: 10.3389/fchem.2017.00111 (PMC5723392; doi:10.3389/fchem.2017.00111)
Supplement: Supplementary file 2 [file DataSheet2.ZIP › Attached_files/bending_potentials/MIL53as_beta.molden]

[MOLDEN FORMAT]
    [N_GEO]
        10
[GEOCONV]
energy
1
1
1
1
1
1
1
1
1
1
max-force
1
1
1
1
1
1
1
1
1
1
rms-force
1
1
1
1
1
1
1
1
1
1
[GEOMETRIES] (XYZ)
99

C -2.7592372132011227 3.175237850427948e-14 1.8078768703902452
O 0.0 0.0 0.0
C -3.0512688629591977 -2.6156738566031166e-14 -1.471666467773111
C -3.611252882341943 4.241051954068098e-14 3.07194291632558
C -5.170914193531267 2.2382096176443156e-13 5.385884992791733
C -4.092247162611479 -4.203292781817091e-14 -2.3912126823651203
C -6.2697257671370465 0.00011449571970412187 -4.136336007224592
H 0.8900002305607289 0.0 0.0
H -5.7801354306560935 1.7041923427996153e-13 6.28973677416658
H -7.120273813144641 0.0001592190578993402 -4.818001136294783
C 0.39545710618941776 3.410999999999995 2.1833918441570312
Cr -0.9505335914567309 1.7055000000000107 0.0
O 0.0762045775131085 2.2989999999999986 1.5818363026218007
O -2.3597335242867827 1.091500000000027 1.2151659986816974
C 0.8581700295712369 3.4109999999999903 -1.8078768604159414
C 2.0513179257732777 4.570699999999978 -3.4474128753995004
O -2.519854076699156 1.1119999999999812 -1.0457679081313973
O 0.4586663506312004 2.3194999999999943 -1.215165987990969
C -4.636616928160765 1.1733999999999507 -2.827493910051805
O -1.901067172939158 3.411000000000022 -1.164067908044548e-16
O 0.07620457751313581 4.522999999999999 1.5818363026218003
O 0.45866635063122563 4.502499999999995 -1.2151659879909693
C 1.110228819379165 3.415687999999987 3.530210901966833
C 2.091333912714542 4.624006999999256 5.3788717629421
C 1.4372637955905632 4.624008000000222 4.146430572863217
C 2.4183682481159425 3.4156879999978846 5.995091764327097
C 1.4372631587537021 2.2073669999997465 4.146430910839543
C 2.091333275875634 2.207366999999364 5.378872100913933
H 2.3461444881318108 5.5654739999982255 5.859001719510102
H 1.1824539162580439 5.56547400000002 3.6663012303252067
H 1.1824524115653565 1.2659009999989066 3.6663006306087382
H 2.3461427760975866 1.2658999999979152 5.85900122982486
C -4.780998659311063 1.2083200000002599 4.807399295295656
C -4.001168771553891 1.2083200000000478 3.650429396240337
H -5.084802665012618 2.149787000000676 5.2581285800076625
H -3.697364497746663 2.1497870000001456 3.1996999130276236
H -4.212965891499335 2.1148668304926943 -2.486945370399545
C -5.7246909698789565 1.173485441532011 -3.7008083748099807
H -6.1483046108974335 2.1149743987436933 -4.041342270339097
H 1.7475141999994162 5.512166999999981 -2.9966840444904568
C 3.2210634797904523 3.362379999999983 -5.182869394188155
C 2.8311488945192016 4.57069999999997 -4.604383705563066
C 2.831148341755041 2.154059999999933 -4.604384078141489
H 3.1349524891823695 5.512166999999923 -5.055112624844428
H 3.1349519364181937 1.2125929999999019 -5.055112997422699
C 1.661402951164434 3.3623799999999813 -2.868927438741525
C 2.0513179257732537 2.154059999999977 -3.447412875399498
H 1.7475141999993733 1.212592999999981 -2.9966840444904532
H -1.6707183048289032 4.270673670165029 -1.2302922515086708e-17
H 0.3581558171263133 5.179015000000022 2.113106427044227
H 0.7835762580556163 5.176419999999991 -1.6972081939600758
H 2.9293426044464996 3.415689999995654 6.957902673016415
H 3.83028441164615 3.3623800000001234 -6.086721776997335
C 0.3954575539689928 -3.411000249562896 2.183391373175648
Cr -0.9505335914567309 -1.7055000000000107 -2.088635115945824e-16
O 0.07620490192304186 -2.2990001808047706 1.581836024216381
O -2.359733275075148 -1.0915001388942107 1.2151663578671459
C 0.8581696588038237 -3.410999793358605 -1.807877426292423
C 2.051317457520967 -4.570699999999695 -3.447413191014193
O -2.5198540766991515 -1.112000000000019 -1.0457679081313636
O 0.4586661014195669 -2.3194998611058106 -1.2151663471764211
C -4.63728234351678 -1.173370945792728 -2.82674062225081
O -1.90106718054952 -3.410999995758506 -4.1772702266972897e-16
O 0.07620490192304197 -4.523000180804756 1.5818357700119186
O 0.45866610141956676 -4.502499861105797 -1.2151665966945622
C 1.1102270191699257 -3.4156880000025627 3.5302118573702534
C 2.091331475669785 -4.624006999993949 5.378873056322468
C 1.4372592191075388 -4.624007999998015 4.146433001668923
C 2.4183664479060587 -3.415687999991108 5.995092719729302
C 1.4372619953797443 -2.2073670000000583 4.146431528263026
C 2.0913321125016764 -2.207366999994057 5.378872718337415
H 2.3461432218446014 -5.56547399999139 5.859002391556933
H 1.1824490509224845 -5.565473999999975 3.6663038124324556
H 1.1824517443830271 -1.2659010000009814 3.6663009846943995
H 2.3461421089154393 -1.265899999990419 5.859001583909588
C -4.780998777841367 -1.2083199999999454 4.807399215402954
C -4.001168890084195 -1.2083199999999532 3.650429316347636
H -5.084802875896323 -2.1497870000002757 5.258128437866379
H -3.697364708630292 -2.1497870000000585 3.199699770886229
H -4.213669132166884 -2.1148599024215917 -2.4862061990901485
C -5.726021504052708 -1.1733136979405563 -3.699302171094657
H -6.150702687270086 -2.11475805029295 -4.038627577537468
H 1.7475137317470868 -5.512166999999691 -2.9966843601051467
C 3.2210630115382703 -3.3623800000000132 -5.182869709803006
C 2.8311478735027538 -4.570699999999956 -4.604384393756185
C 2.8311480417760686 -2.154059999999963 -4.604384280335568
H 3.1349514681658928 -5.512167000000001 -5.055113313037374
H 3.1349517675499157 -1.2125929999999319 -5.055113111244562
C 1.661402482912251 -3.362380000000012 -2.868927754356376
C 2.0513176257942813 -2.1540600000000074 -3.4474130775935765
H 1.7475140311310957 -1.2125930000000111 -2.996684158312317
H -1.670718316575642 -4.270673666784019 -2.0642464093752204e-05
H 0.35815625049142447 -5.179015241529249 2.11310576162764
H 0.7835759099846017 -5.176419806008086 -1.6972089463270505
H 2.929340804235563 -3.4156899999865815 6.957903628419178
H 3.830284243767247 -3.3623800000000883 -6.086721890152405
H -2.791067176295793 3.4110000000000325 -2.254003563396384e-16
H -2.791067183906135 -3.410999991787128 1.8662279346742243e-07
X -0.9505335914567505 0.0 0.0
99

C -2.7592372132011227 3.175237850427948e-14 1.8078768703902452
O 0.0 0.0 0.0
C -2.915010746946223 -2.927765247339194e-14 -1.6491574754589793
C -3.611252882341943 4.241051954068098e-14 3.07194291632558
C -5.170914193531267 2.2382096176443156e-13 5.385884992791733
C -3.8718840765648217 -4.637508705261935e-14 -2.6559317759762626
C -5.8889791980370125 0.00011449571969768257 -4.584194144812067
H 0.8900002305607289 0.0 0.0
H -5.7801354306560935 1.7041923427996153e-13 6.28973677416658
H -6.67687962131278 0.00015921905789217927 -5.337395478958179
C 0.39545710618941776 3.410999999999995 2.1833918441570312
Cr -0.9505335914567309 1.7055000000000107 0.0
O 0.0762045775131085 2.2989999999999986 1.5818363026218007
O -2.3597335242867827 1.091500000000027 1.2151659986816974
C 0.8581700295712369 3.4109999999999903 -1.8078768604159414
C 2.0513179257732777 4.570699999999978 -3.4474128753995004
O -2.4227376596871433 1.1119999999999788 -1.1785637380154124
O 0.4586663506312004 2.3194999999999943 -1.215165987990969
C -4.376157936360574 1.1733999999999456 -3.1379977731205146
O -1.901067172939158 3.411000000000022 -1.164067908044548e-16
O 0.07620457751313581 4.522999999999999 1.5818363026218003
O 0.45866635063122563 4.502499999999995 -1.2151659879909693
C 1.110228819379165 3.415687999999987 3.530210901966833
C 2.091333912714542 4.624006999999256 5.3788717629421
C 1.4372637955905632 4.624008000000222 4.146430572863217
C 2.4183682481159425 3.4156879999978846 5.995091764327097
C 1.4372631587537021 2.2073669999997465 4.146430910839543
C 2.091333275875634 2.207366999999364 5.378872100913933
H 2.3461444881318108 5.5654739999982255 5.859001719510102
H 1.1824539162580439 5.56547400000002 3.6663012303252067
H 1.1824524115653565 1.2659009999989066 3.6663006306087382
H 2.3461427760975866 1.2658999999979152 5.85900122982486
C -4.780998659311063 1.2083200000002599 4.807399295295656
C -4.001168771553891 1.2083200000000478 3.650429396240337
H -5.084802665012618 2.149787000000676 5.2581285800076625
H -3.697364497746663 2.1497870000001456 3.1996999130276236
H -3.9837997807124093 2.11486683049269 -2.761821502710007
C -5.383977157023219 1.1734854415320048 -4.102820913949834
H -5.776299335649572 2.1149743987436866 -4.478979336717476
H 1.7475141999994162 5.512166999999981 -2.9966840444904568
C 3.2210634797904523 3.362379999999983 -5.182869394188155
C 2.8311488945192016 4.57069999999997 -4.604383705563066
C 2.831148341755041 2.154059999999933 -4.604384078141489
H 3.1349524891823695 5.512166999999923 -5.055112624844428
H 3.1349519364181937 1.2125929999999019 -5.055112997422699
C 1.661402951164434 3.3623799999999813 -2.868927438741525
C 2.0513179257732537 2.154059999999977 -3.447412875399498
H 1.7475141999993733 1.212592999999981 -2.9966840444904532
H -1.6707183048289032 4.270673670165029 -1.2302922515086708e-17
H 0.3581558171263133 5.179015000000022 2.113106427044227
H 0.7835762580556163 5.176419999999991 -1.6972081939600758
H 2.9293426044464996 3.415689999995654 6.957902673016415
H 3.83028441164615 3.3623800000001234 -6.086721776997335
C 0.3954575539689928 -3.411000249562896 2.183391373175648
Cr -0.9505335914567309 -1.7055000000000107 -2.088635115945824e-16
O 0.07620490192304186 -2.2990001808047706 1.581836024216381
O -2.359733275075148 -1.0915001388942107 1.2151663578671459
C 0.8581696588038237 -3.410999793358605 -1.807877426292423
C 2.051317457520967 -4.570699999999695 -3.447413191014193
O -2.422737659687141 -1.1120000000000212 -1.1785637380153755
O 0.4586661014195669 -2.3194998611058106 -1.2151663471764211
C -4.376886472968063 -1.1733709457927326 -3.137305346576612
O -1.90106718054952 -3.410999995758506 -4.1772702266972897e-16
O 0.07620490192304197 -4.523000180804756 1.5818357700119186
O 0.45866610141956676 -4.502499861105797 -1.2151665966945622
C 1.1102270191699257 -3.4156880000025627 3.5302118573702534
C 2.091331475669785 -4.624006999993949 5.378873056322468
C 1.4372592191075388 -4.624007999998015 4.146433001668923
C 2.4183664479060587 -3.415687999991108 5.995092719729302
C 1.4372619953797443 -2.2073670000000583 4.146431528263026
C 2.0913321125016764 -2.207366999994057 5.378872718337415
H 2.3461432218446014 -5.56547399999139 5.859002391556933
H 1.1824490509224845 -5.565473999999975 3.6663038124324556
H 1.1824517443830271 -1.2659010000009814 3.6663009846943995
H 2.3461421089154393 -1.265899999990419 5.859001583909588
C -4.780998777841367 -1.2083199999999454 4.807399215402954
C -4.001168890084195 -1.2083199999999532 3.650429316347636
H -5.084802875896323 -2.1497870000002757 5.258128437866379
H -3.697364708630292 -2.1497870000000585 3.199699770886229
H -3.984564768361391 -2.114859902421596 -2.7611464356333077
C -5.3854339024162785 -1.173313697940562 -4.101436405488545
H -5.778924887685085 -2.1147580502929557 -4.476483980268963
H 1.7475137317470868 -5.512166999999691 -2.9966843601051467
C 3.2210630115382703 -3.3623800000000132 -5.182869709803006
C 2.8311478735027538 -4.570699999999956 -4.604384393756185
C 2.8311480417760686 -2.154059999999963 -4.604384280335568
H 3.1349514681658928 -5.512167000000001 -5.055113313037374
H 3.1349517675499157 -1.2125929999999319 -5.055113111244562
C 1.661402482912251 -3.362380000000012 -2.868927754356376
C 2.0513176257942813 -2.1540600000000074 -3.4474130775935765
H 1.7475140311310957 -1.2125930000000111 -2.996684158312317
H -1.670718316575642 -4.270673666784019 -2.0642464093752204e-05
H 0.35815625049142447 -5.179015241529249 2.11310576162764
H 0.7835759099846017 -5.176419806008086 -1.6972089463270505
H 2.929340804235563 -3.4156899999865815 6.957903628419178
H 3.830284243767247 -3.3623800000000883 -6.086721890152405
H -2.791067176295793 3.4110000000000325 -2.254003563396384e-16
H -2.791067183906135 -3.410999991787128 1.8662279346742243e-07
X -0.9505335914567505 0.0 0.0
99

C -2.7592372132011227 3.175237850427948e-14 1.8078768703902452
O 0.0 0.0 0.0
C -2.7638017735962377 -3.2175745767100276e-14 -1.8140973989680944
C -3.611252882341943 4.241051954068098e-14 3.07194291632558
C -5.170914193531267 2.2382096176443156e-13 5.385884992791733
C -3.629287749366844 -5.1493626395578e-14 -2.9004376250767705
C -5.470648075955926 0.00011449571968702443 -4.997163796945414
H 0.8900002305607289 0.0 0.0
H -5.7801354306560935 1.7041923427996153e-13 6.28973677416658
H -6.189904478531457 0.00015921905787957824 -5.816169019219192
C 0.39545710618941776 3.410999999999995 2.1833918441570312
Cr -0.9505335914567309 1.7055000000000107 0.0
O 0.0762045775131085 2.2989999999999986 1.5818363026218007
O -2.3597335242867827 1.091500000000027 1.2151659986816974
C 0.8581700295712369 3.4109999999999903 -1.8078768604159414
C 2.0513179257732777 4.570699999999978 -3.4474128753995004
O -2.314416880774778 1.111999999999977 -1.302389986216888
O 0.4586663506312004 2.3194999999999943 -1.215165987990969
C -4.089627874847136 1.1733999999999396 -3.424619578360913
O -1.901067172939158 3.411000000000022 -1.164067908044548e-16
O 0.07620457751313581 4.522999999999999 1.5818363026218003
O 0.45866635063122563 4.502499999999995 -1.2151659879909693
C 1.110228819379165 3.415687999999987 3.530210901966833
C 2.091333912714542 4.624006999999256 5.3788717629421
C 1.4372637955905632 4.624008000000222 4.146430572863217
C 2.4183682481159425 3.4156879999978846 5.995091764327097
C 1.4372631587537021 2.2073669999997465 4.146430910839543
C 2.091333275875634 2.207366999999364 5.378872100913933
H 2.3461444881318108 5.5654739999982255 5.859001719510102
H 1.1824539162580439 5.56547400000002 3.6663012303252067
H 1.1824524115653565 1.2659009999989066 3.6663006306087382
H 2.3461427760975866 1.2658999999979152 5.85900122982486
C -4.780998659311063 1.2083200000002599 4.807399295295656
C -4.001168771553891 1.2083200000000478 3.650429396240337
H -5.084802665012618 2.149787000000676 5.2581285800076625
H -3.697364497746663 2.1497870000001456 3.1996999130276236
H -3.7315486826890503 2.1148668304926845 -3.015678505751422
C -5.009522161647113 1.1734854415319955 -4.473608508583525
H -5.367567069211389 2.1149743987436764 -4.882528665861762
H 1.7475141999994162 5.512166999999981 -2.9966840444904568
C 3.2210634797904523 3.362379999999983 -5.182869394188155
C 2.8311488945192016 4.57069999999997 -4.604383705563066
C 2.831148341755041 2.154059999999933 -4.604384078141489
H 3.1349524891823695 5.512166999999923 -5.055112624844428
H 3.1349519364181937 1.2125929999999019 -5.055112997422699
C 1.661402951164434 3.3623799999999813 -2.868927438741525
C 2.0513179257732537 2.154059999999977 -3.447412875399498
H 1.7475141999993733 1.212592999999981 -2.9966840444904532
H -1.6707183048289032 4.270673670165029 -1.2302922515086708e-17
H 0.3581558171263133 5.179015000000022 2.113106427044227
H 0.7835762580556163 5.176419999999991 -1.6972081939600758
H 2.9293426044464996 3.415689999995654 6.957902673016415
H 3.83028441164615 3.3623800000001234 -6.086721776997335
C 0.3954575539689928 -3.411000249562896 2.183391373175648
Cr -0.9505335914567309 -1.7055000000000107 -2.088635115945824e-16
O 0.07620490192304186 -2.2990001808047706 1.581836024216381
O -2.359733275075148 -1.0915001388942107 1.2151663578671459
C 0.8581696588038237 -3.410999793358605 -1.807877426292423
C 2.051317457520967 -4.570699999999695 -3.447413191014193
O -2.314416880774777 -1.1120000000000232 -1.302389986216848
O 0.4586661014195669 -2.3194998611058106 -1.2151663471764211
C -4.090413988102612 -1.173370945792739 -3.4239932828582007
O -1.90106718054952 -3.410999995758506 -4.1772702266972897e-16
O 0.07620490192304197 -4.523000180804756 1.5818357700119186
O 0.45866610141956676 -4.502499861105797 -1.2151665966945622
C 1.1102270191699257 -3.4156880000025627 3.5302118573702534
C 2.091331475669785 -4.624006999993949 5.378873056322468
C 1.4372592191075388 -4.624007999998015 4.146433001668923
C 2.4183664479060587 -3.415687999991108 5.995092719729302
C 1.4372619953797443 -2.2073670000000583 4.146431528263026
C 2.0913321125016764 -2.207366999994057 5.378872718337415
H 2.3461432218446014 -5.56547399999139 5.859002391556933
H 1.1824490509224845 -5.565473999999975 3.6663038124324556
H 1.1824517443830271 -1.2659010000009814 3.6663009846943995
H 2.3461421089154393 -1.265899999990419 5.859001583909588
C -4.780998777841367 -1.2083199999999454 4.807399215402954
C -4.001168890084195 -1.2083199999999532 3.650429316347636
H -5.084802875896323 -2.1497870000002757 5.258128437866379
H -3.697364708630292 -2.1497870000000585 3.199699770886229
H -3.732369595301542 -2.114859902421602 -3.0150726805754933
C -5.0110940315474295 -1.1733136979405714 -4.472356232321649
H -5.370400114873417 -2.1147580502929664 -4.880271636935678
H 1.7475137317470868 -5.512166999999691 -2.9966843601051467
C 3.2210630115382703 -3.3623800000000132 -5.182869709803006
C 2.8311478735027538 -4.570699999999956 -4.604384393756185
C 2.8311480417760686 -2.154059999999963 -4.604384280335568
H 3.1349514681658928 -5.512167000000001 -5.055113313037374
H 3.1349517675499157 -1.2125929999999319 -5.055113111244562
C 1.661402482912251 -3.362380000000012 -2.868927754356376
C 2.0513176257942813 -2.1540600000000074 -3.4474130775935765
H 1.7475140311310957 -1.2125930000000111 -2.996684158312317
H -1.670718316575642 -4.270673666784019 -2.0642464093752204e-05
H 0.35815625049142447 -5.179015241529249 2.11310576162764
H 0.7835759099846017 -5.176419806008086 -1.6972089463270505
H 2.929340804235563 -3.4156899999865815 6.957903628419178
H 3.830284243767247 -3.3623800000000883 -6.086721890152405
H -2.791067176295793 3.4110000000000325 -2.254003563396384e-16
H -2.791067183906135 -3.410999991787128 1.8662279346742243e-07
X -0.9505335914567505 0.0 0.0
99

C -2.7592372132011227 3.175237850427948e-14 1.8078768703902452
O 0.0 0.0 0.0
C -2.5987927344989052 -3.482896220727453e-14 -1.965230945889105
C -3.611252882341943 4.241051954068098e-14 3.07194291632558
C -5.170914193531267 2.2382096176443156e-13 5.385884992791733
C -3.3663044855511832 -5.5812177372689986e-14 -3.122869392518326
C -5.017916153328044 0.00011449571967969696 -5.372102015214013
H 0.8900002305607289 0.0 0.0
H -5.7801354306560935 1.7041923427996153e-13 6.28973677416658
H -5.663054559680848 0.0001592190578714181 -6.250678001345083
C 0.39545710618941776 3.410999999999995 2.1833918441570312
Cr -0.9505335914567309 1.7055000000000107 0.0
O 0.0762045775131085 2.2989999999999986 1.5818363026218007
O -2.3597335242867827 1.091500000000027 1.2151659986816974
C 0.8581700295712369 3.4109999999999903 -1.8078768604159414
C 2.0513179257732777 4.570699999999978 -3.4474128753995004
O -2.195716126495454 1.1119999999999752 -1.4163042602186788
O 0.4586663506312004 2.3194999999999943 -1.215165987990969
C -3.779207410400142 1.1733999999999345 -3.68517796076815
O -1.901067172939158 3.411000000000022 -1.164067908044548e-16
O 0.07620457751313581 4.522999999999999 1.5818363026218003
O 0.45866635063122563 4.502499999999995 -1.2151659879909693
C 1.110228819379165 3.415687999999987 3.530210901966833
C 2.091333912714542 4.624006999999256 5.3788717629421
C 1.4372637955905632 4.624008000000222 4.146430572863217
C 2.4183682481159425 3.4156879999978846 5.995091764327097
C 1.4372631587537021 2.2073669999997465 4.146430910839543
C 2.091333275875634 2.207366999999364 5.378872100913933
H 2.3461444881318108 5.5654739999982255 5.859001719510102
H 1.1824539162580439 5.56547400000002 3.6663012303252067
H 1.1824524115653565 1.2659009999989066 3.6663006306087382
H 2.3461427760975866 1.2658999999979152 5.85900122982486
C -4.780998659311063 1.2083200000002599 4.807399295295656
C -4.001168771553891 1.2083200000000478 3.650429396240337
H -5.084802665012618 2.149787000000676 5.2581285800076625
H -3.697364497746663 2.1497870000001456 3.1996999130276236
H -3.4581323805985864 2.1148668304926797 -3.2465843744476053
C -4.604175812367542 1.1734854415319893 -4.810349241228227
H -4.925218510929748 2.11497439874367 -5.248919003707432
H 1.7475141999994162 5.512166999999981 -2.9966840444904568
C 3.2210634797904523 3.362379999999983 -5.182869394188155
C 2.8311488945192016 4.57069999999997 -4.604383705563066
C 2.831148341755041 2.154059999999933 -4.604384078141489
H 3.1349524891823695 5.512166999999923 -5.055112624844428
H 3.1349519364181937 1.2125929999999019 -5.055112997422699
C 1.661402951164434 3.3623799999999813 -2.868927438741525
C 2.0513179257732537 2.154059999999977 -3.447412875399498
H 1.7475141999993733 1.212592999999981 -2.9966840444904532
H -1.6707183048289032 4.270673670165029 -1.2302922515086708e-17
H 0.3581558171263133 5.179015000000022 2.113106427044227
H 0.7835762580556163 5.176419999999991 -1.6972081939600758
H 2.9293426044464996 3.415689999995654 6.957902673016415
H 3.83028441164615 3.3623800000001234 -6.086721776997335
C 0.3954575539689928 -3.411000249562896 2.183391373175648
Cr -0.9505335914567309 -1.7055000000000107 -2.088635115945824e-16
O 0.07620490192304186 -2.2990001808047706 1.581836024216381
O -2.359733275075148 -1.0915001388942107 1.2151663578671459
C 0.8581696588038237 -3.410999793358605 -1.807877426292423
C 2.051317457520967 -4.570699999999695 -3.447413191014193
O -2.1957161264954563 -1.112000000000025 -1.4163042602186362
O 0.4586661014195669 -2.3194998611058106 -1.2151663471764211
C -3.780045117507064 -1.1733709457927444 -3.684622562793572
O -1.90106718054952 -3.410999995758506 -4.1772702266972897e-16
O 0.07620490192304197 -4.523000180804756 1.5818357700119186
O 0.45866610141956676 -4.502499861105797 -1.2151665966945622
C 1.1102270191699257 -3.4156880000025627 3.5302118573702534
C 2.091331475669785 -4.624006999993949 5.378873056322468
C 1.4372592191075388 -4.624007999998015 4.146433001668923
C 2.4183664479060587 -3.415687999991108 5.995092719729302
C 1.4372619953797443 -2.2073670000000583 4.146431528263026
C 2.0913321125016764 -2.207366999994057 5.378872718337415
H 2.3461432218446014 -5.56547399999139 5.859002391556933
H 1.1824490509224845 -5.565473999999975 3.6663038124324556
H 1.1824517443830271 -1.2659010000009814 3.6663009846943995
H 2.3461421089154393 -1.265899999990419 5.859001583909588
C -4.780998777841367 -1.2083199999999454 4.807399215402954
C -4.001168890084195 -1.2083199999999532 3.650429316347636
H -5.084802875896323 -2.1497870000002757 5.258128437866379
H -3.697364708630292 -2.1497870000000585 3.199699770886229
H -3.4590029705339287 -2.114859902421606 -3.2460524018678427
C -4.6058508438960555 -1.173313697940578 -4.809238727744263
H -4.928237489030167 -2.1147580502929735 -5.2469174796567355
H 1.7475137317470868 -5.512166999999691 -2.9966843601051467
C 3.2210630115382703 -3.3623800000000132 -5.182869709803006
C 2.8311478735027538 -4.570699999999956 -4.604384393756185
C 2.8311480417760686 -2.154059999999963 -4.604384280335568
H 3.1349514681658928 -5.512167000000001 -5.055113313037374
H 3.1349517675499157 -1.2125929999999319 -5.055113111244562
C 1.661402482912251 -3.362380000000012 -2.868927754356376
C 2.0513176257942813 -2.1540600000000074 -3.4474130775935765
H 1.7475140311310957 -1.2125930000000111 -2.996684158312317
H -1.670718316575642 -4.270673666784019 -2.0642464093752204e-05
H 0.35815625049142447 -5.179015241529249 2.11310576162764
H 0.7835759099846017 -5.176419806008086 -1.6972089463270505
H 2.929340804235563 -3.4156899999865815 6.957903628419178
H 3.830284243767247 -3.3623800000000883 -6.086721890152405
H -2.791067176295793 3.4110000000000325 -2.254003563396384e-16
H -2.791067183906135 -3.410999991787128 1.8662279346742243e-07
X -0.9505335914567505 0.0 0.0
99

C -2.7592372132011227 3.175237850427948e-14 1.8078768703902452
O 0.0 0.0 0.0
C -2.4212394480769417 -3.721710921474902e-14 -2.1014078986730103
C -3.611252882341943 4.241051954068098e-14 3.07194291632558
C -5.170914193531267 2.2382096176443156e-13 5.385884992791733
C -3.084935746549118 -5.90885027998646e-14 -3.3215342382427204
C -4.534228993451587 0.00011449571967481198 -5.706155293382945
H 0.8900002305607289 0.0 0.0
H -5.7801354306560935 1.7041923427996153e-13 6.28973677416658
H -5.100339510764099 0.00015921905786508983 -6.637615549618163
C 0.39545710618941776 3.410999999999995 2.1833918441570312
Cr -0.9505335914567309 1.7055000000000107 0.0
O 0.0762045775131085 2.2989999999999986 1.5818363026218007
O -2.3597335242867827 1.091500000000027 1.2151659986816974
C 0.8581700295712369 3.4109999999999903 -1.8078768604159414
C 2.0513179257732777 4.570699999999978 -3.4474128753995004
O -2.067538781262715 1.1119999999999732 -1.519439603612311
O 0.4586663506312004 2.3194999999999943 -1.215165987990969
C -3.447259030191039 1.1733999999999307 -3.917689913722648
O -1.901067172939158 3.411000000000022 -1.164067908044548e-16
O 0.07620457751313581 4.522999999999999 1.5818363026218003
O 0.45866635063122563 4.502499999999995 -1.2151659879909693
C 1.110228819379165 3.415687999999987 3.530210901966833
C 2.091333912714542 4.624006999999256 5.3788717629421
C 1.4372637955905632 4.624008000000222 4.146430572863217
C 2.4183682481159425 3.4156879999978846 5.995091764327097
C 1.4372631587537021 2.2073669999997465 4.146430910839543
C 2.091333275875634 2.207366999999364 5.378872100913933
H 2.3461444881318108 5.5654739999982255 5.859001719510102
H 1.1824539162580439 5.56547400000002 3.6663012303252067
H 1.1824524115653565 1.2659009999989066 3.6663006306087382
H 2.3461427760975866 1.2658999999979152 5.85900122982486
C -4.780998659311063 1.2083200000002599 4.807399295295656
C -4.001168771553891 1.2083200000000478 3.650429396240337
H -5.084802665012618 2.149787000000676 5.2581285800076625
H -3.697364497746663 2.1497870000001456 3.1996999130276236
H -3.1656317375932055 2.1148668304926765 -3.452781775712997
C -4.171023039657352 1.1734854415319849 -5.110480311578895
H -4.45262020043055 2.114974398743665 -5.575361898550938
H 1.7475141999994162 5.512166999999981 -2.9966840444904568
C 3.2210634797904523 3.362379999999983 -5.182869394188155
C 2.8311488945192016 4.57069999999997 -4.604383705563066
C 2.831148341755041 2.154059999999933 -4.604384078141489
H 3.1349524891823695 5.512166999999923 -5.055112624844428
H 3.1349519364181937 1.2125929999999019 -5.055112997422699
C 1.661402951164434 3.3623799999999813 -2.868927438741525
C 2.0513179257732537 2.154059999999977 -3.447412875399498
H 1.7475141999993733 1.212592999999981 -2.9966840444904532
H -1.6707183048289032 4.270673670165029 -1.2302922515086708e-17
H 0.3581558171263133 5.179015000000022 2.113106427044227
H 0.7835762580556163 5.176419999999991 -1.6972081939600758
H 2.9293426044464996 3.415689999995654 6.957902673016415
H 3.83028441164615 3.3623800000001234 -6.086721776997335
C 0.3954575539689928 -3.411000249562896 2.183391373175648
Cr -0.9505335914567309 -1.7055000000000107 -2.088635115945824e-16
O 0.07620490192304186 -2.2990001808047706 1.581836024216381
O -2.359733275075148 -1.0915001388942107 1.2151663578671459
C 0.8581696588038237 -3.410999793358605 -1.807877426292423
C 2.051317457520967 -4.570699999999695 -3.447413191014193
O -2.067538781262721 -1.112000000000027 -1.519439603612267
O 0.4586661014195669 -2.3194998611058106 -1.2151663471764211
C -3.4481419556925044 -1.173370945792748 -3.9172096401901486
O -1.90106718054952 -3.410999995758506 -4.1772702266972897e-16
O 0.07620490192304197 -4.523000180804756 1.5818357700119186
O 0.45866610141956676 -4.502499861105797 -1.2151665966945622
C 1.1102270191699257 -3.4156880000025627 3.5302118573702534
C 2.091331475669785 -4.624006999993949 5.378873056322468
C 1.4372592191075388 -4.624007999998015 4.146433001668923
C 2.4183664479060587 -3.415687999991108 5.995092719729302
C 1.4372619953797443 -2.2073670000000583 4.146431528263026
C 2.0913321125016764 -2.207366999994057 5.378872718337415
H 2.3461432218446014 -5.56547399999139 5.859002391556933
H 1.1824490509224845 -5.565473999999975 3.6663038124324556
H 1.1824517443830271 -1.2659010000009814 3.6663009846943995
H 2.3461421089154393 -1.265899999990419 5.859001583909588
C -4.780998777841367 -1.2083199999999454 4.807399215402954
C -4.001168890084195 -1.2083199999999532 3.650429316347636
H -5.084802875896323 -2.1497870000002757 5.258128437866379
H -3.697364708630292 -2.1497870000000585 3.199699770886229
H -3.166545379136318 -2.1148599024216095 -3.452327704361946
C -4.17278848481272 -1.1733136979405825 -5.109520012551
H -4.455802134723108 -2.1147580502929784 -5.5736311121822055
H 1.7475137317470868 -5.512166999999691 -2.9966843601051467
C 3.2210630115382703 -3.3623800000000132 -5.182869709803006
C 2.8311478735027538 -4.570699999999956 -4.604384393756185
C 2.8311480417760686 -2.154059999999963 -4.604384280335568
H 3.1349514681658928 -5.512167000000001 -5.055113313037374
H 3.1349517675499157 -1.2125929999999319 -5.055113111244562
C 1.661402482912251 -3.362380000000012 -2.868927754356376
C 2.0513176257942813 -2.1540600000000074 -3.4474130775935765
H 1.7475140311310957 -1.2125930000000111 -2.996684158312317
H -1.670718316575642 -4.270673666784019 -2.0642464093752204e-05
H 0.35815625049142447 -5.179015241529249 2.11310576162764
H 0.7835759099846017 -5.176419806008086 -1.6972089463270505
H 2.929340804235563 -3.4156899999865815 6.957903628419178
H 3.830284243767247 -3.3623800000000883 -6.086721890152405
H -2.791067176295793 3.4110000000000325 -2.254003563396384e-16
H -2.791067183906135 -3.410999991787128 1.8662279346742243e-07
X -0.9505335914567505 0.0 0.0
99

C -2.7592372132011227 3.175237850427948e-14 1.8078768703902452
O 0.0 0.0 0.0
C -2.232493202049622 -3.9322011548794314e-14 -2.2215918684832316
C -3.611252882341943 4.241051954068098e-14 3.07194291632558
C -5.170914193531267 2.2382096176443156e-13 5.385884992791733
C -2.787322918359541 -6.274771736838512e-14 -3.4949202028168798
C -4.0232677476715 0.0001144957196679286 -5.996781284298466
H 0.8900002305607289 0.0 0.0
H -5.7801354306560935 1.7041923427996153e-13 6.28973677416658
H -4.5060419330800965 0.00015921905785781787 -6.974036835656801
C 0.39545710618941776 3.410999999999995 2.1833918441570312
Cr -0.9505335914567309 1.7055000000000107 0.0
O 0.0762045775131085 2.2989999999999986 1.5818363026218007
O -2.3597335242867827 1.091500000000027 1.2151659986816974
C 0.8581700295712369 3.4109999999999903 -1.8078768604159414
C 2.0513179257732777 4.570699999999978 -3.4474128753995004
O -1.9308603520693777 1.111999999999972 -1.6110110941597362
O 0.4586663506312004 2.3194999999999943 -1.215165987990969
C -3.0963090618291287 1.173399999999926 -4.120385880867871
O -1.901067172939158 3.411000000000022 -1.164067908044548e-16
O 0.07620457751313581 4.522999999999999 1.5818363026218003
O 0.45866635063122563 4.502499999999995 -1.2151659879909693
C 1.110228819379165 3.415687999999987 3.530210901966833
C 2.091333912714542 4.624006999999256 5.3788717629421
C 1.4372637955905632 4.624008000000222 4.146430572863217
C 2.4183682481159425 3.4156879999978846 5.995091764327097
C 1.4372631587537021 2.2073669999997465 4.146430910839543
C 2.091333275875634 2.207366999999364 5.378872100913933
H 2.3461444881318108 5.5654739999982255 5.859001719510102
H 1.1824539162580439 5.56547400000002 3.6663012303252067
H 1.1824524115653565 1.2659009999989066 3.6663006306087382
H 2.3461427760975866 1.2658999999979152 5.85900122982486
C -4.780998659311063 1.2083200000002599 4.807399295295656
C -4.001168771553891 1.2083200000000478 3.650429396240337
H -5.084802665012618 2.149787000000676 5.2581285800076625
H -3.697364497746663 2.1497870000001456 3.1996999130276236
H -2.8562728601828957 2.1148668304926725 -3.6327014228185766
C -3.713360397661657 1.1734854415319784 -5.371717540966067
H -3.9533688962193465 2.1149743987436582 -5.8593729228509135
H 1.7475141999994162 5.512166999999981 -2.9966840444904568
C 3.2210634797904523 3.362379999999983 -5.182869394188155
C 2.8311488945192016 4.57069999999997 -4.604383705563066
C 2.831148341755041 2.154059999999933 -4.604384078141489
H 3.1349524891823695 5.512166999999923 -5.055112624844428
H 3.1349519364181937 1.2125929999999019 -5.055112997422699
C 1.661402951164434 3.3623799999999813 -2.868927438741525
C 2.0513179257732537 2.154059999999977 -3.447412875399498
H 1.7475141999993733 1.212592999999981 -2.9966840444904532
H -1.6707183048289032 4.270673670165029 -1.2302922515086708e-17
H 0.3581558171263133 5.179015000000022 2.113106427044227
H 0.7835762580556163 5.176419999999991 -1.6972081939600758
H 2.9293426044464996 3.415689999995654 6.957902673016415
H 3.83028441164615 3.3623800000001234 -6.086721776997335
C 0.3954575539689928 -3.411000249562896 2.183391373175648
Cr -0.9505335914567309 -1.7055000000000107 -2.088635115945824e-16
O 0.07620490192304186 -2.2990001808047706 1.581836024216381
O -2.359733275075148 -1.0915001388942107 1.2151663578671459
C 0.8581696588038237 -3.410999793358605 -1.807877426292423
C 2.051317457520967 -4.570699999999695 -3.447413191014193
O -1.9308603520693886 -1.1120000000000283 -1.6110110941596898
O 0.4586661014195669 -2.3194998611058106 -1.2151663471764211
C -3.0972304861289466 -1.1733709457927524 -4.119984386949029
O -1.90106718054952 -3.410999995758506 -4.1772702266972897e-16
O 0.07620490192304197 -4.523000180804756 1.5818357700119186
O 0.45866610141956676 -4.502499861105797 -1.2151665966945622
C 1.1102270191699257 -3.4156880000025627 3.5302118573702534
C 2.091331475669785 -4.624006999993949 5.378873056322468
C 1.4372592191075388 -4.624007999998015 4.146433001668923
C 2.4183664479060587 -3.415687999991108 5.995092719729302
C 1.4372619953797443 -2.2073670000000583 4.146431528263026
C 2.0913321125016764 -2.207366999994057 5.378872718337415
H 2.3461432218446014 -5.56547399999139 5.859002391556933
H 1.1824490509224845 -5.565473999999975 3.6663038124324556
H 1.1824517443830271 -1.2659010000009814 3.6663009846943995
H 2.3461421089154393 -1.265899999990419 5.859001583909588
C -4.780998777841367 -1.2083199999999454 4.807399215402954
C -4.001168890084195 -1.2083199999999532 3.650429316347636
H -5.084802875896323 -2.1497870000002757 5.258128437866379
H -3.697364708630292 -2.1497870000000585 3.199699770886229
H -2.857222599969964 -2.114859902421613 -3.6323287084533935
C -3.7152028203402443 -1.1733136979405885 -5.370914764849689
H -3.9566895702627756 -2.1147580502929846 -5.857926046493491
H 1.7475137317470868 -5.512166999999691 -2.9966843601051467
C 3.2210630115382703 -3.3623800000000132 -5.182869709803006
C 2.8311478735027538 -4.570699999999956 -4.604384393756185
C 2.8311480417760686 -2.154059999999963 -4.604384280335568
H 3.1349514681658928 -5.512167000000001 -5.055113313037374
H 3.1349517675499157 -1.2125929999999319 -5.055113111244562
C 1.661402482912251 -3.362380000000012 -2.868927754356376
C 2.0513176257942813 -2.1540600000000074 -3.4474130775935765
H 1.7475140311310957 -1.2125930000000111 -2.996684158312317
H -1.670718316575642 -4.270673666784019 -2.0642464093752204e-05
H 0.35815625049142447 -5.179015241529249 2.11310576162764
H 0.7835759099846017 -5.176419806008086 -1.6972089463270505
H 2.929340804235563 -3.4156899999865815 6.957903628419178
H 3.830284243767247 -3.3623800000000883 -6.086721890152405
H -2.791067176295793 3.4110000000000325 -2.254003563396384e-16
H -2.791067183906135 -3.410999991787128 1.8662279346742243e-07
X -0.9505335914567505 0.0 0.0
99

C -2.7592372132011227 3.175237850427948e-14 1.8078768703902452
O 0.0 0.0 0.0
C -2.033990469317314 -4.1127649631673565e-14 -2.324868182740451
C -3.611252882341943 4.241051954068098e-14 3.07194291632558
C -5.170914193531267 2.2382096176443156e-13 5.385884992791733
C -2.475731014308514 -6.555255617342701e-14 -3.6417077143570884
C -3.488921139595007 0.00011449571966304362 -6.241768148684938
H 0.8900002305607289 0.0 0.0
H -5.7801354306560935 1.7041923427996153e-13 6.28973677416658
H -3.8846847900417028 0.0001592190578514341 -7.257381490337519
C 0.39545710618941776 3.410999999999995 2.1833918441570312
Cr -0.9505335914567309 1.7055000000000107 0.0
O 0.0762045775131085 2.2989999999999986 1.5818363026218007
O -2.3597335242867827 1.091500000000027 1.2151659986816974
C 0.8581700295712369 3.4109999999999903 -1.8078768604159414
C 2.0513179257732777 4.570699999999978 -3.4474128753995004
O -1.786721044290296 1.1119999999999708 -1.6903218175255121
O 0.4586663506312004 2.3194999999999943 -1.215165987990969
C -2.7290284464830306 1.1733999999999232 -4.291723223502672
O -1.901067172939158 3.411000000000022 -1.164067908044548e-16
O 0.07620457751313581 4.522999999999999 1.5818363026218003
O 0.45866635063122563 4.502499999999995 -1.2151659879909693
C 1.110228819379165 3.415687999999987 3.530210901966833
C 2.091333912714542 4.624006999999256 5.3788717629421
C 1.4372637955905632 4.624008000000222 4.146430572863217
C 2.4183682481159425 3.4156879999978846 5.995091764327097
C 1.4372631587537021 2.2073669999997465 4.146430910839543
C 2.091333275875634 2.207366999999364 5.378872100913933
H 2.3461444881318108 5.5654739999982255 5.859001719510102
H 1.1824539162580439 5.56547400000002 3.6663012303252067
H 1.1824524115653565 1.2659009999989066 3.6663006306087382
H 2.3461427760975866 1.2658999999979152 5.85900122982486
C -4.780998659311063 1.2083200000002599 4.807399295295656
C -4.001168771553891 1.2083200000000478 3.650429396240337
H -5.084802665012618 2.149787000000676 5.2581285800076625
H -3.697364497746663 2.1497870000001456 3.1996999130276236
H -2.532410156220748 2.1148668304926694 -3.7849740186114147
C -3.2346709754303054 1.173485441531974 -5.5920727563347565
H -3.4312642021773687 2.1149743987436533 -6.098790581221893
H 1.7475141999994162 5.512166999999981 -2.9966840444904568
C 3.2210634797904523 3.362379999999983 -5.182869394188155
C 2.8311488945192016 4.57069999999997 -4.604383705563066
C 2.831148341755041 2.154059999999933 -4.604384078141489
H 3.1349524891823695 5.512166999999923 -5.055112624844428
H 3.1349519364181937 1.2125929999999019 -5.055112997422699
C 1.661402951164434 3.3623799999999813 -2.868927438741525
C 2.0513179257732537 2.154059999999977 -3.447412875399498
H 1.7475141999993733 1.212592999999981 -2.9966840444904532
H -1.6707183048289032 4.270673670165029 -1.2302922515086708e-17
H 0.3581558171263133 5.179015000000022 2.113106427044227
H 0.7835762580556163 5.176419999999991 -1.6972081939600758
H 2.9293426044464996 3.415689999995654 6.957902673016415
H 3.83028441164615 3.3623800000001234 -6.086721776997335
C 0.3954575539689928 -3.411000249562896 2.183391373175648
Cr -0.9505335914567309 -1.7055000000000107 -2.088635115945824e-16
O 0.07620490192304186 -2.2990001808047706 1.581836024216381
O -2.359733275075148 -1.0915001388942107 1.2151663578671459
C 0.8581696588038237 -3.410999793358605 -1.807877426292423
C 2.051317457520967 -4.570699999999695 -3.447413191014193
O -1.7867210442903114 -1.1120000000000296 -1.6903218175254646
O 0.4586661014195669 -2.3194998611058106 -1.2151663471764211
C -2.7299813569859075 -1.1733709457927555 -4.29140356480864
O -1.90106718054952 -3.410999995758506 -4.1772702266972897e-16
O 0.07620490192304197 -4.523000180804756 1.5818357700119186
O 0.45866610141956676 -4.502499861105797 -1.2151665966945622
C 1.1102270191699257 -3.4156880000025627 3.5302118573702534
C 2.091331475669785 -4.624006999993949 5.378873056322468
C 1.4372592191075388 -4.624007999998015 4.146433001668923
C 2.4183664479060587 -3.415687999991108 5.995092719729302
C 1.4372619953797443 -2.2073670000000583 4.146431528263026
C 2.0913321125016764 -2.207366999994057 5.378872718337415
H 2.3461432218446014 -5.56547399999139 5.859002391556933
H 1.1824490509224845 -5.565473999999975 3.6663038124324556
H 1.1824517443830271 -1.2659010000009814 3.6663009846943995
H 2.3461421089154393 -1.265899999990419 5.859001583909588
C -4.780998777841367 -1.2083199999999454 4.807399215402954
C -4.001168890084195 -1.2083199999999532 3.650429316347636
H -5.084802875896323 -2.1497870000002757 5.258128437866379
H -3.697364708630292 -2.1497870000000585 3.199699770886229
H -2.533388766158523 -2.114859902421616 -3.7846854978134723
C -3.236576353683041 -1.1733136979405927 -5.591433612740872
H -3.4346983436371192 -2.1147580502929895 -6.097638626478508
H 1.7475137317470868 -5.512166999999691 -2.9966843601051467
C 3.2210630115382703 -3.3623800000000132 -5.182869709803006
C 2.8311478735027538 -4.570699999999956 -4.604384393756185
C 2.8311480417760686 -2.154059999999963 -4.604384280335568
H 3.1349514681658928 -5.512167000000001 -5.055113313037374
H 3.1349517675499157 -1.2125929999999319 -5.055113111244562
C 1.661402482912251 -3.362380000000012 -2.868927754356376
C 2.0513176257942813 -2.1540600000000074 -3.4474130775935765
H 1.7475140311310957 -1.2125930000000111 -2.996684158312317
H -1.670718316575642 -4.270673666784019 -2.0642464093752204e-05
H 0.35815625049142447 -5.179015241529249 2.11310576162764
H 0.7835759099846017 -5.176419806008086 -1.6972089463270505
H 2.929340804235563 -3.4156899999865815 6.957903628419178
H 3.830284243767247 -3.3623800000000883 -6.086721890152405
H -2.791067176295793 3.4110000000000325 -2.254003563396384e-16
H -2.791067183906135 -3.410999991787128 1.8662279346742243e-07
X -0.9505335914567505 0.0 0.0
99

C -2.7592372132011227 3.175237850427948e-14 1.8078768703902452
O 0.0 0.0 0.0
C -1.8272419755353377 -4.2620281467301945e-14 -2.4104508463332244
C -3.611252882341943 4.241051954068098e-14 3.07194291632558
C -5.170914193531267 2.2382096176443156e-13 5.385884992791733
C -2.1525314369302033 -6.804438873121803e-14 -3.7607796312677992
C -2.9352558695568773 0.00011449571965882477 -6.4392513885772615
H 0.8900002305607289 0.0 0.0
H -5.7801354306560935 1.7041923427996153e-13 6.28973677416658
H -3.240996984693149 0.00015921905784643808 -7.485493089750009
C 0.39545710618941776 3.410999999999995 2.1833918441570312
Cr -0.9505335914567309 1.7055000000000107 0.0
O 0.0762045775131085 2.2989999999999986 1.5818363026218007
O -2.3597335242867827 1.091500000000027 1.2151659986816974
C 0.8581700295712369 3.4109999999999903 -1.8078768604159414
C 2.0513179257732777 4.570699999999978 -3.4474128753995004
O -1.6362178450913625 1.1119999999999695 -1.7567681712156986
O 0.4586663506312004 2.3194999999999943 -1.215165987990969
C -2.3482124114056298 1.1733999999999203 -4.4303979609932815
O -1.901067172939158 3.411000000000022 -1.164067908044548e-16
O 0.07620457751313581 4.522999999999999 1.5818363026218003
O 0.45866635063122563 4.502499999999995 -1.2151659879909693
C 1.110228819379165 3.415687999999987 3.530210901966833
C 2.091333912714542 4.624006999999256 5.3788717629421
C 1.4372637955905632 4.624008000000222 4.146430572863217
C 2.4183682481159425 3.4156879999978846 5.995091764327097
C 1.4372631587537021 2.2073669999997465 4.146430910839543
C 2.091333275875634 2.207366999999364 5.378872100913933
H 2.3461444881318108 5.5654739999982255 5.859001719510102
H 1.1824539162580439 5.56547400000002 3.6663012303252067
H 1.1824524115653565 1.2659009999989066 3.6663006306087382
H 2.3461427760975866 1.2658999999979152 5.85900122982486
C -4.780998659311063 1.2083200000002599 4.807399295295656
C -4.001168771553891 1.2083200000000478 3.650429396240337
H -5.084802665012618 2.149787000000676 5.2581285800076625
H -3.697364497746663 2.1497870000001456 3.1996999130276236
H -2.196508416437563 2.114866830492667 -3.9084406766928206
C -2.7385978885070568 1.1734854415319707 -5.769868921441888
H -2.890279650281714 2.114974398743649 -6.291792760719335
H 1.7475141999994162 5.512166999999981 -2.9966840444904568
C 3.2210634797904523 3.362379999999983 -5.182869394188155
C 2.8311488945192016 4.57069999999997 -4.604383705563066
C 2.831148341755041 2.154059999999933 -4.604384078141489
H 3.1349524891823695 5.512166999999923 -5.055112624844428
H 3.1349519364181937 1.2125929999999019 -5.055112997422699
C 1.661402951164434 3.3623799999999813 -2.868927438741525
C 2.0513179257732537 2.154059999999977 -3.447412875399498
H 1.7475141999993733 1.212592999999981 -2.9966840444904532
H -1.6707183048289032 4.270673670165029 -1.2302922515086708e-17
H 0.3581558171263133 5.179015000000022 2.113106427044227
H 0.7835762580556163 5.176419999999991 -1.6972081939600758
H 2.9293426044464996 3.415689999995654 6.957902673016415
H 3.83028441164615 3.3623800000001234 -6.086721776997335
C 0.3954575539689928 -3.411000249562896 2.183391373175648
Cr -0.9505335914567309 -1.7055000000000107 -2.088635115945824e-16
O 0.07620490192304186 -2.2990001808047706 1.581836024216381
O -2.359733275075148 -1.0915001388942107 1.2151663578671459
C 0.8581696588038237 -3.410999793358605 -1.807877426292423
C 2.051317457520967 -4.570699999999695 -3.447413191014193
O -1.6362178450913827 -1.1120000000000305 -1.7567681712156507
O 0.4586661014195669 -2.3194998611058106 -1.2151663471764211
C -2.349189555887256 -1.1733709457927586 -4.4301625703197365
O -1.90106718054952 -3.410999995758506 -4.1772702266972897e-16
O 0.07620490192304197 -4.523000180804756 1.5818357700119186
O 0.45866610141956676 -4.502499861105797 -1.2151665966945622
C 1.1102270191699257 -3.4156880000025627 3.5302118573702534
C 2.091331475669785 -4.624006999993949 5.378873056322468
C 1.4372592191075388 -4.624007999998015 4.146433001668923
C 2.4183664479060587 -3.415687999991108 5.995092719729302
C 1.4372619953797443 -2.2073670000000583 4.146431528263026
C 2.0913321125016764 -2.207366999994057 5.378872718337415
H 2.3461432218446014 -5.56547399999139 5.859002391556933
H 1.1824490509224845 -5.565473999999975 3.6663038124324556
H 1.1824517443830271 -1.2659010000009814 3.6663009846943995
H 2.3461421089154393 -1.265899999990419 5.859001583909588
C -4.780998777841367 -1.2083199999999454 4.807399215402954
C -4.001168890084195 -1.2083199999999532 3.650429316347636
H -5.084802875896323 -2.1497870000002757 5.258128437866379
H -3.697364708630292 -2.1497870000000585 3.199699770886229
H -2.197508448713517 -2.1148599024216193 -3.908238545279605
C -2.740551721254939 -1.1733136979405967 -5.76939827463917
H -2.8938011232676857 -2.114758050292994 -6.2909444946611535
H 1.7475137317470868 -5.512166999999691 -2.9966843601051467
C 3.2210630115382703 -3.3623800000000132 -5.182869709803006
C 2.8311478735027538 -4.570699999999956 -4.604384393756185
C 2.8311480417760686 -2.154059999999963 -4.604384280335568
H 3.1349514681658928 -5.512167000000001 -5.055113313037374
H 3.1349517675499157 -1.2125929999999319 -5.055113111244562
C 1.661402482912251 -3.362380000000012 -2.868927754356376
C 2.0513176257942813 -2.1540600000000074 -3.4474130775935765
H 1.7475140311310957 -1.2125930000000111 -2.996684158312317
H -1.670718316575642 -4.270673666784019 -2.0642464093752204e-05
H 0.35815625049142447 -5.179015241529249 2.11310576162764
H 0.7835759099846017 -5.176419806008086 -1.6972089463270505
H 2.929340804235563 -3.4156899999865815 6.957903628419178
H 3.830284243767247 -3.3623800000000883 -6.086721890152405
H -2.791067176295793 3.4110000000000325 -2.254003563396384e-16
H -2.791067183906135 -3.410999991787128 1.8662279346742243e-07
X -0.9505335914567505 0.0 0.0
99

C -2.7592372132011227 3.175237850427948e-14 1.8078768703902452
O 0.0 0.0 0.0
C -1.6138212015795277 -4.37885472261346e-14 -2.477688523515387
C -3.611252882341943 4.241051954068098e-14 3.07194291632558
C -5.170914193531267 2.2382096176443156e-13 5.385884992791733
C -1.8201839301616973 -6.943469909497572e-14 -3.8512297443637356
C -2.3664856645743293 0.00011449571965660432 -6.587728037276218
H 0.8900002305607289 0.0 0.0
H -5.7801354306560935 1.7041923427996153e-13 6.28973677416658
H -2.5798773699024573 0.00015921905784438417 -7.656635566885197
C 0.39545710618941776 3.410999999999995 2.1833918441570312
Cr -0.9505335914567309 1.7055000000000107 0.0
O 0.0762045775131085 2.2989999999999986 1.5818363026218007
O -2.3597335242867827 1.091500000000027 1.2151659986816974
C 0.8581700295712369 3.4109999999999903 -1.8078768604159414
C 2.0513179257732777 4.570699999999978 -3.4474128753995004
O -1.4804961746947976 1.1119999999999686 -1.809844458357309
O 0.4586663506312004 2.3194999999999943 -1.215165987990969
C -1.956759196566873 1.1733999999999183 -4.535354694853303
O -1.901067172939158 3.411000000000022 -1.164067908044548e-16
O 0.07620457751313581 4.522999999999999 1.5818363026218003
O 0.45866635063122563 4.502499999999995 -1.2151659879909693
C 1.110228819379165 3.415687999999987 3.530210901966833
C 2.091333912714542 4.624006999999256 5.3788717629421
C 1.4372637955905632 4.624008000000222 4.146430572863217
C 2.4183682481159425 3.4156879999978846 5.995091764327097
C 1.4372631587537021 2.2073669999997465 4.146430910839543
C 2.091333275875634 2.207366999999364 5.378872100913933
H 2.3461444881318108 5.5654739999982255 5.859001719510102
H 1.1824539162580439 5.56547400000002 3.6663012303252067
H 1.1824524115653565 1.2659009999989066 3.6663006306087382
H 2.3461427760975866 1.2658999999979152 5.85900122982486
C -4.780998659311063 1.2083200000002599 4.807399295295656
C -4.001168771553891 1.2083200000000478 3.650429396240337
H -5.084802665012618 2.149787000000676 5.2581285800076625
H -3.697364497746663 2.1497870000001456 3.1996999130276236
H -1.851124055896105 2.114866830492666 -4.002161741243589
C -2.2289165526205137 1.1734854415319684 -5.903752900114734
H -2.334532459627707 2.114974398743647 -6.436910598219358
H 1.7475141999994162 5.512166999999981 -2.9966840444904568
C 3.2210634797904523 3.362379999999983 -5.182869394188155
C 2.8311488945192016 4.57069999999997 -4.604383705563066
C 2.831148341755041 2.154059999999933 -4.604384078141489
H 3.1349524891823695 5.512166999999923 -5.055112624844428
H 3.1349519364181937 1.2125929999999019 -5.055112997422699
C 1.661402951164434 3.3623799999999813 -2.868927438741525
C 2.0513179257732537 2.154059999999977 -3.447412875399498
H 1.7475141999993733 1.212592999999981 -2.9966840444904532
H -1.6707183048289032 4.270673670165029 -1.2302922515086708e-17
H 0.3581558171263133 5.179015000000022 2.113106427044227
H 0.7835762580556163 5.176419999999991 -1.6972081939600758
H 2.9293426044464996 3.415689999995654 6.957902673016415
H 3.83028441164615 3.3623800000001234 -6.086721776997335
C 0.3954575539689928 -3.411000249562896 2.183391373175648
Cr -0.9505335914567309 -1.7055000000000107 -2.088635115945824e-16
O 0.07620490192304186 -2.2990001808047706 1.581836024216381
O -2.359733275075148 -1.0915001388942107 1.2151663578671459
C 0.8581696588038237 -3.410999793358605 -1.807877426292423
C 2.051317457520967 -4.570699999999695 -3.447413191014193
O -1.4804961746948213 -1.1120000000000316 -1.8098444583572628
O 0.4586661014195669 -2.3194998611058106 -1.2151663471764211
C -1.9577531383677274 -1.17337094579276 -4.535205363665404
O -1.90106718054952 -3.410999995758506 -4.1772702266972897e-16
O 0.07620490192304197 -4.523000180804756 1.5818357700119186
O 0.45866610141956676 -4.502499861105797 -1.2151665966945622
C 1.1102270191699257 -3.4156880000025627 3.5302118573702534
C 2.091331475669785 -4.624006999993949 5.378873056322468
C 1.4372592191075388 -4.624007999998015 4.146433001668923
C 2.4183664479060587 -3.415687999991108 5.995092719729302
C 1.4372619953797443 -2.2073670000000583 4.146431528263026
C 2.0913321125016764 -2.207366999994057 5.378872718337415
H 2.3461432218446014 -5.56547399999139 5.859002391556933
H 1.1824490509224845 -5.565473999999975 3.6663038124324556
H 1.1824517443830271 -1.2659010000009814 3.6663009846943995
H 2.3461421089154393 -1.265899999990419 5.859001583909588
C -4.780998777841367 -1.2083199999999454 4.807399215402954
C -4.001168890084195 -1.2083199999999532 3.650429316347636
H -5.084802875896323 -2.1497870000002757 5.258128437866379
H -3.697364708630292 -2.1497870000000585 3.199699770886229
H -1.8521378996607825 -2.11485990242162 -4.002047537557207
C -2.230903970016575 -1.1733136979405985 -5.90345433200954
H -2.338114463604155 -2.1147580502929957 -6.436372476663285
H 1.7475137317470868 -5.512166999999691 -2.9966843601051467
C 3.2210630115382703 -3.3623800000000132 -5.182869709803006
C 2.8311478735027538 -4.570699999999956 -4.604384393756185
C 2.8311480417760686 -2.154059999999963 -4.604384280335568
H 3.1349514681658928 -5.512167000000001 -5.055113313037374
H 3.1349517675499157 -1.2125929999999319 -5.055113111244562
C 1.661402482912251 -3.362380000000012 -2.868927754356376
C 2.0513176257942813 -2.1540600000000074 -3.4474130775935765
H 1.7475140311310957 -1.2125930000000111 -2.996684158312317
H -1.670718316575642 -4.270673666784019 -2.0642464093752204e-05
H 0.35815625049142447 -5.179015241529249 2.11310576162764
H 0.7835759099846017 -5.176419806008086 -1.6972089463270505
H 2.929340804235563 -3.4156899999865815 6.957903628419178
H 3.830284243767247 -3.3623800000000883 -6.086721890152405
H -2.791067176295793 3.4110000000000325 -2.254003563396384e-16
H -2.791067183906135 -3.410999991787128 1.8662279346742243e-07
X -0.9505335914567505 0.0 0.0
99

C -2.7592372132011227 3.175237850427948e-14 1.8078768703902452
O 0.0 0.0 0.0
C -1.3953524084066726 -4.462355570032865e-14 -2.5260694949643643
C -3.611252882341943 4.241051954068098e-14 3.07194291632558
C -5.170914193531267 2.2382096176443156e-13 5.385884992791733
C -1.4812178592064125 -7.104686368640738e-14 -3.912369673668964
C -1.7869392093401144 0.00011449571965460592 -6.68606809783256
H 0.8900002305607289 0.0 0.0
H -5.7801354306560935 1.7041923427996153e-13 6.28973677416658
H -1.906357465133116 0.00015921905784171964 -7.769506424153433
C 0.39545710618941776 3.410999999999995 2.1833918441570312
Cr -0.9505335914567309 1.7055000000000107 0.0
O 0.0762045775131085 2.2989999999999986 1.5818363026218007
O -2.3597335242867827 1.091500000000027 1.2151659986816974
C 0.8581700295712369 3.4109999999999903 -1.8078768604159414
C 2.0513179257732777 4.570699999999978 -3.4474128753995004
O -1.320741169039633 1.111999999999968 -1.8491467363568588
O 0.4586663506312004 2.3194999999999943 -1.215165987990969
C -1.5576479972975927 1.1733999999999165 -4.6057946409634525
O -1.901067172939158 3.411000000000022 -1.164067908044548e-16
O 0.07620457751313581 4.522999999999999 1.5818363026218003
O 0.45866635063122563 4.502499999999995 -1.2151659879909693
C 1.110228819379165 3.415687999999987 3.530210901966833
C 2.091333912714542 4.624006999999256 5.3788717629421
C 1.4372637955905632 4.624008000000222 4.146430572863217
C 2.4183682481159425 3.4156879999978846 5.995091764327097
C 1.4372631587537021 2.2073669999997465 4.146430910839543
C 2.091333275875634 2.207366999999364 5.378872100913933
H 2.3461444881318108 5.5654739999982255 5.859001719510102
H 1.1824539162580439 5.56547400000002 3.6663012303252067
H 1.1824524115653565 1.2659009999989066 3.6663006306087382
H 2.3461427760975866 1.2658999999979152 5.85900122982486
C -4.780998659311063 1.2083200000002599 4.807399295295656
C -4.001168771553891 1.2083200000000478 3.650429396240337
H -5.084802665012618 2.149787000000676 5.2581285800076625
H -3.697364497746663 2.1497870000001456 3.1996999130276236
H -1.4988856581288703 2.1148668304926646 -4.065423938372164
C -1.7095059504907744 1.1734854415319669 -5.992705754434246
H -1.7682522019055509 2.1149743987436453 -6.533039659354052
H 1.7475141999994162 5.512166999999981 -2.9966840444904568
C 3.2210634797904523 3.362379999999983 -5.182869394188155
C 2.8311488945192016 4.57069999999997 -4.604383705563066
C 2.831148341755041 2.154059999999933 -4.604384078141489
H 3.1349524891823695 5.512166999999923 -5.055112624844428
H 3.1349519364181937 1.2125929999999019 -5.055112997422699
C 1.661402951164434 3.3623799999999813 -2.868927438741525
C 2.0513179257732537 2.154059999999977 -3.447412875399498
H 1.7475141999993733 1.212592999999981 -2.9966840444904532
H -1.6707183048289032 4.270673670165029 -1.2302922515086708e-17
H 0.3581558171263133 5.179015000000022 2.113106427044227
H 0.7835762580556163 5.176419999999991 -1.6972081939600758
H 2.9293426044464996 3.415689999995654 6.957902673016415
H 3.83028441164615 3.3623800000001234 -6.086721776997335
C 0.3954575539689928 -3.411000249562896 2.183391373175648
Cr -0.9505335914567309 -1.7055000000000107 -2.088635115945824e-16
O 0.07620490192304186 -2.2990001808047706 1.581836024216381
O -2.359733275075148 -1.0915001388942107 1.2151663578671459
C 0.8581696588038237 -3.410999793358605 -1.807877426292423
C 2.051317457520967 -4.570699999999695 -3.447413191014193
O -1.3207411690396609 -1.1120000000000323 -1.849146736356814
O 0.4586661014195669 -2.3194998611058106 -1.2151663471764211
C -1.5586511719204126 -1.1733709457927621 -4.605732505761709
O -1.90106718054952 -3.410999995758506 -4.1772702266972897e-16
O 0.07620490192304197 -4.523000180804756 1.5818357700119186
O 0.45866610141956676 -4.502499861105797 -1.2151665966945622
C 1.1102270191699257 -3.4156880000025627 3.5302118573702534
C 2.091331475669785 -4.624006999993949 5.378873056322468
C 1.4372592191075388 -4.624007999998015 4.146433001668923
C 2.4183664479060587 -3.415687999991108 5.995092719729302
C 1.4372619953797443 -2.2073670000000583 4.146431528263026
C 2.0913321125016764 -2.207366999994057 5.378872718337415
H 2.3461432218446014 -5.56547399999139 5.859002391556933
H 1.1824490509224845 -5.565473999999975 3.6663038124324556
H 1.1824517443830271 -1.2659010000009814 3.6663009846943995
H 2.3461421089154393 -1.265899999990419 5.859001583909588
C -4.780998777841367 -1.2083199999999454 4.807399215402954
C -4.001168890084195 -1.2083199999999532 3.650429316347636
H -5.084802875896323 -2.1497870000002757 5.258128437866379
H -3.697364708630292 -2.1497870000000585 3.199699770886229
H -1.499905597419047 -2.1148599024216224 -4.065398531571627
C -1.711511827088595 -1.1733136979406007 -5.992581537310134
H -1.7718674756593396 -2.114758050292998 -6.532815777730054
H 1.7475137317470868 -5.512166999999691 -2.9966843601051467
C 3.2210630115382703 -3.3623800000000132 -5.182869709803006
C 2.8311478735027538 -4.570699999999956 -4.604384393756185
C 2.8311480417760686 -2.154059999999963 -4.604384280335568
H 3.1349514681658928 -5.512167000000001 -5.055113313037374
H 3.1349517675499157 -1.2125929999999319 -5.055113111244562
C 1.661402482912251 -3.362380000000012 -2.868927754356376
C 2.0513176257942813 -2.1540600000000074 -3.4474130775935765
H 1.7475140311310957 -1.2125930000000111 -2.996684158312317
H -1.670718316575642 -4.270673666784019 -2.0642464093752204e-05
H 0.35815625049142447 -5.179015241529249 2.11310576162764
H 0.7835759099846017 -5.176419806008086 -1.6972089463270505
H 2.929340804235563 -3.4156899999865815 6.957903628419178
H 3.830284243767247 -3.3623800000000883 -6.086721890152405
H -2.791067176295793 3.4110000000000325 -2.254003563396384e-16
H -2.791067183906135 -3.410999991787128 1.8662279346742243e-07
X -0.9505335914567505 0.0 0.0
