# Supplementary material for: In Search of the Reason for the Breathing Effect of MIL53 Metal-Organic Framework: An ab Initio Multiconfigurational Study
Source: Front Chem. 2017 Dec 5;5:111. doi: 10.3389/fchem.2017.00111 (PMC5723392; doi:10.3389/fchem.2017.00111)
Supplement: Supplementary file 2 [file DataSheet2.ZIP › Attached_files/truncation_proof/MIL53as_Cr4(OH)15_cluster.InpOrb]

#INPORB 1.1
#INFO
* RASSCF average (pseudo-natural) orbitals
       0       1       0
     623
     623
*BC:HOST bestla PID 3151 DATE Mon Sep 26 18:49:23 2016
#EXTRAS
* ACTIVE TWO-EL ENERGY
0.149611982969E+02
#ORB
* ORBITAL    1    1
-.311661146753E-07-.196239953994E-06-.108715488242E-06-.196682125984E-11
-.201714601198E-11-.604203577180E-06-.550362113196E-06-.148577792297E-06
-.118731086796E-060.186245918282E-060.980602472412E-060.376521785008E-06
-.270541690096E-08-.118270649669E-07-.649383299843E-06-.354564777472E-06
-.133805102179E-06-.723235566862E-070.869164726901E-080.126342841337E-06
0.716022990545E-060.264631057444E-050.292929794593E-060.172775951164E-12
0.320354469971E-110.126196379770E-100.333139522595E-11-.129283385659E-07
-.247446406207E-06-.103914825199E-05-.239084953856E-06-.794014449420E-08
-.146019736660E-06-.538939974410E-06-.987723743965E-07-.126876072141E-11
-.241288813702E-110.286875302166E-070.367422264969E-070.839806738453E-08
0.105773259180E-070.169543567840E-110.277156897341E-11-.183889219388E-08
0.102826935800E-080.103005715546E-08-.404664620089E-120.824758426394E-08
0.387646968062E-080.229314562296E-120.386374170181E-070.231528594992E-12
-.133638475275E-09-.120645341856E-08-.673398453884E-080.446767390254E-12
0.525915668935E-120.369959112349E-070.362950977255E-07-.564293407903E-07
-.477771922811E-070.139380244267E-010.525485387352E-06-.317672432178E-06
-.182332114528E-06-.281238626780E-06-.142814161465E-12-.295068362694E-11
-.157564049239E-10-.634846879342E-110.240147141782E-070.305972896265E-07
0.160308191908E-060.221456876134E-070.348410763415E-070.113118339242E-07
0.755137580673E-070.641539374751E-080.165767391563E-110.240515492315E-11
-.317751913985E-08-.783947384625E-08-.565713433053E-08-.375895808486E-08
0.444651730936E-110.665309202317E-110.129467300109E-070.208849742326E-07
0.202185268140E-080.186441196502E-120.143870691368E-080.228556523035E-08
-.903542705849E-120.408783651345E-08-.408919636054E-12-.230629124505E-07
-.196939753930E-06-.149917197211E-06-.169636247960E-06-.158159060578E-06
0.414542920221E-070.428605087438E-070.172524709796E-060.158636969093E-06
0.387730465708E-08-.955345790217E-08-.342925997072E-07-.175514201264E-06
-.148841894186E-060.305271272230E-060.277759622497E-06-.125518979483E-06
-.999284267534E-07-.711160152336E-07-.322826739020E-06-.811612799150E-07
-.225349674378E-06-.119315618668E-060.305697768908E-060.164241570720E-06
-.156070444486E-06-.887623619253E-07-.768558355313E-08-.427606987741E-07
-.237929253486E-070.861953220500E-120.908143206560E-12-.285026583145E-08
0.223123894265E-08-.132560757726E-07-.138299011289E-07-.709443033739E-08
-.396930225103E-07-.207163307126E-07-.139579223299E-07-.193146678403E-07
-.187623018403E-07-.162936342619E-070.743736476421E-080.105022848838E-07
0.388304390756E-080.313721018354E-070.160609285823E-070.492354849224E-07
0.416506330010E-07-.342535402467E-07-.246259794457E-070.365388333832E-07
0.285636181986E-070.109137133912E-070.627273809578E-070.283545364078E-07
0.294099957761E-070.145249223401E-070.614995937689E-09-.193844502853E-08
-.166944544744E-07-.850271181773E-08-.290267258543E-08-.172147542474E-07
-.796893179653E-080.355993973075E-080.285766292042E-080.170398311192E-07
0.139364337160E-07-.159990127419E-08-.143864956179E-080.186240447827E-06
0.980572821996E-060.376508386185E-060.270032599961E-080.118216623797E-07
-.649390726423E-06-.354568630413E-06-.133809926906E-06-.723274417358E-07
-.230626630289E-07-.196939077806E-06-.149917518688E-060.169643673248E-06
0.158165538217E-060.414481349816E-070.428549659555E-070.172530812021E-06
0.158642542641E-060.387732587496E-08-.955341669110E-08-.342927249811E-07
0.175514994353E-060.148842501669E-060.305272070116E-060.277760538223E-06
-.125521017418E-06-.999303030055E-07-.711140317757E-07-.322817680641E-06
-.811587500475E-070.225344743245E-060.119312864328E-060.305709910557E-06
0.164248643761E-06-.156067659871E-06-.887601828484E-07-.709510992814E-08
-.396973655717E-07-.207192158947E-070.139635810115E-070.193205459952E-07
-.187695371272E-07-.162999229382E-070.743825703109E-080.105031557470E-07
0.388292491543E-080.313729747706E-070.160626684288E-07-.492409476094E-07
-.416552399241E-07-.342452399527E-07-.246182405899E-070.365478121355E-07
0.285719010366E-070.109126121069E-070.627202743289E-070.283504511257E-07
-.294413225357E-07-.145454561778E-070.622986617618E-09-.193415410332E-08
-.167134559967E-07-.851627891733E-08-.290525453444E-08-.172314856659E-07
-.797907395047E-08-.355876024824E-08-.285637803663E-080.170460690649E-07
0.139411687129E-07-.159875774565E-08-.143741382251E-08-.530221609399E-07
-.267811585791E-06-.737294384072E-070.309690435240E-07-.209888469525E-07
0.524106412566E-070.108659082017E-080.247892294343E-060.183273573736E-06
0.853088201454E-080.179829587975E-070.320683244627E-060.158316571604E-06
-.118964209543E-06-.102152673954E-06-.312551181989E-08-.201243102385E-07
-.104325265745E-07-.103091790229E-07-.104662605986E-070.199087201275E-08
0.811765417269E-09-.369017265944E-08-.404300868458E-080.641885921092E-08
0.962005413642E-110.196568367567E-070.928469007536E-080.245994377338E-07
0.136343790818E-07-.380098159935E-07-.214074991139E-06-.968120057478E-07
0.716498883711E-08-.187486378188E-08-.637729069262E-07-.316733811873E-07
-.301123884281E-07-.224158606230E-070.705864570190E-070.530267827527E-07
0.622340777266E-08-.370513462864E-080.561571544777E-070.134059198609E-07
-.624663187120E-100.512438873707E-08-.615986774053E-100.512478628941E-08
0.528531936446E-070.420384126059E-070.244362787902E-070.609031796451E-08
0.506197842426E-07-.572376106086E-080.351668117380E-060.333947951829E-06
-.530227203668E-07-.267812026416E-06-.737260610221E-07-.309845596437E-07
0.209776697565E-070.524110134206E-070.108844627411E-080.247893623966E-06
0.183273502553E-060.852672722946E-080.179819038758E-070.320667551732E-06
0.158306934107E-06-.118967162315E-06-.102156182321E-06-.313195020710E-08
-.201589485213E-07-.104463497307E-070.102937515981E-070.104567178835E-07
0.199686135183E-080.816476461896E-09-.368766571040E-08-.404313147280E-08
0.641898354138E-080.815009263863E-110.196523576477E-070.928102698561E-08
0.246074629539E-070.136359951413E-07-.380099861580E-07-.214076075125E-06
-.968127869195E-07-.716684628181E-080.187308252493E-08-.637713033489E-07
-.316732170605E-07-.301126482753E-07-.224161140714E-070.705844532685E-07
0.530253065469E-070.622387594845E-08-.370505649238E-080.561561782856E-07
0.134055984143E-07-.243905468865E-07-.429112116551E-06-.224694490915E-05
-.796133866312E-05-.110738449940E-05-.206283932612E-13-.355195808683E-12
-.935867021349E-12-.144512824930E-120.398206158298E-080.920726926141E-07
0.831312093790E-060.532187206928E-060.165568287571E-070.265980920021E-06
0.843914047400E-060.694475950317E-07-.618608492657E-12-.119444515192E-11
-.173579613771E-06-.187136969328E-06-.410453836031E-07-.596020594049E-08
-.284466544443E-12-.508529424735E-12-.433968432250E-06-.689556478084E-06
0.680518045547E-07-.831988730649E-120.443818747420E-070.136931230820E-06
-.122793570663E-110.378084309632E-07-.143849088449E-110.495584570790E-06
0.291745852046E-050.176806653268E-050.183203771300E-110.145529171231E-11
-.417999529361E-06-.830118655761E-060.789909076211E-07-.979118663318E-07
-.999902891031E+00-.386782990619E-040.171571069945E-04-.604513468589E-05
0.190944452549E-04-.378038027483E-12-.745754346107E-11-.276036778051E-10
-.560325035903E-110.159006177902E-05-.259900050327E-060.197362317226E-05
-.231072300900E-06-.241407074344E-050.817850287378E-060.800654798241E-06
0.758908955883E-060.896985861456E-120.121521505397E-110.398712866686E-07
-.118815136068E-06-.757941104527E-07-.173513051928E-060.886521055099E-12
0.121220959907E-11-.461195352748E-06-.850979015694E-060.912419311148E-07
0.741355253084E-12-.216873098363E-060.895079170406E-07-.735351660197E-12
0.135158151386E-06-.674428864151E-12-.317059502229E-080.670958010185E-07
0.105180557438E-060.595589170445E-060.583126957024E-06-.313058752804E-06
-.224774148676E-06-.315286338884E-06-.248861192902E-06-.401226304789E-07
-.855729711813E-070.834951885281E-070.263704097531E-060.238885658319E-06
0.382731293195E-060.317488360923E-060.547796795971E-060.558765402847E-06
-.966760018130E-07-.118696490377E-05-.101750186586E-050.128131670456E-05
0.920366210346E-060.108697113737E-050.975256713715E-060.666823696579E-06
0.639415205473E-060.551581548623E-060.328365124659E-050.199849013758E-05
0.191696937492E-110.176883717434E-110.117142476921E-050.144805742545E-05
0.304083574644E-060.452730382570E-060.429080460816E-060.243986268759E-05
0.137596312917E-050.135509327012E-050.171736282603E-05-.164535885026E-06
-.855084952663E-07-.909915987268E-06-.109350411227E-050.399546061787E-06
0.214450272937E-050.113668096798E-050.403091352332E-060.600005670855E-06
-.610959071733E-06-.614688514763E-060.815717515294E-060.111033942108E-05
-.425353883675E-06-.279769901444E-05-.154688572153E-05-.129740457352E-05
-.668383884598E-060.777335218962E-060.147527007024E-060.552346716722E-06
0.160971650564E-060.143985424460E-060.835884751863E-060.369083813125E-06
-.343226125717E-06-.307002065920E-060.961661974078E-060.809064046275E-06
0.164720368595E-060.127784089030E-06-.317030900861E-080.670975866863E-07
0.105181443848E-06-.595589416536E-06-.583127197888E-06-.313058270724E-06
-.224774123748E-06-.315286138387E-06-.248861140529E-06-.401230269512E-07
-.855759876647E-070.834925368522E-07-.263705245183E-06-.238886390199E-06
0.382737698033E-060.317493913371E-060.547797468311E-060.558765720555E-06
-.966649170915E-07-.118690593517E-05-.101747800183E-05-.128131519426E-05
-.920361918772E-060.108694747530E-050.975241969399E-060.666824955983E-06
0.639415624056E-060.429075297259E-060.243983094679E-050.137594531655E-05
-.135510320854E-05-.171737232933E-05-.164518107004E-06-.854935455682E-07
-.909927323721E-06-.109351484665E-050.399543344924E-060.214448734821E-05
0.113667444963E-05-.403101630155E-06-.600014265691E-06-.610972063029E-06
-.614700136304E-060.815727806184E-060.111034868656E-05-.425354866914E-06
-.279770782906E-05-.154689201516E-050.129735650647E-050.668350782317E-06
0.777387095285E-060.147553984925E-060.552328743745E-060.160957724137E-06
0.143988482014E-060.835906561944E-060.369098158398E-060.343245344753E-06
0.307021332953E-060.961652126748E-060.809055407150E-060.164728109485E-06
0.127790010518E-060.247688716589E-060.152232034423E-050.750238738637E-06
0.529255471763E-060.582974902640E-06-.967623029281E-07-.110856812922E-06
0.464057421766E-060.455564356664E-06-.586819151939E-06-.365157447763E-07
-.993052422138E-06-.493984563575E-06-.158608430420E-05-.910023063716E-06
0.529125506526E-060.291341228761E-050.119681211481E-05-.176010874378E-06
0.928691680830E-07-.645171028644E-06-.350646059084E-06-.404934403238E-07
-.246753135476E-060.714046185207E-070.243969865657E-06-.834473506281E-06
-.246615123127E-06-.177511783695E-05-.100438872228E-050.245193135183E-07
-.325673061397E-060.244987138845E-07-.325673580551E-06-.253814037848E-05
-.170185571466E-05-.627540901533E-06-.409407486150E-06-.264907264625E-05
-.142960556175E-050.247683835026E-060.152229866394E-050.750236029016E-06
-.529275755708E-06-.582987743199E-06-.967402410221E-07-.110842336861E-06
0.464085579292E-060.455586338483E-06-.586830990034E-06-.365237551617E-07
-.993046544413E-06-.493980601405E-06-.158611802724E-05-.910039923250E-06
0.529130478037E-060.291344146029E-050.119682555701E-050.176021834512E-06
-.928626438517E-07-.645193968176E-06-.350664387737E-06-.404851143652E-07
-.246748445243E-060.714216532682E-070.243982001978E-06-.834477403760E-06
-.246615552208E-06-.177514264680E-05-.100439976571E-05
* ORBITAL    1    2
-.320486195941E-07-.201796172968E-06-.111793497323E-060.627863990202E-12
0.751997596834E-120.587611163130E-060.535247245298E-06-.152784030329E-06
-.122092288490E-060.191521955510E-060.100838034562E-050.387185598056E-06
-.279195560881E-08-.121707719930E-070.631617000206E-060.344869425169E-06
-.137581672962E-06-.743623595856E-07-.241937189999E-07-.425761811618E-06
-.222788608548E-05-.789076011421E-05-.109965378215E-050.173576773519E-13
0.340433457339E-120.114699957258E-110.117544348464E-12-.434361649696E-08
-.990003809677E-07-.860582251662E-06-.539053902537E-060.163414735232E-07
0.262007609356E-060.829204994757E-060.667207672634E-07-.355897356791E-12
-.503358423646E-120.174449204647E-060.188237417033E-06-.408280604006E-07
-.566880446701E-080.669734882494E-120.970076003008E-12-.434195055317E-06
-.689804455460E-06-.680496865147E-07-.657721431431E-12-.441705559704E-07
0.137093516432E-060.104581498325E-110.388978949838E-070.162584144252E-11
0.495772471375E-060.291855175813E-050.176856177020E-05-.107996367788E-11
-.411921881029E-120.419181177375E-060.831442252878E-060.774545947262E-07
-.992759542171E-07-.999902891081E+00-.386786794301E-040.171549222012E-04
-.605255001804E-050.190940261818E-040.213786448120E-120.495163081190E-11
0.186600483912E-100.360037572043E-11-.159001068395E-050.260844203886E-06
-.196996888397E-050.231765875897E-06-.241403701673E-050.818492941837E-06
0.803103467128E-060.759387634925E-060.824979785757E-120.102581784421E-11
-.399763618472E-070.118641597855E-06-.759826643613E-07-.173686873961E-06
0.343833758395E-120.351656398194E-12-.461009360156E-06-.850720943209E-06
-.912190269315E-070.805130050959E-120.216998168411E-060.896044410107E-07
0.263907497216E-120.135324384748E-060.712133670610E-12-.382111314798E-08
0.615936954794E-070.101023431564E-060.591120945107E-060.578970056962E-06
0.314357329403E-060.226076283106E-06-.310616042155E-06-.244549888884E-06
-.400253393912E-07-.858392632314E-070.825952014541E-070.258912037923E-06
0.234826663129E-06-.374369301430E-06-.309868214019E-060.544510294295E-06
0.556196013087E-06-.986892971690E-07-.119638954148E-05-.102014410915E-05
0.127551970656E-050.917388752482E-06-.107882411940E-05-.971031293984E-06
0.662724573096E-060.637184093573E-060.551582206201E-060.328374020774E-05
0.199860690134E-05-.143854645321E-11-.143784817802E-11-.117196926356E-05
-.144856621994E-050.303842073828E-060.452530405721E-060.429045979616E-06
0.243968411395E-050.137590921922E-050.135523304267E-050.171749451284E-05
0.164077722670E-060.850912801282E-07-.910069041868E-06-.109364297796E-05
0.399806538860E-060.214619253461E-050.113756129808E-050.404634618735E-06
0.601412733192E-060.610253443985E-060.614251897267E-060.817063044190E-06
0.111157566192E-05-.425227199791E-06-.279710225416E-05-.154672034415E-05
-.129704902306E-05-.668205930021E-06-.777670482525E-06-.147667802191E-06
0.552077090717E-060.160779743103E-060.143965592386E-060.835765614924E-06
0.369028375069E-06-.343282068262E-06-.307062106355E-06-.961559725610E-06
-.808989086814E-060.164750379923E-060.127801903533E-060.191522102238E-06
0.100838194920E-050.387187425019E-060.279529577832E-080.121729499082E-07
0.631620829084E-060.344872504539E-06-.137581517447E-06-.743620356879E-07
-.382153009791E-080.615912202654E-070.101022204491E-06-.591120341991E-06
-.578969508893E-060.314356014147E-060.226074796205E-06-.310615453492E-06
-.244549222360E-06-.400244316830E-07-.858332217564E-070.825993772259E-07
-.258913096239E-06-.234827825981E-06-.374363950098E-06-.309864212449E-06
0.544510844744E-060.556196170479E-06-.986936319525E-07-.119641210922E-05
-.102015277196E-05-.127550588255E-05-.917380752070E-06-.107883735081E-05
-.971039688535E-060.662714362889E-060.637177072413E-060.429048168349E-06
0.243969697032E-050.137591563963E-05-.135522678585E-05-.171748812540E-05
0.164088050221E-060.851002923992E-07-.910061278492E-06-.109363580242E-05
0.399808720028E-060.214620537085E-050.113756732229E-05-.404630420754E-06
-.601409130428E-060.610243993973E-060.614243519677E-060.817057632300E-06
0.111157058783E-05-.425225733870E-06-.279709218248E-05-.154671506886E-05
0.129707869487E-050.668226724828E-06-.777643671824E-06-.147656215956E-06
0.552085948448E-060.160786674245E-060.143963317562E-060.835748672964E-06
0.369016459056E-060.343268440355E-060.307047792838E-06-.961567243604E-06
-.808996051230E-060.164745526845E-060.127798246518E-06-.545283222023E-07
-.275421578589E-06-.758278024438E-070.318792506212E-07-.215580660398E-07
-.510138616453E-07-.108904018475E-080.254912881155E-060.188462756031E-06
-.118750926105E-06-.101688484928E-060.329736015339E-060.162781496210E-06
0.519125907411E-080.151316268732E-070.247698520173E-060.152235890434E-05
0.750247827235E-060.529174709305E-060.582910333363E-060.968471401857E-07
0.110917495115E-060.464162983504E-060.455652764669E-06-.586894600403E-06
-.365420733054E-07-.992874318944E-06-.493906748393E-06-.158604600531E-05
-.910010719801E-060.528269674379E-060.290856871484E-050.119457638958E-05
-.175880738223E-060.928518543577E-070.643644288244E-060.349901017659E-06
-.413481447704E-07-.247473982407E-060.734065197966E-070.245548455019E-06
-.834625604532E-06-.246815067635E-06-.177424601384E-05-.100440788777E-05
0.245139280954E-07-.325649393836E-060.245353301291E-07-.325646179914E-06
-.253763210886E-05-.170133495709E-05-.627098039007E-06-.409395591109E-06
-.264870121064E-05-.143032697126E-050.361605602923E-060.343388179864E-06
-.545292115019E-07-.275427817353E-06-.758320869876E-07-.318777103022E-07
0.215590871917E-07-.510098169020E-07-.108514469856E-080.254905888009E-06
0.188456785766E-06-.118744414158E-06-.101682755804E-060.329733528633E-06
0.162779640931E-060.520140131721E-080.151353843898E-070.247701039099E-06
0.152236936519E-050.750247583394E-06-.529161386136E-06-.582901610637E-06
0.968561300618E-070.110922922811E-060.464140738833E-060.455635004797E-06
-.586879217800E-06-.365337624790E-07-.992879850656E-06-.493910337558E-06
-.158602394837E-05-.909999613176E-060.528269805268E-060.290856753003E-05
0.119457460639E-050.175884863484E-06-.928481408165E-070.643633404793E-06
0.349892617403E-06-.413489570992E-07-.247474731037E-060.734029462837E-07
0.245546182551E-06-.834626252672E-06-.246816281275E-06-.177423087731E-05
-.100439989967E-050.798273748458E-080.114430732388E-060.653671397127E-06
0.242543429558E-050.262175392657E-06-.742256601949E-14-.175915629645E-12
-.833336656924E-12-.351954356272E-120.130451387005E-070.250124322522E-06
0.106279547554E-050.254034681549E-06-.748154653216E-08-.138659964582E-06
-.515619879469E-06-.968754622766E-07-.736956318148E-12-.200800254455E-11
-.335391386556E-07-.419750419671E-070.725535938256E-080.104127958726E-07
-.760686753817E-12-.154409820853E-11-.139389079744E-07-.181974882278E-07
0.867916270257E-090.145690373795E-13-.701243126863E-080.769567451794E-08
0.678090108647E-130.397089248252E-070.101013457922E-120.136856807888E-07
0.801467770512E-070.425662870138E-07-.123304197666E-11-.128420066058E-11
-.486650258045E-07-.594561026493E-07-.542528596535E-07-.505299031624E-07
-.139380280105E-01-.552823117117E-060.160614373445E-06-.350974400245E-06
0.251083000527E-060.891406734751E-130.193929837850E-110.118965854419E-10
0.545359561162E-110.203135391685E-07-.378555387031E-07-.105330983473E-06
-.285944163354E-07-.324596674211E-070.341229046585E-070.978739042304E-07
0.275802112934E-070.181314840907E-110.232896954381E-110.429019369880E-08
0.452893640207E-08-.777342171546E-08-.859975613065E-08-.428942754824E-11
-.652141647547E-110.918694022676E-10-.283597762316E-080.521206981674E-09
0.433813605877E-12-.748667246597E-080.478255692584E-080.733376451522E-12
0.785851311297E-080.281609359481E-12-.231571527564E-07-.195129427438E-06
-.147036545885E-06-.153115884732E-06-.141980000709E-06-.501944191585E-07
-.491399776845E-070.163814304174E-060.151772378130E-060.276067028250E-08
-.119392621086E-07-.319751618023E-07-.168231304243E-06-.142239587546E-06
-.294728619266E-06-.269025181770E-06-.110295672925E-06-.843887219399E-07
-.738376972136E-07-.356040362921E-06-.109560650146E-06-.189715250339E-06
-.937017576011E-07-.275528559787E-06-.137122342699E-06-.137541074211E-06
-.709686231663E-070.769229519578E-080.487879722422E-070.319262894367E-07
-.446700111658E-12-.524992784127E-120.355162925596E-070.381459587719E-07
-.477969769360E-08-.120867012960E-080.486710983962E-080.283238517452E-07
0.176425763138E-070.238151349336E-070.285580853872E-070.141874678545E-07
0.139208460441E-07-.179297662702E-07-.199823552853E-070.150256449798E-07
0.911842137009E-070.477653828576E-070.605027292759E-070.584040775231E-07
0.172223086380E-070.748686541037E-080.593088661719E-070.595450122708E-07
-.945851070459E-09-.152779412297E-07-.147765057784E-07-.671862624172E-08
-.408148322769E-080.210482308020E-070.604676789501E-08-.132257389840E-08
-.403447103631E-080.110832955785E-080.606884318075E-080.230922206551E-08
-.601004449641E-08-.570240754865E-080.976218298114E-080.861322262732E-08
0.299362745468E-080.212479267239E-08-.231564716125E-07-.195124892679E-06
-.147034117754E-060.153114920075E-060.141979127214E-06-.501941311124E-07
-.491397294548E-070.163814065372E-060.151772241903E-060.276106450812E-08
-.119371891743E-07-.319743063317E-070.168231603833E-060.142239847060E-06
-.294731016694E-06-.269027025159E-06-.110295859857E-06-.843888086670E-07
-.738402083946E-07-.356052390244E-06-.109564439832E-060.189723948041E-06
0.937066793691E-07-.275522179280E-06-.137119078982E-06-.137548195725E-06
-.709737125446E-070.486760165780E-080.283271008126E-070.176449828556E-07
-.238225819388E-07-.285656068022E-070.141814767103E-070.139157222930E-07
-.179320348262E-07-.199843975011E-070.150259290220E-070.911846155148E-07
0.477644431219E-07-.604981721864E-07-.584002924101E-070.172307643419E-07
0.749438720800E-080.593016940779E-070.595385359877E-07-.944509668853E-09
-.152696264448E-07-.147721054749E-070.675148289293E-080.410307853231E-08
0.210620038862E-070.605433952036E-08-.130315619189E-08-.402077774830E-08
0.111113601456E-080.608697547992E-080.232003672574E-080.600919148052E-08
0.570137517406E-080.977045088794E-080.862005395663E-080.299274469789E-08
0.212378860230E-080.377502842556E-080.222908907494E-070.104732105045E-07
0.445576599412E-080.579226000257E-08-.469547451294E-08-.390766901027E-08
0.925101731148E-080.865895351829E-08-.994386025345E-08-.101082114662E-08
-.802913221466E-08-.448874123030E-08-.196115064519E-07-.117341537071E-07
-.232739257693E-07-.132940767600E-06-.634877156059E-070.226619871739E-08
0.718175885329E-090.458142901545E-070.219140785797E-07-.312564246880E-07
-.293071133509E-070.725987281878E-070.598456357139E-07-.170397595532E-07
-.105829856635E-070.669005513475E-08-.145914795922E-070.622418244333E-09
-.395393224175E-080.626027484725E-09-.395150334158E-08-.178926956433E-07
-.539512991872E-080.694224797836E-08-.532670769783E-08-.232268935622E-07
-.455904102919E-070.378167550000E-080.223267355528E-070.104876447256E-07
-.443958147175E-08-.578222784618E-08-.468781343850E-08-.390199797934E-08
0.924724146595E-080.865801198911E-08-.994212647835E-08-.100834520094E-08
-.802520318710E-08-.448514127496E-08-.196197490669E-07-.117358076996E-07
-.232730595927E-07-.132935878550E-06-.634854280711E-07-.226145761733E-08
-.714333533277E-090.458131150743E-070.219123028596E-07-.312580127612E-07
-.293086022892E-070.726045809148E-070.598492532678E-07-.170442039584E-07
-.105852484396E-070.669097440663E-08-.145909276397E-07
* ORBITAL    1    3
-.148900410448E-06-.879410535052E-06-.516603137785E-06-.262126012243E-11
-.237076333376E-11-.111522450099E-060.502630000497E-06-.238907421860E-07
-.681740939774E-070.624804169562E-070.514139794999E-060.349723355803E-06
-.376152111461E-07-.738098560659E-07-.232336312496E-05-.186576421880E-05
0.682628293177E-070.100102635035E-06-.555312651046E+00-.209583995508E-04
0.127086772733E-040.790597642344E-050.119674247525E-040.125803495344E-13
-.247542334745E-12-.489375572572E-11-.250174172950E-11-.119982021678E-06
-.205093119981E-06-.148699162752E-05-.526300059292E-06-.128479927693E-05
0.199704816659E-06-.668146863868E-060.140442878310E-060.267280086264E-11
0.390042445766E-11-.853648005316E-07-.201110528680E-060.179296226906E-06
0.252110809676E-06-.558739494773E-11-.663453962074E-110.154804894690E-06
0.130905967899E-06-.758167701600E-070.276499501105E-12-.242933147424E-07
0.472868029050E-070.751431065534E-120.476880642945E-07-.108545214409E-13
0.323966776404E-060.194774878761E-050.118220763499E-050.104189103913E-11
0.102518429098E-110.308158975129E-060.501356078798E-07-.338003794141E-06
-.392111287344E-06-.680267046514E-07-.324341783707E-06-.174070405471E-05
-.623544089432E-05-.813672300549E-06-.214609313205E-12-.346969993705E-11
-.745527794528E-110.375989528115E-120.253303493549E-070.493331559902E-06
0.238467866619E-050.786441367931E-060.804373625716E-080.132917288577E-06
0.430476619485E-060.261413166060E-07-.578066932679E-12-.548612404125E-13
-.893056043126E-07-.990556169735E-070.145729233633E-080.593591225769E-07
-.257350226429E-11-.263058363864E-11-.181643786442E-06-.313762537421E-06
0.189028475735E-07-.263711329316E-130.508247434322E-070.118104713827E-06
-.186109859292E-130.824417884854E-07-.198470187023E-120.229204540464E-06
0.106571289929E-050.422490658449E-06-.225180692523E-060.505507818625E-08
-.261654386663E-06-.242934591630E-060.184228314318E-060.723749677502E-07
0.225015203857E-060.108802967710E-050.478871769479E-06-.548709591984E-06
-.331512349540E-060.694694093776E-060.576365964349E-06-.120169880592E-06
0.170677574129E-06-.411046457766E-06-.241428684254E-05-.112273596893E-05
0.850721127630E-070.216963107920E-060.170523344666E-050.113318987314E-05
-.102221980269E-060.109638049739E-06-.208672523183E-07-.105873859539E-06
-.384318562534E-070.354347782872E-110.459004614937E-11-.150083719873E-06
-.152069761229E-06-.120668884584E-06-.926235794145E-07-.156062595795E-07
-.459238753867E-070.220076941977E-070.359833661101E-060.355306397878E-06
-.423222535689E-06-.355510339348E-06-.162329067591E-06-.118570848458E-06
0.321236496079E-070.325210966427E-060.260096393116E-060.325079193460E-06
0.293569154607E-060.151454104144E-070.218242503794E-070.536524134281E-06
0.526484663859E-060.184090914058E-060.928635982744E-060.324634850477E-06
0.275193504718E-060.156654106221E-06-.284493339087E-06-.106141878249E-06
-.261081992007E-06-.159263899323E-06-.331247896976E-07-.201564338282E-06
-.101603177783E-060.149713719944E-070.137836960792E-070.122028641706E-06
0.978347349153E-070.145256293867E-070.981184143413E-080.624752910812E-07
0.514109793786E-060.349708713898E-060.375890274918E-070.737911493100E-07
-.232332127462E-05-.186573958141E-050.682492725160E-070.100094575878E-06
0.229201397002E-060.106569322240E-050.422479586293E-060.225172758255E-06
-.506222924836E-08-.261644608307E-06-.242925603373E-060.184222710059E-06
0.723695500955E-070.225017489475E-060.108804402375E-050.478879770141E-06
0.548722735872E-060.331526446426E-060.694701505370E-060.576373360690E-06
-.120180560427E-060.170665659559E-06-.411051515138E-06-.241431102724E-05
-.112274273043E-05-.850812035612E-07-.216971053072E-060.170526688259E-05
0.113320742791E-05-.102212489940E-060.109646129826E-06-.156051103053E-07
-.459157591808E-070.220131736984E-07-.359856371019E-06-.355325395061E-06
-.423220874664E-06-.355508581479E-06-.162342486845E-06-.118582234251E-06
0.321211475685E-070.325195561247E-060.260088215116E-06-.325082518918E-06
-.293572005059E-060.151476377612E-070.218260883838E-070.536525930281E-06
0.526486253640E-060.184122547773E-060.928813347355E-060.324712930650E-06
-.275069574605E-06-.156567220449E-06-.284499579093E-06-.106146643713E-06
-.261013063330E-06-.159216578929E-06-.331243041155E-07-.201562278218E-06
-.101602349408E-06-.149939818421E-07-.138017303441E-070.122016783406E-06
0.978242651760E-070.145126277764E-070.980120356784E-08-.114615086346E-06
-.657782226794E-06-.293344186205E-06-.124768415512E-07-.688455264861E-07
0.100872229404E-050.513177901709E-06-.679542451822E-07-.849391627486E-07
-.915314377836E-06-.700418150573E-060.229484565569E-060.103583148198E-06
0.145829556620E-050.914059585421E-060.104037481531E-070.700174393915E-07
0.548603810227E-07-.462629676743E-07-.589056016335E-07-.418895404732E-07
-.453233216822E-070.173698278061E-060.134320687991E-060.813314738416E-08
0.246602866468E-070.221066984642E-060.111296029518E-06-.200050159490E-06
-.134947948117E-060.309500745145E-060.171056773469E-050.691614706544E-06
-.125509654210E-060.453384256500E-07-.582324250679E-06-.299691326164E-06
-.129710038866E-06-.256806062221E-06-.110714871505E-05-.570659746952E-06
-.801578977730E-06-.327543014032E-060.174720377621E-070.111302847443E-06
0.748646190540E-070.571992237106E-070.748822647209E-070.571985614981E-07
0.371301172161E-060.342038567234E-060.215245570131E-060.334378321632E-07
-.159670032245E-05-.108007360417E-050.579210148509E-060.324996342088E-06
-.114622991499E-06-.657826940804E-06-.293364440813E-060.124590674720E-07
0.688339917114E-070.100873907794E-050.513188564563E-06-.679511777490E-07
-.849388010717E-07-.915312514194E-06-.700417843762E-060.229481221257E-06
0.103577321092E-060.145831279895E-050.914064571465E-060.104432928085E-07
0.702420224672E-070.549613261147E-070.463502587504E-070.589589314853E-07
-.418913641580E-07-.453242058943E-070.173663160309E-060.134302039709E-06
0.810543938632E-080.246601918935E-070.221058177836E-060.111306505153E-06
-.200080153273E-06-.134949122132E-060.309496883087E-060.171054722313E-05
0.691607326244E-060.125501183052E-06-.453426950523E-07-.582308409666E-06
-.299680469213E-06-.129712734286E-06-.256806554959E-06-.110713901528E-05
-.570655847274E-06-.801576273852E-06-.327542742210E-060.174630782585E-07
0.111298299266E-060.831641581826E+000.317453229814E-04-.171182307399E-04
-.502613842910E-05-.170651902386E-040.719291447751E-120.101069221344E-10
0.333323724833E-100.447820369623E-11-.169397689844E-06-.951056754385E-07
-.104153021423E-05-.287046195249E-060.191969895894E-05-.410284045754E-06
0.487497287694E-06-.321018145051E-06-.146136648786E-11-.164403517254E-11
-.310035781087E-07-.197328759313E-06-.955639728066E-07-.938185271064E-07
-.534894000013E-11-.673802814775E-110.955115215173E-070.289977455002E-06
-.335404118758E-070.213451373429E-11-.592375637966E-07-.428795553041E-07
0.273839276670E-110.128378050919E-070.191254701621E-12-.453888482290E-06
-.271488606843E-05-.166017923515E-05-.154842679359E-11-.179999084154E-11
0.843277249932E-07-.294963634338E-060.293233736976E-060.407713353127E-06
0.858291821020E-070.403358948071E-060.213690355216E-050.760077820290E-05
0.102836182535E-05-.340322209036E-12-.537670784021E-11-.104320978907E-10
0.198613704200E-110.269411644068E-070.527910884018E-060.266170696689E-05
0.953327369313E-06-.124449113339E-07-.201211146621E-06-.624441626040E-06
-.309357861546E-070.971600067438E-12-.229888245438E-13-.157478815401E-06
-.178412620692E-060.131269851362E-07-.481284624354E-07-.566695840755E-11
-.669245837685E-110.307323368063E-060.512884348693E-060.409096661712E-07
0.847105466239E-120.611800204334E-07-.145781264724E-06-.165511654784E-12
-.966221289461E-07-.133674492431E-11-.350124446036E-06-.177863499564E-05
-.839552139083E-06-.139204221492E-06-.484470168437E-06-.232278569713E-06
-.195373145255E-060.557378594577E-070.229080082327E-06-.339114607254E-06
-.171724046142E-05-.824186357709E-060.320034618263E-060.497713144261E-07
0.465495989926E-060.356379161198E-06-.189298268738E-06-.549618402150E-06
0.397509297933E-060.253334869531E-050.132922791650E-05-.355699078997E-06
-.408266848289E-060.187811577590E-050.134647511355E-05-.275572870010E-07
-.244786968479E-060.284254480668E-070.149144726733E-060.595693148768E-07
0.478665893348E-110.563747391361E-11-.175581773081E-06-.181406451514E-06
0.141325468152E-060.104662688641E-060.151974677501E-070.341212832587E-07
-.341966506551E-07-.448791386566E-06-.446623724265E-06-.470952822804E-06
-.383628366654E-060.201879545433E-060.144835485161E-06-.166321097811E-07
-.262825918992E-06-.253601831842E-06-.371973859465E-06-.339012083000E-06
0.790370068741E-070.734502934614E-07-.650506929508E-06-.647854864381E-06
-.228602070004E-06-.116852116076E-05-.422053425034E-06-.302585613668E-06
-.178174093131E-06-.292779801647E-06-.974044201174E-070.315097782304E-06
0.197316842631E-060.446890523642E-070.272350670229E-060.138119813481E-06
-.354534502938E-07-.332025813447E-070.155536442451E-060.126753706327E-06
-.125375199896E-07-.713833472937E-08-.350123023954E-06-.177862779011E-05
-.839550128834E-060.139217269914E-060.484481627266E-06-.232272817928E-06
-.195367743916E-060.557487847622E-070.229090043091E-06-.339111874005E-06
-.171722588310E-05-.824182345705E-06-.320014530071E-06-.497491307381E-07
0.465478167056E-060.356362149451E-06-.189319012474E-06-.549640286099E-06
0.397502458294E-060.253331735847E-050.132922058138E-050.355702703622E-06
0.408266813675E-060.187806711975E-050.134644871240E-05-.275574066683E-07
-.244786710903E-060.151985927882E-070.341295536218E-07-.341906301779E-07
0.448753371160E-060.446591098339E-06-.470952851556E-06-.383628386074E-06
0.201858239669E-060.144817081574E-06-.166349503038E-07-.262843858908E-06
-.253612251519E-060.371969768143E-060.339008881078E-060.790381347249E-07
0.734517376233E-07-.650504734045E-06-.647852508142E-06-.228552146420E-06
-.116824183118E-05-.421930537355E-060.302776964870E-060.178308759058E-06
-.292764620534E-06-.973948273192E-070.315202659603E-060.197389873965E-06
0.446897898850E-070.272353777383E-060.138121392392E-060.354185905369E-07
0.331744684744E-070.155555412108E-060.126770854231E-06-.125571560901E-07
-.715462976953E-080.211858994109E-08-.215903100555E-08-.316377717326E-07
0.609440819119E-070.803331245432E-07-.758011763822E-07-.718985925141E-07
-.230921790218E-06-.176805943849E-06-.337884562424E-07-.369781839701E-07
-.325919682243E-06-.164601529172E-060.223682841628E-060.149840679245E-06
-.426012124527E-06-.235967565784E-05-.967565746017E-060.906989203197E-07
-.125208756202E-06-.758830682713E-06-.403350765961E-060.157429828209E-06
0.325662560808E-060.162197147180E-050.873007380601E-060.965299847337E-06
0.362507277455E-06-.452240062005E-07-.180980900247E-06-.101371097593E-06
-.762702453341E-07-.101341326202E-06-.762702166805E-07-.515410960268E-06
-.458643193288E-06-.278898208890E-06-.541019401278E-070.228825018226E-05
0.143907209250E-050.217796421246E-08-.182344659731E-08-.314896401583E-07
-.608068966992E-07-.802488162332E-07-.757956961275E-07-.718950207823E-07
-.230981965329E-06-.176839592415E-06-.338199422569E-07-.369740472685E-07
-.325931754367E-06-.164585973433E-060.223644389958E-060.149842445768E-06
-.426016363738E-06-.235970010696E-05-.967576485700E-06-.906972273401E-07
0.125212825526E-06-.758855446836E-06-.403367791891E-060.157435103832E-06
0.325669900543E-060.162199716104E-050.873020510825E-060.965312606012E-06
0.362512076828E-06-.452320964611E-07-.180985344990E-06
* ORBITAL    1    4
0.747347829758E-060.441382824509E-050.259284490246E-050.137423754539E-12
-.568305245499E-12-.222384018146E-070.100124802678E-060.119874341428E-06
0.342143436691E-06-.313572616329E-06-.258042088692E-05-.175527858494E-05
0.188603266020E-060.370311501812E-06-.462880330664E-06-.371719218612E-06
-.342501877652E-06-.502346540100E-06-.831641658829E+00-.323211418937E-04
0.140375236268E-04-.593896184463E-050.156855528790E-040.258588263478E-12
0.366202535767E-110.302083155413E-11-.431235187885E-11-.152842727583E-06
0.246080186617E-060.865857128819E-060.519362174311E-06-.191257228733E-05
0.589228508855E-060.338207058110E-060.499137738915E-060.869817672778E-12
-.335587597622E-120.124842949357E-06-.301885986244E-07-.182761164861E-06
-.362800152888E-06-.522634651252E-11-.746939430856E-11-.622297690257E-06
-.107211079560E-050.952066904696E-07-.155179824789E-11-.960247844756E-07
-.207105150916E-080.143866305908E-11-.148408328291E-060.127966826103E-11
0.403546883606E-060.238974791546E-050.148273244176E-050.350229183518E-12
0.275383447679E-13-.522651824471E-06-.890469003615E-060.494765546304E-07
-.118831938458E-06-.599753412693E-07-.270795804622E-06-.138059966938E-05
-.480486142456E-05-.722286004033E-06-.131511385553E-12-.162878827441E-11
0.303807978513E-110.464409960533E-110.924876065111E-080.188494798872E-06
0.119783127557E-050.592090818718E-060.130885172034E-070.204715521376E-06
0.591997794041E-060.177378602927E-07-.594435360172E-120.278863535413E-13
-.195656804064E-06-.226776596027E-06-.377832111369E-07-.175055311563E-07
-.472717938352E-11-.533674153412E-11-.364100720277E-06-.582042120423E-06
0.611904018047E-07-.334737511759E-120.371496529193E-070.957499997604E-07
-.259584573623E-120.534316509301E-07-.933077495899E-120.361177552783E-06
0.207252789616E-050.117239341730E-050.905902727135E-060.125190333286E-05
0.245132275400E-070.756989240367E-07-.589432688188E-06-.772158279082E-06
0.342539066413E-060.185851870582E-050.996421546395E-060.487416065019E-06
0.669154702442E-06-.459630349829E-06-.459167702706E-060.783584117807E-06
0.102280325209E-05-.465114333692E-07-.791342389105E-06-.762346168054E-06
0.722942622699E-060.542281208727E-060.790775082513E-060.782244603827E-06
0.318184735185E-060.374421875457E-06-.238762590272E-07-.133977596339E-06
-.627980666779E-070.290041485664E-110.318033176770E-11-.964862960850E-07
-.106889731442E-06-.779314331521E-07-.498616072780E-07-.204151780702E-08
0.216532814069E-070.361930901259E-070.303681577812E-060.308953206329E-06
-.208835683299E-06-.144174558741E-06-.135470822086E-06-.920971920554E-07
-.340145976138E-07-.979429283431E-070.349015337964E-070.187172859635E-06
0.177105590123E-060.169763070851E-060.139097668176E-060.404317340612E-06
0.421578736056E-060.152651880588E-060.810017079851E-060.318471478170E-06
0.126863458051E-060.877633903385E-07-.782489220311E-070.168202420392E-08
-.193278649995E-06-.131250327464E-06-.367724867409E-07-.224844663947E-06
-.115515566969E-060.563122671556E-070.533226557052E-070.111788987743E-06
0.949919423193E-07-.222472801141E-08-.496139445292E-08-.313585506757E-06
-.258049681376E-05-.175531615981E-05-.188707897987E-06-.370383908265E-06
-.462877203072E-06-.371719055512E-06-.342562224257E-06-.502389440912E-06
0.361173883980E-060.207250428873E-050.117238016128E-05-.905893156018E-06
-.125189443019E-050.245299759129E-070.757141364859E-07-.589426109949E-06
-.772152565558E-060.342542459611E-060.185854027753E-050.996433416666E-06
-.487397080107E-06-.669134081048E-06-.459615660312E-06-.459153529538E-06
0.783569718104E-060.102278717923E-05-.465241802855E-07-.791406581484E-06
-.762367325179E-06-.722955686075E-06-.542294506510E-060.790809998141E-06
0.782260958577E-060.318194264805E-060.374430857127E-06-.204051886681E-08
0.216598065452E-070.361969865760E-07-.303710069728E-06-.308977629756E-06
-.208831575958E-06-.144170491368E-06-.135485845830E-06-.921098695897E-07
-.340166490710E-07-.979562694605E-070.348935810283E-07-.187171847803E-06
-.177104508752E-060.169758968574E-060.139094104097E-060.404314041369E-06
0.421575679686E-060.152692438810E-060.810245021513E-060.318572792089E-06
-.126700231493E-06-.876489551462E-07-.782565577091E-070.167677007664E-08
-.193187649443E-06-.131186993075E-06-.367719678153E-07-.224842776943E-06
-.115514697424E-06-.563421487885E-07-.533468665980E-070.111771905103E-06
0.949763875197E-07-.224172558410E-08-.497548152601E-080.575302085481E-06
0.330169630032E-050.147242983178E-050.626129062404E-070.345550408899E-06
0.200967626124E-060.102239015046E-060.341105114904E-060.426362606649E-06
-.159919402639E-05-.697018326008E-06-.115183368546E-05-.519896252815E-06
-.112630020121E-05-.375366320197E-06-.307190434723E-07-.163779154586E-06
-.499659884259E-07-.472703119919E-07-.674897407211E-07-.968290745090E-07
-.783716858151E-070.184026425269E-060.137675142711E-060.686447740561E-07
0.370553802609E-070.317661820812E-060.161230643071E-06-.101436094438E-06
-.657433602174E-070.365638776565E-060.203430573134E-050.857733117712E-06
0.658765113950E-070.217467807526E-06-.576636213352E-06-.330223995484E-06
-.982381197552E-07-.230876999415E-06-.156388631631E-05-.902607618286E-06
-.586895759380E-06-.156499690734E-060.759551347252E-070.203999098088E-06
0.839840629444E-070.611608735243E-070.840100460405E-070.611610386305E-07
0.450019225311E-060.372407275548E-060.209050800407E-060.606226191943E-07
-.212257530070E-05-.115190505925E-05-.290719205491E-05-.163124803181E-05
0.575276592466E-060.330155649494E-050.147237225526E-05-.626759520991E-07
-.345589456974E-060.200971898229E-060.102242875641E-060.341125304723E-06
0.426371961042E-06-.159918472056E-05-.697020477174E-06-.115184253221E-05
-.519908934670E-06-.112628340798E-05-.375365012278E-06-.306694530271E-07
-.163499585644E-06-.498428949794E-070.473886971071E-070.675636887730E-07
-.968334783246E-07-.783746833863E-070.183978267034E-060.137648787281E-06
0.686198703658E-070.370601925021E-070.317657804181E-060.161246467260E-06
-.101470325671E-06-.657443065663E-070.365632022603E-060.203426945490E-05
0.857720163103E-06-.658914697435E-07-.217475102494E-06-.576619842453E-06
-.330212227740E-06-.982505524174E-07-.230884226516E-06-.156387505277E-05
-.902604974589E-06-.586897860685E-06-.156502032561E-060.759484041853E-07
0.203995029460E-06-.555312766366E+00-.218207544456E-040.809496141111E-05
-.851555230857E-050.990125035161E-05-.381525325144E-12-.544332489557E-11
-.249663568557E-10-.653830469368E-110.951879529215E-07-.305899281749E-06
-.136966383159E-05-.681416972526E-06-.127412467135E-050.467728783529E-06
0.568570797441E-060.407221903769E-060.132397416824E-11-.130894868668E-11
-.148027045181E-06-.491936315540E-07-.237529465512E-06-.431730029015E-06
0.764244226836E-110.992552436754E-11-.634111167751E-06-.104041886375E-05
-.116990140456E-06-.126497870654E-110.793828758592E-07-.200384243655E-07
-.171566019080E-11-.155350388273E-060.289565580745E-130.248569748628E-06
0.146077705064E-050.916418087912E-060.813092043318E-120.782770234622E-12
0.600834300520E-060.841678018107E-060.175245686318E-060.405274055189E-07
-.293701834467E-07-.125811810610E-06-.608040389475E-06-.204818460398E-05
-.355288692174E-060.115373948402E-120.166467822546E-110.830375612864E-12
-.224487307112E-110.116546660445E-080.149712198341E-07-.192418869763E-06
-.245468150707E-060.900581290699E-080.138133166271E-060.381774828576E-06
0.635692807444E-08-.305307033913E-120.363296591147E-120.146487705487E-06
0.171493663808E-06-.354517713897E-07-.389096474405E-070.336233628424E-11
0.412774673697E-11-.266684543012E-06-.417348404875E-06-.492735539234E-07
-.823066594731E-12-.148340410628E-070.431739667505E-070.370822134281E-12
0.177542890161E-070.121708268233E-110.245755876438E-060.150583841267E-05
0.920949511588E-060.923018978248E-060.115435617248E-05-.122909040646E-06
-.163011818672E-06-.615030824769E-06-.740938766109E-060.230145735270E-06
0.129961691103E-050.736808959345E-060.660501610742E-060.745117196386E-06
0.690795200313E-060.645017558760E-060.769809229169E-060.879290082475E-06
0.114575116417E-060.194367256930E-06-.273840002371E-060.635161670553E-06
0.417738619503E-06-.768396757524E-07-.288206095287E-060.333076148243E-06
0.303817181511E-06-.140550184012E-07-.831667008475E-07-.432711821928E-07
-.182239286182E-11-.223731970810E-110.315895643876E-070.404381315391E-07
-.257288135318E-07-.105515418650E-070.409624235160E-080.376057953220E-07
0.249990801584E-070.142608149480E-060.149209278802E-060.306860580075E-07
-.308734321410E-08-.629243442144E-07-.396309942124E-07-.437314455978E-07
-.215120454335E-06-.674579304053E-070.482799002922E-070.510578348033E-07
-.150991114701E-06-.120105220112E-060.167812967458E-060.187607820612E-06
0.704744964309E-070.392444966109E-060.169819087670E-060.115890774453E-07
0.209409741106E-07-.367578774693E-07-.422304514436E-07-.783907588304E-07
-.601409070232E-07-.212701840088E-07-.130431466310E-06-.677582845078E-07
0.463003043901E-070.439899168281E-07-.564737130037E-07-.502323725661E-07
-.763735102140E-08-.835671036287E-080.245753064166E-060.150582097682E-05
0.920939668356E-06-.923005955058E-06-.115434454861E-05-.122923461728E-06
-.163024264156E-06-.615026715506E-06-.740935061147E-060.230143970481E-06
0.129960765312E-050.736806433079E-06-.660516407104E-06-.745133035528E-06
0.690814209947E-060.645035769670E-060.769824961150E-060.879306191599E-06
0.114583344565E-060.194406591333E-06-.273829024466E-06-.635170821731E-06
-.417741563635E-06-.768146452172E-07-.288194639268E-060.333082613881E-06
0.303820952544E-060.409569344600E-080.376021443682E-070.249967500537E-07
-.142589496032E-06-.149193255472E-060.306862928638E-07-.308701940946E-08
-.629145426849E-07-.396226081005E-07-.437311778996E-07-.215118212102E-06
-.674557404807E-07-.482800074573E-07-.510584805643E-07-.150996143506E-06
-.120109739367E-060.167813671027E-060.187608238456E-060.704479792756E-07
0.392296492560E-060.169753335088E-06-.116874992935E-07-.210111528004E-07
-.367606037382E-07-.422322599439E-07-.784452582257E-07-.601795016275E-07
-.212698351222E-07-.130428238615E-06-.677561718129E-07-.462811118800E-07
-.439743495613E-07-.564828737304E-07-.502406501028E-07-.762656812069E-08
-.834770082579E-08-.323362745797E-07-.177970382168E-06-.671155504118E-07
-.259865946357E-07-.397955152574E-070.733821750099E-070.550174090029E-07
0.103375920182E-060.756668306281E-070.602756217022E-070.247778467476E-07
0.208674055163E-060.106269743812E-06-.170330052469E-07-.900210770986E-08
0.219101277903E-060.122338671765E-050.527177884208E-060.108954906594E-06
0.183488087957E-060.309410794968E-060.190141611406E-06-.410282226760E-07
-.114826400491E-06-.102014516763E-05-.614975258906E-06-.234876161940E-06
-.190190143351E-070.634506700368E-070.145761064145E-060.489020154244E-07
0.345690896922E-070.488850759042E-070.345688849042E-070.273353923817E-06
0.212882772004E-060.110576689069E-060.431707714055E-07-.134857041634E-05
-.650011109137E-06-.323651948303E-07-.178131932337E-06-.671845189740E-07
0.259101274199E-070.397471579860E-070.733827259705E-070.550181730237E-07
0.103408449146E-060.756855531284E-070.602875753556E-070.247740135093E-07
0.208671680079E-060.106258294009E-06-.170217566845E-07-.900634969533E-08
0.219103861667E-060.122340193250E-050.527184573562E-06-.108957616201E-06
-.183492112988E-060.309420390151E-060.190147813860E-06-.410284592273E-07
-.114828419894E-06-.102015967506E-05-.614982740527E-06-.234880865854E-06
-.190203750455E-070.634490584788E-070.145761033204E-06
* ORBITAL    1    5
0.214122353052E-060.122507639591E-050.704867106124E-060.477430305960E-11
0.506768473405E-110.635960566988E-050.589321008981E-050.119443630280E-05
0.117011628365E-05-.181154200617E-05-.936027746522E-05-.337590313027E-05
-.104324202427E-05-.453904570989E-060.825724639214E-050.432634728161E-05
0.186075514509E-050.103637220927E-05-.232069455185E-06-.188124620725E-05
-.969242774924E-05-.351759857969E-04-.395050560503E-050.116475397493E-13
-.483460752746E-11-.340389833431E-10-.146841826862E-100.100950105571E-06
0.190746448987E-050.725416833890E-050.104894582417E-050.903970202759E-07
0.160333805017E-050.593291844088E-050.101125353788E-050.557088089783E-11
0.145099811303E-100.141890266575E-06-.199282623202E-060.111176598924E-06
-.177107040884E-07-.566835332192E-11-.106969681811E-10-.113045922749E-06
-.829784651693E-06-.600712346755E-07-.371529258027E-12-.139814892267E-06
0.121221612115E-060.481561246110E-12-.290802882999E-060.257448022082E-11
0.352287807489E-060.204623373252E-050.172277835640E-05-.760455633215E-11
-.796493798701E-11-.154990329604E-05-.297531416753E-070.954956095643E-06
0.157059048608E-06-.526290158428E-050.137444347765E+000.585567899597E-05
-.129744233149E-040.283938902777E-040.165808866418E-110.222338583444E-10
0.925836203410E-100.295075799956E-100.120162590764E-040.313595761099E-05
-.455451992325E-050.184005439946E-060.553529184517E-040.348972458816E-05
0.322824118548E-070.246719872509E-050.558432450009E-110.557287545215E-11
0.119051733177E-05-.975233223124E-06-.357271546052E-07-.235219389896E-06
0.445530642256E-110.452212298632E-11-.212302077018E-050.555904813863E-06
-.129858632269E-060.542972316905E-110.568595682413E-060.705137294242E-07
0.559307485285E-110.745335548029E-060.413856492358E-110.212482611474E-06
0.195624084934E-050.150072537805E-050.248510054495E-050.237277343365E-05
-.119249178819E-06-.122406558717E-06-.214219026228E-05-.189224894233E-05
-.730889487312E-070.110641119908E-060.476239376284E-060.208581977629E-05
0.178532660337E-05-.318394249079E-05-.289962129209E-050.195354055620E-05
0.168609397788E-050.433673000430E-060.110364242682E-05-.643052721995E-06
0.345648290092E-050.210148390704E-05-.471292669221E-05-.312842131045E-05
0.218044916825E-050.143204940273E-050.440307615276E-060.246222500298E-05
0.194955036058E-05-.133959369684E-10-.159125428750E-100.243493742794E-06
-.125001463046E-05-.479001482844E-070.769629709267E-060.368787191300E-06
0.188355871968E-050.135653321359E-050.262305208843E-060.177851993477E-05
0.137851459438E-050.975594290133E-06-.224210627767E-06-.113220885456E-05
0.248523895873E-060.860991414848E-060.706739983642E-06-.872491899580E-06
0.179055386632E-060.376577767376E-060.566400561754E-06-.663761098873E-06
0.467816600205E-06-.793247416664E-06-.479528180387E-05-.243857531428E-05
-.247669756531E-05-.144952556662E-05-.160658213018E-060.360516416681E-06
0.113406203048E-050.538341990414E-060.227481096965E-060.133428284025E-05
0.569836517274E-06-.414240564064E-06-.366169845268E-06-.136574315448E-05
-.109258159711E-050.200131678084E-060.148663541338E-06-.181154711960E-05
-.936031288811E-05-.337592711958E-050.104312682208E-050.453830373818E-06
0.825712462642E-050.432627396839E-050.186070648770E-050.103633406774E-05
0.212490704041E-060.195629222071E-050.150075302725E-05-.248509274881E-05
-.237276828184E-05-.119232279086E-06-.122391272137E-06-.214218916203E-05
-.189224968082E-05-.730870447728E-070.110652127747E-060.476244694553E-06
-.208580901596E-05-.178531621875E-05-.318394506411E-05-.289962556503E-05
0.195353650317E-050.168609065187E-050.433662878480E-060.110358645053E-05
-.643078569231E-06-.345649069972E-05-.210149274856E-05-.471292650625E-05
-.312842179123E-050.218045916947E-050.143205444912E-050.368788352106E-06
0.188355631679E-050.135652492738E-05-.262256264500E-06-.177847979975E-05
0.137852686332E-050.975609243969E-06-.224174396486E-06-.113217611341E-05
0.248520526349E-060.860965462452E-060.706722225926E-060.872492159456E-06
-.179058748651E-060.376559131656E-060.566383178754E-06-.663782842384E-06
0.467796560403E-06-.793236109293E-06-.479522365818E-05-.243855841690E-05
0.247662129590E-050.144948205304E-05-.160465167008E-060.360627084569E-06
0.113403857342E-050.538334658912E-060.227460345463E-060.133414155736E-05
0.569745450933E-060.414204404289E-060.366141299104E-06-.136568696255E-05
-.109252932147E-050.200109274276E-060.148644710145E-060.126430195620E-06
0.408731947478E-06-.215406910242E-06-.171306720907E-060.189895269199E-06
-.644406129906E-06-.495452286237E-07-.220853578299E-05-.164796067314E-05
0.203269859209E-07-.335240074019E-06-.218778859914E-05-.107626749055E-05
0.238186330205E-050.178514082693E-050.340930841837E-060.213673246738E-05
0.109487969154E-050.101911834143E-050.100667381265E-05-.138431381127E-06
-.189053374371E-070.737527787184E-060.684720134476E-06-.909561608952E-06
-.134357382642E-06-.171285127422E-05-.863826456362E-06-.263092839823E-05
-.149330207580E-050.101850502571E-050.565621457157E-050.242032410385E-05
-.176592380477E-060.196021316078E-060.162604716530E-050.891177811194E-06
0.222263448530E-06-.864885132092E-07-.518396837315E-06-.166881475426E-06
-.113506483239E-05-.307624256831E-06-.305396446721E-05-.154760974063E-05
-.315345070363E-06-.616195064389E-06-.315392075136E-06-.616249614661E-06
-.352813720014E-05-.276220099910E-05-.135881660713E-05-.712339199456E-06
-.398169481905E-05-.222214077377E-05-.296720520584E-05-.305905956384E-05
0.126402678615E-060.408573271466E-06-.215480998238E-060.171275534982E-06
-.189908666731E-06-.644538224833E-06-.496579648551E-07-.220847100192E-05
-.164791025560E-050.204243592601E-07-.335212179466E-06-.218771267489E-05
-.107623334920E-050.238174278725E-050.178507850495E-050.340925295237E-06
0.213670673625E-050.109487099329E-05-.101911688848E-05-.100667136285E-05
-.138367700304E-06-.188683425774E-070.737578055561E-060.684761085832E-06
-.909626542335E-06-.134388278185E-06-.171280127569E-05-.863799213382E-06
-.263093482972E-05-.149331057733E-050.101850045369E-050.565619197016E-05
0.242031827599E-050.176570467905E-06-.196036216596E-060.162604328784E-05
0.891174725683E-060.222262026455E-06-.864865024074E-07-.518416349147E-06
-.166895797422E-06-.113505295111E-05-.307617373771E-06-.305396313686E-05
-.154760799351E-050.654423265472E-060.520684721883E-050.259867275387E-04
0.931652615328E-040.125192495935E-040.759105632177E-120.118607851652E-10
0.163814326480E-10-.106377214068E-10-.116967156844E-06-.240494163358E-05
-.146674184530E-04-.676529368387E-05-.165598282676E-06-.260699426552E-05
-.906191385865E-05-.900156104711E-06-.144354090256E-10-.187146104231E-10
0.435062697858E-050.142689827999E-05-.251368834399E-050.889349939589E-07
-.242111884313E-10-.280989025298E-100.127914254313E-050.676425601891E-05
-.589310634970E-060.937703237239E-11-.531396854403E-06-.137899709610E-05
0.766227766628E-11-.390635487455E-060.451006193240E-11-.296647421885E-05
-.171899387512E-04-.135544014618E-04-.684054949080E-120.700038064707E-12
-.799871244357E-050.296489722384E-05-.351320273526E-050.182018556339E-05
0.380441730752E-04-.990509424391E+00-.371052112871E-040.110816794382E-03
-.203543613284E-03-.153315303208E-10-.164033821896E-10-.460861653075E-10
-.532168973490E-110.867164237751E-040.248361582856E-04-.241179090529E-04
0.306004583797E-05-.398980491907E-03-.265328459453E-04-.555634002590E-05
-.187962655625E-04-.138201682126E-10-.205294920853E-100.825338216222E-05
-.739915838549E-050.614604543075E-060.210360644443E-050.140720679887E-10
0.133086516689E-100.149326146731E-04-.453400837162E-05-.896550229442E-06
-.417139759815E-110.437544427029E-05-.725457690726E-060.175751750469E-11
-.572825956231E-05-.170065299951E-110.697735951445E-07-.602456048991E-06
-.121020542463E-05-.670610074935E-05-.639048010507E-050.412235598172E-05
0.340280268687E-050.367225327428E-050.283646484178E-050.284417793524E-06
-.204807378558E-06-.146588775056E-05-.411466899832E-05-.360360821359E-05
-.374986057794E-05-.355664547612E-05-.682934008071E-05-.652971988287E-05
0.148079629727E-050.135739639098E-040.106755146704E-04-.116831728737E-04
-.828359086442E-05-.155091720439E-04-.129146383935E-04-.626453983807E-05
-.515038956870E-05-.316501584253E-05-.178716407768E-04-.142737732041E-04
-.832029230763E-11-.188123982092E-100.587427821948E-06-.101147909255E-04
0.949545774008E-06-.503977637454E-05-.258452803550E-05-.131986071837E-04
-.968276953150E-05-.225978540358E-05-.131625172820E-040.882172712395E-05
0.600265095034E-050.196765221006E-050.846408174258E-05-.239602373359E-05
-.101495945011E-04-.713909678148E-050.277701556365E-05-.446819431971E-05
0.106158172503E-050.303800598395E-050.170129651242E-05-.618784882934E-05
0.537515568114E-050.329284356895E-040.171099301221E-040.171157941226E-04
0.101150406998E-04-.187621052014E-050.231765907516E-05-.757652963889E-05
-.348557361133E-05-.158227389602E-05-.925678690881E-05-.392778265649E-05
0.306433131965E-050.273156834870E-05-.960472150408E-05-.770315230714E-05
-.149479044698E-05-.109805088486E-050.697607287721E-07-.602535913620E-06
-.121024909793E-050.670608427693E-050.639047007521E-050.412232298827E-05
0.340277354216E-050.367223779787E-050.283644874889E-050.284437667267E-06
-.204693851433E-06-.146583610216E-050.411476405126E-050.360370455002E-05
-.374986540483E-05-.355664689299E-05-.682943391966E-05-.652981455688E-05
0.148081098387E-050.135740328784E-040.106755230507E-040.116830703604E-04
0.828352782904E-05-.155096073271E-04-.129149004460E-04-.626439825374E-05
-.515028778970E-05-.258452918805E-05-.131986229630E-04-.968280040638E-05
0.225981316850E-050.131625351142E-040.882177478092E-050.600269299189E-05
0.196765856335E-050.846408684310E-05-.239606926507E-05-.101498723965E-04
-.713924519007E-05-.277712566690E-050.446809279495E-050.106149583506E-05
0.303792806125E-050.170134956529E-05-.618780524869E-050.537515549459E-05
0.329284264258E-040.171099131829E-04-.171159718851E-04-.101151452156E-04
-.187630899097E-050.231759154462E-05-.757659144625E-05-.348560562826E-05
-.158229724302E-05-.925694566098E-05-.392788172977E-05-.306435787853E-05
-.273159455557E-05-.960473417659E-05-.770315336560E-05-.149481340186E-05
-.109808041466E-05-.249034294653E-05-.155483552625E-04-.793724914984E-05
-.718574819886E-05-.712521467454E-05-.795675995120E-060.383144839992E-08
-.553483182566E-05-.511337031993E-050.668601371614E-050.999006129762E-06
0.119982584197E-040.608597105209E-050.189223623144E-040.107797598762E-04
-.551831407189E-05-.305188874214E-04-.127948975816E-040.755420732920E-06
-.154417017266E-050.806261452270E-050.458046712387E-050.431445712225E-06
0.231057109163E-050.699408273701E-07-.184363660905E-050.898905874675E-05
0.294003019598E-050.201863531384E-040.112044677518E-040.224218280399E-05
0.439800378152E-050.224224656162E-050.439799974873E-050.243633865146E-04
0.187777654839E-040.879821104135E-050.511746800080E-050.281345829079E-04
0.177121767003E-04-.249040055183E-05-.155487020570E-04-.793743250118E-05
0.718575554803E-050.712523475273E-05-.795721475029E-060.379955863141E-08
-.553474280243E-05-.511330278580E-050.668604872301E-050.999016026862E-06
0.119984567727E-040.608606741269E-050.189224140145E-040.107797524728E-04
-.551832486568E-05-.305189212510E-04-.127948831757E-04-.755519677712E-06
0.154410172377E-050.806241221542E-050.458033039148E-050.431491221681E-06
0.231062021874E-050.699454248325E-07-.184365412508E-050.898911743212E-05
0.294006227037E-050.201861776957E-040.112044106080E-04
* ORBITAL    1    6
0.283117213565E-060.161981334479E-050.932002135112E-06-.370625529305E-11
-.393351013983E-11-.480991432177E-05-.445717462127E-050.157922054990E-05
0.154706993825E-05-.239531466457E-05-.123766291033E-04-.446379180619E-05
-.138004793904E-05-.600598066218E-06-.624516732829E-05-.327217080866E-05
0.246070646208E-050.137055344674E-050.614456155416E-060.487899275408E-05
0.242646866400E-040.868706403623E-040.118930421230E-04-.358577024859E-12
0.429961257281E-110.463601684002E-100.210918849873E-100.150121331512E-06
0.303904609148E-050.172956513717E-040.732762797990E-05-.146519997139E-06
-.225564522688E-05-.773879802157E-05-.649312804567E-06-.835166889726E-11
-.650718742348E-11-.448128568844E-05-.153930227862E-05-.258095501157E-05
0.873682454615E-070.301075379167E-100.347664978271E-100.129736777164E-05
0.679502955761E-050.595458695138E-060.311492905672E-110.512709698280E-06
-.139884890214E-05-.245596539447E-11-.488238270125E-06-.576177409848E-12
-.298326733377E-05-.172859072352E-04-.135991573048E-04-.563449472187E-11
-.394466389894E-110.787425305176E-05-.308969381406E-05-.338088830875E-05
0.193614040430E-050.380487428809E-04-.990509389551E+00-.369051898838E-04
0.111496668236E-03-.203501188403E-03-.309164122123E-110.121420619159E-10
0.351090589558E-100.105172739083E-10-.867211301331E-04-.249239611276E-04
0.237761707992E-04-.312810948565E-05-.398983329612E-03-.265871648321E-04
-.576532860449E-05-.188361466684E-04-.103332381301E-10-.210227908413E-10
-.824055945318E-050.741375749817E-050.628615218986E-060.211963166630E-05
0.639154795827E-110.813768720139E-110.149181903868E-04-.455474855082E-05
0.895013457517E-060.150444378458E-11-.438634545016E-05-.733994874537E-06
0.166181638438E-11-.574227029198E-050.115616866714E-110.132691327763E-06
-.722448011178E-07-.832913347634E-06-.626630218616E-05-.597007289777E-05
-.431816134449E-05-.357121162878E-050.321031556169E-050.241243379108E-05
0.274914587507E-06-.181493461364E-06-.138867754841E-05-.368616442609E-05
-.324005552797E-050.299613134460E-050.287577872194E-05-.654484241096E-05
-.630912322113E-050.166164789046E-050.144191656448E-040.109126475219E-04
-.111634110609E-04-.801393054492E-050.147851567250E-040.125368588113E-04
-.589318765429E-05-.494718366855E-05-.316469513692E-05-.178766275422E-04
-.142825634898E-040.284155064017E-110.150010855385E-10-.541569832247E-06
0.101582592173E-040.973280204870E-06-.501987486502E-05-.258165839866E-05
-.131839063047E-04-.967915755224E-05-.227427827585E-05-.131760664054E-04
-.877806282402E-05-.596230867157E-050.198146343150E-050.847604815362E-05
-.241985785043E-05-.103049918308E-04-.721974074848E-050.263927655409E-05
-.459285766132E-05-.996532117439E-06-.299687204847E-050.158032930497E-05
-.629840056130E-050.536179869027E-050.328647418232E-040.170918241210E-04
0.170868949999E-040.101019372282E-040.190442985380E-05-.230664081850E-05
-.755303670431E-05-.347003865818E-05-.158004153338E-05-.924276460280E-05
-.392080650545E-050.306749714870E-050.273526252874E-050.959535411684E-05
0.769640872493E-05-.149688946499E-05-.109913950301E-05-.239534718503E-05
-.123767974052E-04-.446385556355E-050.138001043524E-050.600561096802E-06
-.624528311950E-05-.327223261630E-050.246068979346E-050.137054020967E-05
0.132697840030E-06-.722090537168E-07-.832900988975E-060.626635607407E-05
0.597011443786E-05-.431821034490E-05-.357126278572E-050.321034950297E-05
0.241246283315E-050.274912067104E-06-.181505593197E-06-.138867828215E-05
0.368606136193E-050.323996090724E-050.299616787377E-050.287580593340E-05
-.654475497617E-05-.630904132539E-050.166169017050E-050.144194034262E-04
0.109127565163E-040.111638055676E-040.801420605632E-050.147848514600E-04
0.125366705732E-04-.589351992124E-05-.494741636950E-05-.258166595322E-05
-.131839452123E-04-.967917408747E-050.227430644468E-050.131760969947E-04
-.877804514518E-05-.596228952127E-050.198147839990E-050.847605925387E-05
-.241981120634E-05-.103046995754E-04-.721958024075E-05-.263923375281E-05
0.459290740659E-05-.996622115761E-06-.299694485858E-050.158032500747E-05
-.629839992306E-050.536173678040E-050.328643948543E-040.170916775967E-04
-.170870860301E-04-.101020778642E-040.190435548259E-05-.230668294314E-05
-.755316025161E-05-.347012474060E-05-.158002470474E-05-.924264609897E-05
-.392072847401E-05-.306741334603E-05-.273519034190E-050.959540610698E-05
0.769646778212E-05-.149684064900E-05-.109908952824E-050.167038467216E-06
0.539707636669E-06-.285144194430E-06-.226287861805E-060.251224130287E-06
0.487570503141E-060.376119435342E-07-.292007431754E-05-.217891059135E-05
0.248107463513E-050.176032207734E-05-.289269456044E-05-.142306731297E-05
0.695268048856E-060.156755973401E-06-.249169516022E-05-.155544885888E-04
-.793923337222E-05-.717956902618E-05-.712017647916E-050.787848412493E-06
-.926065084025E-08-.554336301101E-05-.512031247786E-050.669115860979E-05
0.100022251277E-050.119849092027E-040.608061547106E-050.189209137881E-04
0.107804406751E-04-.544678489142E-05-.301166328901E-04-.126123404281E-04
0.735348473841E-06-.154915109535E-05-.791906890710E-05-.450815197594E-05
0.511370073524E-060.237691478080E-05-.743053911029E-07-.196342674143E-05
0.902097089051E-050.296852071719E-050.201146113023E-040.112064162222E-04
0.224108612027E-050.439631822015E-050.224093898639E-050.439630352248E-05
0.243216750166E-040.187334707787E-040.875912490937E-050.511681879210E-05
0.281124792336E-040.177787859197E-04-.392353659944E-05-.404485715367E-05
0.167022235657E-060.539621509408E-06-.285175710891E-060.226229641078E-06
-.251261819221E-060.487477472253E-060.375345922460E-07-.292006024104E-05
-.217890420442E-050.248116431526E-050.176036142540E-05-.289272438610E-05
-.142309484699E-050.695202839402E-060.156726361768E-06-.249174205419E-05
-.155547392668E-04-.793932562944E-050.717935344538E-050.712002895079E-05
0.787792109190E-06-.930747200933E-08-.554334900051E-05-.512032165720E-05
0.669121051103E-050.100021682876E-050.119847591912E-040.608050121588E-05
0.189209238443E-040.107804459723E-04-.544668865389E-05-.301161174676E-04
-.126121405401E-04-.735072007055E-060.154933536143E-05-.791918529231E-05
-.450822110166E-050.511425759116E-060.237692774561E-05-.742747789973E-07
-.196336997812E-050.902083908708E-050.296846623721E-050.201147022637E-04
0.112064666270E-04-.560018438745E-07-.481734223952E-06-.271963723028E-05
-.101944459714E-04-.562997770737E-06-.877839707410E-13-.187339039137E-12
-.753249966023E-11-.323577032334E-11-.138015549556E-06-.266295158029E-05
-.116896585746E-04-.300453763556E-050.470896098596E-070.928639022006E-06
0.360183764995E-050.796297826054E-06-.226535020204E-11-.119365971691E-11
0.108365447305E-050.610914611698E-06-.595782863635E-060.671909516976E-08
-.429970826142E-11-.437464327984E-110.244455412048E-060.105169557175E-05
-.104321734223E-060.288249594785E-12-.506122027748E-08-.264229090105E-06
0.104741334807E-11-.412753291151E-06-.967704022494E-12-.473297377342E-06
-.273760654782E-05-.204501787101E-050.817580573969E-110.853045487585E-11
-.652687460940E-060.869864205762E-06-.165137024459E-080.678310644301E-06
0.529583610090E-05-.137444096671E+00-.441421282125E-050.178735661774E-04
-.280881708428E-04-.294414990476E-11-.187323489096E-10-.791571470184E-10
-.272404098428E-100.120501360060E-040.376883000284E-05-.209127771380E-05
0.674674124672E-06-.553734574042E-04-.388127097457E-05-.153872810878E-05
-.275471553806E-050.949642460629E-12-.152709578408E-120.109817732234E-05
-.108026002733E-050.136789328225E-060.350815010609E-06-.281488672585E-11
-.317320137833E-110.201910297651E-05-.705270266605E-06-.118741970081E-06
0.361981178545E-110.647198072198E-06-.131999523945E-06-.439617129124E-11
-.846331444765E-06-.380319118058E-110.240597782515E-060.186276136878E-05
0.121731496316E-050.685136717042E-060.657705006368E-060.129057696984E-05
0.109022686123E-05-.118723007794E-05-.116397468176E-050.451673910715E-08
0.569907858677E-070.801134199649E-070.100341744860E-050.835722484801E-06
0.224797679970E-050.200715983374E-050.977747351714E-07-.953836720062E-07
0.869783300711E-060.498831276758E-050.235265920996E-050.286355926816E-06
-.159937606999E-060.509288317605E-06-.403249163225E-060.493448681079E-06
0.308991493965E-07-.438009422563E-06-.249823141580E-05-.201294734959E-05
0.777795938784E-110.671310378802E-11-.867641662982E-07-.156303427378E-05
0.218942538237E-06-.626232725721E-06-.348098899059E-06-.177743239932E-05
-.133021190189E-05-.366812224842E-06-.187621825423E-050.106371379053E-05
0.684727159463E-060.323759046856E-060.121841108836E-05-.419743082402E-06
-.197736665836E-05-.128573239453E-05-.120907362134E-06-.107826307576E-05
-.910465467483E-070.270961203007E-06-.208376206958E-06-.126476853904E-05
0.696653867902E-060.433440580367E-050.230735236789E-050.226944384150E-05
0.135589427339E-05-.363857034078E-060.281221376333E-06-.965398909135E-06
-.426864761424E-06-.211331102530E-06-.123277792288E-05-.519275915136E-06
0.436609529307E-060.392403903431E-06-.129853034797E-05-.104432192732E-05
-.214988830419E-06-.156210476035E-060.240593286449E-060.186273493031E-05
0.121730202185E-05-.685136977111E-06-.657704565947E-060.129057269108E-05
0.109022100284E-05-.118723547984E-05-.116398019333E-050.451603465083E-08
0.569865871064E-070.801110409803E-07-.100340047962E-05-.835706182048E-06
0.224798741348E-050.200716717527E-050.977583181653E-07-.953999626860E-07
0.869783953103E-060.498831421956E-050.235265776690E-05-.286440285201E-06
0.159884026373E-060.509217369421E-06-.403291679939E-060.493520669374E-06
0.309518542287E-07-.348097769001E-06-.177742056818E-05-.133020405030E-05
0.366783287436E-060.187619410371E-050.106373817219E-050.684751322862E-06
0.323734403604E-060.121838924566E-05-.419751381166E-06-.197741372069E-05
-.128575519358E-050.120896058135E-060.107825447744E-05-.910846718151E-07
0.270927455723E-06-.208358083439E-06-.126475302524E-050.696661850533E-06
0.433444913887E-050.230736903127E-05-.226940411873E-05-.135586751679E-05
-.363785046756E-060.281265266412E-06-.965382405980E-06-.426857180033E-06
-.211329365675E-06-.123276742861E-05-.519271844580E-06-.436613977080E-06
-.392409052903E-06-.129849216216E-05-.104428248331E-05-.214990522837E-06
-.156213717937E-06-.350404234936E-06-.217926477641E-05-.110822611276E-05
-.974200838412E-06-.970019403366E-06-.814281388907E-070.206467083734E-07
-.799651368822E-06-.735288319813E-060.946620003454E-060.143028922857E-06
0.161513712606E-050.824440791707E-060.262031988315E-050.149843462425E-05
-.503014250878E-06-.275759148180E-05-.110519756947E-050.302572954797E-07
-.233223435325E-060.591630481299E-060.370005352799E-060.353121099306E-06
0.563979906451E-06-.519031786624E-06-.695169301925E-060.136406143300E-05
0.512267063818E-060.253829834591E-050.156217099453E-050.306738456396E-06
0.604094852152E-060.306821702223E-060.604136377520E-060.322752985528E-05
0.244293548948E-050.107756552235E-050.707833347745E-060.382319079630E-05
0.270265471249E-05-.350400645084E-06-.217925003653E-05-.110822527284E-05
0.974231756544E-060.970041410244E-06-.814169983111E-070.206485627468E-07
-.799676935170E-06-.735306461164E-060.946649215702E-060.143048551968E-06
0.161514491776E-050.824449021038E-060.262033416015E-050.149844032317E-05
-.503032528376E-06-.275769058459E-05-.110523773951E-05-.303013177606E-07
0.233195489792E-060.591595824934E-060.369982149272E-060.353112480301E-06
0.563978200802E-06-.519017366222E-06-.695167213610E-060.136408229967E-05
0.512273531510E-060.253827149524E-050.156215637644E-05
* ORBITAL    1    7
0.994235463740E-070.544649054224E-060.416333272117E-060.149285522827E-10
0.140184244617E-100.224070619398E-040.545937848867E-05-.105516065776E-06
0.875224677165E-07-.897736085240E-07-.676262060705E-06-.451924235686E-06
-.138719067638E-06-.633841080939E-070.330471068088E-040.254583756798E-04
0.173974022770E-07-.340901826766E-070.257212803542E-04-.689888424431E+00
-.611139634888E-04-.477975040229E-04-.156061502972E-030.155960357615E-10
-.320017807926E-10-.790123833764E-10-.241379287140E-110.421130829853E-05
0.773694737542E-070.221834218487E-040.640505980937E-05-.256487638225E-03
-.130862180390E-040.110114168202E-04-.863265029431E-05-.867373252366E-11
-.298321167960E-100.718741460756E-05-.686079502318E-050.784782015358E-06
-.178233809420E-050.433817902979E-110.913527383698E-110.687239573575E-05
-.438708754215E-050.839036207537E-060.229322035880E-100.865854329488E-06
0.296667486085E-06-.817332862030E-110.435531707576E-06-.216036380993E-10
-.221819648651E-05-.130139680802E-04-.103771432790E-040.514182590511E-11
0.941695833128E-11-.117826078805E-04-.312771329162E-050.643036217107E-06
0.454798864236E-050.536285086008E-060.373532495146E-050.215730293469E-04
0.770933811461E-040.980989569556E-050.122750639074E-110.195744068684E-10
0.488705755551E-10-.204713991699E-11-.308932187382E-06-.601626543759E-05
-.283891801172E-04-.903114741731E-05-.100453173818E-06-.156340360378E-05
-.544863327840E-05-.463194563636E-060.169567907725E-11-.173244498144E-11
0.269161970807E-050.854766796927E-06-.165832351803E-05-.324662782842E-06
0.137801323874E-100.154496162326E-100.463898893659E-060.408949181634E-05
-.304908696943E-060.347464061468E-11-.654855796431E-06-.130138908548E-05
0.222135164375E-11-.850528830204E-060.381700917731E-11-.173278151392E-05
-.600363902300E-05-.308975085752E-050.939437090374E-050.168427415495E-05
0.631548316574E-050.484506756809E-05-.660943066221E-05-.182591813715E-05
-.165634504698E-05-.581325849956E-05-.332648625483E-050.999516272583E-05
0.354866697085E-05-.110361681063E-04-.852532907299E-050.726469646274E-05
0.663381378666E-070.483708165235E-050.280257591133E-040.132064495139E-04
-.479974859532E-06-.200311524344E-05-.223688190451E-04-.151066504340E-04
0.127209409593E-05-.735348633398E-060.183906660319E-060.763624685708E-06
0.204580422421E-06-.158123061961E-10-.181200325459E-100.207286269429E-05
0.199664935590E-050.125998670675E-050.108163259487E-050.183657705043E-06
0.480814445412E-06-.357933296286E-06-.451741769695E-05-.434045565539E-05
0.502559752991E-050.431324509615E-050.209496572490E-050.149315171797E-05
-.299207201880E-06-.343441316566E-05-.276391257093E-05-.442461805093E-05
-.399858747217E-05-.305323787849E-06-.700675132925E-06-.679573177665E-05
-.644046390971E-05-.213171947147E-05-.107751609980E-04-.373354882472E-05
-.362047780922E-05-.209500457291E-050.375708932264E-050.148490611053E-05
0.333167907047E-050.205395154525E-050.370645751692E-060.227446683922E-05
0.111742745653E-05-.984693409222E-07-.747439085727E-07-.146137697450E-05
-.114371097909E-05-.234950573304E-06-.167349210309E-06-.896249538092E-07
-.675428133060E-06-.451568607335E-060.139313344788E-060.638069757816E-07
0.330472783632E-040.254584721937E-040.177707999254E-07-.338255411817E-07
-.173278417529E-05-.600365405235E-05-.308975922321E-05-.939449498574E-05
-.168438058363E-050.631548665629E-050.484506957539E-05-.660952262592E-05
-.182600116319E-05-.165635451850E-05-.581330720983E-05-.332650317538E-05
-.999523061835E-05-.354873272554E-05-.110361893252E-04-.852534384620E-05
0.726476199603E-050.663999195489E-070.483711453388E-050.280259307822E-04
0.132065106002E-040.480075745122E-060.200318326887E-05-.223690153894E-04
-.151067724046E-040.127201780100E-05-.735394935756E-060.183648154360E-06
0.480753443579E-06-.357970381001E-060.451752617766E-050.434054717067E-05
0.502560526386E-050.431325257273E-050.209503331899E-050.149321007153E-05
-.299191746552E-06-.343432360981E-05-.276387664305E-050.442462972237E-05
0.399859950603E-05-.305337322058E-06-.700686722127E-06-.679573767366E-05
-.644046649194E-05-.213189551626E-05-.107761336487E-04-.373395863241E-05
0.361991805635E-050.209461117528E-050.375699408288E-050.148484533654E-05
0.333134535114E-050.205372457787E-050.370655527911E-060.227453418646E-05
0.111746450132E-050.985978447816E-070.748428494019E-07-.146136985728E-05
-.114370652254E-05-.234871039710E-06-.167283481676E-060.125495675661E-06
0.733659523898E-060.342239046448E-060.122321989625E-060.152622482536E-06
-.136103295507E-04-.738953658869E-050.137252882583E-060.137391188284E-06
0.135646520033E-040.882732005020E-05-.346683872840E-06-.167611905247E-06
-.143707049298E-04-.918153129434E-05-.280517529319E-06-.172825941450E-05
-.103111400424E-050.637239893241E-060.717728155864E-060.381563000170E-06
0.452122412976E-06-.198498913575E-05-.153439691885E-050.116976000014E-06
-.226100858418E-06-.227515749272E-05-.114797995674E-050.268965583980E-05
0.177044869647E-05-.370164971783E-05-.205139074260E-04-.846277431947E-05
0.444253062468E-06-.126801915699E-050.803142862223E-050.436404160331E-05
0.154191144841E-050.289640294355E-050.148850274511E-040.771819447884E-05
0.915314888143E-050.368594297322E-05-.688306003503E-08-.111784951577E-05
-.848249107751E-06-.647932262435E-06-.848250944824E-06-.647872031666E-06
-.426814636539E-05-.400541665130E-05-.284706550917E-05-.481959138226E-06
0.201495007981E-040.150931959432E-04-.698457155807E-06-.471879449795E-06
0.125692618126E-060.734779060320E-060.342742289455E-06-.121885607262E-06
-.152348709074E-06-.136102371907E-04-.738947032194E-050.137132713209E-06
0.137341852682E-060.135644199180E-040.882727357344E-05-.346694667662E-06
-.167556818442E-06-.143708255211E-04-.918153408100E-05-.280745293427E-06
-.172958202563E-05-.103173991400E-05-.637639799850E-06-.717960021247E-06
0.381489450591E-060.452065391889E-06-.198490311347E-05-.153438318379E-05
0.117332423356E-06-.225996276558E-06-.227508167338E-05-.114802632432E-05
0.268989607123E-050.177050221999E-05-.370159233335E-05-.205135656861E-04
-.846260475421E-05-.444215278489E-060.126802957598E-050.803126871479E-05
0.436391280583E-050.154191823535E-050.289639336605E-050.148848223848E-04
0.771811679437E-050.915303673150E-050.368589645902E-05-.684258517218E-08
-.111782321631E-05-.270456590071E-040.723927988775E+000.619008351366E-04
0.422382211605E-040.162815265637E-030.285003640779E-10-.172746409042E-10
-.319384105288E-100.562101107402E-110.440096229113E-05-.272500905568E-06
0.215723098113E-040.612891660424E-050.269149970740E-030.138978820556E-04
-.108586976955E-040.919411286351E-050.151455271236E-100.341495659074E-10
0.729398413961E-05-.726545285482E-05-.790705558119E-060.155413843768E-05
0.178878155123E-100.241689834328E-10-.737767188649E-050.410651619095E-05
0.800151414923E-06-.323263901459E-110.918765872322E-06-.320727739315E-06
-.122115461454E-10-.547736610940E-06-.902812045559E-110.230155478551E-05
0.134965983184E-040.108040630570E-040.139751819422E-100.238726779119E-10
-.119982150747E-04-.291455809797E-05-.462789230409E-06-.457694773743E-05
-.552121302881E-06-.384521388250E-05-.221779137191E-04-.792184399682E-04
-.101301355273E-040.265860896755E-120.701580142923E-110.208686282462E-10
0.301651978244E-11-.313246848516E-06-.610359507622E-05-.288950384227E-04
-.926929352775E-050.104963736733E-060.162769179866E-050.564514589973E-05
0.465858924836E-06-.468096911093E-11-.636859871141E-110.285799562833E-05
0.921230749074E-060.174813817169E-050.302860748575E-060.344365804278E-11
0.159189957760E-11-.523071493972E-06-.434014423415E-05-.329609030692E-06
-.180059873183E-11-.673107484816E-060.133806774531E-05-.144235497942E-11
0.866662154735E-060.335291188097E-110.183241061896E-050.655048238183E-05
0.348513609788E-05-.922685995249E-05-.115820644623E-050.650226241931E-05
0.491931799031E-050.649896201000E-050.149630652719E-050.174183226391E-05
0.620866687440E-050.361995552978E-05-.994011134066E-05-.324927800220E-05
-.109338828016E-04-.836432979057E-05-.720362705197E-050.256271940065E-06
-.484811459162E-05-.282781118544E-04-.134943515464E-040.828591221703E-06
0.224335684011E-05-.227004488353E-04-.154481710482E-04-.108436275206E-05
0.894867359362E-06-.190507104757E-06-.795876717602E-06-.218382378251E-06
-.892916539691E-11-.936026309317E-110.211880222545E-050.204418149077E-05
-.128338255051E-05-.110178342907E-05-.185175043915E-06-.472724613628E-06
0.377704034445E-060.466196898058E-050.448042937001E-050.512419420616E-05
0.439133027309E-05-.216127284750E-05-.153614118191E-050.282130755783E-06
0.337553073002E-050.276701154949E-050.450945128752E-050.407603001119E-05
-.387880372003E-06-.781312731676E-060.696767635565E-050.660889929292E-05
0.219370145125E-050.111027986417E-040.385861621504E-050.370329320158E-05
0.215010807633E-050.382261280582E-050.150266000599E-05-.342946294215E-05
-.211823198272E-05-.384519227406E-06-.236001883907E-05-.115977328478E-05
0.115290848788E-060.899487499145E-07-.150890626442E-05-.118217588939E-05
0.238906455830E-060.169206259633E-060.183243198677E-050.655062176750E-05
0.348522215032E-050.922681065721E-050.115816863231E-050.650230549959E-05
0.491935291032E-050.649891461801E-050.149626370033E-050.174183703389E-05
0.620870969197E-050.362000048815E-050.994002812935E-050.324919474134E-05
-.109339038197E-04-.836434158850E-05-.720355742720E-050.256339577502E-06
-.484808225509E-05-.282779323226E-04-.134942721835E-04-.828269285204E-06
-.224313813256E-05-.227002390362E-04-.154480502421E-04-.108457815534E-05
0.894735711535E-06-.185187643929E-06-.472806033636E-060.377656769288E-06
-.466192640428E-05-.448039537917E-050.512421793221E-050.439135235902E-05
-.216124646229E-05-.153612082387E-050.282163437780E-060.337573574440E-05
0.276712232210E-05-.450944481742E-05-.407602133069E-05-.387808208411E-06
-.781250065110E-060.696767806004E-050.660890777321E-050.219362065164E-05
0.111023454913E-040.385842088443E-05-.370362617132E-05-.215033515291E-05
0.382269569246E-050.150270930791E-05-.342965192214E-05-.211835890340E-05
-.384514966626E-06-.235998894170E-05-.115975506449E-05-.115212708027E-06
-.898885012475E-07-.150892631853E-05-.118219172741E-050.238951541150E-06
0.169243751335E-060.281559250363E-060.173965597089E-050.104579704938E-05
-.661056867612E-06-.745368753600E-060.415293404030E-060.480620481221E-06
0.205718597191E-050.158902325467E-05-.105138571418E-060.237747744562E-06
0.237608568863E-050.119996780192E-05-.276819711266E-05-.181935245977E-05
0.387350187354E-050.214750104947E-040.887816027954E-05-.390084797793E-06
0.137560987560E-050.829343009810E-050.452149144475E-05-.157034819739E-05
-.297568865767E-05-.156361322679E-04-.815009083399E-05-.941001359554E-05
-.375935967655E-05-.756601283984E-090.118265058253E-050.881122495228E-06
0.671708446494E-060.881106199953E-060.671738206845E-060.442956992096E-05
0.414470278843E-050.294378359327E-050.509819495678E-06-.210748432105E-04
-.156564312185E-040.281438201032E-060.173895459203E-050.104546331761E-05
0.660855385672E-060.745254684108E-060.415302215707E-060.480620898718E-06
0.205725067168E-050.158904702699E-05-.105017951361E-060.237753148000E-06
0.237615326468E-050.119995634653E-05-.276803454299E-05-.181929927464E-05
0.387359653129E-050.214755436968E-040.887839726139E-050.390214896999E-06
-.137554146935E-050.829359729388E-050.452162598344E-05-.157028755523E-05
-.297566827532E-05-.156363234834E-04-.815015083437E-05-.941013654114E-05
-.375940923308E-05-.689635731494E-090.118270236106E-05
* ORBITAL    1    8
-.413010422788E-05-.226239927718E-04-.172938879483E-04-.671230971266E-11
-.843505101449E-110.539398447235E-060.131364491989E-060.438275179238E-05
-.363503966516E-050.372700928089E-050.280776966499E-040.187653313161E-04
0.577736172264E-050.264372046281E-050.796249065133E-060.613311441786E-06
-.732390308789E-060.140933499059E-050.281386403713E-04-.723919801474E+00
-.178202485122E-040.114371892101E-03-.144093806958E-030.178792509429E-10
0.363870047889E-110.121060963849E-100.309421393327E-120.404251418310E-05
-.726749860138E-05-.121614108884E-04-.558284009691E-05-.269286171214E-03
-.171824075015E-04-.291617245455E-05-.118765039429E-04-.422304874258E-11
0.209686174227E-110.238748057030E-05-.857375353218E-050.142227879010E-06
0.469907530839E-050.109470623057E-100.916625394260E-110.106642966545E-04
0.572382073421E-05-.788052343856E-060.725389255418E-110.112016381617E-05
0.507447365311E-06-.160362262544E-110.234154129080E-05-.401524454976E-12
-.178561233729E-05-.103422993229E-04-.912098608743E-05-.509112634422E-11
-.407065822470E-11-.476284729107E-050.435490723959E-05-.373071523357E-05
0.710301970106E-060.341875809627E-060.237296377544E-050.130839563824E-04
0.459960925243E-040.688895138135E-050.802488280085E-120.122633978762E-10
0.278884597492E-11-.145326099672E-10-.971186222370E-07-.196005121171E-05
-.111983790410E-04-.516671834526E-05-.960909022819E-07-.137257295164E-05
-.421300968327E-05-.670835163351E-070.526694197690E-110.354305437279E-11
0.352206786912E-050.140178829870E-05-.190665518147E-050.444576005176E-06
0.215242805582E-100.241608506234E-100.124139447737E-050.530776741338E-05
-.520270967155E-060.252136772339E-11-.394700928073E-06-.793444918955E-06
0.334114014718E-11-.355655487132E-060.490011706684E-11-.211255292279E-05
-.115114431477E-04-.829196775430E-05-.325553637431E-05-.108915441491E-04
0.403563048308E-050.166196901155E-050.213788266126E-050.680667105339E-05
-.181546510596E-05-.835173881580E-05-.617621808412E-05-.905828623379E-06
-.613776416753E-050.186292309638E-050.314327152982E-05-.109657460955E-05
-.670440251982E-050.345922284569E-060.592044969162E-050.630205135394E-05
-.726096686479E-05-.504389898229E-05-.741791524423E-05-.745317768138E-05
-.387313946328E-05-.333461786966E-050.141457796078E-060.687817036423E-06
0.291230712768E-06-.222213588913E-10-.271822385556E-100.100074602628E-05
0.103229630987E-050.516316517774E-060.444526866045E-060.353903241006E-07
-.159716430525E-06-.420911999931E-06-.311088185650E-05-.301161063451E-05
0.216739637420E-050.172440343683E-050.142744491344E-050.928492260968E-06
0.347276333960E-060.113897358696E-05-.131535030734E-06-.186612619864E-05
-.170260938945E-05-.172203838491E-05-.169175657630E-05-.373463233312E-05
-.365356304345E-05-.133983629756E-05-.707096655611E-05-.269045117466E-05
-.179919234077E-05-.118943367345E-050.144611556072E-050.401095563166E-06
0.210692706158E-050.138146056220E-050.297328866654E-060.183326460814E-05
0.907164198898E-06-.354081749037E-06-.319695165356E-06-.102145671993E-05
-.825645749930E-06-.863628572022E-07-.412675825296E-070.372699468944E-05
0.280776241968E-040.187653144772E-04-.577728502425E-05-.264366368870E-05
0.795954297653E-060.613133128862E-06-.732365174640E-060.140935597978E-05
-.211252174363E-05-.115112496849E-04-.829185947471E-050.325557616915E-05
0.108915768907E-040.403557970916E-050.166192944385E-050.213791899907E-05
0.680670135781E-05-.181547614505E-05-.835181172103E-05-.617626354352E-05
0.905795733860E-060.613772346402E-050.186287683995E-050.314322933436E-05
-.109655142988E-05-.670437358618E-050.345951282071E-060.592058915541E-05
0.630208908499E-050.726092377589E-050.504388024172E-05-.741794273074E-05
-.745318698476E-05-.387310224038E-05-.333459753309E-050.353711999059E-07
-.159839339104E-06-.420985129043E-060.311102585685E-050.301173037280E-05
0.216736646859E-050.172437822879E-050.142752547089E-050.928560018945E-06
0.347271925733E-060.113894565455E-05-.131554957166E-060.186611174426E-05
0.170259627252E-05-.172200640177E-05-.169173311262E-05-.373462687673E-05
-.365355691440E-05-.134006928081E-05-.707226686755E-05-.269101362182E-05
0.179831716160E-050.118882945819E-050.144596653269E-050.400998620949E-06
0.210642727785E-050.138112151159E-050.297330782449E-060.183327326313E-05
0.907155531897E-060.354236538445E-060.319802549945E-06-.102143651979E-05
-.825634633603E-06-.862623764347E-07-.411846625516E-07-.521588850864E-05
-.304923985101E-04-.142242489553E-04-.507083662458E-05-.633253774353E-05
-.327667314989E-06-.177865263370E-06-.569681332316E-05-.570399350911E-05
0.170777513185E-040.757206224876E-050.143996444257E-040.696026317574E-05
0.164054214288E-040.713866884066E-05-.190685682458E-07-.224942907744E-06
-.305304942937E-060.492228225727E-060.580861083964E-060.714620394245E-06
0.606111119032E-06-.155373971683E-05-.117452357481E-05-.254766924720E-06
-.250004822404E-06-.215488918938E-05-.110624855621E-050.169011644926E-05
0.105801115970E-05-.366408821808E-05-.204873306816E-04-.884488764706E-05
-.110917078970E-05-.226331575026E-050.563731419066E-050.337693397204E-05
0.623451977624E-060.171469609479E-050.159692138391E-040.916107237934E-05
0.555998640897E-050.161446500093E-050.161226192994E-06-.137331025856E-05
-.704498284288E-06-.509355227414E-06-.704442041019E-06-.509256653085E-06
-.345534010706E-05-.298968041079E-05-.207140363957E-05-.587761487845E-06
0.197166739712E-040.120692714373E-040.290080583943E-040.195973028760E-04
-.521589717232E-05-.304924755933E-04-.142243143859E-040.507086604840E-05
0.633255972017E-05-.327974472682E-06-.178112541573E-06-.569685009086E-05
-.570402187779E-050.170780870525E-040.757222461948E-050.143996858394E-04
0.696027192476E-050.164052273466E-040.713855632283E-05-.193981921508E-07
-.226854862557E-06-.306212235827E-06-.492775875649E-06-.581172936292E-06
0.714425510705E-060.605948257202E-06-.155353599444E-05-.117443087160E-05
-.254203932798E-06-.249826677809E-06-.215467026036E-05-.110625076325E-05
0.169028312702E-050.105797278136E-05-.366407901951E-05-.204872706498E-04
-.884485584752E-050.110915302656E-050.226329311785E-050.563735166239E-05
0.337697264195E-050.623458724259E-060.171469864662E-050.159692276318E-04
0.916108592597E-050.555997317451E-050.161445596567E-050.161137105317E-06
-.137335364982E-050.268681895202E-04-.689879833168E+00-.148584642127E-04
0.116539442948E-03-.136416416510E-03-.280880479215E-100.174663663192E-11
0.172342076705E-100.101477687644E-10-.383514519742E-050.726284812959E-05
0.132151390449E-040.588469094008E-05-.256630586148E-03-.165325157117E-04
-.344191585576E-05-.114471109017E-04-.557502429339E-110.454850086174E-11
-.203876304464E-050.823370117351E-050.104270478298E-060.477937486747E-05
-.162905104143E-10-.164627587454E-100.103212336756E-040.592834614787E-05
0.827525272612E-06-.935287116293E-11-.107720627542E-050.492554057878E-06
0.520757095239E-110.231788789442E-05-.736598813748E-11-.167676736105E-05
-.970384242892E-05-.861091226041E-05-.116891666644E-10-.195112175468E-10
0.419018352456E-05-.450047560391E-05-.375746397490E-050.490497685300E-06
0.315672899842E-060.219047086295E-050.120306711023E-040.422328887683E-04
0.640883207082E-050.494360904303E-120.859728242031E-110.520584659095E-10
0.147870315343E-100.821303607317E-070.166807516590E-050.981828465086E-05
0.472581407174E-05-.911485322910E-07-.129579919678E-05-.394598387085E-05
-.446648924551E-070.277030273883E-11-.154799608243E-11-.338846425516E-05
-.135903866627E-05-.182463077581E-050.459684274413E-06-.667484603371E-11
-.258661743036E-110.121760839447E-050.510477406942E-050.505010906732E-06
-.114718405002E-120.362730441381E-06-.729887514926E-060.203954376902E-11
-.314285553920E-06-.263680097103E-11-.202663036884E-05-.112086627566E-04
-.813339315717E-05-.370417453180E-05-.109602699789E-04-.372690334989E-05
-.142678916646E-050.245360453872E-050.688675509123E-05-.173371951295E-05
-.806272104442E-05-.600919051189E-05-.138567778717E-05-.630133372243E-05
-.239154129065E-05-.354961120388E-05-.144482307917E-05-.669972853258E-05
0.112764662760E-060.456494643116E-050.565918738593E-05-.722858561996E-05
-.494108554086E-050.633325176291E-050.671778454868E-05-.392925341865E-05
-.329492548225E-050.132438442427E-060.650225046122E-060.281014186553E-06
0.958369570426E-110.121273297632E-10-.900040760645E-06-.935206719284E-06
0.455011489064E-060.391899404048E-060.265244696252E-07-.182598583264E-06
-.403170117888E-06-.288996514138E-05-.279931957546E-05-.192299700618E-05
-.151478997464E-050.132500607469E-050.855589853764E-060.361252270310E-06
0.130281270389E-050.156429659060E-08-.165111325647E-05-.150828449402E-05
0.170521689136E-050.165597276064E-05-.340328736290E-05-.333939812861E-05
-.123568669113E-05-.654420294969E-05-.250767633149E-05-.162299168696E-05
-.108734906685E-05-.126381021184E-05-.329289227565E-060.194425442116E-05
0.128110392297E-050.279132842095E-060.172158041080E-050.852271419093E-06
-.348861652005E-06-.315654224231E-060.949981209008E-060.769685308996E-06
-.750087070016E-07-.332152193467E-07-.202664668108E-05-.112087613084E-04
-.813344289222E-050.370412687447E-050.109602261003E-04-.372689685069E-05
-.142678350706E-050.245358354144E-050.688674271142E-05-.173373020228E-05
-.806279283025E-05-.600923994669E-050.138571895195E-050.630137732082E-05
-.239152916108E-05-.354960368628E-05-.144485969806E-05-.669976775719E-05
0.112722728076E-060.456471592708E-050.565908685159E-050.722833183240E-05
0.494091009942E-050.633323926639E-050.671778288371E-05-.392909094678E-05
-.329482541460E-050.265472858804E-07-.182454680864E-06-.403089537569E-06
0.288991158608E-050.279927638315E-05-.192307123471E-05-.151485663392E-05
0.132498547685E-050.855576409197E-060.361238917841E-060.130272241271E-05
0.150765359261E-080.165114142556E-050.150830614170E-050.170518986570E-05
0.165594747863E-05-.340331575784E-05-.333942854701E-05-.123556990917E-05
-.654353726551E-05-.250737787803E-050.162359189039E-050.108775267286E-05
-.126397304596E-05-.329390752382E-060.194458100639E-050.128132436197E-05
0.279135772959E-060.172160438588E-050.852295689613E-060.348764130841E-06
0.315589663331E-060.950012997509E-060.769706326212E-06-.750695155288E-07
-.332655644143E-07-.606591918740E-08-.144483057419E-06-.256698544989E-06
0.461985996333E-060.546242368449E-06-.695093565706E-06-.583396242917E-06
-.145608063298E-05-.109917017121E-05-.259344090507E-06-.238631354101E-06
-.204271912885E-05-.104980371938E-050.155896482132E-050.971543411604E-06
-.348144170900E-05-.194749235647E-04-.842675019802E-05-.112969813209E-05
-.219991433251E-05-.524453891715E-05-.316321018500E-050.548807962662E-06
0.157348251752E-050.152344277316E-040.877909206238E-050.511293118127E-05
0.143521700301E-050.161053435616E-06-.131799312022E-05-.662782645297E-06
-.477576574720E-06-.662828648273E-06-.477643116473E-06-.324606138370E-05
-.279351296435E-05-.193233997159E-05-.564045285747E-060.187242326185E-04
0.113289655646E-04-.586449281109E-08-.143316366378E-06-.256141296903E-06
-.461675223263E-06-.546070202096E-06-.695228411380E-06-.583503675478E-06
-.145624672726E-05-.109926493626E-05-.259648000103E-06-.238704607523E-06
-.204291429269E-05-.104983566657E-050.155889611848E-050.971583376867E-06
-.348152455027E-05-.194753938843E-04-.842696195965E-050.112958903841E-05
0.219985959643E-05-.524451430631E-05-.316318581510E-050.548737592523E-06
0.157344821076E-050.152344651576E-040.877908336679E-050.511302030544E-05
0.143525046709E-050.161154557607E-06-.131796628203E-05
* ORBITAL    1    9
0.331953512315E-060.199197788114E-050.102910807268E-05-.204020225328E-12
0.419361410343E-12-.545093376226E-05-.414711508890E-05-.275844622913E-06
-.301862941462E-06-.318520264911E-06-.563656664652E-060.997038884825E-06
0.383765242340E-050.379653469582E-05-.103823106412E-04-.798057242672E-05
-.131590422520E-05-.337400242873E-060.254840401850E-060.190065119401E-05
0.989330034537E-050.301827635956E-040.138685898414E-050.577173835389E-12
-.265291814724E-10-.697777327006E-100.642454995459E-12-.855912076361E-06
-.164030747152E-05-.134960714387E-04-.529606150381E-050.368070023446E-06
0.386146065869E-050.132063002047E-040.187034772482E-050.842794573850E-11
0.135917161913E-100.380204996953E-050.383116675795E-050.157014273658E-05
0.160837578982E-05-.106781755319E-10-.933315391655E-110.706943832919E-06
0.303055249014E-06-.556888515798E-070.441306346693E-120.586101966774E-06
-.694714101513E-06-.182019744066E-120.348652285369E-060.514045923748E-11
0.271828547929E-050.162562202673E-040.911069795642E-05-.229855387393E-11
-.448629930433E-110.222628845918E-040.146373079648E-04-.203143423342E-05
0.931228148667E-060.581906881369E-060.531352351799E-04-.966026531385E-05
0.852934975166E-05-.444812197028E-050.894620428487E-080.218680689758E-10
0.660531702708E-100.679801293757E-11-.210659770866E+000.469150697939E-04
0.424552993216E-04-.327201730427E-04-.850764627321E-010.222292888891E-04
0.292411550862E-04-.141607166977E-040.899255582186E-110.958883974593E-11
-.898920982590E-050.105506845938E-04-.102969417027E-04-.245547319731E-05
0.151234709222E-100.178557684843E-100.143836786129E-040.426159760981E-05
0.182953785900E-04-.833442795354E-120.401056871682E-04-.179147548279E-04
-.615103329013E-120.126541320865E-030.598860673988E-12-.690190110127E-07
-.142414781157E-05-.138954005001E-05-.504613482618E-05-.457929523619E-05
-.465365847948E-060.830061573618E-070.158693689114E-050.125950297986E-05
0.845274582901E-060.578034176170E-050.316306458908E-050.148681450598E-05
0.125208158925E-050.191764428452E-050.133416265450E-050.204934530187E-05
0.140890304409E-050.510146910055E-050.237547327132E-040.671203248024E-05
-.823517384463E-05-.691427191375E-050.801088262387E-050.200636784443E-05
-.126113806750E-04-.937917005915E-05-.925013826198E-06-.787773789996E-05
-.566270382941E-05-.186711171232E-10-.263092559229E-100.181697574817E-04
0.119795639235E-04-.376499095385E-060.166843575848E-05-.149366047123E-05
-.113621622509E-04-.687067040490E-05-.230298029720E-04-.172120323494E-04
0.127533241173E-040.103147924642E-040.138458891525E-040.954703714428E-05
0.153297457175E-050.902686262578E-050.496766665165E-050.115893155249E-04
0.608242055393E-050.110268824502E-040.958088806395E-050.169440144910E-04
0.112816755925E-04-.642875083239E-05-.303059486592E-04-.911855040431E-05
0.187890835983E-040.136773583138E-040.162323928651E-040.634649427740E-05
-.114308028908E-04-.901237339076E-05-.140276749327E-05-.898582606510E-05
-.447692374166E-05-.826765984580E-06-.594955825038E-060.311437935910E-05
0.221374473255E-050.210724159239E-060.113748964266E-06-.318460802899E-06
-.563318431592E-060.997190488358E-06-.383743454962E-05-.379638336782E-05
-.103819054039E-04-.798032897219E-05-.131576819274E-05-.337301367248E-06
-.690472825696E-07-.142432254567E-05-.138962931576E-050.504601702932E-05
0.457919282128E-05-.465325433634E-060.830392567210E-070.158685740528E-05
0.125943044524E-050.845271521249E-060.578032104380E-050.316305140507E-05
-.148684785430E-05-.125211397651E-050.191763802015E-050.133415492573E-05
0.204936506022E-050.140891929965E-050.510148248247E-050.237548046270E-04
0.671205990806E-050.823525813236E-050.691432946239E-050.801079473485E-05
0.200631524346E-05-.126114166929E-04-.937919834998E-05-.149366307627E-05
-.113621840534E-04-.687068661238E-050.230299112103E-040.172121276360E-04
0.127533204044E-040.103147869092E-040.138459617417E-040.954710146522E-05
0.153298317679E-050.902691436793E-050.496769249201E-05-.115893185146E-04
-.608242543260E-050.110268620725E-040.958086747063E-050.169440049112E-04
0.112816641634E-04-.642884725165E-05-.303064843491E-04-.911877643049E-05
-.187895045321E-04-.136776488255E-040.162325089095E-040.634656939416E-05
-.114310537683E-04-.901254125774E-05-.140278253815E-05-.898591865109E-05
-.447697211940E-050.826821696227E-060.594996563610E-060.311443029164E-05
0.221378783827E-050.210762463320E-060.113781752594E-060.162725850758E-06
0.677535881660E-060.121080322526E-06-.216583921972E-05-.164871232598E-05
0.381900544129E-050.209386260004E-05-.230807435842E-05-.174215923673E-05
-.461782415235E-06-.347941107640E-060.124278740822E-050.932181120858E-06
0.530245197433E-050.307094517366E-050.504753500327E-050.257083779183E-04
0.846616002461E-05-.115910942443E-04-.584278406981E-05-.126557561818E-05
-.157968982035E-07-.356822538351E-05-.103713101167E-05-.132283447646E-05
0.740105712692E-060.228358994573E-050.166675088553E-05-.124899304286E-05
0.637399933769E-07-.349015189498E-05-.178842874130E-04-.611614809709E-05
0.816013416776E-050.418061779831E-050.659309546586E-060.932815133141E-06
-.243256950612E-05-.940523427334E-060.116641615320E-050.861045411782E-07
0.711684569082E-06-.688128278549E-06-.118636411352E-05-.950418787768E-06
-.178313678029E-05-.813684433735E-06-.178317607672E-05-.813677556931E-06
0.483820727486E-050.588078402582E-07-.127476871708E-04-.298428456491E-05
-.862117857722E-05-.692322429690E-06-.375395717828E-05-.219283236269E-05
0.162800408090E-060.677961069556E-060.121270411709E-060.216602047583E-05
0.164882870081E-050.381924016259E-050.209404185472E-05-.230810910679E-05
-.174217050715E-05-.461991219339E-06-.347994216162E-060.124281282985E-05
0.932223337505E-060.530250864491E-050.307096092876E-050.504738110172E-05
0.257074914916E-040.846575125093E-050.115908476193E-040.584264374791E-05
-.126553167007E-05-.157738435236E-07-.356816006017E-05-.103711672684E-05
-.132267054734E-050.740142197143E-060.228367111009E-050.166675601126E-05
-.124879116407E-050.637968913094E-07-.349012699131E-05-.178841466066E-04
-.611608625091E-05-.816012664296E-05-.418062390557E-050.659274388103E-06
0.932790843968E-06-.243251403178E-05-.940485165767E-060.116635699787E-05
0.860877165936E-070.711716193048E-06-.688100196952E-06-.118640207285E-05
-.950442952106E-06-.442317042445E-06-.323970304776E-05-.149443426411E-04
-.298317641237E-040.409815168714E-050.427644467947E-110.425603151626E-10
0.128009285000E-090.113080538332E-10-.292544955838E-050.293533840063E-05
-.147562962630E-04-.112221170086E-04-.187124764899E-05-.156963456831E-04
-.529024748633E-04-.673457290308E-050.805594592744E-110.172550817105E-10
0.187165768515E-040.194223810137E-04-.691062739096E-05-.456487647461E-05
-.171829625088E-10-.161919252912E-10-.155452835251E-05-.167118519428E-06
0.369915501795E-060.291569126252E-100.289558158539E-050.178063696164E-05
0.201829643951E-10-.692652937996E-070.333955503394E-10-.112858804753E-04
-.674162161947E-04-.380018011999E-040.119776423143E-100.171015008513E-10
0.919477872375E-040.588552716403E-040.507563960086E-05-.717237361544E-05
-.255766513078E-05-.228254578759E-030.385094448460E-04-.466994995388E-04
0.184565822044E-040.849314173430E-08-.194182085914E-10-.262460827072E-09
-.127088293033E-09-.902981363508E+000.199341007903E-030.175324144072E-03
-.141458198660E-030.364692492814E+00-.951989633769E-04-.124283682155E-03
0.612483069587E-04-.145451384239E-10-.983505331553E-11-.391192075828E-04
0.446004484154E-040.443281345746E-040.110217059052E-040.423953900469E-10
0.431510021124E-10-.609683442364E-04-.175501685936E-040.784969354280E-04
-.359553550723E-110.171843040677E-030.770855626645E-040.461844294679E-11
-.542088026169E-030.729740669264E-110.140462284301E-060.209383285461E-05
0.154956068262E-050.593637711684E-050.548189448588E-05-.969567487107E-06
0.834330555697E-060.417625068915E-060.948104899508E-06-.387544895358E-05
-.272307029891E-04-.153862864289E-04-.942065098887E-05-.758410551945E-05
0.323405732153E-050.169130586773E-05-.127594020991E-04-.958926847689E-05
-.233728442122E-04-.109469590331E-03-.315238079225E-040.334500017384E-04
0.290857411273E-040.283106164029E-040.495273114023E-050.535227691928E-04
0.399575286988E-040.395090003171E-050.337722634632E-040.243272254397E-04
-.382158876174E-10-.514765691286E-100.784232464721E-040.518283883203E-04
0.139146832727E-05-.734355253671E-050.634859492104E-050.484445527610E-04
0.293868430132E-040.990291779819E-040.740716354350E-040.556223383880E-04
0.450927833187E-04-.595071715990E-04-.410324940364E-04-.645480220426E-05
-.376390229553E-04-.205602808063E-04-.485464183055E-04-.250540154778E-04
0.477718102290E-040.414803243717E-04-.714746705916E-04-.472569557153E-04
0.278280007662E-040.131167925375E-030.394235486915E-04-.801432184560E-04
-.585069285189E-040.702241907500E-040.274878535398E-040.486353775071E-04
0.384309446406E-040.598913463696E-050.383701058567E-040.191189559268E-04
0.348344218921E-050.247885480067E-050.132197872030E-040.939937657494E-05
-.867040319934E-06-.458437699834E-060.140489939705E-060.209399592742E-05
0.154963452590E-05-.593632546147E-05-.548184574520E-05-.969510134545E-06
0.834387119371E-060.417669763102E-060.948149713727E-06-.387547919398E-05
-.272308955387E-04-.153864046684E-040.942079698133E-050.758423304395E-05
0.323412341320E-050.169133613912E-05-.127595197442E-04-.958937117302E-05
-.233729213537E-04-.109470037132E-03-.315240273665E-04-.334508731016E-04
-.290863384112E-040.283103523984E-040.495258473129E-050.535233114710E-04
0.399579094320E-040.634857849752E-050.484444578339E-040.293868156995E-04
-.990287866638E-04-.740712843423E-040.556225641422E-040.450929799929E-04
-.595069926645E-04-.410323358957E-04-.645484963819E-05-.376393115198E-04
-.205604461537E-040.485464240410E-040.250540329576E-040.477715801858E-04
0.414801205870E-04-.714746099921E-04-.472568989121E-040.278275949329E-04
0.131165614322E-030.394225218350E-040.801407838353E-040.585052378819E-04
0.702237799268E-040.274875739591E-040.486340425262E-040.384300258728E-04
0.598905666995E-050.383696235540E-040.191187043341E-04-.348311459675E-05
-.247859560544E-050.132193725818E-040.939901240043E-05-.866856323761E-06
-.458281994206E-06-.216370540026E-04-.110219765276E-03-.363042370349E-04
0.496455036098E-040.250020516791E-04-.558188943799E-05-.161869574793E-06
0.154870883157E-040.459689298027E-050.557311869599E-05-.320082258027E-05
-.954566464386E-05-.704410826058E-050.533300375948E-05-.330204546664E-06
0.149923783446E-040.765525082468E-040.258155710451E-04-.360836928670E-04
-.185426813801E-040.375307804136E-050.430736442307E-050.101410537784E-04
0.356877566844E-05-.377320135311E-050.614057042953E-06-.371083543748E-05
0.269526399393E-050.549806716890E-050.411679484974E-050.767513189791E-05
0.352243168334E-050.767470026413E-050.352236541984E-05-.201609098472E-04
0.323350376348E-060.549213323054E-040.127038141217E-040.358564310216E-04
0.138725750597E-06-.216377086834E-04-.110223426396E-03-.363058192673E-04
-.496469830372E-04-.250029624486E-04-.558198289301E-05-.161891842133E-06
0.154877216201E-040.459723693426E-050.557347981921E-05-.320082414055E-05
-.954559187547E-05-.704427997398E-050.533333788538E-05-.330238673152E-06
0.149921859067E-040.765514713292E-040.258151614538E-040.360832940159E-04
0.185424428829E-040.375303328419E-050.430735948075E-050.101407198372E-04
0.356855604735E-05-.377317405300E-050.614022345467E-06-.371086675570E-05
0.269521879119E-050.549810535420E-050.411676428998E-05
* ORBITAL    1   10
0.533964255731E-060.320420415947E-050.165538827844E-05-.105905378361E-10
-.980416426722E-110.338854633550E-050.257802068941E-05-.443754559694E-06
-.485605193723E-06-.512573343745E-06-.907834862035E-060.160331383457E-05
0.617300463840E-050.610693791777E-050.645406859346E-050.496107972907E-05
-.211669515805E-05-.542747490407E-06-.367481344197E-06-.267474959911E-05
-.117827249456E-04-.183718406584E-040.525432764692E-05-.258439163616E-11
0.257454512620E-100.877030058355E-100.193564427528E-100.283987068918E-05
-.408271681936E-050.979511756875E-050.990057711783E-05-.190503906249E-05
-.155978899987E-04-.524760457049E-04-.658694529193E-05-.114053568687E-11
-.832164866133E-11-.189950457127E-04-.197677078022E-04-.693136022389E-05
-.429671361933E-05-.167061382406E-10-.186873080828E-10-.138458076598E-05
-.367338551720E-07-.439950671389E-060.105060720338E-10-.293970704560E-05
0.164282723730E-05-.100583820699E-110.948129360338E-07-.199016311448E-10
-.112437197634E-04-.671551651379E-04-.378805989158E-04-.408849310300E-11
0.272361125198E-11-.915469877540E-04-.584077800721E-040.465749484100E-05
-.753857357999E-05-.256495495868E-05-.228311182241E-030.381757712219E-04
-.478664470265E-040.183863866950E-04-.384607084497E-07-.373980418504E-10
-.254171484038E-100.480908115476E-100.902980708655E+00-.199138446710E-03
-.174557210075E-030.141596907101E-030.364694141302E+00-.951891245137E-04
-.124162200968E-030.613114637863E-04-.106011735670E-100.387711061587E-11
0.391868259433E-04-.445284950712E-040.443500997173E-040.110788836274E-04
-.400901486624E-10-.332958847925E-10-.608892562712E-04-.174676049599E-04
-.785054949236E-040.607292699194E-11-.171835114768E-030.771194587235E-04
0.195830470711E-11-.542050289875E-03-.666715846174E-110.122647697627E-06
0.163258331103E-050.104255528823E-050.412961912639E-050.385321620539E-05
0.851348136292E-06-.889568326000E-060.124888623187E-050.167884453424E-05
-.390448805090E-05-.275131719348E-04-.155967335860E-04-.977156353804E-05
-.783938704163E-05-.265996632069E-05-.122753584328E-05-.132170619501E-04
-.999800608929E-05-.235463893000E-04-.110350957181E-03-.318411965405E-04
0.332374627065E-040.290225251963E-04-.276168770826E-04-.453293826883E-05
0.534613704221E-040.399294326251E-040.394926328732E-050.337727218382E-04
0.243334161961E-040.593876087059E-100.706984774783E-10-.784852446539E-04
-.518834012310E-040.136582704628E-05-.736567600937E-050.634234610013E-05
0.484144505879E-040.293792987214E-040.990647584720E-040.741049895502E-04
-.557326674144E-04-.451942365351E-04-.595250626087E-04-.410449188729E-04
-.644138246753E-05-.375174040485E-04-.204757040137E-04-.484163800639E-04
-.249369379331E-04-.478300922825E-04-.415278575598E-04-.713417270846E-04
-.471301946158E-040.278588692893E-040.131311079085E-030.394613139810E-04
-.800950703540E-04-.584912689113E-04-.702979371121E-04-.275201903449E-04
0.485922852015E-040.384069656800E-040.598629717026E-050.383525080662E-04
0.191103910617E-040.347617235045E-050.247038759332E-05-.132043650387E-04
-.938863312773E-05-.862709065021E-06-.454945397212E-06-.512592793925E-06
-.907944778796E-060.160326665298E-05-.617305335418E-05-.610697377500E-05
0.645423467182E-050.496118891883E-05-.211673213136E-05-.542771914796E-06
0.122630338801E-060.163247471629E-050.104249631428E-05-.412962092910E-05
-.385321573941E-050.851345938231E-06-.889576193898E-060.124889564163E-05
0.167885154216E-05-.390445654375E-05-.275129754337E-04-.155966251582E-04
0.977168923966E-050.783950019593E-05-.265989231133E-05-.122746168382E-05
-.132171593427E-04-.999809269547E-05-.235464539462E-04-.110351304009E-03
-.318413361693E-04-.332376061068E-04-.290226376161E-04-.276164578056E-04
-.453269429334E-050.534614685812E-040.399295054419E-040.634239125291E-05
0.484147489192E-040.293794841564E-04-.990651485793E-04-.741053396465E-04
-.557324673268E-04-.451940631806E-04-.595252636429E-04-.410450938303E-04
-.644141744941E-05-.375176209965E-04-.204758168467E-040.484163480378E-04
0.249369098679E-04-.478300714027E-04-.415278274821E-04-.713417095616E-04
-.471301658612E-040.278592692823E-040.131313372776E-030.394623687580E-04
0.800974650868E-040.584929335748E-04-.702982104144E-04-.275204014356E-04
0.485935788523E-040.384078508223E-040.598636155517E-050.383529051903E-04
0.191105970046E-04-.347652081041E-05-.247066345781E-05-.132047792118E-04
-.938900042149E-05-.862905646152E-06-.455114065155E-060.261972995887E-06
0.109113192804E-050.195346625570E-06-.348445822452E-05-.265241106283E-05
-.237436445173E-05-.130187366195E-05-.371286411247E-05-.280247023166E-05
0.568499095592E-050.325285383994E-050.199907421578E-050.149954626159E-05
0.210113006693E-050.112723037339E-05-.216379224088E-04-.110226485985E-03
-.363076985672E-040.496427466489E-040.249982162235E-040.559997016348E-05
0.172652379963E-060.155098576196E-040.461463848121E-050.556244814255E-05
-.320406048058E-05-.951773009724E-05-.703279792577E-050.533098532543E-05
-.336792277396E-060.149960947240E-040.765403621439E-040.257695691321E-04
-.362109651167E-04-.186143297365E-04-.385988288200E-05-.434301398867E-05
0.101082023881E-040.351555954786E-05-.363227313775E-050.727131893156E-06
-.378684651202E-050.266602897959E-050.554549170190E-050.412170282814E-05
0.767836125479E-050.352632435532E-050.767882239082E-050.352639201491E-05
-.200944597241E-040.389556844405E-060.549533179452E-040.126935892821E-04
0.357299672030E-04-.186947826486E-06-.603851878098E-05-.352729818563E-05
0.261950399163E-060.109099992694E-050.195283115420E-060.348440469863E-05
0.265237572390E-05-.237419303066E-05-.130172589337E-05-.371287361391E-05
-.280248488109E-050.568491522175E-050.325283597904E-050.199905150999E-05
0.149952190929E-050.210129443518E-050.112727998530E-05-.216373122121E-04
-.110223119824E-03-.363062966789E-04-.496412580685E-04-.249972879307E-04
0.559999113602E-050.172717666319E-060.155091680167E-040.461424195582E-05
0.556215603320E-05-.320403791359E-05-.951774662992E-05-.703262674070E-05
0.533087580028E-05-.336670030685E-060.149960229274E-040.765399482161E-04
0.257693808370E-040.362108515364E-040.186142682876E-04-.385963687167E-05
-.434283246636E-050.101081803634E-040.351557181386E-05-.363208192560E-05
0.727177694570E-06-.378671114856E-050.266607646522E-050.554539842791E-05
0.412165749272E-050.659180681800E-070.520834824847E-060.365795747881E-05
0.189367729476E-040.356870083048E-050.737676213524E-130.184850842262E-11
-.175872807841E-10-.171958319752E-10-.489097273403E-060.327749254061E-05
0.776808479547E-050.368215629299E-06-.512899789458E-06-.343911175301E-05
-.113772321249E-04-.123738249571E-05-.588890286904E-11-.161795814386E-10
0.499574585000E-050.531152061211E-05-.165912054162E-05-.458999159084E-06
-.152535362999E-10-.269905448844E-100.212988717875E-070.255559844691E-06
0.244631294648E-060.458462018934E-110.775215464902E-060.103948879800E-06
0.524553825639E-110.354620531727E-060.860058256882E-11-.253768913501E-05
-.151381773651E-04-.859200223922E-050.627960542388E-110.686753993512E-11
0.205448858436E-040.127191223413E-040.239177858925E-06-.250078096266E-05
-.613162283318E-06-.533779663953E-040.822967826404E-05-.135325055828E-04
0.414703486937E-050.191887216933E-08-.761612257702E-11-.783483641412E-10
-.338714016629E-10-.210656905506E+000.460469983426E-040.391691295035E-04
-.333143631007E-040.850836734204E-01-.221867438173E-04-.287192989791E-04
0.144315160464E-040.300388043455E-110.131953737030E-10-.927900954272E-05
0.102423281434E-040.103909690275E-040.270038523801E-050.514808407249E-11
0.105452183802E-11-.140447356441E-04-.390778488305E-050.183320523882E-04
-.144054891851E-110.400717048408E-040.180600715507E-040.271629133395E-11
-.126379561156E-030.361716232289E-11-.763627303228E-08-.554785042069E-06
-.784791462477E-06-.269779615477E-05-.240145654304E-050.406997198676E-07
0.319286018328E-060.197569629304E-050.187233620821E-05-.969723908347E-06
-.699095253259E-05-.406498247488E-05-.299041970230E-05-.234596380158E-05
-.542528983096E-06-.653149162062E-06-.401065811249E-05-.316056863890E-05
-.584424637600E-05-.275267220354E-04-.807010415229E-050.732217104856E-05
0.664170473160E-050.503662669783E-050.206616817363E-060.123469444227E-04
0.925764320192E-050.918037398199E-060.788001390696E-050.568946625759E-05
-.955028832536E-11-.107158840331E-100.184357708919E-040.122155869162E-04
0.266744899706E-06-.176312104206E-050.146703054375E-050.112342478831E-04
0.683899404315E-050.231839806332E-040.173564326758E-040.132249501556E-04
0.107484885948E-04-.139233930185E-04-.960097651541E-05-.147560306905E-05
-.850652691233E-05-.460569377723E-05-.110312409382E-04-.557999027130E-05
0.112762372414E-040.978422395493E-05-.163738453625E-04-.107380382689E-04
0.656258863377E-050.309285118931E-040.928474904877E-05-.185933911454E-04
-.136175050038E-040.165504038535E-040.648651025335E-050.112516756740E-04
0.891332840531E-050.139100801661E-050.891296663690E-050.444168874115E-05
0.796884802453E-060.559690293432E-060.305022072228E-050.216940417421E-05
-.192818240248E-06-.993421069086E-07-.761745957468E-08-.554665934984E-06
-.784731860608E-060.269781076814E-050.240146824115E-050.406984430817E-07
0.319282677754E-060.197571003241E-050.187235003156E-05-.969734185611E-06
-.699101805963E-05-.406502079176E-050.299046091504E-050.234600121869E-05
-.542500007124E-06-.653128606770E-06-.401068459795E-05-.316059033404E-05
-.584426007833E-05-.275268022438E-04-.807014575748E-05-.732240283600E-05
-.664186051469E-050.503656973783E-050.206585777160E-060.123470844922E-04
0.925774275021E-050.146701921730E-050.112341774200E-040.683895773550E-05
-.231838839934E-04-.173563464388E-040.132250359728E-040.107485593870E-04
-.139233616128E-04-.960094995285E-05-.147561672586E-05-.850661098617E-05
-.460574088065E-050.110312480624E-040.558000003080E-050.112761766207E-04
0.978417145916E-05-.163738379466E-04-.107380320085E-040.656248437898E-05
0.309279040406E-040.928446095074E-050.185926217498E-040.136169720829E-04
0.165503062438E-040.648643984586E-050.112512927444E-040.891306400090E-05
0.139098458949E-050.891281895665E-050.444160755437E-05-.796782682590E-06
-.559606631672E-060.305006481843E-050.216926431160E-05-.192770188479E-06
-.993018724278E-07-.504818597342E-05-.257200960997E-04-.847372021937E-05
0.115719618362E-040.582179978866E-05-.134315214100E-05-.623077381023E-07
0.366304014085E-050.111178329873E-050.127507353523E-05-.754075362577E-06
-.216364216664E-05-.161722128802E-050.123902652763E-05-.917742778977E-07
0.350579052868E-050.178303223631E-040.591793249047E-05-.870532801129E-05
-.448762946078E-050.111670192996E-050.108522872420E-050.229126499813E-05
0.712110786906E-06-.561158935176E-060.398974430087E-06-.103735689997E-05
0.562631335727E-060.139006055864E-050.971545840188E-060.179883593952E-05
0.830786236119E-060.179865758281E-050.830741608131E-06-.455301866347E-05
0.225166331086E-060.128851711383E-040.294069873902E-050.807937687879E-05
-.703572321765E-06-.504835192071E-05-.257209969442E-04-.847408226816E-05
-.115724122777E-04-.582208350022E-05-.134314718786E-05-.622892373157E-07
0.366332969673E-050.111197719743E-050.127506154335E-05-.754124618222E-06
-.216361653918E-05-.161726561413E-050.123894927466E-05-.918691634193E-07
0.350574679529E-050.178300940669E-040.591785002367E-050.870524379442E-05
0.448758410466E-050.111667774358E-050.108521424560E-050.229115637832E-05
0.712033515033E-06-.561127724972E-060.398983970933E-06-.103741972214E-05
0.562589633237E-060.139005736353E-050.971533698910E-06
* ORBITAL    1   11
0.489816965146E-07-.627751714733E-07-.259697699105E-060.163411814296E-10
0.142161694504E-100.149618879082E-050.158150635683E-05-.371669463413E-05
-.341229862635E-05-.149438164081E-070.845453459462E-060.134365677600E-05
0.414884085793E-060.136572503848E-05-.153360126064E-04-.111455072924E-04
0.117315252520E-050.124420003512E-050.261021156114E-060.190898389256E-05
0.911507580565E-050.245429956305E-040.110190283272E-050.795828728617E-12
0.143461993379E-100.433451180069E-100.475140802307E-11-.697995293005E-06
-.279099243458E-05-.162997946775E-04-.414097937312E-05-.161419560995E-06
0.783004481629E-050.322002551337E-040.718125522339E-050.190381153289E-12
0.113174712728E-100.274260231806E-050.280560494742E-050.419404961648E-05
0.338635904152E-050.121135973960E-100.112809777271E-100.381206728011E-05
0.435803680468E-050.537840523671E-06-.948362195875E-120.256130502745E-05
0.240197938798E-06-.146391693321E-110.871650107934E-060.487006641647E-12
0.689226297415E-050.451111978625E-040.270461286970E-04-.127764803477E-10
-.159727593036E-100.448387835955E-040.275674339903E-04-.356021534065E-04
-.248036549178E-04-.754472667253E-06-.122980976580E-03-.593465464906E-05
-.277590579907E-040.184569075546E-050.906875108999E-080.151837149398E-10
0.619244211254E-100.125750522156E-10-.133804867414E+000.434056266135E-04
0.876336588859E-04-.244157369779E-050.331311263133E+00-.755634143745E-04
-.916731795884E-040.431347938978E-04-.245719880469E-11-.601790133867E-11
0.455426318565E-050.591238868556E-050.223546953046E-04-.134276282456E-04
-.825781736211E-11-.137059959742E-10-.804357495344E-05-.455918223365E-05
-.155542584998E-03-.541792436087E-11-.542485236598E-050.134575226615E-03
-.355989777209E-130.445739786041E-040.128769058783E-110.195976379992E-06
-.157772520345E-06-.105337198432E-05-.772553693884E-05-.697496519477E-05
-.915950134721E-060.233718607557E-060.110695920685E-050.800801679418E-06
-.982216757032E-06-.483298107893E-05-.137111388243E-050.509343566362E-05
0.464030137032E-05-.222396379498E-05-.116553820329E-050.564142556783E-06
0.198485597258E-060.610219478410E-060.441631290941E-050.187482409127E-05
0.109068279743E-040.688158439716E-05-.757350722772E-05-.598319512056E-05
0.186768831122E-040.113499359009E-04-.429595158255E-05-.305253390540E-04
-.177953735058E-04-.421115762480E-11-.530989521554E-110.340025536304E-04
0.191667055862E-04-.320675966827E-04-.218392973689E-040.220869466506E-05
0.148336724729E-040.945846141238E-050.209812192888E-040.142930863747E-04
-.660983935939E-05-.517359735002E-05-.172572724558E-04-.121011010034E-04
-.197803648186E-05-.102822323963E-04-.598652191146E-05-.407555929947E-05
0.101584127620E-050.295504651955E-050.344977408047E-05-.177247560127E-04
-.124623470708E-040.276370471643E-050.120320168998E-040.353299926344E-05
-.156372243002E-04-.939672911685E-05-.168861987940E-04-.934221877776E-05
0.129023383563E-040.859298430029E-050.155725582295E-050.982146991007E-05
0.497178606272E-050.231543487024E-060.497976522729E-06-.448156821023E-05
-.347695912518E-05-.112233618398E-05-.177251997192E-05-.149728618011E-07
0.845282801421E-060.134357891829E-05-.415117807340E-06-.136588412375E-05
-.153364121176E-04-.111457455243E-040.117302660834E-050.124410942346E-05
0.195998840495E-06-.157633778478E-06-.105329830875E-050.772562671523E-05
0.697504005540E-05-.915974816618E-060.233696230751E-060.110701455457E-05
0.800849934153E-06-.982223004375E-06-.483302305728E-05-.137113874860E-05
-.509345469143E-05-.464031936541E-05-.222397208312E-05-.116554989401E-05
0.564148593677E-060.198490450000E-060.610212685168E-060.441627511764E-05
0.187480742148E-05-.109068029854E-04-.688156704344E-05-.757360445955E-05
-.598324942727E-050.186768712595E-040.113499212335E-040.220870959412E-05
0.148337618603E-040.945850411291E-05-.209812028531E-04-.142930771198E-04
-.660981764602E-05-.517357524082E-05-.172572572188E-04-.121010845654E-04
-.197802974323E-05-.102821949210E-04-.598650508257E-050.407558682455E-05
-.101581574774E-050.295501439053E-050.344974512090E-05-.177247895126E-04
-.124623797378E-040.276373358943E-050.120321759483E-040.353306584456E-05
0.156372884462E-040.939677124844E-05-.168859690534E-04-.934206633527E-05
0.129023940547E-040.859302697458E-050.155724027306E-050.982137260309E-05
0.497174374495E-05-.231573212327E-06-.497996858258E-06-.448152440728E-05
-.347691637293E-05-.112236117262E-05-.177254260023E-05-.222428550276E-06
-.120967533763E-05-.413012587808E-060.261941274274E-06-.466218290199E-07
0.619762141531E-050.380182895599E-05-.102506777139E-05-.766479189126E-06
-.242950120902E-05-.981290367965E-06-.318001756397E-070.141459234129E-07
0.483581553856E-050.216412338884E-05-.362677051244E-05-.176097144430E-04
-.498659744948E-050.697045596746E-050.271358353635E-050.307845221398E-05
0.124016514430E-05-.156482050485E-06-.137335858329E-050.351923175678E-06
-.703557870833E-06-.274342226893E-05-.126227079525E-050.367768106051E-05
0.189331340631E-050.221429680249E-050.106419844175E-040.316003712233E-05
-.639379104610E-05-.348979296171E-050.111248913470E-06-.631485654164E-06
0.268436205467E-060.130426538313E-060.337200099477E-060.148027659742E-06
0.132401624263E-050.159059966223E-050.260100054109E-050.106485938418E-05
0.411007412328E-050.119075538291E-050.410999052298E-050.119071032285E-05
-.252230535904E-04-.728876991873E-05-.962341058990E-05-.755243499646E-05
0.232891778423E-040.991770579189E-05-.693300872910E-05-.274012872313E-05
-.222489066157E-06-.121002367618E-05-.413177398439E-06-.262078221124E-06
0.465350524867E-070.619735167144E-050.380161806483E-05-.102500611491E-05
-.766443085645E-06-.242927551245E-05-.981223651651E-06-.317871787898E-07
0.141248518159E-070.483566016410E-050.216404025822E-05-.362673383414E-05
-.176094983508E-04-.498649296263E-05-.697039061347E-05-.271354101028E-05
0.307862688688E-050.124029995758E-05-.156467067172E-06-.137334078323E-05
0.351718656069E-06-.703637703484E-06-.274342041206E-05-.126226237961E-05
0.367774158893E-050.189334844578E-050.221429699134E-050.106419831249E-04
0.316003619846E-050.639378624225E-050.348978814461E-050.111225150877E-06
-.631497459321E-060.268456692881E-060.130443947706E-060.337195999232E-06
0.148031782431E-060.132405165869E-050.159062312746E-050.260099254169E-05
0.106484645545E-05-.462537374891E-06-.332540096309E-05-.143670904699E-04
-.303797035862E-040.438197087469E-06-.351109057333E-11-.552135476849E-10
-.235061667894E-09-.557387113012E-10-.150875008655E-05-.186334437679E-05
-.198450610563E-04-.538246340141E-050.652519974435E-06-.142883042635E-04
-.568484145355E-04-.114444534438E-04-.452514875256E-11-.109467852572E-10
0.853407501959E-050.911632443173E-05-.141324201597E-04-.113499616215E-04
0.125858078174E-110.529843974972E-11-.106398184690E-04-.123996945187E-04
0.194218990784E-05-.128629992667E-100.639598396595E-05-.135836345211E-05
-.130031463889E-10-.126479244926E-05-.142967442905E-10-.179509931868E-04
-.117728433258E-03-.707245723215E-040.108303779780E-100.102652590017E-10
0.113676191929E-030.684192641083E-040.911577967237E-040.631241900909E-04
0.196932093814E-050.321434511881E-030.152893724870E-040.722858512667E-04
-.458337863335E-05-.226606166151E-070.395057914170E-100.845827296562E-10
-.631692508635E-11-.349762567216E+000.112755213492E-030.227007299046E-03
-.653820839547E-05-.866016998319E+000.196624688251E-030.236997637263E-03
-.112880972303E-03-.492400977578E-120.157120974105E-110.108749867816E-04
0.142240417837E-04-.581070069148E-040.357788919791E-04-.423883794933E-11
-.132179969014E-100.215224374561E-040.123923871098E-04-.406509836955E-03
-.158494949248E-10-.141714253123E-04-.351529170421E-030.148630481922E-10
-.116281012566E-030.450851587493E-110.132598672404E-060.237055751283E-05
0.205104407144E-050.945363934301E-050.849997653119E-05-.364725539802E-06
0.178673419854E-05-.456642884655E-06-.126350843969E-060.272182439650E-05
0.140217284941E-040.450617177922E-05-.101566004794E-04-.932374461606E-05
-.421065889151E-05-.165295669491E-05-.988042814186E-06-.351686385881E-06
-.132231943007E-05-.102321993380E-04-.438462956021E-05-.268672010157E-04
-.165592404367E-04-.168954331637E-04-.141672727077E-04-.477434031614E-04
-.291672403293E-040.112179994526E-040.797001806274E-040.464430659357E-04
-.227401757533E-10-.321476287677E-100.887626030918E-040.499677317933E-04
0.838614217860E-040.571073214611E-04-.578127904398E-05-.388104176823E-04
-.247310320489E-04-.547244207273E-04-.372417090739E-04-.169502983299E-04
-.132228052980E-040.451949017243E-040.317362611498E-040.522125888985E-05
0.273822349795E-040.160327439090E-040.998237417793E-05-.320300668617E-05
0.815230040364E-050.940804864726E-050.460076173092E-040.323208201299E-04
-.712329914261E-05-.310069009687E-04-.914205195766E-050.407397382743E-04
0.244131457064E-04-.439686124910E-04-.243559599878E-04-.337229549705E-04
-.224001296392E-04-.406602806491E-05-.256426981375E-04-.129804989513E-04
-.599356143071E-06-.130412470849E-05-.117078570346E-04-.908088731726E-05
0.293298971268E-050.463792865755E-050.132573588146E-060.237041493478E-05
0.205098024531E-05-.945370764547E-05-.850003483672E-05-.364828644845E-06
0.178664283690E-05-.456716537722E-06-.126419150492E-060.272180728565E-05
0.140216448219E-040.450615664012E-050.101565952286E-040.932373443263E-05
-.421056219357E-05-.165287729651E-05-.987997239294E-06-.351645052402E-06
-.132234010653E-05-.102323237245E-04-.438468751338E-050.268668558705E-04
0.165590045754E-04-.168953079279E-04-.141671912225E-04-.477431963768E-04
-.291670984620E-04-.578123645631E-05-.388101552728E-04-.247308790616E-04
0.547246067436E-040.372418672390E-04-.169503254117E-04-.132228303571E-04
0.451950097268E-040.317363547613E-040.522124476676E-050.273821302771E-04
0.160326665349E-04-.998231277217E-050.320306547410E-050.815225804174E-05
0.940801304800E-050.460075740086E-040.323207829865E-04-.712338449245E-05
-.310073803571E-04-.914225446340E-05-.407402560673E-04-.244135172320E-04
-.439693442488E-04-.243564213543E-04-.337232088746E-04-.224003033131E-04
-.406608600188E-05-.256430554181E-04-.129806695185E-040.599364464237E-06
0.130413654784E-05-.117080408534E-04-.908105698891E-050.293297922587E-05
0.463791671544E-050.946361705479E-050.459498727058E-040.130119030121E-04
-.180737916226E-04-.698813395947E-050.803638206515E-050.323493878480E-05
0.603538008946E-060.374131923164E-05-.100370939400E-050.181342583110E-05
0.721615281687E-050.331022684518E-05-.986693512032E-05-.513660759202E-05
-.538820405476E-05-.254895179813E-04-.716148264046E-050.164749002346E-04
0.898143830759E-05-.279357008111E-06-.196316283607E-05-.137907774297E-06
0.792837421710E-07-.181585781226E-05-.999907929061E-06-.347577908078E-05
-.407610053903E-05-.714531646368E-05-.271182096188E-05-.107231476613E-04
-.310548406684E-05-.107234325338E-04-.310562157622E-050.658101329300E-04
0.189923445444E-040.248531845322E-040.195942942305E-04-.641537682558E-04
-.294835783217E-040.946351177984E-050.459493068899E-040.130116864347E-04
0.180734469204E-040.698790744701E-050.803589557079E-050.323456514116E-05
0.603735870414E-060.374144455606E-05-.100410466226E-050.181323651092E-05
0.721610524659E-050.331016270057E-05-.986664753104E-05-.513653323408E-05
-.538827215201E-05-.254898845872E-04-.716162601718E-05-.164750451505E-04
-.898152569101E-05-.279233993987E-06-.196305996086E-05-.138046599877E-06
0.791873698275E-07-.181596590300E-05-.999984129987E-06-.347581325158E-05
-.407613006160E-05-.714519230449E-05-.271178091583E-05
* ORBITAL    1   12
-.109657132141E-060.140754214681E-060.581683751452E-06-.634812629153E-12
-.174281456783E-110.668055165427E-060.706161202369E-060.832252702889E-05
0.764091711690E-050.337786532813E-07-.189145049657E-05-.300802976888E-05
-.929621036934E-06-.305863329114E-05-.684895950338E-05-.497749856836E-05
-.262659606407E-05-.278574757229E-050.387182428367E-060.275461487221E-05
0.111234729901E-040.187982274289E-04-.157607678064E-050.299955304424E-11
-.134422390179E-10-.586052233479E-10-.149920780089E-10-.140048000789E-05
-.753952776440E-09-.120405686385E-04-.351658211795E-05-.731595175331E-06
0.121694503305E-040.474796677394E-040.893202562279E-050.825712712827E-12
0.213589178613E-110.900208926701E-050.972746583405E-050.152193049757E-04
0.122067107249E-040.148573606705E-100.204007584616E-100.108714427560E-04
0.127454521775E-040.212614457925E-050.126837994196E-100.629344530725E-05
0.160890430443E-05-.991743295128E-110.917202125671E-06-.150754701403E-10
0.179288523099E-040.117664445370E-030.707347839002E-04-.227905385412E-10
-.308889276701E-100.112466176857E-030.671711565884E-04-.905052169645E-04
-.625377217798E-04-.196835920410E-05-.321425075319E-03-.152128668721E-04
-.721922867556E-040.450067178415E-050.235166264106E-070.596744495052E-10
0.237734876927E-090.522009663523E-10-.349765193439E+000.112513976502E-03
0.226301191644E-03-.659166342875E-050.866015961195E+00-.196319137982E-03
-.236097087277E-030.112925541227E-030.117533115321E-100.167748274799E-10
0.105220775175E-040.138022420452E-040.579951896849E-04-.360120267169E-04
0.975679713503E-110.135661668854E-10-.216929125486E-04-.125552198085E-04
-.406487406694E-03-.454631820568E-11-.141684679460E-040.351447152972E-03
-.115233141972E-110.116201537116E-03-.252750734511E-12-.353735442775E-06
-.304206803314E-05-.181017938198E-05-.577057973537E-05-.516265239722E-05
0.331335525930E-060.219006482732E-05-.379008958847E-06-.548136262736E-06
-.277482525163E-05-.144983388385E-04-.482270191511E-050.907396982894E-05
0.836168179112E-05-.366108774354E-05-.117502001420E-050.821176400524E-06
0.294359304435E-060.122866760562E-050.978178190606E-050.420746036890E-05
0.263041954862E-040.160694649233E-04-.159012694632E-04-.136627645696E-04
0.473745214773E-040.289958240055E-04-.112141442322E-04-.796691803304E-04
-.464182035532E-04-.238762354657E-10-.216570545899E-100.887224030224E-04
0.499223118988E-04-.838749229516E-04-.571145925629E-040.578385493869E-05
0.388219958752E-040.247330205512E-040.546841957971E-040.372012726210E-04
-.168386020077E-04-.131202367340E-04-.452246266260E-04-.317725430631E-04
-.523863268538E-05-.275551107692E-04-.161642971087E-04-.975255190815E-05
0.339064630251E-050.829893599166E-050.954186673309E-05-.458968347393E-04
-.322335809681E-040.708899387756E-050.308560310420E-040.911061299886E-05
-.406935196807E-04-.243620818555E-04-.439116818228E-04-.243349232860E-04
0.337221084406E-040.223792277776E-040.406454125071E-050.256328423928E-04
0.129754220182E-040.597242971363E-060.130489290239E-05-.117056546096E-04
-.907836150281E-05-.293269718288E-05-.463949256559E-050.337329925468E-07
-.189169701844E-05-.300812939939E-050.929568371943E-060.305858769839E-05
-.684900030097E-05-.497752516963E-05-.262662310979E-05-.278577010877E-05
-.353722435706E-06-.304198001113E-05-.181012051317E-050.577060651398E-05
0.516267403288E-050.331312378980E-060.219004763739E-05-.379001509635E-06
-.548129580263E-06-.277483961027E-05-.144984271866E-04-.482274834902E-05
-.907401534790E-05-.836172704646E-05-.366113442915E-05-.117506872853E-05
0.821220853357E-060.294396731831E-060.122864003205E-050.978162177803E-05
0.420738727837E-05-.263042718445E-04-.160695190401E-04-.159015243302E-04
-.136629084489E-040.473745504377E-040.289958339475E-040.578389449510E-05
0.388222212442E-040.247331106273E-04-.546840727830E-04-.372011794789E-04
-.168385184687E-04-.131201589785E-04-.452245300005E-04-.317724488077E-04
-.523862065990E-05-.275550450703E-04-.161642693343E-040.975261812135E-05
-.339058644506E-050.829887587061E-050.954181121605E-05-.458969103460E-04
-.322336538133E-040.708903367015E-050.308562626162E-040.911072264697E-05
0.406936345484E-040.243621636506E-04-.439109944205E-04-.243344738987E-04
0.337221907925E-040.223793068695E-040.406448885816E-050.256325111934E-04
0.129752600276E-04-.597344604162E-06-.130497427763E-05-.117055774310E-04
-.907829193153E-05-.293276155483E-05-.463954894127E-050.498002767710E-06
0.270842020077E-050.924761659013E-06-.586254053194E-060.104574772585E-06
0.276775577798E-050.169783152469E-050.229542766127E-050.171635120846E-05
-.431640090012E-05-.202664260380E-050.710785433660E-07-.317514364441E-07
-.107186544962E-05-.621983915134E-06-.945800777757E-05-.459225345376E-04
-.130042868666E-040.180236788058E-040.695220695569E-050.803240695594E-05
0.323228132776E-05-.670584585998E-06-.379357130988E-050.103312471808E-05
-.180438671844E-05-.723184308993E-05-.331403402636E-050.995406120454E-05
0.520106243481E-050.525133571858E-050.246925437781E-040.678528552158E-05
-.163936964129E-04-.893342978602E-05-.474253356782E-06-.206989253953E-05
-.550121313741E-07-.223095662880E-060.213645072996E-050.121019425133E-05
0.348100375630E-050.404826193925E-050.726359826950E-050.268709128253E-05
0.107164567399E-040.310320508938E-050.107163376447E-040.310310086831E-05
-.657687811641E-04-.189718713024E-04-.247497083072E-04-.195438017739E-04
0.652778664072E-040.307043772719E-040.155244786708E-040.613575285066E-05
0.497968171162E-060.270821439793E-050.924661667423E-060.586192955839E-06
-.104607784955E-060.276776774001E-050.169785041139E-050.229547310916E-05
0.171638008276E-05-.431640866635E-05-.202666892660E-050.711290599545E-07
-.317372903600E-07-.107180887271E-05-.621969829600E-06-.945798007691E-05
-.459223920700E-04-.130042423144E-04-.180235298172E-04-.695209420772E-05
0.803284316031E-050.323261542377E-05-.670640098522E-06-.379361221356E-05
0.103287259936E-05-.180445873741E-05-.723179579332E-05-.331402070009E-05
0.995437776945E-050.520118349245E-050.525130308116E-050.246923527039E-04
0.678519793899E-050.163936736554E-040.893342322685E-05-.474354409880E-06
-.206996125938E-05-.550784309009E-07-.223144334536E-060.213647035762E-05
0.121021230187E-050.348099197087E-050.404824652043E-050.726370290739E-05
0.268711566753E-050.640486192531E-070.416990859558E-060.636534475736E-06
-.573001007552E-05-.187254038148E-050.139998793137E-110.191531268842E-10
0.835667681337E-100.210398874739E-100.414980644167E-06-.207785986897E-05
-.410139407403E-05-.736480470894E-06-.368090751787E-060.229190422113E-05
0.771259407244E-050.614193119385E-06-.102486094787E-10-.211904221649E-10
-.396614029888E-05-.440337821524E-050.703494527903E-050.562562589155E-05
-.102954890776E-10-.171978901270E-100.441742262270E-050.526164600873E-05
-.101855937952E-050.720674253911E-11-.229324484318E-050.894981032254E-06
0.790016916582E-11-.369062796566E-070.103955860054E-100.683420312907E-05
0.449424905074E-040.270716305335E-04-.149462862103E-11-.346164798366E-11
-.416758965865E-04-.243049980909E-04-.338962635988E-04-.232705488527E-04
-.751955938336E-06-.122956301645E-03-.573450540793E-05-.275136166667E-04
0.162954314088E-050.866022521771E-08-.260398320924E-10-.901449647018E-10
-.188258311708E-100.133811823995E+00-.427750242108E-04-.857872723051E-04
0.258155141385E-050.331308515113E+00-.747641609794E-04-.893174670148E-04
0.432514921043E-040.456355589334E-110.993367128728E-11-.363156260133E-05
-.480956042228E-050.220622500887E-04-.140372497027E-04-.321289479373E-11
-.594824141935E-11-.848922555062E-05-.498496494761E-050.155483849853E-03
0.943724352303E-110.541707331689E-050.134360772008E-03-.558365723122E-11
0.443663151661E-040.475386454115E-12-.382053622828E-06-.191304120820E-05
-.423849043160E-060.190139293275E-050.174820611797E-05-.903280467973E-06
-.128776990373E-05-.107737637361E-05-.962272878694E-06-.112062854152E-05
-.607787812183E-05-.219778649656E-050.226367949155E-050.212567729874E-05
0.787660560017E-06-.835173218378E-070.128098356863E-060.487508082382E-07
0.365760490084E-060.324066246343E-050.141233069537E-050.943494825927E-05
0.560117241350E-050.497362401048E-050.466378285405E-050.177122673793E-04
0.109014457183E-04-.428585295036E-05-.304441585301E-04-.177302937463E-04
0.100165670549E-100.114930708287E-10-.338974398453E-04-.190479682087E-04
-.321028617294E-04-.218582732170E-040.221575074805E-050.148659743034E-04
0.946488361156E-050.208749826425E-040.141863923523E-040.631667234865E-05
0.490437215880E-05-.173343234745E-04-.121953215977E-04-.202358315609E-05
-.107350377530E-04-.633103048278E-05-.347438385613E-050.150667753272E-05
-.333872015180E-05-.379989796467E-05-.174349330192E-04-.122340979287E-04
0.267349984364E-050.116349865379E-040.345000582449E-05-.155166672449E-04
-.926320649955E-050.167339387672E-040.928533243332E-050.129000438581E-04
0.853820584064E-050.155323178008E-050.979485845468E-050.495808782715E-05
0.226286757158E-060.500193956858E-060.447570845053E-050.347020744427E-05
-.112170793927E-05-.177673825510E-05-.382054385444E-06-.191304887212E-05
-.423856211301E-06-.190138326531E-05-.174819954847E-05-.903247118960E-06
-.128774196392E-05-.107736101141E-05-.962259837660E-06-.112062243332E-05
-.607785226200E-05-.219778713652E-05-.226366337800E-05-.212566067477E-05
0.787626015720E-06-.835450945274E-070.128061246083E-060.487161475533E-07
0.365771087386E-060.324072630026E-050.141236037919E-05-.943483628943E-05
-.560109224869E-050.497353040685E-050.466372237737E-050.177122154921E-04
0.109014085012E-040.221573372522E-050.148658729303E-040.946482968573E-05
-.208750445036E-04-.141864451641E-040.631672215894E-050.490441474396E-05
-.173343676320E-04-.121953603981E-04-.202358191789E-05-.107350209994E-04
-.633101008812E-050.347435429370E-05-.150670526332E-05-.333872032247E-05
-.379989814328E-05-.174349078714E-04-.122340758634E-040.267351550097E-05
0.116350610484E-040.345002247620E-050.155166394936E-040.926319622849E-05
0.167341651469E-040.928547805019E-050.129000303484E-040.853819496668E-05
0.155324380381E-050.979493003161E-050.495811415872E-05-.226264034439E-06
-.500173562048E-060.447571690817E-050.347021489249E-05-.112169487270E-05
-.177672629685E-05-.361205745281E-05-.175378649300E-04-.496644780030E-05
0.683929113432E-050.261954902125E-05-.306891098210E-05-.123395966852E-05
-.331007914022E-06-.150929578681E-050.427443433548E-06-.680437914995E-06
-.278391485261E-05-.127197233479E-050.390526324341E-050.206156349982E-05
0.185602662786E-050.855591778023E-050.217547281876E-05-.618074912412E-05
-.336393443177E-050.399541913964E-060.911431542454E-06-.236781474428E-06
-.246148840420E-060.117494147818E-050.697529959735E-060.133739557738E-05
0.151749459071E-050.291152901139E-050.100065906567E-050.409208805662E-05
0.118448935330E-050.409213256694E-050.118452561776E-05-.251147249390E-04
-.723507820443E-05-.935303634126E-05-.742050263395E-050.262272424184E-04
0.131082901356E-04-.361205426021E-05-.175378430647E-04-.496643651743E-05
-.683928717699E-05-.261954743407E-05-.306879419633E-05-.123387108044E-05
-.330988387704E-06-.150927695852E-050.427480945269E-06-.680435309969E-06
-.278389955576E-05-.127196053385E-050.390517414061E-050.206153973803E-05
0.185604709338E-050.855602668464E-050.217551416743E-050.618078947400E-05
0.336395767883E-050.399466708793E-060.911371549024E-06-.236711323664E-06
-.246096155562E-060.117499392627E-050.697563071864E-060.133744231314E-05
0.151752640952E-050.291145226199E-050.100062891118E-05
* ORBITAL    1   13
-.506571514658E-11-.406753270175E-10-.259141373662E-100.299430604316E-05
0.260813829220E-05-.298299299714E-10-.264849621240E-10-.389143423804E-10
-.355664238036E-10-.188591300832E-05-.972220432733E-05-.366383342982E-05
-.864068802355E-05-.529767200327E-050.264979011820E-040.150652381255E-04
0.587414539524E-050.458492795344E-05-.117384174146E-11-.876662876472E-11
-.491905779448E-10-.182787260189E-09-.275117312260E-100.699175786006E-06
0.117262822009E-040.491034864252E-040.115911445275E-04-.209628164052E-12
-.258519158926E-10-.143383349417E-09-.482108020199E-10-.388846661202E-11
-.530232219289E-10-.186192119589E-09-.343629943532E-100.112851048932E-06
0.174410189411E-050.493821872259E-110.202210446060E-110.996777583132E-11
0.103476125388E-100.162381636817E-050.281217098956E-05-.153901613354E-10
-.298142071695E-100.105902637405E-10-.128959316338E-050.735318338893E-12
0.722035740349E-110.715797711050E-060.749253323466E-120.187352875236E-09
0.483895041744E-110.385752622822E-100.235117840792E-10-.962477916335E-05
-.882651515662E-05-.614496083003E-10-.533127433264E-10-.121077154190E-11
0.226996033358E-120.105733124461E-110.690226343446E-110.484429940510E-10
0.174470047534E-090.317457562426E-100.315229091268E+00-.735508591643E-04
-.947628199859E-040.452246245018E-040.144646051304E-07-.109963354802E-10
-.171704967794E-100.623885705480E-11-.273329026793E-080.340104447636E-11
0.200670533611E-100.567392597558E-110.137835354792E-05-.481253365559E-05
-.638114434626E-11-.119591324243E-10-.457056163089E-12-.654227766628E-11
0.117232068808E-04-.819580161526E-050.231317690877E-110.318764130221E-11
-.212826236572E-11-.157584848753E-03-.635206582741E-11-.516614124020E-11
-.977392517848E-04-.948456568028E-11-.184231065893E-040.294380406722E-06
0.305917606604E-050.233370210821E-050.801759571266E-050.692595923160E-05
0.445808180469E-050.419861527018E-05-.706561534861E-05-.631111348788E-05
-.391929354900E-05-.224571335854E-04-.955257736007E-050.333545925336E-05
0.367000952003E-05-.108170528728E-04-.766748027101E-050.562304095189E-05
0.518920734099E-05-.471131749144E-05-.223472173682E-04-.773613080705E-05
0.439386993322E-040.295470451155E-04-.321425716554E-04-.176844791250E-04
0.300754296746E-040.197861165076E-04-.179707888643E-11-.168509668359E-10
-.106077188445E-10-.381929415593E-05-.272036228939E-050.440204369362E-11
0.256755703010E-11-.107059777139E-10-.104529654675E-10-.303899144140E-05
-.208639599327E-04-.133416179067E-04-.363231236229E-04-.263634884613E-04
0.502936923312E-050.316601805762E-050.136756191845E-040.791256053373E-05
-.452161305161E-05-.285553091042E-04-.173294163247E-04-.340019106433E-04
-.252745894670E-04-.345537644058E-05-.131554300403E-05-.317017581793E-04
-.205910390367E-04-.509645747882E-05-.257661913488E-04-.101837969631E-04
0.297784866398E-040.191540919956E-040.216274216923E-040.115542473151E-04
-.119687804906E-04-.715049806480E-05-.236823653498E-05-.152608509149E-04
-.773975226588E-05-.166213072319E-05-.154833951910E-050.583630783057E-05
0.422714010230E-050.311188784401E-060.470978069566E-060.188593935231E-05
0.972233637478E-050.366387609654E-05-.864062492093E-05-.529761027156E-05
-.264974540014E-04-.150649805559E-04-.587405121380E-05-.458485476269E-05
-.294404560640E-06-.305932517448E-05-.233377825741E-050.801745912416E-05
0.692583734114E-05-.445796786975E-05-.419850725020E-050.706554842311E-05
0.631105567898E-050.391929625667E-050.224571495714E-040.955258111787E-05
0.333553129956E-050.367007078674E-050.108170855163E-040.766751399152E-05
-.562305828218E-05-.518921611798E-050.471121842889E-050.223466843929E-04
0.773591963407E-050.439384239842E-040.295468574065E-040.321426020494E-04
0.176844855478E-04-.300752365727E-04-.197859736513E-040.303898976811E-05
0.208639430307E-040.133415967283E-04-.363230938987E-04-.263634634693E-04
-.502933338169E-05-.316598878800E-05-.136756011627E-04-.791254670206E-05
0.452160660592E-050.285552639833E-040.173293876236E-04-.340018583285E-04
-.252745458919E-040.345536573251E-050.131553501708E-050.317017172684E-04
0.205910119994E-040.509640914204E-050.257659188166E-040.101836691769E-04
0.297784638831E-040.191540706516E-04-.216274653268E-04-.115542680624E-04
0.119687583598E-040.715048009796E-050.236824922783E-050.152609342586E-04
0.773979850360E-05-.166210389321E-05-.154831959097E-05-.583633158272E-05
-.422715845198E-05-.311173808678E-06-.470967340376E-060.153591474374E-06
0.514962461190E-060.624042583537E-08-.435651149814E-05-.341514291709E-05
0.656798847233E-050.315588452552E-05-.154865324560E-05-.133846642322E-05
-.135545125739E-05-.112544678905E-050.411410118214E-050.248660349994E-05
0.775039865251E-050.475445394381E-05-.603058051421E-05-.295716021149E-04
-.858469981377E-050.109122970846E-040.422816672843E-050.499303589503E-06
-.132213778440E-050.611730698984E-050.213706174736E-050.193364520536E-05
-.272125255156E-06-.150720936340E-05-.158320360185E-05-.103118935329E-05
-.433931481226E-06-.939947264421E-05-.475791573606E-04-.156875738547E-04
0.148597492063E-040.629458497960E-05-.581227417142E-05-.231363045775E-05
-.127122986455E-04-.664456010075E-050.954201857583E-06-.903087953931E-06
-.259329690370E-05-.240553909409E-050.328323865928E-050.425915140375E-06
-.563833577396E-05-.289306901412E-050.563832502567E-050.289307819804E-05
-.806916027438E-110.420703488781E-11-.126409185706E-10-.209909772962E-10
0.300126050690E-100.263126648698E-10-.614314154899E-10-.259422135143E-10
-.153595579987E-06-.514968854962E-06-.622707077954E-08-.435669745585E-05
-.341529184041E-05-.656814285107E-05-.315596989449E-050.154854808329E-05
0.133837054215E-050.135557085356E-050.112550427292E-05-.411439757658E-05
-.248679009937E-05-.775040960873E-05-.475445502460E-050.603059438086E-05
0.295716715728E-040.858471471196E-050.109124087631E-040.422824852224E-05
-.499263069595E-060.132217187821E-05-.611732313836E-05-.213706743945E-05
-.193367425665E-050.272116595123E-060.150728921922E-050.158325312553E-05
0.103122090029E-050.433944460598E-060.939959572677E-050.475798833274E-04
0.156879324494E-040.148599254875E-040.629468441961E-050.581225227033E-05
0.231360626752E-050.127124146994E-040.664462365276E-05-.954344820313E-06
0.903077546352E-060.259316969558E-050.240552787960E-05-.328336622254E-05
-.425945501698E-060.152377451896E-110.113698804876E-100.659143550816E-10
0.257299696549E-090.317361400918E-10-.175916952486E-05-.241345283450E-04
-.103136769878E-03-.246427025542E-04-.397492482232E-120.130724223519E-11
-.647805289053E-11-.558575913592E-110.179998202337E-110.348846044822E-10
0.122653095318E-090.162212396573E-100.340205951262E-050.105158305486E-04
0.334174182419E-110.354984398189E-11-.154448456667E-10-.275036097783E-10
-.137277539039E-05-.519230732478E-050.127834961930E-100.116303467327E-10
0.476708584393E-11-.145083392254E-05-.388737429496E-110.568486767964E-12
-.128211138894E-050.889451032297E-110.978326673239E-060.405272988380E-11
0.212694932247E-100.320222078273E-100.256798498381E-040.230394164349E-04
-.460505806309E-10-.416448656190E-10-.115948175629E-10-.176844144013E-10
-.163574964219E-11-.780746071033E-11-.708584919616E-10-.256006566108E-09
-.109009573416E-10-.949010339474E+000.220200194887E-030.279957099411E-03
-.137583350331E-030.960120238197E-09-.120171279957E-10-.118611822185E-10
0.914208753543E-110.244678953104E-070.140143330546E-100.266569055648E-10
-.581937441629E-110.428546979405E-05-.144936361418E-040.122373339724E-10
0.229511790098E-10-.275520719133E-11-.101799483786E-11-.350295985764E-04
0.248717295530E-040.105433214594E-100.109720130847E-100.760674360882E-11
-.473911501895E-03-.310535172189E-110.171864248554E-100.294106582670E-03
0.577809323810E-110.552564424357E-04-.138356403481E-06-.340720239836E-05
-.344517049867E-05-.118640978774E-04-.980276414559E-050.138901623496E-04
0.119203648217E-040.109537638528E-040.953189152414E-050.115966625011E-04
0.671368133875E-040.291041241811E-04-.818725640694E-05-.919116681302E-05
-.282315353102E-04-.194650529869E-04-.126665522553E-04-.115784245706E-04
0.155184330297E-040.742755948663E-040.260169094266E-04-.126596165311E-03
-.857049658365E-04-.927850658218E-04-.512622918015E-04-.864338568894E-04
-.563926904843E-04-.830030629164E-11-.536825776761E-10-.517916046109E-10
0.120592596196E-040.880664365861E-050.456316703113E-100.347785334587E-10
0.408506292332E-110.377009893532E-110.918680952814E-050.629156542404E-04
0.401093614889E-040.108573484849E-030.786250043498E-040.143560436876E-04
0.881806680597E-05-.404842612244E-04-.231693786956E-040.131464010296E-04
0.828646353359E-040.504836953379E-040.101701374227E-030.754792689952E-04
-.113826818985E-04-.466642856214E-050.943265272444E-040.609139376035E-04
0.150331384462E-040.760391107635E-040.301505629009E-04-.902864012716E-04
-.580029922063E-040.640579832725E-040.342748362733E-040.365202038243E-04
0.219129872250E-040.714374903270E-050.460256493198E-040.233425079903E-04
0.510761140365E-050.476169662734E-050.177430146395E-040.128663324673E-04
-.101086748563E-05-.148634734907E-050.138378638618E-060.340733275647E-05
0.344522714998E-05-.118639604051E-04-.980263444493E-05-.138900786171E-04
-.119202847936E-04-.109537087363E-04-.953184324797E-05-.115966276628E-04
-.671365832017E-04-.291039807324E-04-.818730230763E-05-.919121715914E-05
0.282314634105E-040.194649998248E-040.126665385942E-040.115784030774E-04
-.155183487129E-04-.742751033958E-04-.260166696696E-04-.126595679541E-03
-.857046584392E-040.927847838308E-040.512621058729E-040.864335659026E-04
0.563924886155E-04-.918681849733E-05-.629157063344E-04-.401093809054E-04
0.108573547156E-030.786250535436E-04-.143559983776E-04-.881802411037E-05
0.404842851609E-040.231693916939E-04-.131464002471E-04-.828645998716E-04
-.504836571772E-040.101701234981E-030.754791433878E-040.113827187177E-04
0.466647865468E-05-.943264338126E-04-.609138475137E-04-.150333445009E-04
-.760402897329E-04-.301511179651E-04-.902872186238E-04-.580035797836E-04
-.640578146929E-04-.342747271352E-04-.365206124341E-04-.219132917743E-04
-.714373368360E-05-.460255570599E-04-.233424767694E-040.510776341042E-05
0.476182068005E-05-.177430586169E-04-.128663730365E-040.101094137301E-05
0.148640049152E-050.182318308019E-040.894899444961E-040.260968655618E-04
-.329638369590E-04-.128471168997E-040.138150408049E-05-.401882911441E-05
-.181992909941E-04-.626651361691E-05-.593934626017E-050.815302409261E-06
0.468703208072E-050.483932328175E-050.275427518012E-050.107472956901E-05
0.269922042406E-040.135742405955E-030.437154330961E-04-.450991397416E-04
-.194961341353E-04-.182340871042E-04-.776343037220E-050.372254782785E-04
0.191545908671E-040.247326570861E-050.605875294705E-050.784920179597E-05
0.698563653167E-05-.942859965515E-05-.159645314374E-050.168821228799E-04
0.860607961337E-05-.168822010875E-04-.860607276674E-050.873386572584E-10
0.410942913478E-100.539115604790E-10-.160710132688E-10-.518286832610E-10
-.463535434107E-10-.182316360427E-04-.894888936846E-04-.260964684316E-04
-.329631743775E-04-.128466742155E-04-.138164796982E-050.401871029446E-05
0.181988629914E-040.626620945182E-050.593937343374E-05-.815219635302E-06
-.468702836439E-05-.483927788826E-05-.275403340910E-05-.107456115908E-05
-.269923480020E-04-.135743216014E-03-.437157831681E-04-.450993308380E-04
-.194962267823E-040.182342770603E-040.776357836339E-05-.372257469590E-04
-.191547825950E-04-.247322768010E-05-.605874002377E-05-.784926840351E-05
-.698570724048E-050.942888235602E-050.159654202946E-05
* ORBITAL    1   14
0.438680825165E-110.385644610490E-100.235510315969E-100.597281150059E-05
0.520248722177E-05-.370797498796E-10-.356837700100E-100.254870835998E-10
0.223781125017E-10-.376139569712E-05-.193904901677E-04-.730723239796E-05
-.172367632659E-04-.105681440047E-04-.132835884879E-04-.755230920993E-05
0.117178342118E-040.914608320776E-050.828401943648E-120.632360361811E-11
0.416491922357E-100.231408900534E-090.307123381394E-10-.167340728896E-05
-.213643463023E-04-.920512798397E-04-.220995452488E-040.349484820009E-11
0.738035322199E-100.345464222505E-090.938298984768E-10-.164093146757E-11
-.395416735296E-10-.160202881559E-09-.357895166304E-10-.416160257252E-05
-.118217281816E-040.175718510827E-100.136558139867E-10-.127074135868E-11
-.750276644203E-11-.500619172978E-06-.438013001070E-05-.398939047058E-10
-.631426841312E-100.807386178334E-120.847737742080E-060.473027873368E-11
0.628718140687E-11-.106560911527E-05-.982887771256E-110.122115288538E-05
-.732903873491E-11-.570462848025E-10-.357245334322E-100.248622595507E-04
0.221629697008E-040.832136892686E-100.711808115073E-100.250497275122E-10
0.184261307958E-10-.299195925830E-11-.194411727037E-10-.140774293372E-09
-.466775821333E-09-.107366973012E-10-.949010355654E+000.219895693910E-03
0.278635166892E-03-.137938655734E-03-.437164811136E-070.248622464742E-10
0.603848941093E-100.905977238196E-110.813579559540E-080.369317709766E-10
0.122039957923E-090.143381959444E-10-.431918803022E-050.144949364117E-04
-.650565225222E-11-.396106967027E-11-.300650179433E-10-.459874016383E-10
-.349641449680E-040.249209128219E-04-.117236594483E-10-.112133546555E-10
-.321829426228E-110.473786432393E-030.159475307009E-100.148556970006E-10
0.294071492996E-030.170031799153E-100.552050737954E-040.470844743997E-07
-.196834076812E-05-.255726717553E-05-.881950254330E-05-.706211524500E-05
-.140061375250E-04-.117415334452E-040.839440494863E-050.718328521724E-05
0.115463895995E-040.670196604050E-040.291897021553E-04-.772731807243E-05
-.873043423800E-050.271566036003E-040.185675705947E-04-.116094446124E-04
-.105753868975E-040.158494389733E-040.760110220175E-040.266930964282E-04
-.125186456030E-03-.848993233103E-040.917969914593E-040.507715002286E-04
-.854144721510E-04-.556052546352E-040.600351007637E-110.571079406435E-10
0.473556282902E-100.121984384146E-040.895964872463E-05-.339755038487E-10
-.357782665141E-100.776205798677E-110.926085228626E-110.919617163101E-05
0.629413310940E-040.400954068891E-040.108380446971E-030.784407329459E-04
-.141615132666E-04-.864130198180E-05-.403139937200E-04-.230077860346E-04
0.130308534264E-040.820955695854E-040.500655054485E-040.101536850328E-03
0.753276225510E-040.116257074648E-040.484146256909E-050.940503981968E-04
0.606468921719E-040.149565558849E-040.756609985088E-040.300252578394E-04
-.904447502784E-04-.580873176191E-04-.637967553089E-04-.341482484516E-04
0.366413197710E-040.220088930984E-040.714717535596E-050.460456410600E-04
0.233526550733E-040.513347115503E-050.478670060980E-05-.177856872165E-04
-.129010412304E-04-.102929644697E-05-.150337696745E-050.376137523169E-05
0.193904277735E-040.730725220210E-05-.172365333893E-04-.105680118233E-04
0.132842781187E-040.755272561263E-05-.117177605419E-04-.914604491406E-05
-.471215067430E-070.196811988243E-050.255715002897E-05-.881968500496E-05
-.706228696806E-050.140061288641E-040.117415161407E-04-.839448497225E-05
-.718336121690E-05-.115463846755E-04-.670196409745E-04-.291896956413E-04
-.772732512276E-05-.873043441773E-05-.271565427916E-04-.185675225856E-04
0.116094183097E-040.105753401606E-04-.158492234917E-04-.760098400926E-04
-.266926086737E-04-.125185705880E-03-.848988143294E-04-.917967552548E-04
-.507713488154E-040.854139301452E-040.556048769189E-04-.919617020998E-05
-.629413076732E-04-.400953586867E-040.108380361881E-030.784406567823E-04
0.141614608257E-040.864125451386E-050.403139383317E-040.230077374230E-04
-.130308394188E-04-.820954666415E-04-.500654361134E-040.101536609935E-03
0.753274145980E-04-.116256486906E-04-.484141570994E-05-.940502253725E-04
-.606467594014E-04-.149564670495E-04-.756604889050E-04-.300249964230E-04
-.904445831122E-04-.580872025326E-040.637967227205E-040.341482273477E-04
-.366412308213E-04-.220088354282E-04-.714718134301E-05-.460456688137E-04
-.233526384689E-040.513343299751E-050.478666342093E-050.177856931378E-04
0.129010407172E-040.102927307408E-050.150335333710E-050.306751637298E-06
0.102936635130E-050.133954660134E-07-.869127858169E-05-.681308097109E-05
-.329301090203E-05-.158235842462E-05-.308938267613E-05-.266995817473E-05
0.866046823281E-050.509338014590E-050.820687953908E-050.496046912985E-05
0.409510788932E-050.214549669699E-050.182506433289E-040.896040088725E-04
0.261591221022E-04-.329910433082E-04-.128760202857E-04-.135125395964E-05
0.402842959577E-05-.181451780874E-04-.622487059816E-05-.596876005960E-05
0.814220974506E-060.472400079067E-050.485734335094E-050.266744400455E-05
0.101727301105E-050.266682566919E-040.133881919157E-030.428437016666E-04
-.451885928545E-04-.196311369415E-040.184166979061E-040.796151334582E-05
0.369660146530E-040.189439271989E-040.379928537293E-050.688710013315E-05
0.785990429652E-050.692212089420E-05-.931583969064E-05-.167463651381E-05
0.168592261237E-040.858033191560E-05-.168592082248E-04-.858033252673E-05
0.549375214632E-100.526000540614E-10-.502618857038E-11-.568266554153E-11
-.297089403015E-11-.226960875138E-120.544532610263E-11-.659960114685E-11
-.306786338194E-06-.102956275827E-05-.134818859661E-07-.869129531605E-05
-.681307796090E-050.329273766788E-050.158218803600E-050.308957099796E-05
0.267011344451E-05-.866046170589E-05-.509341973850E-05-.820667258527E-05
-.496035389359E-05-.409532435105E-05-.214559816644E-05-.182506730231E-04
-.896041348695E-04-.261591205668E-04-.329913089226E-04-.128762180266E-04
0.135122309891E-05-.402846541822E-050.181453084039E-040.622496454782E-05
0.596869552865E-05-.814250604571E-06-.472413052820E-05-.485740409953E-05
-.266758828895E-05-.101733947152E-05-.266685655076E-04-.133883740051E-03
-.428446074832E-04-.451890949532E-04-.196314358346E-04-.184166547752E-04
-.796143609712E-05-.369662074482E-04-.189439909483E-04-.379894419282E-05
-.688707767851E-05-.785943503709E-05-.692202249126E-050.931600985821E-05
0.167459473317E-050.251520664293E-110.190146239189E-100.107270951539E-09
0.392174989800E-090.402214464404E-10-.441001551356E-06-.338674495029E-05
-.157308276045E-04-.393495538782E-05-.180229087306E-11-.177255458208E-10
-.993623968872E-10-.402991457634E-100.366480869007E-110.641529320577E-10
0.236224265945E-090.464984774408E-100.239956516367E-050.567569433576E-05
0.141929352013E-100.134914206984E-10-.116620015111E-10-.132182804369E-10
0.100161936158E-05-.367374486375E-060.292066814280E-100.514570001464E-10
0.985006779393E-110.526095411436E-06-.179971478770E-11-.106394729213E-10
-.640240272937E-070.194695014679E-110.730800054906E-06-.185356224765E-11
-.195923656898E-10-.642193708223E-110.716357850836E-050.618819005154E-05
-.811573942371E-10-.728689253860E-100.241073561820E-12-.177418203402E-11
-.140144952959E-11-.899852884453E-11-.591727885415E-10-.224804168941E-09
-.406585869372E-10-.315229139979E+000.726340460730E-040.907824109204E-04
-.462945110736E-040.317062135937E-09-.198286329659E-10-.575922621078E-10
-.233628820179E-110.804993573822E-08-.100579728779E-10-.534996495102E-10
-.178149974011E-100.147982823598E-05-.481648399239E-05-.234797830398E-11
-.267583057837E-110.680215828781E-110.176808527668E-10-.115263475597E-04
0.834362659246E-050.280270035441E-110.281799130909E-120.137535093325E-12
-.157208320087E-03-.426769241813E-110.719995543598E-110.976335851030E-04
0.615665480667E-110.182684629151E-040.264039559374E-060.127345403420E-05
0.339814321960E-060.114731128640E-050.132409736240E-050.480799644345E-05
0.366096679532E-05-.638925734280E-06-.759000426154E-060.376803770098E-05
0.221050698264E-040.981064960233E-05-.195080184612E-05-.228291809012E-05
-.758091636239E-05-.496558405053E-05-.244059614172E-05-.216951504012E-05
0.570803773212E-050.275729614854E-040.977237450910E-05-.396947902689E-04
-.271218102539E-04-.291692859494E-04-.162076660965E-04-.270066623269E-04
-.174157465524E-04-.340270538309E-11-.229003141272E-10-.239655677303E-10
0.423831465406E-050.318102215052E-050.102294540059E-100.423805847377E-11
0.608936274594E-110.589418760362E-110.306722165383E-050.209415253630E-04
0.132997234325E-040.357415916081E-040.258083977093E-040.444318860205E-05
0.263338259734E-05-.131627853225E-04-.742588841209E-050.417356768873E-05
0.262387757654E-040.160695539256E-040.335069157321E-040.248183260013E-04
-.418724469981E-05-.184265716050E-050.308706496583E-040.197873298512E-04
0.486512210031E-050.246235552570E-040.980461909769E-05-.302542715015E-04
-.194071744605E-040.208414022906E-040.111734737479E-040.123329999990E-04
0.743886964242E-050.237870470272E-050.153219802417E-040.777071522411E-05
0.173964739274E-050.162334205445E-050.596508759001E-050.433187607615E-05
-.366500953852E-06-.522117107722E-06-.263991598358E-06-.127316422576E-05
-.339676674893E-060.114752378415E-050.132429173251E-05-.480779355186E-05
-.366078389070E-050.639030087864E-060.759092029192E-06-.376802531266E-05
-.221049917346E-04-.981060235581E-05-.195083183085E-05-.228294863563E-05
0.758090582168E-050.496558328033E-050.244056752850E-050.216948667080E-05
-.570798998366E-05-.275726966253E-04-.977225865041E-05-.396945626855E-04
-.271216602469E-040.291691542322E-040.162075701666E-040.270065171384E-04
0.174156357496E-04-.306722494705E-05-.209415402915E-04-.132997249617E-04
0.357415930036E-040.258083980519E-04-.444312649005E-05-.263332924148E-05
0.131627868118E-040.742589021994E-05-.417356803379E-05-.262387644148E-04
-.160695380864E-040.335068661606E-040.248182833913E-040.418726066247E-05
0.184267674578E-05-.308706036601E-04-.197872889372E-04-.486516351402E-05
-.246238045533E-04-.980475056640E-05-.302546033750E-04-.194074030428E-04
-.208413754287E-04-.111734525037E-04-.123331568320E-04-.743897899189E-05
-.237871077767E-05-.153220261219E-04-.777075722260E-050.173968813280E-05
0.162337956248E-05-.596513374917E-05-.433191631354E-050.366520372517E-06
0.522133802339E-060.608765839430E-050.299173157851E-040.877295051134E-05
-.109956906935E-04-.431620279803E-050.408409933919E-06-.135088983445E-05
-.595513434662E-05-.201219103417E-05-.202176896679E-050.269169985190E-06
0.161881289241E-050.163769250280E-050.769764048379E-060.260976227907E-06
0.842464775243E-050.419805341064E-040.130642730879E-04-.151306616832E-04
-.670209673869E-05-.636181058626E-05-.290961222608E-050.119314754396E-04
0.601037982300E-050.303767504920E-050.339701818644E-050.262471512387E-05
0.221412863185E-05-.294287823534E-05-.660540392670E-060.556937854338E-05
0.281564508483E-05-.556940861497E-05-.281565504009E-050.207656052676E-10
-.548680874453E-110.354487550510E-100.173883546203E-10-.579154081135E-10
-.450844866268E-10-.608759659631E-05-.299169889112E-04-.877283219444E-05
-.109954884403E-04-.431606715189E-05-.408435268566E-060.135086780131E-05
0.595495769750E-050.201205846582E-050.202183265300E-05-.269121098230E-06
-.161884803862E-05-.163770601516E-05-.769656556866E-06-.260906153210E-06
-.842471297751E-05-.419808991651E-04-.130644287878E-04-.151307770751E-04
-.670216287609E-050.636195215919E-050.290972301110E-05-.119316137256E-04
-.601048274258E-05-.303774668213E-05-.339707240892E-05-.262476242004E-05
-.221417028677E-050.294306135436E-050.660623934456E-06
* ORBITAL    1   15
0.175005870602E-070.103460670130E-060.632624553981E-070.296936626390E-11
-.138376271971E-12-.127643022044E-03-.899223464085E-04-.253772501670E-07
-.450484655764E-070.718564645448E-070.337632787554E-060.100035136154E-06
-.239371950691E-06-.174779399011E-06-.123097185128E-03-.530694964563E-04
0.152687276702E-060.118186512533E-060.169924503525E-050.131492471548E-03
0.451596877663E-040.152066946054E-030.466267401143E-05-.129441154350E-07
0.134385764914E-100.687075007326E-100.178728320452E-100.628263173221E+00
-.148206027306E-03-.150328845120E-030.963475270091E-04-.321705387103E+00
0.704059913222E-040.846976486041E-04-.563256527817E-04-.708335876985E-11
-.281583530400E-100.292173404927E-04-.125457831192E-04-.359164078725E-04
0.329357468556E-050.906966140409E-110.205582581057E-100.288050403850E-04
0.159437513546E-04-.843356692350E-04-.630151330908E-11-.123274432321E-03
-.808536852916E-040.250564207036E-120.385771591326E-03-.320646104739E-11
0.615620644808E-050.391168035781E-040.222990366017E-040.699368717518E-11
0.737444452246E-11-.471727121477E-04-.290009291813E-04-.413304189611E-06
0.583148481884E-050.233345249466E-070.110467730089E-06-.151438743755E-05
-.204308362742E-04-.644351048503E-05-.236863419898E-11-.258406581543E-10
-.999517921380E-10-.223431093457E-10-.266003654872E-050.222539190597E-06
0.176451449855E-040.913608154910E-050.186538731384E-060.102628183456E-04
0.349673140933E-040.453269850021E-05-.637308536235E-11-.137258969079E-10
-.123469982440E-04-.123333231670E-040.465125728935E-050.238295210741E-05
0.601292937515E-12-.408831921486E-120.119742011856E-05-.397089337305E-06
-.319506363559E-06-.164533569271E-11-.137759003873E-05-.699288539974E-06
-.388869427338E-110.306940727916E-06-.553478979987E-11-.296549779644E-06
-.780284930736E-05-.894195053542E-05-.802082565397E-04-.596674554338E-04
-.534198875657E-04-.425722792748E-040.502875169246E-040.349060174270E-04
0.414677773422E-050.251244889470E-040.136808347622E-040.286806223271E-04
0.139463763504E-04-.268439172704E-04-.232359208000E-040.510641519029E-04
0.354131451454E-040.151885114822E-040.693086312351E-040.183915510586E-04
-.290867176253E-04-.239714887479E-04-.900764463923E-050.373149428559E-05
-.446099285834E-04-.320727102235E-04-.175189633879E-06-.956360195527E-06
-.425675922928E-060.541049948575E-110.330753555846E-110.352200367804E-07
-.152530013650E-06-.170543868625E-05-.143281415209E-05-.153036286124E-06
-.108562746759E-05-.366645193471E-06-.410666596294E-06-.422387196564E-06
-.153546948112E-05-.241919380928E-05-.207513791511E-05-.211929274767E-05
0.317117361003E-050.223134974433E-040.126248133861E-040.900595623754E-05
0.736310540368E-05-.208769057619E-05-.490571072187E-060.122043290830E-04
0.973259133699E-050.807399349029E-060.305360260980E-05-.119134795463E-06
-.452530504467E-05-.438225264021E-05-.404013682273E-060.722986968676E-06
0.167758063634E-050.805340751980E-060.147562167449E-060.862967505761E-06
0.435175053994E-060.424440512672E-060.231223172708E-06-.914494695859E-06
-.839834687628E-06-.232295932799E-06-.270296005369E-060.718923243447E-07
0.337843427156E-060.100137453918E-060.239548690198E-060.174919295612E-06
-.123097316343E-03-.530695878297E-040.152832557511E-060.118292365134E-06
-.296540481466E-06-.780279737297E-05-.894192957007E-050.802082703079E-04
0.596674571200E-04-.534199221212E-04-.425723090689E-040.502875221232E-04
0.349060257794E-040.414678526311E-050.251245292079E-040.136808587738E-04
-.286806421374E-04-.139463855512E-04-.268439038940E-04-.232359151056E-04
0.510641658806E-040.354131547587E-040.151885783286E-040.693089917235E-04
0.183916923924E-040.290869188403E-040.239716317789E-04-.900754805996E-05
0.373155151858E-05-.446100663747E-04-.320727993719E-04-.153054585065E-06
-.108573863548E-05-.366701369707E-060.410640734939E-060.422365458350E-06
-.153553340572E-05-.241925234858E-05-.207516886879E-05-.211932290484E-05
0.317117091972E-050.223134827789E-040.126248087737E-04-.900601082867E-05
-.736314799362E-05-.208766549936E-05-.490545267173E-060.122043800616E-04
0.973263298321E-050.807373333847E-060.305344729138E-05-.119209714394E-06
0.452508286422E-050.438210520622E-05-.404222161175E-060.722856803609E-06
0.167747647543E-050.805263610730E-060.147567417229E-060.862998087435E-06
0.435186044087E-06-.424394100738E-06-.231193977825E-06-.914499383026E-06
-.839845389693E-06-.232270833783E-06-.270276805297E-06-.626246306270E-07
-.318904156605E-06-.105809398331E-060.142168747492E-060.725353282876E-07
0.155387294497E-040.472564494163E-050.384790722315E-070.963297857563E-08
-.330475280686E-05-.356766009066E-05-.307104601346E-07-.215778421987E-07
0.334325103222E-050.356170871747E-05-.303516480885E-06-.128904772908E-05
-.195737997094E-060.289110142208E-050.206360212594E-05-.447387858395E-06
-.228437070216E-060.303888642844E-050.229893205766E-05-.165241445921E-05
-.680193180973E-06-.114802906505E-05-.953232017400E-06-.430055434160E-05
-.278661660676E-05-.103318428653E-04-.520220030830E-04-.168297775431E-04
0.289255864796E-040.156182221015E-04-.708053012290E-05-.570284350494E-05
-.868162975992E-05-.391797840308E-05-.113682695570E-04-.672776207189E-05
-.111486054548E-05-.399896448249E-050.224621998412E-05-.552641918439E-06
0.904354172896E-07-.410219299471E-060.904957016906E-07-.410167705022E-06
0.131466314131E-050.193802256140E-05-.225622227018E-05-.211004893123E-05
-.317027609544E-04-.620422268769E-05-.125943459805E-06-.123640922476E-07
-.625847630585E-07-.318699646844E-06-.105739144891E-06-.141975260775E-06
-.724068875171E-070.155386523909E-040.472558871599E-050.385204325910E-07
0.969258182175E-08-.330475956232E-05-.356764964821E-05-.305277089940E-07
-.214545759292E-070.334315091058E-050.356168640847E-05-.303584334056E-06
-.128944044311E-05-.195928736293E-06-.289116259691E-05-.206362312069E-05
-.447505574361E-06-.228525400937E-060.303899447795E-050.229901229936E-05
-.165231585569E-05-.680189745448E-06-.114786516865E-05-.953161506424E-06
-.430060827556E-05-.278666091703E-05-.103317479203E-04-.520214390639E-04
-.168294949638E-04-.289254663076E-04-.156181548723E-04-.708046880719E-05
-.570279748684E-05-.868157576927E-05-.391795911999E-05-.113683291475E-04
-.672775882599E-05-.111501211508E-05-.399900962483E-050.224607235474E-05
-.552675344281E-06-.170054320708E-05-.131927197628E-03-.451248193547E-04
-.151966541277E-03-.465120865659E-050.856906812792E-08-.302559586624E-10
-.986131899927E-10-.172654128493E-100.630511129058E+00-.148671108086E-03
-.150692485011E-030.967052036002E-040.322857274131E+00-.707062195886E-04
-.851427548925E-040.565204262567E-040.222295922488E-110.234442455375E-10
0.292487297398E-04-.126574798664E-040.360969921381E-04-.325897993677E-05
0.173089331457E-100.284870170117E-10-.289181627133E-04-.160231801708E-04
-.846380683664E-04-.159285763260E-10-.123703013707E-030.811501418023E-04
-.108551380742E-10-.387144193669E-03-.163075106178E-10-.617855312939E-05
-.392613482856E-04-.223828458986E-040.400702943685E-110.343367973080E-11
-.473976745605E-04-.291544693088E-040.406881313456E-06-.585819701548E-05
-.244976677672E-07-.119047652084E-060.147343726030E-050.203387309706E-04
0.645160561250E-050.742125946655E-120.122993993826E-100.656667336299E-10
0.143795514270E-10-.267070852467E-050.201522915917E-060.176193578327E-04
0.914718149448E-05-.187157946160E-06-.102978861297E-04-.350823773218E-04
-.454594225322E-05-.624709278692E-11-.739729692359E-11-.123928966402E-04
-.123807133645E-04-.466810442984E-05-.239320125033E-050.836933355359E-11
0.494789571524E-11-.119909917334E-050.401065541839E-06-.320194473851E-06
-.593209220412E-11-.138512249221E-050.704105994495E-060.435330618177E-11
-.305386657478E-060.282047780425E-110.334948281133E-060.806085725076E-05
0.908348752526E-050.804799651308E-040.598632868223E-04-.535191197507E-04
-.426575356196E-04-.504582615419E-04-.350222725547E-04-.416541268841E-05
-.252468403947E-04-.137500464377E-04-.288200994181E-04-.140243737492E-04
-.269767660099E-04-.233436108565E-04-.512669054036E-04-.355540877735E-04
-.152503610962E-04-.696005139942E-04-.184798201617E-040.291736211462E-04
0.240451078963E-04-.910827814711E-050.369764976787E-050.447561615398E-04
0.321801668033E-040.175536420061E-060.958618632441E-060.427186740883E-06
-.123249907554E-10-.142165824654E-100.404784446001E-07-.148270907516E-06
0.170681863697E-050.143393347937E-050.153182549175E-060.108857434519E-05
0.368774202557E-060.419334749451E-060.430573298291E-06-.152790699269E-05
-.241633273609E-050.207959393245E-050.212483207587E-05-.318198035184E-05
-.223870545804E-04-.126648606246E-04-.902142852275E-05-.737520421537E-05
-.209687769444E-05-.494053545508E-06-.122310586886E-04-.975210157164E-05
-.806603061501E-06-.304695910577E-050.124790245184E-060.454892338185E-05
0.440158080441E-05-.395433023602E-060.730352411638E-06-.168969049070E-05
-.811517623844E-06-.148450610659E-06-.868301439771E-06-.437798321236E-06
-.426995277141E-06-.233135072264E-06-.920027169359E-06-.844521478575E-06
0.233924766303E-060.271854030124E-060.334945721222E-060.806084304314E-05
0.908348854631E-05-.804800109336E-04-.598633217793E-04-.535191263617E-04
-.426575414803E-04-.504583137659E-04-.350223295373E-04-.416540104447E-05
-.252467674245E-04-.137500015430E-040.288200744719E-040.140243559133E-04
-.269767233193E-04-.233435685636E-04-.512668402073E-04-.355540195220E-04
-.152502977973E-04-.696001785152E-04-.184796947345E-04-.291735295018E-04
-.240450337203E-04-.910836814071E-050.369758686259E-050.447560545107E-04
0.321800892031E-040.153167271218E-060.108846740942E-050.368696290453E-06
-.419306211417E-06-.430545669755E-06-.152789654831E-05-.241633073805E-05
0.207961344558E-050.212485220257E-05-.318199660753E-05-.223871633527E-04
-.126649449733E-040.902137937922E-050.737515840192E-05-.209688853851E-05
-.494048194392E-06-.122310260222E-04-.975206741617E-05-.806618503932E-06
-.304704419336E-050.124750865466E-06-.454905900335E-05-.440166734815E-05
-.395381345014E-060.730391323597E-06-.168973615898E-05-.811542494443E-06
-.148455879543E-06-.868342904921E-06-.437832474964E-060.427001905541E-06
0.233130745915E-06-.920031595690E-06-.844520148462E-060.233925826602E-06
0.271853149995E-060.305824420158E-060.130089410084E-050.200115876991E-06
-.290243937566E-05-.207190208024E-05-.449639718658E-06-.229259766426E-06
-.304686826186E-05-.230483515532E-050.165685460362E-050.682731151283E-06
0.115368470252E-050.957461018073E-060.430970491467E-050.279241118614E-05
0.103733448286E-040.522339559030E-040.169008527410E-04-.290170274086E-04
-.156624305252E-04-.708251586094E-05-.571081956258E-050.870487885548E-05
0.392386125763E-050.113688324019E-040.672974486810E-050.110048243840E-05
0.400367768805E-05-.225756925864E-050.554181021823E-06-.901464072239E-07
0.412407319978E-06-.900965813071E-070.412432214234E-06-.131417498491E-05
-.193865967591E-050.226822547279E-050.211648137837E-050.317906198703E-04
0.620544237700E-050.305778744396E-060.130062727134E-050.199979577158E-06
0.290244791052E-050.207192673484E-05-.449566867795E-06-.229196015953E-06
-.304677600066E-05-.230476255799E-050.165692784417E-050.682734518438E-06
0.115386532845E-050.957547036382E-060.430965772411E-050.279237947372E-05
0.103734103461E-040.522343375999E-040.169010328383E-040.290171317861E-04
0.156624864700E-04-.708255777938E-05-.571084645857E-050.870488726425E-05
0.392384685238E-050.113687818046E-040.672972464039E-050.110035461962E-05
0.400363259732E-05-.225762265071E-050.554187779079E-06
* ORBITAL    1   16
0.978549707804E-050.578114272178E-040.353335331594E-040.900115976394E-11
0.108138297521E-100.228156546910E-060.160745680700E-06-.142910012239E-04
-.253042029393E-040.401252135706E-040.188453379239E-030.557464823421E-04
-.133945897710E-03-.978001418998E-040.219698662222E-060.947319573100E-07
0.854238655443E-040.661283991507E-04-.364063678088E-06-.121911218155E-03
0.979710598342E-050.282832393580E-040.322868803667E-050.104713085321E-07
-.156808293849E-10-.703357446117E-10-.179256674210E-10-.630425252812E+00
0.130462190460E-030.102091734401E-03-.100283797631E-030.323026591446E+00
-.841821925784E-04-.124816434465E-030.545991108263E-04-.981778041795E-11
-.221703627152E-10-.881880590022E-050.313222763637E-040.506077818893E-04
0.966049697285E-050.979095539735E-110.173755616617E-10-.317115312070E-04
-.222614113808E-040.847926230932E-040.392567505307E-110.120197941575E-03
0.831234568977E-04-.235462193393E-11-.384935157047E-030.207998790969E-12
-.627909451538E-05-.406278358741E-04-.235764974624E-04-.103038464550E-11
-.206015424059E-110.630880947721E-040.430566089911E-04-.178614636594E-05
-.747707047293E-05-.325901824254E-06-.240381045367E-05-.114633984100E-04
-.256598558321E-040.230984931009E-050.161896628473E-110.274599974396E-10
0.783185994142E-100.708207616486E-110.299253765445E-050.589359911406E-05
0.722507361907E-05-.311939539689E-05-.174110704307E-06-.985260545810E-05
-.323582147643E-04-.374568566772E-050.466558772873E-110.732124460829E-11
0.128456324609E-040.132546822241E-04-.472806944381E-05-.287293650189E-05
-.584372787470E-12-.392478474830E-11-.493375455078E-060.108908655778E-05
0.192223772846E-060.597231486331E-110.211686802281E-050.134886837438E-05
0.529595107119E-110.422133259046E-060.331891773485E-110.107600036009E-04
0.722933267269E-040.396477830003E-040.761307374594E-040.548563285863E-04
0.278013687610E-040.238856362073E-04-.478315463485E-04-.325509806953E-04
-.519283620878E-05-.341022210004E-04-.192849053518E-04-.391231590342E-04
-.218833125680E-040.373772416435E-040.303129585953E-04-.568815946897E-04
-.395443512006E-04-.173494949055E-04-.818424629975E-04-.247093191041E-04
0.239935687213E-040.204072516588E-040.283323997647E-040.955037954150E-05
0.407327528791E-040.299484237467E-040.939788898768E-070.612221336958E-06
0.413822840646E-06-.154309776473E-10-.184867899905E-10-.144420019855E-05
-.117471168102E-050.377945295907E-060.304569854983E-060.341777514512E-07
0.780679042992E-060.569778494019E-060.247811830803E-050.233622207427E-05
-.213151672263E-05-.808772728657E-060.122620931311E-050.153259554189E-05
-.301847295686E-05-.205559007713E-04-.111981945722E-04-.431155473174E-05
-.336160165567E-050.248591764214E-050.893142872720E-06-.747452872745E-05
-.544786011945E-050.291583412375E-060.224649922658E-050.175919194622E-05
0.642736105864E-050.527978410900E-05-.244977008663E-05-.209142170686E-05
-.327630659560E-05-.164279651339E-05-.252037587987E-06-.151940121624E-05
-.751224940385E-06-.676790650705E-06-.501858197762E-060.153806012047E-05
0.129903390806E-050.435233819999E-060.419436331911E-060.401251838352E-04
0.188453210376E-030.557464084114E-040.133945763773E-030.978000455045E-04
0.219947809994E-060.948843213160E-070.854237904298E-040.661283402902E-04
0.107599842613E-040.722932065737E-040.396477302297E-04-.761307423256E-04
-.548563210659E-040.278013980284E-040.238856695615E-04-.478315654910E-04
-.325509956426E-04-.519284740678E-05-.341022758797E-04-.192849292239E-04
0.391231778550E-040.218833237776E-040.373771978333E-040.303129269825E-04
-.568815811269E-04-.395443381037E-04-.173495624001E-04-.818428222305E-04
-.247094450854E-04-.239939024636E-04-.204074715998E-040.283322964884E-04
0.955031312551E-050.407329339767E-040.299485401887E-040.341889885272E-07
0.780743336808E-060.569806618104E-06-.247803561838E-05-.233615416009E-05
-.213150218231E-05-.808755143947E-060.122627311324E-050.153265323686E-05
-.301847555575E-05-.205559167378E-04-.111982031356E-040.431163233574E-05
0.336166602651E-050.248592151190E-050.893142803743E-06-.747458618585E-05
-.544790803850E-050.291535471494E-060.224622575439E-050.175906673871E-05
-.642762114181E-05-.527996106587E-05-.244949169446E-05-.209124971016E-05
-.327646377057E-05-.164290001278E-05-.252057175926E-06-.151952123929E-05
-.751288130800E-060.676806146511E-060.501877820375E-060.153815427113E-05
0.129912523735E-050.435243692453E-060.419446093157E-06-.349657246138E-04
-.178002477621E-03-.590060148281E-040.793486999887E-040.404668091379E-04
-.278869448569E-07-.855725484353E-080.215335426993E-040.542472164923E-05
0.106563906905E-04-.168337030737E-05-.171330718493E-04-.120140897973E-04
0.106443073150E-04-.169618926916E-050.554799822187E-060.280008544710E-05
0.998605525645E-06-.297211486519E-05-.220387493690E-050.614816070053E-06
0.219450333675E-06-.210940550278E-05-.157043285720E-050.128005691211E-05
0.693510664555E-060.165180287345E-050.119408893947E-050.257876905372E-05
0.159830866522E-050.116174174635E-040.593593028538E-040.199371926903E-04
-.255252847389E-04-.123158015767E-040.571872311788E-060.225921048975E-05
0.643305126815E-050.158342469452E-050.120626972283E-060.542275321834E-06
-.412888111496E-050.127031473195E-05-.328740429451E-050.380785186916E-06
0.124057490064E-060.614913066904E-060.123901402808E-060.614834914215E-06
0.762664454705E-07-.217331299497E-060.336560755701E-050.181697107121E-05
0.246381459335E-040.323394863562E-06-.706707407467E-04-.699610542617E-05
-.349657485617E-04-.178002597145E-03-.590060443675E-04-.793488243419E-04
-.404668961951E-04-.275953698403E-07-.832117700764E-080.215335974553E-04
0.542475840084E-050.106560948336E-04-.168352990803E-05-.171331233801E-04
-.120141174161E-040.106445352651E-04-.169607051705E-050.554743947366E-06
0.279978276644E-050.998488108186E-060.297189722309E-050.220372441332E-05
0.615008172823E-060.219598866189E-06-.210934756160E-05-.157040620561E-05
0.127990974253E-050.693430350714E-060.165170838397E-050.119401314958E-05
0.257892784912E-050.159836539519E-050.116172659757E-040.593583912046E-04
0.199367229003E-040.255252494078E-040.123158201312E-040.571884749278E-06
0.225922984814E-050.643290276489E-050.158333032180E-050.120981552116E-06
0.542431935597E-06-.412877213406E-050.127031311892E-05-.328715129684E-05
0.380853957704E-06-.357982108801E-06-.121440670458E-030.995875824645E-05
0.288276250140E-040.324544198555E-050.898238150550E-08-.974567091115E-11
-.427255323913E-10-.124231591676E-100.628176951089E+00-.129931874829E-03
-.101553725816E-030.999390936334E-040.321875385628E+00-.839304542479E-04
-.124514173746E-030.543973925126E-04-.679511139627E-11-.222239267526E-10
0.871449055404E-05-.312770967644E-040.504792620434E-040.967232856723E-05
0.955084400332E-110.177601507133E-11-.316083655417E-04-.222042258148E-04
-.844908599659E-04-.940776825628E-11-.119756846489E-030.828341463833E-04
-.939521738499E-11-.383554654172E-03-.998583415905E-11-.625699921202E-05
-.404873551389E-04-.234963239776E-04-.466826026643E-11-.437607690736E-11
-.629192326363E-04-.429527798798E-04-.178767911251E-05-.745625574780E-05
-.325826531464E-06-.240347868768E-05-.114692097104E-04-.257346922931E-04
0.228654618445E-05-.117947935193E-110.561103291056E-110.685044288918E-10
0.265961633847E-10-.298301413062E-05-.589435354184E-05-.728820160614E-05
0.308664758868E-05-.173441788435E-06-.981582473787E-05-.322327623193E-04
-.372934472163E-05-.404343621779E-11-.853450595606E-11-.128015217557E-04
-.132106548028E-04-.471141942859E-05-.286440338775E-050.504902502132E-11
0.457115701731E-11-.489043911916E-060.108774553714E-05-.191082487356E-06
-.143071589922E-11-.211192912774E-050.134638021430E-050.318524544633E-12
0.423254481619E-06-.807255962088E-120.107588451507E-040.722647620730E-04
0.396154486419E-040.758437824590E-040.546429039338E-04-.276104822339E-04
-.237335495884E-04-.476515676554E-04-.324260248784E-04-.517803051395E-05
-.340125430502E-04-.192361297050E-04-.390208735064E-04-.218337152145E-04
-.372812537141E-04-.302299174120E-04-.566990856307E-04-.394178231327E-04
-.172953854671E-04-.815957722404E-04-.246440774303E-040.238907353817E-04
0.203223325841E-04-.283006318327E-04-.956397771293E-050.405740033691E-04
0.298342929513E-040.933600144086E-070.608877814995E-060.412355087580E-06
-.889947372289E-120.197571329036E-110.144431397981E-050.117544796996E-05
0.371948872532E-060.299550710035E-060.335393281175E-070.776256030409E-06
0.568208906905E-060.247675054531E-050.233479874311E-050.213727083456E-05
0.817673233170E-060.121871431012E-050.152495330524E-05-.300715858670E-05
-.204762374598E-04-.111530867774E-04-.427935139422E-05-.333529885268E-05
-.247873363111E-05-.891677157162E-06-.743085215563E-05-.541305674487E-05
0.294305778298E-060.225644677568E-050.175829096165E-050.641221457340E-05
0.526482758461E-050.245225286998E-050.208948676322E-05-.327093904092E-05
-.164036596549E-05-.251445849774E-06-.151589037966E-05-.749430451423E-06
-.675573527085E-06-.501275241118E-06-.153483381201E-05-.129606740348E-05
0.434596012644E-060.418637531232E-060.107588676906E-040.722649046973E-04
0.396155342526E-04-.758437464253E-04-.546428622262E-04-.276104735658E-04
-.237335519885E-04-.476515474457E-04-.324260011726E-04-.517802558346E-05
-.340125190483E-04-.192361208776E-040.390208266850E-040.218336789089E-04
-.372812330624E-04-.302298962321E-04-.566990347491E-04-.394177699114E-04
-.172952929811E-04-.815952789031E-04-.246438940784E-04-.238904547792E-04
-.203221359675E-04-.283006463026E-04-.956399233473E-050.405738027221E-04
0.298341482005E-040.335269284547E-070.776170165850E-060.568146296984E-06
-.247679833687E-05-.233483501398E-050.213724519071E-050.817646326818E-06
0.121869206680E-050.152493740155E-05-.300716410491E-05-.204762823873E-04
-.111531400323E-040.427928509191E-050.333523940106E-05-.247872279629E-05
-.891654552458E-06-.743081030645E-05-.541301489081E-050.294364453000E-06
0.225678963479E-050.175845081027E-05-.641187385861E-05-.526459270740E-05
0.245243867683E-050.208960584273E-05-.327073759756E-05-.164022412605E-05
-.251432284089E-06-.151581209600E-05-.749393864264E-060.675530220304E-06
0.501231964754E-06-.153474360415E-05-.129598005841E-050.434572404440E-06
0.418616625311E-060.553856475160E-060.279628143255E-050.998266784387E-06
-.296197772455E-05-.219658814601E-05-.614101570283E-06-.219284459003E-06
-.209863365340E-05-.156226299436E-050.127344792810E-050.690848175513E-06
0.164755899556E-050.119063115085E-050.256384780133E-050.158855492739E-05
0.115804999321E-040.591733239721E-040.198768972653E-04-.254223649053E-04
-.122603298294E-04-.546310253263E-06-.223864522442E-050.640229428963E-05
0.156962705793E-050.802233634332E-070.518392962395E-06-.413259617753E-05
0.125614170170E-05-.327886550482E-050.379045399372E-060.124364938307E-06
0.613565914353E-060.124516893995E-060.613627160763E-060.813520331333E-07
-.210179059700E-060.335777185858E-050.180949122511E-050.245248948178E-04
0.301407040803E-060.553930814247E-060.279668838560E-050.998428500562E-06
0.296225845507E-050.219677999232E-05-.613938778889E-06-.219154130093E-06
-.209871390783E-05-.156230275651E-050.127357678832E-050.690927942657E-06
0.164767029978E-050.119072462240E-050.256370376823E-050.158851619159E-05
0.115806410657E-040.591741578564E-040.198773055003E-040.254224717676E-04
0.122603622239E-04-.546227054359E-06-.223856875839E-050.640242370316E-05
0.156970136498E-050.798789704367E-070.518231545906E-06-.413270225045E-05
0.125613903733E-05-.327897188775E-050.379043991327E-06
* ORBITAL    1   17
0.909011078062E-070.571760802507E-060.334634873374E-06-.121565602208E-10
-.171543697165E-10-.141057663367E-03-.715650691725E-040.491570828133E-06
0.343758973402E-06-.313689506693E-07-.131420601687E-06-.334314790058E-07
0.260785138536E-060.174384289580E-060.953990226429E-040.572300890888E-04
-.196795063403E-06-.130446286313E-06-.198049552704E-05-.235317903787E-03
-.835416571344E-05-.105313264172E-030.234807425121E-05-.188385813970E-07
0.878711635473E-110.398907789812E-100.891936649127E-110.321189019387E+00
-.866631760458E-04-.106470251138E-030.298509050575E-040.627255655446E+00
-.153505638075E-03-.217370893107E-030.695388161582E-04-.849558775913E-11
-.232538527224E-100.943711937711E-05-.105195179641E-040.512506715538E-04
-.611993227563E-050.100926257755E-100.139721215585E-10-.650631827805E-05
-.295285579096E-050.299338388849E-03-.878336149132E-11-.899557214577E-05
0.258447073981E-030.253248485329E-110.119410087381E-03-.803434958536E-11
0.126061645799E-040.876991393703E-040.528215567673E-040.586344378393E-11
0.714343841975E-11-.867606499869E-04-.538235143667E-04-.653739157221E-04
-.448200669633E-040.164387391456E-060.112123056902E-050.308411790591E-05
-.651457314322E-05-.353299982092E-05-.142685553216E-11-.255695038529E-10
-.840978584519E-10-.115682317890E-10-.114111010960E-050.140868745992E-05
0.168595533270E-040.522331733785E-050.188157668683E-050.116752303974E-04
0.456379101181E-040.876802231296E-05-.766608328260E-11-.111962870458E-10
-.995141772491E-05-.102543025194E-040.124920946969E-040.798859191223E-05
-.891310129439E-12-.432195162735E-110.812548282947E-050.916013264852E-05
-.164238272067E-05-.555522608030E-12-.475766758043E-050.958846975938E-06
-.589667414770E-110.537298258639E-06-.659224809964E-110.234496344223E-06
0.694604421256E-050.105759640417E-040.563247124383E-040.429533092531E-04
0.161702159450E-040.113939670693E-04-.399262238228E-04-.282219316115E-04
-.460910025173E-05-.273489293369E-04-.152494038454E-04-.821002825728E-05
0.508441684894E-06-.161928319261E-04-.182527821510E-04-.292750201647E-04
-.204071609815E-040.430211002475E-050.210239419017E-040.439175251886E-05
0.219500217315E-040.104586752567E-040.133213640199E-040.137845049924E-04
0.359176184727E-040.213506978611E-040.377266272808E-080.543328126570E-06
0.584067685474E-060.109497669167E-100.127912526061E-10-.216767531016E-05
-.200274478733E-050.255672879525E-050.243698120030E-05-.232012991176E-06
-.201601668705E-05-.116229956744E-05-.365725210571E-05-.334669294072E-05
-.563989756789E-06-.214393812944E-05-.159271974633E-05-.162495178910E-05
-.213753708413E-05-.107552801845E-04-.312625638933E-050.982470494779E-05
0.870653858194E-050.528849593619E-050.284885245241E-050.341276173987E-05
0.228271061771E-050.864648674210E-07-.713955552713E-06-.167778331103E-05
-.403978289995E-05-.453534408416E-050.237032657720E-050.245480443494E-05
0.355913062519E-06-.499808435488E-060.368222042666E-070.217834556734E-06
0.166102578137E-060.664645597132E-060.324865327615E-06-.112372062295E-05
-.111635749678E-05-.174727580541E-07-.106871348877E-06-.313474991447E-07
-.131307822343E-06-.333932573421E-07-.260809523803E-06-.174383089637E-06
0.953990357725E-040.572301016481E-04-.196764396757E-06-.130411626588E-06
0.234485624216E-060.694596744264E-050.105759096951E-04-.563246979268E-04
-.429532954310E-040.161702262852E-040.113939732916E-04-.399262247318E-04
-.282219348324E-04-.460911073113E-05-.273489998488E-04-.152494508826E-04
0.820999161703E-05-.508465857083E-06-.161928723771E-04-.182528138981E-04
-.292749935004E-04-.204071405132E-040.430221168466E-050.210244961124E-04
0.439198764508E-05-.219499168286E-04-.104585776467E-040.133214242484E-04
0.137845384820E-040.359175306736E-040.213506259866E-04-.232017491676E-06
-.201603759927E-05-.116230343937E-050.365719986721E-050.334664769553E-05
-.564012226395E-06-.214395632977E-05-.159276122361E-05-.162498901193E-05
-.213755287208E-05-.107553776631E-04-.312630735257E-05-.982476086844E-05
-.870658560673E-050.528856376409E-050.284891215487E-050.341281218157E-05
0.228275139639E-050.864885785933E-07-.713822687303E-06-.167772041678E-05
0.403984071875E-050.453538882180E-050.237020481675E-050.245473927097E-05
0.355962044360E-06-.499782337284E-060.368340692485E-070.217917596605E-06
0.166156684793E-06-.664624373143E-06-.324836988890E-06-.112371742058E-05
-.111635194670E-05-.174658535631E-07-.106868380703E-060.568435330635E-07
0.283648353729E-060.899071050252E-07-.113068066821E-06-.526652924185E-07
-.231762752289E-04-.115863618577E-04-.133427109211E-070.577475337885E-08
0.105462512168E-040.645703748917E-050.330203970276E-070.185191642473E-07
-.105950285023E-04-.646536244406E-05-.381677970995E-06-.205241522444E-05
-.914716494184E-060.114014673175E-050.986882677428E-06-.125044802338E-05
-.792527227481E-060.222112072466E-050.157214460664E-05-.707008062541E-06
-.602280904203E-06-.907103973041E-10-.234848238493E-06-.239586060558E-05
-.122235102503E-050.378012403650E-050.178405477873E-040.494846968298E-05
-.105595780409E-04-.554737434370E-05-.556714664019E-060.121544543603E-05
-.202516545139E-05-.166735884241E-050.421889660004E-050.117207442332E-05
-.656707368652E-060.835295347924E-060.135325070862E-050.777792743431E-06
-.162992716910E-06-.606641244231E-06-.163031762349E-06-.606637030171E-06
0.845608036936E-050.449273898974E-05-.168165950337E-05-.113507059740E-05
0.526925261925E-040.275836713523E-040.294199236637E-060.103074688865E-06
0.568457256885E-070.283654583558E-060.899021278287E-070.113142513402E-06
0.527176583587E-07-.231761838797E-04-.115862798801E-04-.132625649003E-07
0.585158810497E-080.105461051169E-040.645696530249E-050.331636023113E-07
0.186038363813E-07-.105949801770E-04-.646533096020E-05-.381653185144E-06
-.205227605332E-05-.914656193140E-06-.114006998731E-05-.986828810369E-06
-.125050313972E-05-.792565768783E-060.222115172162E-050.157217850689E-05
-.707039939055E-06-.602299099344E-06-.199297318693E-10-.234795315840E-06
-.239595194624E-05-.122239096240E-050.378018832587E-050.178409184656E-04
0.494863002616E-050.105597803235E-040.554751034219E-05-.556649222824E-06
0.121549751465E-05-.202510247946E-05-.166733368504E-050.421897927220E-05
0.117214674747E-05-.656806450645E-060.835260733546E-060.135320619224E-05
0.777794072339E-060.199482589983E-050.236920014315E-030.839552945422E-05
0.105776837837E-03-.240944561894E-050.725778950103E-07-.217176888133E-10
-.322491270973E-100.112584687631E-100.323370569777E+00-.873762079680E-04
-.107858075393E-030.298841668511E-04-.631513109311E+000.154415416109E-03
0.218290659938E-03-.701362125666E-040.496465504658E-110.204061876189E-10
0.946032495032E-05-.105914391894E-04-.513851446488E-040.639738528033E-05
0.283667192380E-110.598014357429E-120.667184097586E-050.307839883168E-05
0.301393352633E-03-.370159860082E-10-.899635648118E-05-.260218730358E-03
-.243821467711E-10-.120250452823E-03-.552194237737E-11-.126920992604E-04
-.882914594093E-04-.531783477271E-040.329694591772E-120.161726271540E-11
-.873497627100E-04-.541895340967E-040.657910257929E-040.451034443100E-04
-.167225558745E-06-.114185209435E-05-.317832753623E-050.628309297165E-05
0.353121099605E-05-.732361561047E-12-.322273183258E-110.162670737896E-11
0.630825723661E-11-.114936326747E-050.138744307246E-050.168302937403E-04
0.521998837781E-05-.189295832403E-05-.117286529857E-04-.458412477233E-04
-.880261144805E-050.425258426523E-110.487808210660E-11-.100019892381E-04
-.103051090360E-04-.125757527142E-04-.805093187076E-05-.691327133489E-11
-.539600656642E-11-.817287499079E-05-.921300000423E-05-.165263386275E-05
-.808806692587E-12-.479060774818E-05-.966882974524E-06-.114363215416E-11
-.540116883346E-06-.225073848598E-11-.288097284551E-06-.727941842608E-05
-.107627622026E-04-.565399194835E-04-.430872056919E-040.161845106947E-04
0.114096622216E-040.401373561165E-040.283799430314E-040.462028512236E-05
0.273936319915E-040.152808519477E-040.818681155944E-05-.571763274801E-06
-.162318326170E-04-.182836693080E-040.294504598886E-040.205326741740E-04
-.431452245763E-05-.211138720829E-04-.443990528715E-05-.220248399064E-04
-.105112229644E-040.133421714736E-040.138097585690E-04-.360913345308E-04
-.214533386298E-04-.389929403646E-08-.545913779323E-06-.586075835242E-06
0.683143768435E-110.978184101716E-11-.216883903633E-05-.200381099155E-05
-.258128414327E-05-.245919506338E-050.232783685778E-060.202558829279E-05
0.116914437574E-050.368338339473E-050.336972980343E-05-.555318725625E-06
-.214652835175E-050.159653307483E-050.162929499172E-050.214669876661E-05
0.108006245152E-040.313872235629E-05-.985491346204E-05-.873600373230E-05
0.529164113491E-050.284504005702E-05-.340807645041E-05-.227509734921E-05
-.839296999267E-070.733476497108E-060.169297265057E-050.407317430199E-05
0.456727747622E-050.239743805776E-050.247694065678E-05-.362205931213E-06
0.499550045502E-06-.371629740736E-07-.219970523970E-06-.167508908038E-06
-.670622873833E-06-.328735122083E-06-.113301274685E-05-.112495377480E-05
0.181071244312E-070.107808315651E-06-.288100073354E-06-.727944597461E-05
-.107627835598E-040.565398936682E-040.430871809580E-040.161844766586E-04
0.114096296076E-040.401373365316E-040.283799287118E-040.462029130783E-05
0.273936721025E-040.152808747171E-04-.818682517481E-050.571758662930E-06
-.162318309684E-04-.182836685488E-040.294504823241E-040.205326962537E-04
-.431452134836E-05-.211138637706E-04-.443989762558E-050.220248557910E-04
0.105112328322E-040.133421365018E-040.138097361512E-04-.360913477980E-04
-.214533434954E-040.232783445917E-060.202558793624E-050.116914597184E-05
-.368342672818E-05-.336976765383E-05-.555323826148E-06-.214653366179E-05
0.159650453798E-050.162926998084E-050.214669577248E-050.108006092871E-04
0.313871667780E-050.985491039855E-050.873599982704E-050.529164781965E-05
0.284504529107E-05-.340808228675E-05-.227511058025E-05-.838796065069E-07
0.733760767813E-060.169310354584E-05-.407298072068E-05-.456713492087E-05
0.239747738774E-050.247695644144E-05-.362075697814E-060.499640025673E-06
-.371555070876E-07-.219920345756E-06-.167476013805E-060.670607814590E-06
0.328733938788E-06-.113300816553E-05-.112495313902E-050.180919902506E-07
0.107792915776E-060.382756214545E-060.205704156149E-050.916221051302E-06
-.115012022558E-05-.995848297517E-06-.126461661501E-05-.801647568357E-06
-.223827373217E-05-.158492669427E-050.712050644353E-060.605631254899E-06
0.298451535534E-080.237390030369E-060.242498519251E-050.123800991696E-05
-.378974373344E-05-.178780213393E-04-.495222585471E-050.106093583760E-04
0.557609495256E-05-.545481559768E-060.122738333069E-050.202722273838E-05
0.166538043512E-05-.426007321781E-05-.118740086630E-050.615832492083E-06
-.865755719406E-06-.136415037448E-05-.780661261144E-060.163252552475E-06
0.610472527310E-060.163223654929E-060.610463638077E-06-.849553524524E-05
-.450747375939E-050.170165283228E-050.114100414396E-05-.529504928156E-04
-.277140045130E-040.382813462155E-060.205735733163E-050.916350274120E-06
0.115030050544E-050.995969341361E-06-.126460180545E-05-.801636301450E-06
-.223828806802E-05-.158492169813E-050.711996304552E-060.605612236519E-06
0.306954107671E-080.237458582936E-060.242492608179E-050.123799929120E-05
-.378973319694E-05-.178779572262E-04-.495219623059E-05-.106093523725E-04
-.557609323933E-05-.545588083914E-060.122729078934E-050.202720359711E-05
0.166535997450E-05-.425997018975E-05-.118734259649E-050.615783440078E-06
-.865784024047E-06-.136426837637E-05-.780724450533E-06
* ORBITAL    1   18
0.268744297424E-040.169022585644E-030.989180654204E-040.440855281657E-11
0.855065917063E-110.477344082227E-060.242240843572E-060.145324517773E-03
0.101624177962E-03-.932551404794E-05-.391446123061E-04-.100197843435E-04
0.772741487290E-040.516810737678E-04-.322278039045E-06-.193357154799E-06
-.582689126407E-04-.386273132998E-040.212536206822E-050.237608121809E-03
0.616209019584E-050.689178673249E-04-.908934472762E-050.191284794542E-07
0.302570466909E-110.345304433035E-100.176731886723E-10-.323539706892E+00
0.105693758299E-030.205532281569E-03-.500708036816E-05-.631427171303E+00
0.134989007094E-030.136650810426E-03-.885471032403E-04-.280768502799E-11
-.143067435940E-10-.346570493118E-050.106630783783E-04-.200440687529E-04
0.410429215924E-04-.127988451796E-10-.991445712874E-110.244966807039E-04
0.185786524758E-04-.304762642707E-030.542559754210E-110.147593706580E-06
-.262746824710E-030.387061203719E-12-.124616612541E-030.977199577158E-11
-.127447234997E-04-.878470805015E-04-.529173310035E-04-.112310408133E-10
-.125822891515E-100.873815835100E-040.542943057442E-040.618624454022E-04
0.420255183085E-04-.420940466718E-06-.305855036566E-05-.139736305689E-04
-.343198183666E-04-.258652575153E-060.869583033061E-120.287142745055E-10
0.919698275893E-100.153904342729E-100.122410427614E-050.314056322943E-05
0.428985897628E-050.479029719795E-06-.168927579746E-05-.793579951845E-05
-.302095339275E-04-.514119162275E-05-.306329848544E-11-.793429564572E-11
0.750943950696E-050.754759971246E-05-.124102162353E-04-.924535237026E-05
-.146944546518E-10-.175387505881E-10-.703814057592E-05-.785277499494E-05
0.152002232139E-050.552304910909E-110.488422045533E-05-.118645145199E-05
0.100736905219E-10-.417611672187E-060.861703489181E-11-.792302826096E-05
-.492970901106E-04-.276448287288E-04-.320287602192E-04-.199587383142E-04
-.216879595997E-05-.235528834636E-050.313596176221E-040.234661832032E-04
0.166674758578E-050.668506707638E-050.468769572474E-05-.341334313884E-05
-.937290863011E-050.581564019322E-050.462776892212E-050.260237386851E-04
0.186139278976E-04-.182733602799E-05-.132443146849E-04-.708215503669E-05
-.111305874887E-04-.780705281770E-05-.304959022789E-05-.374138265688E-05
-.257905949188E-04-.152398494086E-04-.180688041118E-07-.379305288477E-06
-.296294299463E-06-.969889330653E-11-.747147500087E-110.174615847083E-06
0.160656416393E-06-.363485073809E-05-.328830971191E-050.109153391058E-06
0.138642770928E-050.994099950581E-060.390749228262E-050.344865637798E-05
-.131518832725E-050.359476595303E-060.550404407242E-060.631145709644E-06
0.135304906193E-050.668577912694E-050.182091859778E-05-.447324785540E-05
-.436299848747E-05-.449693605446E-060.581678423408E-060.701197371355E-06
0.113461504889E-050.407342676593E-060.306539441012E-050.232484421897E-05
0.493322086491E-050.471368000649E-05-.404683059940E-05-.329275381993E-05
-.917524103110E-06-.228034074487E-07-.537238152490E-07-.336997435438E-06
-.218884084634E-06-.877935152501E-06-.568731262639E-060.139084288418E-05
0.128527225478E-050.883843638217E-070.133602931276E-06-.932543616582E-05
-.391441707960E-04-.100195790122E-04-.772736863261E-04-.516807381496E-04
-.322286717899E-06-.193343665142E-06-.582686810579E-04-.386271462743E-04
-.792301723552E-05-.492970111972E-04-.276447714761E-040.320287050619E-04
0.199586887562E-04-.216885271562E-05-.235534071177E-050.313596012783E-04
0.234661690870E-040.166675555385E-050.668511971130E-050.468772611183E-05
0.341340396898E-050.937295463190E-050.581569523850E-050.462781515063E-05
0.260236952417E-040.186138923885E-04-.182747846388E-05-.132450841901E-04
-.708247138572E-050.111303524859E-040.780686473157E-05-.304963711957E-05
-.374141271228E-05-.257904482720E-04-.152397409637E-040.109154693831E-06
0.138643051048E-050.994095676647E-06-.390745610031E-05-.344862774704E-05
-.131517050710E-050.359492500918E-060.550437131649E-060.631174786647E-06
0.135306162601E-050.668585460621E-050.182095364539E-050.447334556909E-05
0.436308256772E-05-.449767903288E-060.581611895237E-060.701108762572E-06
0.113453872584E-050.407305076699E-060.306518555533E-050.232475456327E-05
-.493334924579E-05-.471377016677E-05-.404675237815E-05-.329270761635E-05
-.917591476003E-06-.228427340564E-07-.537278401561E-07-.337026022478E-06
-.218898303828E-060.877950975179E-060.568738170733E-060.139086227528E-05
0.128528992992E-050.883918685257E-070.133610606849E-060.168581245831E-04
0.841521112784E-040.267013414628E-04-.335845408811E-04-.156703126211E-04
0.782279995855E-070.390902620741E-07-.401109222186E-050.166827918275E-05
-.725772684577E-05-.124101162617E-050.977602178751E-050.549885533182E-05
-.718640987800E-05-.119741224614E-050.159644020996E-060.688406068681E-06
0.230816155134E-06-.145551990243E-05-.131528800025E-050.208625089665E-05
0.133832090003E-05-.253389647476E-05-.189030085769E-050.752636966966E-06
0.497496837530E-060.413814792495E-060.368893735303E-060.429299107247E-05
0.230882498257E-05-.143366565195E-05-.559667283963E-05-.573722104404E-06
0.737862946988E-050.425106461876E-05-.167704867287E-05-.177989991177E-05
0.293841751378E-06-.301678120559E-06-.608917111361E-05-.226179002856E-05
-.606420269823E-05-.452108188288E-05-.159001169028E-05-.415374084759E-06
0.379347824578E-070.564920447616E-060.379022140217E-070.564903400055E-06
-.584678912624E-05-.218514463583E-050.296318129367E-050.882317127422E-06
-.382714625238E-04-.193400251234E-040.869711138210E-040.304694210651E-04
0.168582281379E-040.841526604688E-040.267015453588E-040.335848310733E-04
0.156704885030E-040.783027211642E-070.391629489867E-07-.401123663525E-05
0.166819743585E-05-.725779393352E-05-.124100707092E-050.977606212177E-05
0.549890800584E-05-.718632934804E-05-.119734793171E-050.159595107170E-06
0.688120887574E-060.230680474660E-060.145543582369E-050.131523684177E-05
0.208632139684E-050.133837632892E-05-.253385687133E-05-.189027912371E-05
0.752619700099E-060.497471246308E-060.413849820078E-060.368892937229E-06
0.429310883010E-050.230887503285E-05-.143379371216E-05-.559742009072E-05
-.574067699551E-06-.737883118835E-05-.425117575122E-05-.167699671739E-05
-.177984807470E-050.293687102752E-06-.301764338250E-06-.608896366883E-05
-.226171090226E-05-.606410354184E-05-.452107132356E-05-.158996674161E-05
-.415404970242E-060.211192611592E-050.236010779032E-030.610593816275E-05
0.682056787350E-04-.907312161252E-050.719413568128E-07-.183462645140E-10
0.594085928832E-110.279979262842E-100.321359380114E+00-.105104863923E-03
-.204806621120E-030.480513411346E-05-.627169095422E+000.133947266240E-03
0.135176476803E-03-.880747861365E-04-.113874320114E-10-.170088265184E-10
0.340187400699E-05-.105915376128E-04-.196968399470E-040.410006261935E-04
-.176255499396E-10-.303718840886E-100.244522152311E-040.185583906489E-04
0.302730537827E-03-.425127057791E-10-.867218200832E-07-.260992324443E-03
-.275030456759E-10-.123805904604E-03-.130390487513E-10-.126591339251E-04
-.872516542828E-04-.525586708882E-04-.550198506984E-11-.294393973581E-11
-.867925238842E-04-.539288173799E-040.614187717769E-040.417213515795E-04
-.419816956589E-06-.305088175542E-05-.139523734753E-04-.343628516262E-04
-.282522025333E-06-.459849885675E-12-.423576281639E-110.100497757072E-10
0.101617977461E-10-.121635496344E-05-.315002247610E-05-.440386202925E-05
-.514367443156E-06-.167651023583E-05-.785664380632E-05-.299001667314E-04
-.508179478082E-050.401219301128E-120.566670136904E-11-.744188968843E-05
-.747798182351E-05-.123254086962E-04-.919107834871E-050.549846067352E-11
0.798140382446E-11-.698302961273E-05-.779066093883E-05-.150885738069E-05
0.345079418882E-11-.485191003341E-05-.117993905882E-05-.509088620304E-11
-.413960918806E-06-.346294248521E-11-.792122301455E-05-.492487637035E-04
-.275725502060E-04-.316472745786E-04-.196680032018E-040.205948854659E-05
0.227825812863E-050.310890119684E-040.232749365823E-040.163554521460E-05
0.649996469653E-050.458442098925E-05-.346900631839E-05-.936940923078E-05
-.570635576170E-05-.450452596399E-050.258249495228E-040.184753255965E-04
-.179841552284E-05-.131029089751E-04-.705265247339E-05-.109821973097E-04
-.773629798979E-050.295942152443E-050.364803857774E-05-.255473370958E-04
-.150952529527E-04-.180523789575E-07-.375684868960E-06-.292366577651E-06
0.696726405081E-110.589583631214E-11-.159966920618E-06-.147109214383E-06
-.361754433341E-05-.327181834912E-050.107583414228E-060.137278129056E-05
0.986254473514E-060.388260229260E-050.342587320190E-050.131890022542E-05
-.345010895928E-060.539656067389E-060.620170291280E-060.133862086246E-05
0.661328038238E-050.179998838606E-05-.440678478729E-05-.430409413142E-05
0.414186931479E-06-.600690711735E-060.724200839465E-060.114998360002E-05
0.407744427855E-060.305952670136E-050.231300917082E-050.490600590308E-05
0.468309471564E-050.403091357482E-050.327621962326E-05-.915240042927E-06
-.262965499438E-07-.534321031861E-07-.335252050062E-06-.217611809786E-06
-.873540371574E-06-.566612205981E-06-.138312674739E-05-.127762131237E-05
0.883398546722E-070.132946830895E-06-.792120764105E-05-.492486703741E-04
-.275725073065E-040.316471684087E-040.196679091858E-040.205951299622E-05
0.227827398348E-050.310889727854E-040.232749081567E-040.163555724457E-05
0.650003551308E-050.458445411346E-050.346897374000E-050.936939150643E-05
-.570640661452E-05-.450457512833E-050.258249587130E-040.184753314458E-04
-.179835610318E-05-.131025758895E-04-.705250766274E-050.109825534521E-04
0.773653775841E-050.295937781052E-050.364801457228E-05-.255475505455E-04
-.150953965577E-040.107588579378E-060.137281455922E-050.986273660889E-06
-.388263422035E-05-.342589962146E-050.131887785501E-05-.345031671628E-06
0.539637476227E-060.620154406246E-060.133862718737E-050.661331969673E-05
0.180001100094E-050.440672360561E-050.430403881126E-050.414211037403E-06
-.600674511916E-060.724237793424E-060.115000959706E-050.407808270898E-06
0.305988796730E-050.231316837969E-05-.490572493393E-05-.468289680535E-05
0.403088797729E-050.327620775853E-05-.915086846198E-06-.261918056028E-07
-.534340600033E-07-.335267098557E-06-.217628889705E-060.873481065948E-06
0.566569826062E-06-.138309781684E-05-.127759647200E-050.883077843493E-07
0.132918992102E-060.157032587975E-060.674332728077E-060.224502253348E-06
-.144787969494E-05-.130865649608E-05-.207796939530E-05-.133310946354E-05
-.251875244830E-05-.187955939885E-050.747672419462E-060.493332907030E-06
0.414024219787E-060.367406176286E-060.427687220123E-050.230057362001E-05
-.140825215118E-05-.547690926893E-05-.540675637391E-060.730746336313E-05
0.421372592212E-050.168063812322E-050.177150869433E-050.279915865880E-06
-.313078659774E-06-.606033540397E-05-.225375617108E-05-.606841081781E-05
-.451532711022E-05-.158099641919E-05-.410252069628E-060.368433413674E-07
0.560855490898E-060.368948946730E-070.560859314731E-06-.578960260451E-05
-.215477744862E-050.295181914124E-050.874651397213E-06-.379142267742E-04
-.191530042447E-040.157114900533E-060.674798052969E-060.224707406879E-06
0.144807253302E-050.130877722688E-05-.207795949530E-05-.133309701772E-05
-.251884536845E-05-.187961541582E-050.747654117095E-060.493350642075E-06
0.414004726424E-060.367425776114E-060.427681320080E-050.230056919141E-05
-.140812828680E-05-.547618903140E-05-.540335904383E-06-.730734175021E-05
-.421367404332E-050.168068484298E-050.177155288721E-050.280062726662E-06
-.312988315561E-06-.606056996288E-05-.225385969809E-05-.606847376827E-05
-.451532188103E-05-.158108020060E-05-.410244911921E-06
* ORBITAL    1   19
-.183319497483E-11-.231720783824E-10-.353366161583E-100.353504369115E-06
0.356233083799E-060.159285777568E-090.152317496821E-090.339915505165E-10
0.212304063873E-100.195712309066E-060.992498589237E-060.401496073024E-06
-.168817041777E-05-.108648245226E-05-.125872641489E-03-.670778941440E-04
0.715629191006E-060.476302433835E-06-.342469636342E-11-.126667752888E-10
-.155702688061E-09-.667723137867E-09-.110820004478E-090.699296696701E+00
-.181046372606E-03-.284294644495E-030.844925804330E-040.186890977028E-07
-.116345872540E-10-.608124107254E-10-.294026910652E-100.116070969674E-07
0.162694736992E-100.691934306105E-100.141474413355E-100.179252171993E-04
0.142313789570E-04-.544749255085E-10-.863479806371E-100.142848952151E-10
0.348471810560E-100.270986001035E-04-.167711496924E-040.670644423073E-10
0.103337733123E-090.151762785844E-100.351042291830E-03-.865182656206E-11
-.944770063415E-11-.219055504390E-030.662488786375E-11-.377540091900E-04
0.493512103449E-110.332795569526E-100.123917835710E-10-.146105560118E-04
-.114341379266E-04-.116968611375E-09-.104861323890E-09-.474330071641E-10
-.415512022625E-100.971067006794E-120.699349269675E-110.396758492594E-10
0.162841952926E-090.249560295114E-100.717787147564E-060.193210983197E-04
0.831189081944E-040.202451090818E-040.113009759053E-12-.549004604880E-10
-.198766975912E-09-.384894262778E-10-.202079268889E-11-.158747233327E-10
-.358069338704E-100.327272960626E-11-.293645252451E-05-.881734222167E-05
0.324918141193E-110.829230477925E-110.158358395008E-100.146032221824E-10
-.145028273987E-060.282350919190E-05-.132416595357E-10-.230169859937E-10
0.102399435522E-100.161619994158E-05-.130514446220E-11-.727714184418E-11
0.119459879740E-05-.140933201694E-10-.564713885545E-06-.873300208426E-06
-.997095719815E-05-.132183511095E-04-.913509800589E-04-.671683506874E-04
-.299125824491E-04-.215176822406E-040.436560666008E-040.295628077602E-04
-.891884378202E-05-.603319806637E-04-.378593882033E-04-.771800576155E-04
-.583951596267E-040.170885793141E-040.988880644423E-05-.751692885401E-04
-.511188388772E-04-.131750689454E-04-.643064919958E-04-.234280872001E-04
0.819164359344E-040.562968741121E-040.786530470219E-040.442662848603E-04
0.535456442032E-040.336105488659E-04-.303382255790E-11-.134269581687E-10
-.450588107079E-11-.563501082011E-05-.544517556450E-05-.132767179447E-10
-.172147601342E-100.591071131626E-100.623738667357E-100.271084946887E-08
0.205096231011E-050.245198170563E-050.856300269206E-050.710950639573E-05
-.120181026225E-04-.102291074130E-04-.810943951318E-05-.705803746626E-05
-.792826851261E-05-.453239455484E-04-.191513311337E-040.773608424705E-05
0.813115133011E-050.192179841061E-040.132245624229E-040.117592784760E-04
0.108431953141E-040.325453478648E-050.165146557215E-040.600136996735E-05
0.127740502971E-040.773771131972E-05-.134689541808E-04-.757876433862E-05
-.876663882587E-05-.695589485705E-05-.356094186911E-06-.198433450985E-05
-.793496501476E-06-.152634593783E-05-.142056341089E-050.258266814496E-05
0.189681745214E-050.958297062778E-060.737426219954E-06-.195804153464E-06
-.993016192232E-06-.401732841200E-06-.168869602751E-05-.108685631059E-05
0.125872810847E-030.670780229118E-04-.715885011010E-06-.476476558658E-06
0.873291531062E-060.997089066382E-050.132183270002E-04-.913509367776E-04
-.671682901300E-040.299126549116E-040.215177436227E-04-.436560718669E-04
-.295628060569E-040.891884974423E-050.603320264317E-040.378594319182E-04
-.771800638821E-04-.583951590839E-04-.170886473070E-04-.988885900081E-05
0.751693005624E-040.511188453826E-040.131750043407E-040.643061325267E-04
0.234279266287E-040.819160858012E-040.562966246904E-04-.786531535764E-04
-.442663756736E-04-.535453791214E-04-.336103461908E-04-.273443946712E-08
-.205110774754E-05-.245205934489E-050.856288337441E-050.710940037819E-05
0.120180671251E-040.102290805489E-040.810935857794E-050.705796352579E-05
0.792825788906E-050.453238668430E-040.191512778590E-040.773618144186E-05
0.813123844099E-05-.192179622054E-04-.132245417801E-04-.117593548314E-04
-.108432644180E-04-.325437435837E-05-.165137540930E-04-.600096362602E-05
0.127744458348E-040.773800491945E-050.134687868506E-040.757866274950E-05
0.876687337301E-050.695607048933E-050.356094325885E-060.198433084659E-05
0.793492244171E-06-.152641694476E-05-.142061922683E-05-.258267260056E-05
-.189682269135E-05-.958333056431E-06-.737451157456E-060.317014860544E-06
0.155548931386E-050.460265993011E-06-.608214125418E-06-.267104961968E-06
-.118915319181E-04-.406640921433E-07-.280402423032E-06-.880835498800E-07
-.338176420595E-050.691086365747E-060.158399723334E-060.120976226962E-06
0.331350068118E-05-.660969310919E-06-.550732442435E-06-.273497316980E-05
-.105373572173E-050.571429718523E-050.456731116066E-05-.265224950616E-05
-.107314571875E-050.942813714593E-060.877659310041E-06-.112530589387E-05
-.597222681343E-06-.556095614246E-05-.327908135132E-05-.429429433823E-05
-.264548009174E-05-.187514263313E-04-.942168242915E-04-.300327113564E-04
0.279764220950E-040.106479890606E-040.174485952660E-040.805072461895E-05
-.255791362499E-04-.126006815678E-040.136175997570E-040.499418829596E-05
-.460528103208E-05-.416076583743E-05-.199182726078E-05-.442956373530E-05
0.151321345705E-050.146284093060E-05-.151316060845E-05-.146285087517E-05
0.763908744754E-100.187825947822E-100.157193044410E-100.215371694365E-10
0.118921418979E-090.750817105428E-100.102570137523E-10-.187413348849E-10
-.316904006938E-06-.155490998910E-05-.460065384842E-06-.607881979363E-06
-.266902443839E-060.118914278255E-040.405900604970E-070.280206439311E-06
0.879601555469E-070.338190157224E-05-.690987076640E-06-.158366612356E-06
-.120934077630E-06-.331352719184E-050.660978146533E-060.550601841352E-06
0.273424943849E-050.105343836650E-050.571388838586E-050.456705024945E-05
0.265238022334E-050.107324609045E-05-.942648689232E-06-.877564347266E-06
0.112523498089E-050.597139746972E-060.556090599325E-050.327900828365E-05
0.429442602568E-050.264549499203E-050.187515083509E-040.942172586312E-04
0.300328723574E-040.279766573319E-040.106481320727E-04-.174485921133E-04
-.805073723202E-050.255793164631E-040.126008011298E-04-.136176036636E-04
-.499417162287E-050.460536137668E-050.416084270679E-050.199186347482E-05
0.442960679459E-050.449792066633E-110.835712269147E-100.192066570016E-09
0.622366054414E-09-.514842793085E-10-.714822651189E+000.184381377095E-03
0.287623788125E-03-.870917090052E-040.422701860540E-070.234120012393E-10
0.116963281706E-090.386758954849E-10-.603421624593E-07-.911544828821E-10
-.395742556939E-09-.894219673556E-100.181184899816E-040.140951897776E-04
0.204209669390E-100.392372475822E-100.386760317312E-100.748898695423E-10
-.277046213815E-040.172470327679E-040.362464790934E-100.598790691045E-10
0.280241061601E-100.358820713391E-03-.273045972280E-11-.260794948230E-10
0.223873467108E-03-.115071540766E-100.386292820215E-04-.542048552502E-11
-.435633773717E-10-.521680956948E-100.150826586861E-040.118252275299E-04
0.370951522365E-100.297090808258E-10-.247208143282E-10-.195331516635E-10
-.262609210564E-11-.200381216449E-10-.116254863200E-09-.350768008123E-09
0.752409843015E-11-.722756312899E-06-.196021798551E-04-.843217367142E-04
-.205255799809E-04-.309245520466E-120.621530512408E-110.190842385438E-10
0.256078605980E-110.192001076865E-110.468171566136E-100.189664859696E-09
0.369185095423E-10-.300139157958E-05-.899265107072E-050.398149904693E-10
0.538999061582E-10-.287159181982E-10-.462044612725E-100.134355968447E-06
-.288720464794E-05-.543452860947E-10-.787257122556E-10-.246574146278E-11
0.161770675316E-050.529804608294E-12-.119746692289E-11-.120434468833E-05
-.356428977995E-110.588777753293E-060.116675276941E-050.118421957678E-04
0.142761276822E-040.930975768588E-040.684182058832E-04-.296863740788E-04
-.213163759633E-04-.441552274890E-04-.297723178681E-040.911710551611E-05
0.616102211009E-040.386300680319E-040.787610824579E-040.595843361964E-04
0.171761228079E-040.988393331154E-050.765448784702E-040.520037020252E-04
0.134115992288E-040.654165626430E-040.238011116014E-04-.840004866383E-04
-.577024912964E-040.799372410517E-040.449582426556E-04-.550033057689E-04
-.345770798772E-040.263030491191E-110.253482173422E-100.211415138089E-10
0.570308700589E-050.550657377652E-050.244936965335E-100.225154239414E-10
0.130452288241E-100.185596407684E-10-.336828322775E-08-.208285327209E-05
-.248742096942E-05-.867281736598E-05-.719520768829E-05-.121963361034E-04
-.103798046630E-040.821547656519E-050.714660528910E-050.811547819785E-05
0.464198652254E-040.196349759962E-04-.783595576667E-05-.824681170702E-05
0.196461890504E-040.135080278479E-04-.118907889150E-04-.109647319442E-04
-.329563553340E-05-.167242674517E-04-.607821288321E-05-.129821531449E-04
-.786702537094E-05-.136614252029E-04-.769193916744E-050.890363385367E-05
0.706425078633E-050.361723390246E-060.201528901036E-050.805009314591E-06
0.154996689211E-050.144220393990E-050.262189610788E-050.192470528577E-05
-.972769055883E-06-.748087635917E-06-.116676704602E-05-.118422874300E-04
-.142762106253E-040.930977275157E-040.684183551908E-040.296863484092E-04
0.213163462185E-040.441553533755E-040.297724373514E-04-.911708676387E-05
-.616101094789E-04-.386300414438E-040.787613434505E-040.595845666580E-04
-.171763969200E-04-.988419766749E-05-.765450643057E-04-.520038696976E-04
-.134115904234E-04-.654164784994E-04-.238010471852E-04-.840002780245E-04
-.577023618970E-04-.799379530511E-04-.449586390597E-040.550031510296E-04
0.345769827334E-040.332903187622E-080.208261020938E-050.248729492954E-05
-.867302076914E-05-.719538395009E-050.121964776057E-040.103799269255E-04
-.821561137188E-05-.714672417819E-05-.811549576774E-05-.464199623458E-04
-.196350110905E-04-.783615967413E-05-.824698927694E-05-.196463236626E-04
-.135081626595E-040.118909474197E-040.109648596947E-040.329586653270E-05
0.167255391669E-040.607876210764E-05-.129817276042E-04-.786670073254E-05
0.136617511394E-040.769212802470E-05-.890342536059E-05-.706409405693E-05
-.361726527497E-06-.201531597747E-05-.805024494707E-060.154988466311E-05
0.144213851486E-05-.262190741532E-05-.192470898307E-050.972733546542E-06
0.748062272977E-060.551124830398E-060.272486949587E-050.104033867418E-05
-.582303759062E-05-.465196689982E-05-.270378071335E-05-.109697712331E-05
-.989554591334E-06-.917760075930E-060.116303745947E-050.609237224728E-06
0.566580829221E-050.334241198748E-050.444265332049E-050.273786819591E-05
0.191694726120E-040.963025598164E-040.306873413846E-04-.287761651163E-04
-.110210482758E-040.176515849366E-040.812062062048E-050.261824130705E-04
0.129168307490E-04-.135714228424E-04-.490904226611E-050.476408788665E-05
0.428837508220E-050.205568018871E-050.453725221646E-05-.153329818499E-05
-.148306251695E-050.153338686886E-050.148306275656E-050.540345872906E-10
0.245653800033E-100.278636105125E-100.213896506113E-100.867009141042E-10
0.202428487371E-10-.551290272102E-06-.272580197955E-05-.104073631104E-05
-.582348188709E-05-.465223823426E-050.270357056431E-050.109681755128E-05
0.989842007890E-060.917951164132E-06-.116318065364E-05-.609364378553E-06
-.566571434512E-05-.334241849336E-05-.444249546462E-05-.273786479866E-05
-.191695106164E-04-.963027761529E-04-.306874385458E-04-.287763455963E-04
-.110211921106E-04-.176513399916E-04-.812047242709E-05-.261824598629E-04
-.129168592596E-040.135712504619E-040.490895447494E-05-.476403783206E-05
-.428836818645E-05-.205563264749E-05-.453726136529E-05
* ORBITAL    1   20
-.723393916500E-11-.756261742340E-10-.544972292624E-100.322016065086E-04
0.324480537305E-04-.169778886007E-09-.164467404370E-09-.165415553907E-10
-.231148502124E-100.178371804881E-040.904671711508E-040.366025738337E-04
-.153880127551E-03-.990411821323E-040.138142143279E-050.736113429172E-06
0.652396867564E-040.434243161345E-040.779624440509E-110.459361956066E-10
0.359907664704E-090.143658918667E-080.170450021825E-09-.714824269109E+00
0.153875938338E-030.154704866033E-03-.119322381961E-03-.194501231596E-07
0.408248672371E-100.221220968328E-090.919837873869E-10-.115182297480E-07
-.618787281442E-10-.295894950805E-09-.755047599190E-10-.899733341180E-05
0.605044356084E-050.242966843734E-100.268970870431E-100.248299193713E-10
0.347979894672E-10-.279011565499E-040.218566794984E-04-.221957999387E-10
-.376485812440E-10-.108152464369E-10-.358132204271E-030.118046232986E-10
0.195990546557E-110.221844468004E-03-.135781593902E-110.402804113273E-04
-.597201018144E-11-.412068597178E-10-.191752042902E-100.216665183287E-04
0.179424059265E-040.154185546203E-090.135034881396E-090.536461775914E-10
0.498028381803E-10-.405048966751E-11-.302546976160E-10-.172540615098E-09
-.611677119448E-09-.429820120640E-10-.234257377385E-06-.130139593028E-04
-.556958411963E-04-.129965140937E-04-.227451457246E-120.740337225369E-10
0.333492703803E-090.948149419853E-100.489768768143E-110.711499366037E-10
0.264411471843E-090.517627411033E-100.299192785607E-050.808529418272E-05
-.114169745606E-10-.231156003595E-10-.246186768400E-10-.223371356885E-10
-.485412920459E-06-.293276470347E-050.173238070859E-100.319870922723E-10
0.180839899431E-10-.855402310894E-070.179781991979E-10-.403114568070E-11
-.456408093600E-060.143708685181E-100.110318915257E-050.133784873686E-04
0.853559318446E-040.483319356550E-040.805630438783E-040.576725394218E-04
-.999563261626E-05-.895084340562E-05-.232148439564E-04-.986698840103E-05
0.912930634295E-050.588895204944E-040.355221208485E-040.728651170310E-04
0.548123411303E-04-.416490491985E-050.123161273301E-060.634800437455E-04
0.408658377683E-040.109202208827E-040.512801290159E-040.172542474034E-04
-.958672128191E-04-.646706537575E-04-.593643123923E-04-.320093079317E-04
-.670110466207E-04-.444139020351E-04-.216678743651E-11-.127601740118E-10
-.331881610155E-110.316200476699E-050.285585078721E-05-.490678847718E-10
-.442845617053E-10-.999914150659E-11-.391925982652E-11-.284646276095E-07
-.146540294066E-05-.163535921619E-05-.510417208178E-05-.398867955782E-05
0.825474539933E-050.698010703047E-050.492387982704E-050.411587736975E-05
0.861705597541E-050.504327363631E-040.222480546882E-04-.463337177590E-05
-.535736835324E-05-.197233186432E-04-.130625606015E-04-.611827621912E-05
-.565351821823E-05-.192025357042E-05-.979793864131E-05-.359617721237E-05
-.958926366592E-05-.595276386034E-050.892454921512E-050.524393702222E-05
0.631996578223E-050.499938309503E-050.260652227536E-060.143427910560E-05
0.534609961486E-060.108643006590E-050.996227107551E-06-.181481621381E-05
-.129057965206E-05-.666475248988E-06-.491273905940E-06-.178373138320E-04
-.904678702064E-04-.366028476645E-04-.153879731878E-03-.990409415260E-04
-.138199755368E-05-.736459436459E-06-.652394554792E-04-.434241598190E-04
-.133784280356E-04-.853555475931E-04-.483317489194E-040.805632503201E-04
0.576727015479E-040.999528953902E-050.895053802383E-050.232150025903E-04
0.986712398546E-05-.912931860644E-05-.588896442486E-04-.355222489216E-04
0.728653370704E-040.548125204078E-040.416513517199E-05-.122968714131E-06
-.634802305465E-04-.408659900382E-04-.109201640009E-04-.512798093655E-04
-.172541092218E-04-.958667857139E-04-.646703554506E-040.593649381741E-04
0.320097120194E-040.670107160767E-040.444136514613E-040.284786299448E-07
0.146548723132E-050.163541079798E-05-.510412051626E-05-.398862965098E-05
-.825475230089E-05-.698011687426E-05-.492386097628E-05-.411585739957E-05
-.861704981607E-05-.504326690558E-04-.222479933093E-04-.463362521744E-05
-.535758585136E-050.197233821209E-040.130626135724E-040.611847867160E-05
0.565369562786E-050.192020449234E-050.979765854229E-050.359604540668E-05
-.958934762202E-05-.595282422650E-05-.892448690383E-05-.524389127813E-05
-.632004388848E-05-.499944630291E-05-.260649536196E-06-.143425762795E-05
-.534596593415E-060.108647062526E-050.996271007506E-060.181481723533E-05
0.129058093623E-050.666501901273E-060.491296520688E-060.288890074514E-04
0.141758790908E-030.419578711201E-04-.554319634253E-04-.243511806693E-04
0.130658268073E-060.537225523437E-09-.255589054147E-04-.803606022067E-05
-.307513487947E-050.136665948460E-050.144253767821E-040.110237675961E-04
-.314841323327E-050.138163573630E-050.270366413438E-07-.412901172560E-06
-.591650689822E-06-.502636764382E-05-.391280138351E-050.236821916644E-05
0.109123834061E-05-.214491811397E-05-.183965072159E-050.173701704373E-05
0.558015059426E-060.483759894692E-050.292237611372E-050.679918708542E-05
0.423597587026E-050.192537318732E-040.960717685415E-040.301616783377E-04
-.367492289653E-04-.171189933538E-04-.943104854263E-05-.326817848395E-05
0.277692061760E-040.145450217817E-040.195906942987E-050.382841884334E-05
0.728353273195E-050.585971844541E-050.292610349702E-050.495299849260E-05
-.936076236949E-06-.936160447306E-060.936026425901E-060.936159543816E-06
0.587969293580E-100.365700743373E-100.453908045471E-100.126722115096E-10
-.170401930074E-09-.107701277854E-09-.189986837579E-09-.144102712196E-09
-.288890054223E-04-.141758729534E-03-.419578011236E-04-.554320052795E-04
-.243512138001E-04-.130408237446E-06-.374038674369E-090.255589471130E-04
0.803610012784E-050.307487398598E-05-.136676474146E-05-.144254463347E-04
-.110237881607E-040.314843281861E-05-.138162317382E-05-.270053458546E-07
0.413064488272E-060.591705401004E-06-.502622803173E-05-.391271285208E-05
-.236829484987E-05-.109129698583E-050.214491361023E-050.183966280760E-05
-.173696629488E-05-.557972514368E-06-.483751089126E-05-.292231899753E-05
-.679928062737E-05-.423601702921E-05-.192538285970E-04-.960722972056E-04
-.301618949133E-04-.367495145121E-04-.171191750026E-040.943073955500E-05
0.326796943184E-05-.277694037897E-04-.145451571820E-04-.195933345704E-05
-.382859470181E-05-.728360026482E-05-.585979667327E-05-.292588756498E-05
-.495290741757E-05-.143939334087E-110.382999182329E-10-.716694948119E-10
-.198726489145E-090.218936128713E-10-.699298350528E+000.149863950894E-03
0.148426167691E-03-.117438407420E-030.392096523984E-07-.511100037190E-10
-.110364529754E-090.305883010681E-10-.602970092249E-070.907842790601E-11
0.309748796629E-100.113051531874E-100.860169147013E-05-.636132848891E-05
0.105861133309E-100.498114144249E-110.113863000833E-110.121713047256E-10
-.272993211414E-040.214833331015E-040.296092953432E-110.111077966949E-11
0.238777344142E-100.350338465486E-03-.498453373516E-11-.240921394291E-10
0.216981454151E-03-.229744408776E-100.394417915521E-04-.485810759765E-11
-.500664111380E-10-.518285356416E-100.213404301857E-040.176869367833E-04
0.212477558237E-100.225025510976E-100.593245405901E-120.146287468598E-11
-.415670993325E-12-.316602638433E-11-.151423211765E-10-.214922579840E-10
0.169548687559E-10-.218436242897E-06-.125865297768E-04-.538571291039E-04
-.125488014382E-04-.261688774319E-11-.188177644554E-10-.756811136145E-10
-.229723333504E-100.261469824122E-110.137041819281E-100.686897511249E-10
0.140237477716E-10-.292670529205E-05-.788970886604E-050.385821309101E-10
0.519775337664E-10-.287996831577E-10-.430510938624E-10-.488476790375E-06
-.287006100862E-05-.512596343550E-10-.705892385421E-100.267727213173E-12
0.500379823013E-07-.420283581959E-110.190298730304E-11-.430070554156E-06
-.415014394143E-110.109051037026E-050.133560396341E-040.851161675267E-04
0.480299766095E-040.785382875524E-040.561842024326E-040.106497502334E-04
0.942091768999E-05-.222509962446E-04-.921578581690E-050.893130765383E-05
0.575508499374E-040.346824230097E-040.711529677320E-040.535169457101E-04
0.378891302644E-05-.340055498182E-060.618143725650E-040.397336431745E-04
0.106282637180E-040.498555364969E-040.167355321192E-04-.940448536195E-04
-.634185267475E-040.576229863464E-040.310295995917E-04-.658187684269E-04
-.436648796966E-040.705333042851E-110.406430969163E-100.197322608869E-10
0.303750834444E-050.273559434495E-05-.535208922644E-10-.560327008542E-10
-.531104138836E-10-.548090724517E-10-.284526162972E-07-.142035935617E-05
-.158132937530E-05-.491480878242E-05-.383151360700E-05-.798873688385E-05
-.675370651375E-050.474457021103E-050.395985580409E-050.844085504273E-05
0.494251431488E-040.218220603370E-04-.446246072351E-05-.517759921228E-05
0.192965277575E-040.127689946540E-04-.585864189081E-05-.541410184843E-05
-.184828039812E-05-.943271170756E-05-.346345484996E-05-.930634329899E-05
-.578135603424E-05-.862617002134E-05-.507596434098E-050.612586286630E-05
0.484539049629E-050.252788584564E-060.139047016634E-050.517115001521E-06
0.105260543013E-050.964764804187E-060.175766501922E-050.124862105579E-05
-.645242266409E-06-.474937290395E-06-.133560328455E-04-.851160906033E-04
-.480299250585E-040.785381944800E-040.561841123065E-04-.106496509959E-04
-.942084339071E-050.222509250631E-040.921570440517E-05-.893129660406E-05
-.575507638412E-04-.346823780712E-040.711530051106E-040.535169832322E-04
-.378888319030E-050.340063865952E-06-.618144217199E-04-.397336946285E-04
-.106282567148E-04-.498555323668E-04-.167355628773E-04-.940450663793E-04
-.634186628948E-04-.576232404130E-04-.310297320275E-040.658189659244E-04
0.436650085813E-040.284282703791E-070.142019840382E-050.158123027030E-05
-.491489925135E-05-.383159236226E-050.798881653147E-050.675377840032E-05
-.474462067043E-05-.395990149103E-05-.844087933667E-05-.494252988955E-04
-.218221412006E-04-.446254811115E-05-.517768646383E-05-.192966547829E-04
-.127691307502E-040.585868723916E-050.541412302612E-050.184838428385E-05
0.943326967269E-050.346368335712E-05-.930614030843E-05-.578119061293E-05
0.862634756860E-050.507606625076E-05-.612578052948E-05-.484532197052E-05
-.252789262804E-06-.139048278203E-05-.517123840308E-060.105255463512E-05
0.964714800837E-06-.175765766996E-05-.124861103618E-050.645214868966E-06
0.474912312832E-060.148318518696E-07-.473417599384E-06-.614853443986E-06
-.489936270775E-05-.381137757833E-05-.230933106756E-05-.106736551634E-05
-.212356853224E-05-.181986496907E-050.171190056619E-050.544720356322E-06
0.471427406578E-050.284961594429E-050.670324269872E-050.417684313305E-05
0.188374179476E-040.939802229894E-040.294951711960E-04-.361260963723E-04
-.168810671476E-040.904533023065E-050.309036808328E-050.272008298150E-04
0.142648032923E-040.225772679022E-050.393721056816E-050.718053202417E-05
0.576691821714E-050.288128339655E-050.485436218180E-05-.902546851988E-06
-.903768412321E-060.902625180638E-060.903775280005E-06-.944460825155E-10
-.365032360237E-10-.662118335036E-10-.312755930687E-100.261263275037E-10
-.347606991041E-11-.148953325855E-070.473074750652E-060.614724914286E-06
-.489955236681E-05-.381148813013E-050.230920916826E-050.106727094780E-05
0.212375125853E-050.181999659444E-05-.171205794135E-05-.544816848997E-06
-.471420713218E-05-.284959604637E-05-.670322745991E-05-.417687145788E-05
-.188373609698E-04-.939799077836E-04-.294950378675E-04-.361259997161E-04
-.168810079904E-04-.904524216678E-05-.309031871871E-05-.272007820409E-04
-.142647793832E-04-.225780246037E-05-.393724720016E-05-.718055057205E-05
-.576690162663E-05-.288128680609E-05-.485436913846E-05
* ORBITAL    1   21
0.481564292098E-090.500239099796E-080.294014817781E-080.282459752178E-05
0.274688026650E-050.703368189076E-080.601317281416E-080.191077643489E-08
0.171566330117E-08-.159556317576E-05-.759440793226E-05-.233851212054E-05
-.128844336725E-04-.799663585611E-05-.150436909506E-04-.851595548990E-05
0.704647519667E-050.511428206163E-050.170020505738E-090.123334455235E-08
0.553833249619E-080.148207414129E-07-.288252253727E-08-.963332260219E-06
-.177107633378E-04-.699467985859E-04-.148474144175E-040.495557367927E-09
0.922568284689E-080.417910503990E-070.107466035102E-070.418555551354E-09
0.719028981205E-080.267262959845E-070.504816955454E-08-.696538563350E-05
-.999703802850E-050.151495155132E-080.227690330609E-08-.212932110541E-08
-.344934001315E-080.149380804487E-050.876240130505E-06-.234308793418E-08
-.364579263572E-08-.708149597128E-090.104084577660E-050.242383495142E-09
-.834252747301E-10-.188138417768E-05-.108847747216E-090.158376713205E-05
0.190245147911E-080.371046910398E-070.236301007797E-070.251510329822E-04
0.280935554346E-040.262881922215E-070.224216607367E-07-.541356571275E-08
-.502457712839E-08-.951245010456E-09-.721140240295E-08-.335328918350E-07
0.780456359928E-070.894842492755E-07-.891998863911E-05-.130135161459E-03
-.180517170655E-030.907215878098E-040.440059996519E-090.236842260359E-07
0.232798185534E-060.104144124810E-06-.384690945625E-08-.582691524657E-07
-.123428106302E-060.149210058722E-07-.118894077672E-03-.118442864188E-03
-.186939364013E-07-.140705881471E-07-.371336670953E-08-.969353577280E-08
-.225601063016E-03-.271465470053E-03-.450727442717E-07-.579073941242E-07
-.187969012310E-07-.282541774013E-04-.183283967886E-090.403209103366E-08
-.735677296654E-05-.747050847693E-08-.154974401091E-040.521518121111E-06
0.184902197501E-06-.107137894004E-05-.559452526571E-05-.425588577415E-05
-.116552658442E-04-.104284890526E-040.634260775994E-050.552199309987E-05
0.493500989449E-050.351415442618E-040.159711084677E-04-.169239520925E-04
-.158792535614E-040.100910207045E-040.792784034855E-05-.151705556733E-04
-.140925155892E-040.242040419185E-040.110118023336E-030.283910404284E-04
-.107582524359E-04-.155071408105E-040.130473685934E-030.661606214757E-04
-.176771720823E-04-.134916965385E-040.199960697291E-08-.576820399960E-08
0.119948981619E-070.156998151327E-030.162051263290E-030.753685935951E-07
0.624081704872E-070.282131258257E-080.621668858443E-09-.183808264308E-03
0.563803952558E-040.518733437748E-04-.599952846230E-03-.543112275916E-03
-.287107461972E-03-.161892816877E-030.313832935060E-030.289191204050E-03
-.631065739935E-050.584133585070E-060.145547497636E-040.790369087684E-04
0.717263830124E-040.655244162585E-040.629770433525E-040.831883670539E-04
0.771081196731E-040.492105377053E-030.192324268094E-020.428903708412E-03
0.209409415068E-020.131175363168E-020.297320917630E-020.164480320348E-02
-.106620926422E-02-.650509155334E-030.701349770446E+00-.349106467639E-02
-.250723694315E-020.729630135563E-040.136996395881E-020.883334478130E-03
0.100708689575E-02-.362189363087E-04-.704295911844E-030.159379086087E-05
0.758658206787E-050.233686847332E-05-.128933004507E-04-.800341450879E-05
0.150432096947E-040.851661138799E-05-.705442924380E-05-.512090340587E-05
-.521949654801E-06-.187474658879E-060.107039584006E-05-.559265389332E-05
-.425414654982E-050.116521122450E-040.104258694329E-04-.634306152815E-05
-.552205071634E-05-.493694181029E-05-.351626571094E-04-.159825638196E-04
-.169346122773E-04-.158890381299E-04-.101008576567E-04-.793811325303E-05
0.151766434700E-040.140990808699E-04-.242191866023E-04-.110185527227E-03
-.284059475841E-04-.107526581147E-04-.155134303187E-04-.130556677026E-03
-.662038230749E-040.176799498669E-040.135025359446E-040.183998145692E-03
-.565629089794E-04-.520115730775E-04-.600377002335E-03-.543509006066E-03
0.287331429176E-030.162001512557E-03-.314055211281E-03-.289397443483E-03
0.631718888103E-05-.544136637422E-06-.145386804761E-040.790583543803E-04
0.717439153022E-04-.655941100604E-04-.630457289618E-04-.831934318782E-04
-.771140408182E-04-.492597094349E-03-.192523085064E-02-.429405696014E-03
0.209577849723E-020.131276884252E-02-.297582883209E-02-.164624013688E-02
0.106711189184E-020.651082502935E-03-.702024551941E+000.349418971351E-02
0.250954397959E-020.729616248390E-040.137118080314E-02-.884102330924E-03
-.100798824905E-020.362419451176E-040.704968341958E-030.125239698755E-05
0.637442773104E-050.222525492606E-05-.508128864518E-05-.354257895601E-05
-.461037530548E-05-.259166380198E-05-.302353562125E-05-.221582734838E-05
0.530510210123E-050.316926595171E-050.171420274372E-050.124855779816E-05
-.342232637940E-060.200457308648E-07-.262101343088E-03-.143486873686E-02
-.627247979714E-030.407492672097E-030.303354099330E-030.890785508349E-03
0.514127181639E-030.353926563485E-030.275412612757E-03-.210928892251E-03
-.801267366760E-040.215181513553E-030.463966599971E-040.208941208774E-03
-.212315535370E-040.110425700084E-040.571905355559E-040.193191136775E-04
-.135133819477E-04-.229679532093E-050.397803247559E-040.235810002330E-04
0.127853506084E-040.521552085175E-050.756438099494E-050.374039855166E-05
0.148225344207E-050.302953094338E-05-.281712856583E-04-.126374307959E-04
0.680228909890E-030.332178136659E-05-.680910279726E-03-.336496477327E-05
-.617577790524E-07-.183493557244E-07-.607626762599E-07-.405059652795E-07
-.246639657345E-08-.306718131920E-080.659762429641E-080.399209859990E-08
-.125004912551E-05-.636185022893E-05-.222037104618E-05-.507468544446E-05
-.353853747492E-050.461080343601E-050.259206893664E-050.302356682732E-05
0.221638269808E-05-.530713391294E-05-.316967412159E-05-.171130365650E-05
-.124684465678E-050.341371941086E-06-.197623722123E-070.261920810089E-03
0.143387359086E-020.626795699007E-030.407196860691E-030.303106501302E-03
-.889985409591E-03-.513659476787E-03-.353720102308E-03-.275238445239E-03
0.210739768827E-030.800636345211E-04-.215060699317E-03-.463698055099E-04
-.208756318753E-030.212123525063E-04-.110319342049E-04-.571284005422E-04
-.192902276992E-04-.135143583417E-04-.230136915626E-05-.397406745688E-04
-.235551819068E-04-.127856492470E-04-.521844830707E-05-.755676214312E-05
-.373439763144E-05-.149805450588E-05-.303365485268E-050.281126653291E-04
0.126061515469E-040.149311413904E-090.111602890585E-080.591313185991E-08
0.196593056290E-070.820049426258E-090.222657315507E-060.397143261546E-05
0.150129700397E-040.298712236976E-050.506515712149E-100.820571521388E-09
0.260338053067E-080.288326634202E-09-.440671550192E-10-.912606734201E-09
-.397904200594E-08-.101328997598E-08-.212306734588E-06-.269697664628E-06
-.586159063695E-09-.835978398731E-09-.187515047737E-10-.206308103457E-09
0.948455070745E-060.112678894875E-05-.484368299054E-09-.790335456656E-09
0.448185866590E-110.659866002933E-060.288581532595E-100.155232873727E-11
0.376693183304E-060.193220944030E-090.681152036411E-070.292141138914E-09
0.522996244259E-080.328924713060E-08-.352768884488E-05-.392970632319E-05
-.306521890116E-08-.261432307328E-08-.906389475527E-09-.829782127393E-09
-.129575225559E-09-.982979667789E-09-.464579220252E-080.874287136580E-08
0.113732889061E-070.104762622777E-050.152636834596E-040.208275070826E-04
-.108645207155E-04-.630147523194E-10-.317401983261E-08-.305247570532E-07
-.135550732288E-07-.477337712929E-09-.718175104055E-08-.147804517836E-07
0.209620154951E-08-.140000948098E-04-.139581503142E-040.256138477539E-08
0.202778888861E-08-.575208114697E-09-.137625115822E-080.266664656251E-04
0.320739441231E-04-.580628287550E-08-.744242932022E-080.239567681543E-08
-.326848347134E-05-.351817462564E-110.509261878401E-090.859273317621E-06
-.941468175390E-090.179688956228E-050.209929260612E-060.223180856787E-05
0.129007651437E-050.397933107411E-050.351576499846E-05-.221102535098E-06
-.600679240813E-06-.280375403899E-05-.252210677302E-05-.622500863826E-06
-.426986433168E-05-.188870107902E-050.217817704355E-050.210537500639E-05
0.161450489985E-050.128389628912E-050.224541345762E-050.212682248861E-05
-.267118114240E-05-.120129601384E-04-.296947180032E-050.199413269680E-05
0.224623188519E-050.155732677785E-040.782628235525E-050.262068291301E-05
0.200257718630E-050.245524867168E-09-.734488625145E-090.155580983788E-08
-.184795042974E-04-.190676926749E-04-.956835748711E-08-.791064884681E-08
0.296903484284E-090.347057077365E-100.217440320247E-04-.665526001443E-05
-.614244480138E-050.708183424261E-040.641025253611E-04-.340192009414E-04
-.192112130987E-04-.370176637839E-04-.341075560487E-040.688730281320E-06
-.639522544734E-06-.202363883425E-05-.935072078075E-05-.848607477715E-05
0.755466725508E-050.729607444702E-05-.990542058287E-05-.918932099824E-05
-.582217727935E-04-.227587329249E-03-.507793846035E-04-.247595625758E-03
-.155081841856E-030.351372562049E-030.194392115260E-030.126087921050E-03
0.769389882456E-04-.829212551351E-010.412725150736E-030.296421543924E-03
-.860717474695E-05-.161949301223E-030.104444021697E-030.119074548794E-03
0.427178097246E-050.832601444533E-04-.210339958389E-06-.223618782366E-05
-.129250438788E-050.398093208793E-050.351708161653E-050.220450504710E-06
0.600221214590E-060.280612435477E-050.252428419435E-050.622291734800E-06
0.426620143884E-050.188637572185E-050.217983692714E-050.210664230737E-05
-.161736718488E-05-.128617371020E-05-.224637816448E-05-.212730023901E-05
0.266825163449E-050.119995916321E-040.296611266821E-050.199736219366E-05
0.224683506215E-05-.155673521856E-04-.782333391671E-05-.262199849966E-05
-.200201251756E-05-.217196875680E-040.663179746324E-050.612468640989E-05
0.707639742969E-040.640516787502E-040.339905891101E-040.191973848064E-04
0.369890986514E-040.340810490761E-04-.687839838505E-060.645023631717E-06
0.202588357585E-05-.934888151046E-05-.848464221938E-05-.754555838120E-05
-.728717896092E-050.990547658503E-050.918920117170E-050.581587810959E-04
0.227332686743E-030.507151105940E-04-.247379550901E-03-.154951560048E-03
-.351036621809E-03-.194207865860E-03-.125972181851E-03-.768654841426E-04
0.828347376627E-01-.412324472684E-03-.296125735628E-03-.860737154223E-05
-.161793295508E-03-.104345564403E-03-.118958969812E-03-.426884371365E-05
-.831739453025E-040.309396717027E-040.169383816580E-030.740506748546E-04
-.480944921377E-04-.358053947970E-040.105101236860E-030.606637207949E-04
-.417460621100E-04-.324846242079E-040.248756284941E-040.945434241838E-05
-.253851414346E-04-.546973067443E-05-.246985259344E-040.247654866505E-05
-.151407668512E-05-.797107448633E-05-.286022712271E-050.140094584681E-05
0.751454946424E-070.436313944181E-050.252292945137E-05-.162824417380E-05
-.710185790416E-060.254995000563E-060.258697184023E-06-.134099165058E-06
-.385108873071E-060.337779560454E-050.143917135909E-05-.804375069372E-04
-.409144763002E-060.803501635255E-040.403609688254E-06-.774977609225E-08
-.220045751291E-08-.776749770614E-08-.523443903509E-080.232803341205E-09
-.105448890107E-09-.309628721349E-04-.169511711209E-03-.741087938499E-04
-.481324406404E-04-.358371392603E-04-.105203845136E-03-.607236966234E-04
0.417726592644E-040.325070525549E-04-.248999036908E-04-.946246072877E-05
0.254008055704E-040.547324895151E-050.247222902449E-04-.247897946150E-05
0.151518444406E-050.797759503008E-050.286325537847E-050.140071642090E-05
0.744616843366E-07-.436702396387E-05-.252556553452E-050.162784221229E-05
0.709484814695E-06-.253859343747E-06-.257635905245E-060.131889263199E-06
0.384458566735E-06-.338485118550E-05-.144312675303E-05
* ORBITAL    1   22
-.411832324327E-09-.429747028556E-08-.253081203587E-080.358118319605E-05
0.348264312322E-050.979558281996E-080.837448147685E-08-.163463065372E-08
-.147125196173E-08-.202102165394E-05-.962007724963E-05-.296304154255E-05
-.163451656672E-04-.101459008874E-040.118649875794E-040.671756868496E-05
0.894240929014E-050.649124984390E-05-.123705377391E-09-.934638642693E-09
-.521752838851E-08-.183323211057E-07-.170490219032E-08-.182516692783E-08
-.159120384347E-06-.131927689762E-05-.485350549328E-060.188554625072E-09
0.337271066964E-080.140409555517E-070.318891373704E-080.159593358739E-09
0.291307480003E-080.114670726696E-070.245074120846E-08-.145038856201E-05
-.211767568883E-05-.267732097245E-09-.349841876268E-09-.532745843621E-09
-.666224501632E-090.133319873019E-050.136864048015E-05-.669876478332E-10
-.649387476320E-10-.179876360711E-09-.429188016490E-060.978210472749E-10
-.239796817724E-10-.633633579096E-07-.249219094916E-090.449464002144E-06
0.172946120090E-090.389371247744E-080.252648008605E-080.239786343784E-05
0.268940004541E-050.347048896193E-080.295841090792E-08-.408842611857E-09
-.392614045864E-09-.104855374111E-09-.794143363500E-09-.360785907583E-08
0.107228665801E-070.107758847409E-07-.105966530031E-05-.154805151051E-04
-.218291912155E-040.105619225165E-040.453236958209E-100.267597774766E-08
0.270323808856E-070.122021357036E-07-.476695842897E-09-.727331126358E-08
-.158928528995E-070.157234184861E-08-.140868612489E-04-.140218876938E-04
-.204999991764E-08-.143731068234E-08-.330503338766E-09-.100431391548E-08
-.266255804361E-04-.320526879464E-04-.534314116448E-08-.688325140364E-08
-.225753065450E-08-.340779507798E-05-.520709803139E-100.488789239354E-09
-.878849124643E-06-.908479767093E-09-.186494315836E-050.341225231409E-06
0.234384540405E-050.107247193500E-050.275343724592E-050.259714016849E-05
-.256556172790E-05-.188114462718E-05-.136618807894E-05-.127294935213E-05
0.542381882618E-060.403195240830E-050.188647527485E-05-.181273019262E-05
-.163774892134E-050.754177677296E-060.576523841200E-06-.132433600091E-05
-.118853808394E-050.305472651044E-050.140415254550E-040.375159137401E-05
-.523725845662E-06-.140474716816E-050.152488370872E-040.780494288101E-05
-.153884178383E-05-.117358516968E-050.248686297135E-09-.702583838101E-09
0.140383044135E-080.186091829890E-040.192149101798E-040.910224233157E-08
0.755148055663E-080.406921243734E-090.123405287681E-09-.216990437170E-04
0.668638006249E-050.612835685133E-05-.709601830102E-04-.642454405634E-04
-.338277799455E-04-.190429345230E-040.371470186678E-040.342341013403E-04
-.804485919385E-06-.523098391500E-060.140372795721E-050.932112575406E-05
0.845847896202E-050.793798143057E-050.759341687466E-050.974341159239E-05
0.902332359511E-050.580849541504E-040.226968812070E-030.505981620050E-04
0.247286799323E-030.154910998159E-030.351298302162E-030.194329190127E-03
-.125886688571E-03-.767967661267E-040.828377834940E-01-.412334433480E-03
-.296133150300E-030.862861027567E-050.161819819769E-030.104315274758E-03
0.118934603653E-03-.428709212247E-05-.831947831497E-040.202246346738E-05
0.962634760897E-050.296425694617E-05-.163379481720E-04-.101403514499E-04
-.118655047775E-04-.671656432938E-05-.893578692147E-05-.648570129460E-05
-.340889597289E-06-.233965893504E-05-.107002428734E-050.275213588666E-05
0.259611875869E-050.256404577881E-050.187998207305E-050.136340966605E-05
0.127049214447E-05-.542659477377E-06-.403341483341E-05-.188688963482E-05
-.181739062112E-05-.164173837150E-05-.760006133755E-06-.581809381922E-06
0.132701793015E-050.119079957164E-05-.305542692406E-05-.140443047132E-04
-.375175517435E-05-.525921876945E-06-.140710415734E-05-.152640487189E-04
-.781300563375E-050.154108350134E-050.117582738888E-050.217216757379E-04
-.670809523509E-05-.614481346926E-05-.710107733174E-04-.642927640999E-04
0.338545829003E-040.190560020701E-04-.371734455432E-04-.342586170813E-04
0.805204026822E-060.527447037288E-06-.140201844121E-050.932470810911E-05
0.846148807970E-05-.794609939429E-05-.760151046236E-05-.974480905640E-05
-.902474899224E-05-.581436118650E-04-.227206024956E-03-.506580657903E-04
0.247487497254E-030.155031921304E-03-.351610546881E-03-.194500487455E-03
0.125994297452E-030.768651388015E-04-.829182140602E-010.412706957486E-03
0.296408147345E-030.862846689701E-050.161964876183E-03-.104406806966E-03
-.119042042500E-030.428985024996E-050.832749536432E-040.158551294037E-05
0.806933203006E-050.281648206046E-05-.643563524165E-05-.448735991358E-05
0.363673846848E-050.204450494017E-05-.383368467425E-05-.281010177651E-05
0.919948082139E-060.779626292136E-060.217015092442E-050.158115686615E-05
0.537529787193E-050.326418197493E-05-.309528792771E-04-.169444738567E-03
-.740647511540E-040.481291293830E-040.358238884819E-040.105226741039E-03
0.607286743602E-040.418356742513E-040.325539180679E-04-.249282288739E-04
-.946587435978E-050.254315362745E-040.548714271428E-050.246346365912E-04
-.253738030829E-050.108753999379E-050.549853893956E-050.168432899874E-05
-.179726004812E-05-.473810661828E-060.503980494638E-050.305241318481E-05
0.138915659895E-050.519952060708E-060.207331063307E-050.116106617357E-05
0.219319829190E-060.330394131790E-06-.326859216060E-05-.154366666379E-05
0.803327690864E-040.380520212897E-06-.804139893981E-04-.385661597679E-06
-.755609764898E-08-.236245035286E-08-.728103848934E-08-.478691663736E-08
-.887924762246E-09-.673924862780E-09-.569460160788E-08-.345277140795E-08
-.158740047572E-05-.807938339595E-05-.282032192369E-05-.644107718650E-05
-.449069343357E-05-.363630297811E-05-.204407155078E-050.383355221477E-05
0.280956390977E-05-.919493539227E-06-.779991174089E-06-.217273341493E-05
-.158263036150E-05-.537350095972E-05-.326372204727E-050.309314112477E-04
0.169326414941E-030.740109750813E-040.480938453959E-040.357943401993E-04
-.105131383009E-03-.606729269292E-04-.418111617410E-04-.325332328346E-04
0.249056857113E-040.945837299569E-05-.254173291075E-04-.548402520580E-05
-.246126987531E-040.253502905751E-05-.108597095698E-05-.548942870334E-05
-.168009048691E-05-.179724047234E-05-.474236507690E-06-.503373124907E-05
-.304857921973E-05-.138877259376E-05-.519928918390E-06-.207259623343E-05
-.116068413272E-05-.221009695966E-06-.330752495082E-060.326107708835E-05
0.153987585515E-05-.150764391249E-09-.108446971687E-08-.461917517425E-08
-.113045116607E-070.347662784193E-08-.937246670451E-06-.172604402200E-04
-.683292483566E-04-.145518939539E-040.571153566040E-090.105966597915E-07
0.476874674652E-070.121547662582E-07-.483442829846E-09-.834346921081E-08
-.311960732511E-07-.597289276355E-080.711160097487E-050.102152824811E-04
0.155625274469E-080.235103146594E-080.239639414880E-080.383486080788E-08
0.176328356978E-050.117096303294E-050.252250273869E-080.391300134470E-08
-.793417131433E-09-.912210771494E-060.278895413655E-090.920598211822E-10
-.184436515174E-050.174117677277E-090.164490870438E-05-.206982214441E-08
-.404812570393E-07-.257871765696E-070.250175766314E-040.279470487756E-04
0.287700108336E-070.245343645057E-070.584873554263E-080.542977932282E-08
0.103635077286E-080.785603945349E-080.364770900350E-07-.863388984312E-07
-.980643945385E-07-.892141243542E-05-.130160807677E-03-.180635612214E-03
0.906858160398E-040.478645553549E-090.258711326110E-070.254588086148E-06
0.113929059018E-060.421604535483E-080.638688657609E-070.135389367869E-06
-.162982784990E-070.118904311850E-030.118450364136E-03-.204230048927E-07
-.153478664899E-070.403450792886E-080.105735687606E-07-.225596212701E-03
-.271462922897E-030.493273505048E-070.633798981883E-07-.205717860185E-07
0.282706334763E-04-.214706432969E-09-.440481695123E-08-.735909088931E-05
0.818382086974E-08-.155054806190E-040.587026208003E-060.727526636646E-06
-.791609716527E-06-.479750746998E-05-.353219838980E-050.119286563924E-04
0.105768035437E-040.585091103249E-050.507412331668E-050.492760106236E-05
0.351356961576E-040.159828766740E-04-.168924695366E-04-.158347170127E-04
-.100004078657E-04-.785568408460E-05-.150684263989E-04-.139888030796E-04
0.242653824552E-040.110429172848E-030.284992768176E-04-.105792616024E-04
-.154148253020E-04-.130524100013E-03-.662043039517E-04-.175527396771E-04
-.134055132783E-04-.218949700814E-080.634846386674E-08-.131015726098E-07
0.157013482624E-030.162068670656E-030.825623888640E-070.683683026718E-07
-.309147764236E-08-.680103046890E-09-.184004570902E-030.565780271555E-04
0.520185778408E-04-.600420067246E-03-.543550484134E-030.287322698621E-03
0.161988384552E-030.314084256717E-030.289425156511E-03-.633124835244E-05
0.404460341423E-060.144645352103E-040.790563600297E-040.717418931128E-04
-.656436828865E-04-.630850909893E-040.831747352739E-040.770949116774E-04
0.492611247959E-030.192528021953E-020.429415105312E-030.209584665023E-02
0.131281177331E-02-.297598233349E-02-.164632172673E-02-.106714415157E-02
-.651101318417E-030.702056438053E+00-.349433697458E-02-.250965269552E-02
0.729640294813E-040.137124076886E-02-.884134714690E-03-.100802755690E-02
-.362451550166E-04-.705002188077E-03-.586651133083E-06-.725799775691E-06
0.792047187989E-06-.479910659318E-05-.353373744354E-05-.119323765620E-04
-.105798682061E-04-.584971965143E-05-.507344016265E-05-.492548457888E-05
-.351128893080E-04-.159705976060E-04-.168800114614E-04-.158233526182E-04
0.998856545121E-050.784349663918E-050.150612816457E-040.139812471301E-04
-.242489569335E-04-.110355929885E-03-.284830880450E-04-.105845520222E-04
-.154074420575E-040.130431836847E-030.661562175529E-040.175491656533E-04
0.133933629315E-040.183796746618E-03-.563781399801E-04-.518671654457E-04
-.599955796885E-03-.543116241151E-03-.287077441573E-03-.161869305325E-03
-.313840992003E-03-.289199447034E-030.632411110738E-05-.448135958291E-06
-.144820502116E-040.790325217984E-040.717223872418E-040.655673451990E-04
0.630098477805E-04-.831688914752E-04-.770881650043E-04-.492073086024E-03
-.192310436299E-02-.428865804862E-030.209400254003E-020.131170021667E-02
0.297311484707E-020.164474883860E-020.106615592564E-020.650473564581E-03
-.701317852402E+000.349091631165E-020.250712744781E-020.729655751773E-04
0.136990888639E-020.883294146568E-030.100704087412E-020.362199795044E-04
0.704266178917E-03-.261911224864E-03-.143381938606E-02-.626769483598E-03
0.407182598482E-030.303093315593E-03-.889950703985E-03-.513638189208E-03
0.353717869994E-030.275235810231E-03-.210734142184E-03-.800610343940E-04
0.215058784766E-030.463702269945E-040.208737456403E-03-.212182909218E-04
0.109808589946E-040.568322891855E-040.191494309872E-04-.135612776526E-04
-.234878105377E-05-.398179009791E-04-.236159858235E-040.127573981455E-04
0.519613033998E-050.783136032578E-050.390179320082E-050.150909061916E-05
0.302743397374E-05-.280959812456E-04-.126165140737E-040.680939961153E-03
0.336424272169E-05-.680194283070E-03-.331701252829E-050.677173054330E-07
0.201781030599E-070.665412108976E-070.443321534636E-070.291395829744E-08
0.347495361589E-080.262108866759E-030.143490878256E-020.627264529588E-03
0.407506776903E-030.303364620741E-030.890826433262E-030.514150097537E-03
-.353944162786E-03-.275426687769E-030.210941337168E-030.801301605552E-04
-.215190908445E-03-.463995640163E-04-.208939409776E-030.212395921368E-04
-.109926657985E-04-.569012534302E-04-.191814973797E-04-.135603567933E-04
-.234385738128E-050.398616994642E-040.236444785040E-04-.127573094010E-04
-.519310197785E-05-.783958106931E-05-.390828080824E-05-.149180637791E-05
-.302297169047E-050.281604663281E-040.126508346050E-04
* ORBITAL    1   23
0.384291789790E-060.398215103535E-050.234567555229E-05-.215180805711E-08
-.209352721257E-080.222966437255E-040.190615564040E-040.152776402977E-05
0.137253649878E-05-.642924595653E-06-.278029229847E-05-.521697489396E-06
0.342606133098E-050.261854148190E-05-.973601957806E-060.899476415577E-06
-.309174810627E-05-.258068583094E-050.169748206195E-060.119444394224E-05
0.435296969028E-050.743920345646E-05-.660376121233E-050.380672659286E-09
0.703748315109E-080.280006737138E-070.600360745609E-080.105181002273E-05
0.194149914935E-040.865439504114E-040.217577789770E-040.891281153997E-06
0.154920311571E-040.583498733707E-040.113712411142E-040.317548915549E-08
0.457618802078E-080.234725857882E-050.357420701826E-05-.424791437175E-05
-.669295142158E-05-.954952528609E-09-.719603818677E-09-.414263098095E-05
-.642947302743E-05-.142030771667E-05-.282841984137E-090.520241166545E-06
-.181045641323E-060.757914878232E-09-.429945192474E-06-.761421520763E-09
0.349355391344E-050.684912543078E-040.436542967854E-04-.106481483710E-07
-.118944894016E-070.492282374501E-040.419864813202E-04-.984890303049E-05
-.914827699155E-05-.175778954854E-05-.133249701721E-04-.618520201554E-04
0.146875032494E-030.166539106275E-030.383666173709E-080.559918597223E-07
0.778860993937E-07-.389049775585E-070.813859821352E-060.439335181168E-04
0.432283204246E-030.193463996968E-03-.717068723003E-05-.108663034338E-03
-.230661164692E-030.275416830009E-040.511266551581E-070.509438553823E-07
-.345857431644E-04-.259421290966E-04-.678200074954E-05-.178501247114E-04
0.969577314913E-070.116677081475E-06-.837410376365E-04-.107607564382E-03
-.349535928936E-040.121688139880E-07-.372690152322E-060.750025008347E-05
0.316564445766E-08-.138908804333E-040.666532342916E-08-.194605944661E-06
-.526907570754E-070.384800068552E-06-.100163782200E-05-.103787900658E-05
-.355405127679E-05-.288933579210E-05-.183091493841E-05-.131771492408E-05
-.181369139323E-05-.190282596025E-04-.101418904762E-040.116057260866E-04
0.105104169912E-04-.114877135292E-04-.115926487497E-040.661629005906E-05
0.682197935846E-05-.136187943980E-04-.606334638249E-04-.132813720352E-04
-.347648495721E-050.687091784846E-05-.797875414976E-04-.415876399310E-04
0.376319016998E-050.107190133005E-040.377629928690E-05-.107857703655E-04
0.222404777213E-04-.674963197722E-07-.696676315014E-070.140307815400E-03
0.116202503294E-030.525427432271E-050.114879489420E-050.176582431487E-03
-.169676063527E-03-.128524298463E-030.394442760326E-030.368935913887E-03
0.208352527017E-030.101158148099E-03-.206640045470E-03-.191725109048E-03
0.602231100345E-050.368776845368E-040.147763451878E-04-.205186934580E-04
-.168151746489E-04-.647364312162E-04-.638426105284E-04-.517696805079E-05
-.592641201573E-05-.457287865558E-03-.184909369145E-02-.466937409517E-03
-.156626320516E-02-.944043143139E-03-.243606880591E-02-.133623745129E-02
0.839293019889E-030.533124299941E-03-.627382850844E+000.290600236043E-02
0.214525734062E-020.113995357804E-05-.113150673655E-02-.714084720394E-03
-.838190385166E-030.214716445020E-040.625251212621E-03-.645442425798E-06
-.279233974648E-05-.525462973858E-06-.340663908135E-05-.260652119386E-05
-.978530453268E-060.896687795667E-06-.308115978247E-05-.257300372836E-05
-.194002954303E-06-.512211288018E-070.384550870778E-060.100449822496E-05
0.103976451635E-05-.356475416146E-05-.289867359922E-05-.182667137394E-05
-.131406858619E-05-.180947803829E-05-.189981476549E-04-.101281714608E-04
-.115913695815E-04-.104969776258E-04-.114792932939E-04-.115860480126E-04
0.660360623640E-050.681021804656E-05-.135978222149E-04-.605379096732E-04
-.132566000073E-040.348560462537E-05-.685762231663E-05-.796757561450E-04
-.415309307238E-040.374803095516E-050.107074580788E-040.176424279289E-03
-.169627561133E-03-.128479689777E-03-.393926879668E-03-.368468876387E-03
0.208105674869E-030.101019008796E-03-.206370181573E-03-.191476422372E-03
0.601688333965E-050.368780293397E-040.147887785296E-040.204507971365E-04
0.167535691555E-04-.646800605187E-04-.637884430022E-04-.510552503462E-05
-.586019642250E-05-.456864216264E-03-.184743744672E-02-.466567656307E-03
0.156446328346E-020.942915737872E-03-.243351134043E-02-.133482265329E-02
0.838376677530E-030.532565272258E-03-.626779479015E+000.290299940697E-02
0.214310062194E-02-.120284291060E-050.113032809576E-02-.713325013290E-03
-.837324182351E-030.214403936399E-040.624645236166E-030.873000818076E-06
0.464594247781E-050.177318082009E-05-.251200661969E-05-.154160506011E-05
0.672161505144E-060.611665276976E-060.330363745377E-070.225287456509E-06
-.139616840016E-05-.555008788528E-060.117531908696E-050.677288831170E-06
0.405242676760E-060.539500315027E-06-.167547623598E-03-.923485707712E-03
-.419671945621E-030.274691048679E-030.229973379665E-030.743227366816E-03
0.434465098843E-030.191864258050E-030.161892757562E-03-.176001715705E-03
-.586937452349E-040.112105914498E-030.249546354898E-040.171286644732E-03
-.180691784526E-040.101344823125E-040.591549914978E-040.274833385908E-04
0.629142699019E-060.406229983550E-050.373999261204E-040.242781389068E-04
0.555896445614E-07-.246341290153E-050.681577684229E-050.535315304473E-05
-.146446532011E-04-.375863401305E-05-.546808612905E-04-.290301027692E-04
-.633477552051E-03-.400742443052E-04-.632892212935E-03-.400713130133E-04
-.115161047439E-03-.343998686136E-04-.113060716890E-03-.752723275981E-04
-.530079709394E-05-.611077330321E-050.525417045938E-050.317502777485E-05
0.874837216643E-060.465525900315E-050.177640024646E-050.251948537695E-05
0.154682204554E-050.670701757200E-060.610859971283E-060.284467636740E-07
0.221895524457E-06-.139143829333E-05-.552078647840E-060.117779281083E-05
0.679070806869E-060.408217679325E-060.541443546562E-06-.167772438601E-03
-.924716285676E-03-.420209772847E-03-.275040399955E-03-.230233559097E-03
0.743992820900E-030.434906869106E-030.192168198640E-030.162129365917E-03
-.176183370449E-03-.587626122839E-040.112290684860E-030.249945978766E-04
0.171465599259E-03-.180875670430E-040.101439243731E-040.592038335794E-04
0.274997639024E-04-.617131899391E-06-.406001091298E-050.374340963355E-04
0.242984031564E-040.665334168360E-07-.245899352450E-050.682288824568E-05
0.535677352802E-05-.146435061135E-04-.375610527452E-05-.547047814619E-04
-.290408328646E-040.814413921403E-070.653062403806E-060.463897442450E-05
0.195654849356E-040.492115269867E-050.184455954171E-090.344266137110E-08
0.139004099590E-070.303909072871E-080.700569612776E-060.127822655106E-04
0.556475138268E-040.135150415954E-04-.594921649810E-06-.105265276651E-04
-.403172344092E-04-.815537423876E-05-.198998371515E-08-.288373401094E-08
0.700828213578E-060.112846048416E-050.255349017597E-050.382149397404E-05
-.871432568293E-09-.770593935774E-090.190708357394E-050.293942459023E-05
-.855138485014E-060.153546010762E-120.353998932209E-060.116209133250E-06
0.383169690528E-090.493102804325E-06-.511255800436E-09-.175161964458E-05
-.349525328405E-04-.223316704392E-04-.589899155162E-08-.659143420183E-08
0.260469786323E-040.222159228507E-040.483746771614E-050.450790416849E-05
0.902939248463E-060.684374916114E-050.316639894634E-04-.780065797656E-04
-.866660921267E-040.218631777127E-080.319107624746E-070.445529989597E-07
-.220674981927E-070.417059619619E-060.226971094399E-040.223911702193E-03
0.100308283629E-030.374600539986E-050.568279154843E-040.121192480220E-03
-.140715135635E-04-.291085115459E-07-.290031541851E-07-.177509072667E-04
-.131870457144E-040.339202769321E-050.909312351072E-050.551684511530E-07
0.663935184584E-070.434493684127E-040.558541896110E-04-.181749796479E-04
-.694802505688E-08-.222303203089E-06-.390692935265E-050.180462841454E-08
0.722446708196E-050.380047106429E-08-.147152738100E-06-.275819221894E-05
-.176376470903E-05-.311448970665E-06-.122869415529E-06-.262551067552E-05
-.208666195787E-050.254322854495E-050.211669645709E-050.958126451523E-06
0.917526781172E-050.466429443264E-05-.803147195718E-05-.713086979238E-05
-.867766661156E-05-.838456811570E-05-.457296435209E-05-.439807151119E-05
0.642995479754E-050.284399937550E-040.597913295776E-050.160345344966E-06
-.449803925937E-05-.444850853113E-04-.232615171293E-04-.303004524010E-05
-.609588753704E-05-.197647002421E-050.563688877166E-05-.115100924069E-04
-.384305118329E-07-.396668638801E-070.730648413479E-040.605327675867E-04
-.281148436787E-05-.662609341153E-06-.916277695318E-040.880354055279E-04
0.667004060193E-04-.204582187547E-03-.191364930035E-030.108150736165E-03
0.525360105543E-040.107119672772E-030.993861076288E-04-.309446983604E-05
-.189462724925E-04-.758229432978E-050.112175408437E-040.923388383346E-05
-.335194956479E-04-.331067354339E-040.310612090900E-050.345354300843E-05
0.237278025682E-030.959510480502E-030.242331926144E-030.812552762315E-03
0.489722810188E-03-.126371634673E-02-.693175965210E-03-.435456898507E-03
-.276636248813E-030.325497251768E+00-.150762242625E-02-.111297138805E-02
-.636609242409E-060.586985214340E-03-.370468638995E-03-.434855433728E-03
-.111293325083E-04-.324387593768E-03-.146639756885E-06-.275596541202E-05
-.176318078513E-050.311141293008E-060.122184234299E-06-.261874346979E-05
-.208098189615E-050.254444198954E-050.211767615330E-050.960502401798E-06
0.919234561081E-050.467210999350E-050.803951745433E-050.713836550815E-05
-.868219845501E-05-.838810969557E-05-.457989031946E-05-.440446896548E-05
0.644202211418E-050.284950797800E-040.599351483334E-05-.155494028321E-06
0.450543015280E-05-.445485684191E-04-.232937612598E-04-.303843019001E-05
-.610227820301E-05-.917177427939E-040.880631085161E-040.667258370247E-04
0.204875810484E-030.191630756765E-030.108291112308E-030.526150978401E-04
0.107273295494E-030.995276783035E-04-.309759201197E-05-.189464152621E-04
-.757540353218E-05-.112561707900E-04-.926893302203E-05-.335516668775E-04
-.331376305899E-040.314671916699E-050.349116629416E-050.237519146977E-03
0.960453218010E-030.242542450953E-03-.813576730750E-03-.490364169951E-03
-.126517197654E-02-.693981217675E-03-.435978151646E-03-.276954224809E-03
0.325840611615E+00-.150933137562E-02-.111419874865E-020.600742097723E-06
-.587656006178E-03-.370900943994E-03-.435348347295E-03-.111471705612E-04
-.324732481286E-030.871352415165E-040.480253949103E-030.218227815184E-03
-.142907246148E-03-.119620677310E-030.386376157257E-030.225856103728E-03
-.998212880037E-04-.842159645072E-040.915109184030E-040.305196458136E-04
-.582605940152E-04-.129544959133E-04-.889528585979E-040.945706095539E-05
-.544956103293E-05-.317753382361E-04-.147609339726E-04-.259726536080E-06
-.205627767266E-050.202149588305E-040.130522346049E-04-.318485473537E-06
0.102841152327E-05-.336368464362E-05-.254886166336E-050.745112128445E-05
0.184749604739E-050.287402092157E-040.151261480698E-040.328671859580E-03
0.208146618987E-040.329004956779E-030.208162902557E-040.600278105266E-04
0.180627051299E-040.589020170886E-040.391163735221E-040.355443308166E-05
0.361173508023E-050.870073957763E-040.479554174931E-030.217921983170E-03
0.142708656730E-030.119472758645E-030.385940391076E-030.225604575016E-03
-.996483168515E-04-.840812861288E-040.914072844559E-040.304803512486E-04
-.581553713640E-04-.129316833416E-04-.888510069582E-040.944663412578E-05
-.544429394684E-05-.317481743066E-04-.147519046618E-040.266771254785E-06
0.205776137502E-050.201953372106E-040.130405605349E-04-.312298952127E-06
0.103088442691E-05-.335893242352E-05-.254636992892E-050.745178702405E-05
0.184891355751E-050.287266944216E-040.151200566370E-04
* ORBITAL    1   24
0.121478911764E-050.125878603953E-040.741492272792E-050.788530534406E-09
0.767275220694E-09-.705376736287E-05-.603031278281E-050.482946449977E-05
0.433878815590E-05-.203687607017E-05-.881059195880E-05-.165609131850E-05
0.107966251492E-040.825679359574E-050.318204088941E-06-.278785101974E-06
-.975491931220E-05-.814441060238E-050.383034687653E-060.283433238556E-05
0.142569151350E-040.445984768859E-04-.836416454753E-060.263544326726E-09
0.479388678573E-080.186433003529E-070.387036460363E-080.277944604586E-06
0.539008763687E-050.263401232741E-040.744824091713E-050.233302678880E-06
0.373227644448E-050.128931312218E-040.199389606955E-050.126641579796E-08
0.179742158253E-080.211992988429E-050.312149157624E-05-.160210358406E-05
-.287502807926E-050.187363985580E-090.378082626665E-09-.257620235724E-05
-.403384440775E-05-.533342228218E-06-.473376635306E-090.124459501482E-06
-.554818189112E-070.487602449728E-090.245795713310E-06-.235805829686E-09
0.192341030416E-050.366444318521E-040.232622434423E-04-.585392300457E-08
-.653222670897E-080.247305397403E-040.210915119814E-04-.559738255872E-05
-.517386809305E-05-.930202919096E-06-.705317665881E-05-.329193829929E-04
0.732721928329E-040.861853220016E-040.198354862528E-080.289351043406E-07
0.400108343661E-07-.202568402259E-070.432430365629E-060.230240845547E-04
0.225529686772E-030.100761608722E-03-.368582172193E-05-.557467351447E-04
-.117356095303E-030.147069933707E-040.264474619621E-070.263457562725E-07
-.183284629269E-04-.139696811339E-04-.374847629269E-05-.957838933323E-05
0.502268597568E-070.604304843294E-07-.435610448477E-04-.559385837179E-04
-.181143193942E-040.625891533339E-08-.143557226178E-060.387477018890E-05
0.163544212549E-08-.719607181099E-050.343588192720E-08-.531800796522E-06
-.486680160765E-05-.251831609048E-05-.196527148438E-05-.168834406686E-05
-.501370431409E-06-.490954243458E-060.181947713919E-050.180744305575E-05
-.909771315403E-06-.110825742188E-04-.630202013156E-050.252928504164E-05
0.253821117348E-05-.124397702775E-05-.190446182331E-050.144791684718E-05
0.204543876384E-05-.817041647624E-05-.366998286683E-04-.847051318908E-05
-.467346138533E-050.193992306177E-05-.360310389865E-04-.186521543890E-04
0.704898056406E-070.463652235387E-050.193459958632E-05-.553998834297E-05
0.116204214512E-04-.349230501995E-07-.360444637597E-070.725245392166E-04
0.600286269308E-040.258494772260E-050.481899216150E-060.916936384582E-04
-.882204115369E-04-.667883641548E-040.204827875364E-030.191576093374E-03
0.108068400464E-030.524031013936E-04-.107403513174E-03-.996561170683E-04
0.318006856594E-050.195094944397E-040.784471056501E-05-.961578056826E-05
-.780315482706E-05-.337418087818E-04-.331903279101E-04-.189501920893E-05
-.236186723573E-05-.237452773281E-03-.960131886154E-03-.242441259023E-03
-.813236468048E-03-.490182173784E-03-.126522174551E-02-.693991226609E-03
0.435746067818E-030.276756211461E-03-.325825237689E+000.150911602778E-02
0.111407495521E-020.574132220527E-06-.587656401168E-03-.370803164271E-03
-.435270863117E-030.111593073472E-040.324720196554E-03-.203593049325E-05
-.880604963212E-05-.165466229146E-05-.108036602268E-04-.826114325802E-05
0.299363723635E-06-.289448877989E-06-.975874167425E-05-.814718808083E-05
-.531801494666E-06-.486866610474E-05-.251980096855E-050.197076322287E-05
0.169296254238E-05-.505559677360E-06-.495068057228E-060.182416156410E-05
0.181159629354E-05-.907541794934E-06-.110668314340E-04-.629490931272E-05
-.252162501016E-05-.253096778407E-05-.123908213309E-05-.190060381811E-05
0.144078128261E-050.203877261933E-05-.815981344406E-05-.366517174074E-04
-.845822852322E-050.467902541359E-05-.193256954514E-05-.359729572711E-04
-.186227756848E-040.620476708268E-070.463008457122E-050.916116920307E-04
-.881953444262E-04-.667652610482E-04-.204560759744E-03-.191334276221E-03
0.107940418496E-030.523309200706E-04-.107263808550E-03-.995273799245E-04
0.317732898187E-050.195103907800E-040.785153081630E-050.958060989404E-05
0.777124045827E-05-.337128492242E-04-.331624553506E-04-.185793302082E-05
-.232748365605E-05-.237233337034E-03-.959274062135E-03-.242249790980E-03
0.812303872362E-030.489598017556E-03-.126389726459E-02-.693258511174E-03
0.435271192912E-030.276466482315E-03-.325512686166E+000.150756056391E-02
0.111295781254E-02-.606636958316E-060.587045914509E-03-.370409632542E-03
-.434822169169E-030.111431774502E-040.324406346139E-030.276301918143E-05
0.147034723766E-040.561118385263E-05-.795419830481E-05-.488255683664E-05
-.209522670075E-06-.191750860857E-060.959845949579E-070.705918727641E-06
-.127628242222E-050.151956566954E-060.371947830885E-050.214407530992E-05
-.184238692516E-05-.192206182157E-06-.870168466064E-04-.479638070728E-03
-.217983537798E-030.142555928972E-030.119357186613E-030.386039260761E-03
0.225670453343E-030.996207688768E-040.840609855893E-04-.913929562856E-04
-.304820615468E-040.583277613984E-040.130074361878E-040.891312498969E-04
-.927457487938E-050.494810973080E-050.289348671601E-040.134403489214E-04
0.431317358002E-060.220000046096E-050.180793703305E-040.118566631646E-04
-.464301294910E-06-.171148663758E-050.385375998521E-050.318642948107E-05
-.787300624615E-05-.213136036750E-05-.278253824431E-04-.150003068120E-04
-.328991271233E-03-.208052091946E-04-.328688023098E-03-.208036373057E-04
-.594252008142E-04-.175218517370E-04-.583953847441E-04-.390496255128E-04
-.135939641384E-05-.241182293119E-050.166086851726E-040.100364579506E-04
0.276238598858E-050.147002992412E-040.561012677948E-050.795151480227E-05
0.488067913479E-05-.215393965286E-06-.195087802706E-060.976824519414E-07
0.707181644084E-06-.127415546494E-050.153044677280E-060.371856404920E-05
0.214343783213E-05-.184750524142E-05-.195124169683E-06-.871333919892E-04
-.480276051813E-03-.218262395999E-03-.142737076376E-03-.119492081790E-03
0.386435635992E-030.225899191374E-030.997780771992E-040.841834128972E-04
-.914867348446E-04-.305176192941E-040.584233426884E-040.130280305985E-04
0.892241119464E-04-.928403695379E-050.495324109977E-050.289615709889E-04
0.134495382387E-04-.425446723445E-06-.219913835627E-050.180966430772E-04
0.118668199497E-04-.458473431216E-06-.170905898884E-050.385595952427E-05
0.318740108406E-05-.787238577552E-05-.212997592279E-05-.278378872405E-04
-.150058397760E-040.410972527613E-060.300561208742E-050.141664798991E-04
0.407623651868E-04-.448241866641E-05-.470728160099E-09-.863093541567E-08
-.339787465957E-07-.718087099682E-08-.832328897487E-06-.155760367331E-04
-.713239325109E-04-.186071931098E-040.703478526926E-060.119635253855E-04
0.441075489987E-040.817135872923E-050.316209134362E-080.453505862976E-08
-.308423886707E-05-.460925342068E-05-.375380300482E-05-.620139403228E-05
0.482608007967E-090.171214209662E-09-.449010499241E-05-.699781643808E-05
0.125321211232E-05-.572975028041E-09-.401037856950E-06-.149529372633E-06
-.904854340635E-09-.462189401172E-070.702475909965E-090.358277851709E-05
0.693698850885E-040.441375293142E-040.119308852619E-070.133195129062E-07
-.485447023620E-04-.414026605408E-04-.102436225947E-04-.949419146459E-05
-.177195350963E-05-.134337710555E-04-.625042059558E-040.144415465345E-03
0.166289308491E-03-.419376202358E-08-.611921355326E-07-.850549686717E-07
0.425583020538E-07-.821846174674E-06-.441034008427E-04-.433123829174E-03
-.193699523285E-03-.713943002051E-05-.108101503909E-03-.228668655491E-03
0.278717310377E-040.558644564195E-070.556632872057E-070.348857088272E-04
0.263486209316E-04-.696713054460E-05-.181021482927E-04-.105991323306E-06
-.127540220382E-06-.837990184864E-04-.107651352485E-030.349220862338E-04
0.132693964375E-070.331788513352E-060.748354802914E-05-.345983528408E-08
-.138761251438E-04-.727252137103E-08-.546596990424E-06-.401222542425E-05
-.184018257663E-05-.219008938570E-05-.198307056924E-050.246435008552E-05
0.207259936701E-050.441838880784E-060.726365151874E-06-.178293386675E-05
-.199785677044E-04-.109740919789E-040.872893925362E-050.810717770503E-05
0.761562090086E-050.821827047856E-050.497608890378E-050.558416400766E-05
-.144950220625E-04-.647972543967E-04-.145427633102E-04-.583272717602E-05
0.552458533285E-050.752481111957E-040.391182903214E-040.220585734938E-05
0.994561722820E-050.375453946918E-05-.107355295622E-040.222977060016E-04
0.737604543262E-070.761302962576E-07-.140027141792E-03-.115940622109E-03
0.513662417352E-050.105494602869E-050.176406457065E-03-.169707828722E-03
-.128510774837E-030.393884923893E-030.368425043557E-03-.207981610255E-03
-.100904113235E-03-.206428885854E-03-.191534902564E-030.605959076178E-05
0.371710165266E-040.149293501839E-04-.195965416072E-04-.159902078575E-04
0.647770918604E-040.638141341089E-04-.445297418808E-05-.527138462655E-05
-.456815587569E-03-.184721522954E-02-.466502765051E-03-.156422629903E-02
-.942783471604E-030.243345230921E-020.133478088813E-020.838225353805E-03
0.532443635166E-03-.626751376732E+000.290278747879E-020.214296445413E-02
0.119105042793E-05-.113028907530E-020.713248899619E-030.837255058584E-03
0.214457089599E-040.624618679226E-03-.547005578262E-06-.401172414863E-05
-.183883642080E-050.218364203704E-050.197799856007E-050.245376623986E-05
0.206299309880E-050.435140075941E-060.720504745404E-06-.178758417051E-05
-.200116395237E-04-.109891143991E-04-.874479535127E-05-.812207992774E-05
0.762528190317E-050.822586018800E-050.499039890220E-050.559747399862E-05
-.145177289585E-04-.649005525248E-04-.145693945853E-040.582192271334E-05
-.553959990908E-050.753703692319E-040.391802339308E-040.222301248653E-05
0.995869462593E-050.176579332385E-03-.169760940095E-03-.128559611443E-03
-.394448791011E-03-.368935514557E-03-.208251433751E-03-.101056200980E-03
-.206723862985E-03-.191806730043E-030.606545652762E-050.371700082743E-04
0.149154332899E-040.196707478412E-040.160575409358E-040.648384469505E-04
0.638731348146E-04-.453109554917E-05-.534380004595E-05-.457278722734E-03
-.184902588546E-02-.466907027437E-030.156619365787E-020.944015742759E-03
0.243624799066E-020.133632747273E-020.839227006915E-030.533054705881E-03
-.627410948180E+000.290607011387E-020.214532204566E-02-.112227280078E-05
0.113157752470E-020.714079319616E-030.838201897731E-030.214798731166E-04
0.625281097350E-03-.167784828177E-03-.924800837329E-03-.420259670946E-03
0.274972710873E-030.230182207897E-03-.744069675891E-03-.434955792596E-03
0.192163833722E-030.162126546541E-03-.176181818212E-03-.587657163406E-04
0.112386234673E-030.250351963395E-040.171617274826E-03-.179987291989E-04
0.988682554737E-050.577459903320E-040.268199244537E-040.702207946810E-06
0.413388065524E-05-.363358556859E-04-.236838819243E-04-.336167476465E-06
-.281211829304E-050.707889797505E-050.568860903266E-05-.148622298342E-04
-.390261823597E-05-.542375059814E-04-.289789253556E-04-.632865544825E-03
-.400654286096E-04-.633505472275E-03-.400686483705E-04-.114847971420E-03
-.341189352067E-04-.112797483541E-03-.752376415340E-04-.416069898068E-05
-.548758393018E-05-.167539078105E-03-.923455624719E-03-.419671702634E-03
-.274590909404E-03-.229897853392E-03-.743232830283E-03-.434472803296E-03
0.191831830875E-030.161868105592E-03-.175983350619E-03-.586904559743E-04
0.112184348449E-030.249915714057E-040.171421301133E-03-.179788276375E-04
0.987628758520E-050.576913537805E-040.268013840379E-04-.715117389198E-06
-.413616004010E-05-.362989025795E-04-.236620432465E-04-.348307261661E-06
-.281709485428E-050.707235520019E-050.568539716790E-05-.148635297024E-04
-.390545579646E-05-.542113352842E-04-.289672609490E-04
* ORBITAL    1   25
-.154126934466E-06-.180380467933E-05-.102229565877E-050.802307878119E-12
-.417765050986E-120.578550561332E-040.494861404823E-04-.401892121930E-07
-.314880580973E-070.519326399012E-060.229327499811E-050.483192355582E-06
-.417739025322E-06-.512251010336E-06-.159039639405E-04-.232896080881E-05
0.266602050609E-060.449348789911E-060.456979992904E-060.323677929562E-05
0.139077641714E-040.501833000326E-040.328013290153E-05-.496737248101E-12
-.150930663529E-10-.762738724048E-10-.273547681054E-100.215099110282E-05
0.424922134684E-040.198532619887E-030.485859467392E-040.192816067921E-05
0.344266508405E-040.126220329766E-030.258198177538E-040.288640902424E-11
0.195133241520E-110.101987662493E-050.158118483072E-05-.210722249596E-04
-.348434225304E-04-.148607489897E-10-.264946709977E-10-.102198437636E-04
-.159131321385E-04-.515590359251E-050.952987792051E-11-.233986010972E-05
-.237193916140E-05-.686308655550E-12-.182490022231E-05-.352863869777E-11
-.618086399868E-05-.123571245180E-050.140067261716E-050.692486871513E-11
0.781957485902E-110.514587819109E-040.536413551289E-04-.146908476517E-04
-.192296180407E-040.455246159280E-050.392141311927E-040.316614908822E-03
0.124900878680E-02-.787883802850E-040.753455488724E-120.680935153305E-11
0.452062783875E-100.265832563597E-100.162239899396E-040.403111573377E-03
0.154707617525E-020.243585730791E-03-.999869962573E-05-.242040426832E-03
-.869264581074E-03-.105500314139E-03-.192709183137E-10-.243624458916E-10
-.338753019916E-03-.419676435056E-03-.611407433519E-04-.823691232865E-04
-.142751522885E-10-.137012545696E-10-.265046198891E-03-.317917568470E-03
-.575626443108E-04-.739828446806E-110.566397067183E-050.508745314396E-04
0.295104100255E-120.964918167954E-040.379445439502E-110.381867034354E-06
0.563887074523E-050.291526935442E-05-.726170182656E-05-.789210781827E-05
-.145018482686E-04-.136148015401E-04-.324367136658E-05-.354290797183E-05
0.136924758882E-05-.277573790698E-04-.187849152699E-040.407672365274E-04
0.384501178694E-04-.228634454115E-04-.255908802417E-040.150794629175E-04
0.139152412833E-04-.205715259825E-04-.742196392087E-04-.146203709926E-05
-.100049194520E-03-.542006584147E-04-.183243076421E-03-.103711624994E-03
-.547605653945E-04-.994104472689E-050.669125913193E+00-.162758213366E-02
-.171869234978E-020.122967044991E-100.837028699637E-110.706015448010E-03
-.186220656395E-03-.468331162003E-03-.111720165189E-040.875009317012E-02
-.119803815431E-03-.101712715455E-03-.349518098909E-04-.248472079222E-04
-.104578366100E-03-.106182261626E-030.928884090163E-040.763880181378E-04
-.427741247916E-05-.235217639137E-04-.253114905925E-04-.530920518859E-04
-.304902193181E-04-.236350746929E-03-.201157969092E-030.110561218262E-04
0.217157262549E-04-.339821363222E-04-.255797691708E-03-.167689126516E-03
0.184285529017E-04-.777093415605E-05-.959841914348E-04-.559596945259E-05
0.192403766534E-040.375694791540E-040.153832001032E-040.637149030248E-05
-.204118634957E-04-.138579340740E-03-.129383053863E-03-.365513002659E-04
-.478943690679E-040.917478449478E-040.741643094482E-040.519325559251E-06
0.229326000273E-050.483182903758E-060.417606709516E-060.512171397067E-06
-.159038927250E-04-.232891923650E-050.266503133768E-060.449284318542E-06
0.381858235773E-060.563883675830E-050.291525606943E-050.726167609798E-05
0.789208555701E-05-.145017918507E-04-.136147538080E-04-.324368617395E-05
-.354292147022E-050.136925106002E-05-.277573604737E-04-.187849009825E-04
-.407672163764E-04-.384500939850E-04-.228634369361E-04-.255908745659E-04
0.150794768672E-040.139152515151E-04-.205715395489E-04-.742197074543E-04
-.146206215156E-050.100049179748E-030.542006354233E-04-.183243123547E-03
-.103711653870E-03-.547606342192E-04-.994107909332E-050.875002915513E-02
-.119803413580E-03-.101712447381E-030.349518425274E-040.248472562276E-04
-.104578224180E-03-.106182036997E-030.928884429794E-040.763880608685E-04
-.427740083798E-05-.235217469552E-04-.253114811785E-040.530920823720E-04
0.304902474756E-04-.236350774334E-03-.201157994139E-030.110561096876E-04
0.217157153668E-04-.339822482792E-04-.255798223734E-03-.167689307865E-03
-.184282061161E-040.777112141510E-05-.959840287780E-04-.559587271624E-05
0.192405005864E-040.375695418387E-040.153831853706E-040.637171203123E-05
-.204117270767E-040.138579360809E-030.129383070738E-03-.365513906122E-04
-.478944304943E-040.917478659063E-040.741643271392E-04-.789339507021E-07
-.327414377253E-06-.241633457700E-070.761650150046E-060.493213349625E-06
-.672322140956E-06-.692004405095E-060.403922801042E-060.270185922666E-06
0.625989013232E-050.525494222711E-05-.360228619630E-06-.193938688554E-06
-.730818235561E-05-.597292890615E-050.227869061131E-040.128932240203E-03
0.529795890165E-04-.299406189857E-04-.697107510911E-050.192970057764E-04
0.124625871679E-04-.514553853592E-04-.289099561578E-04-.151047743231E-05
0.115905454723E-04-.601742855099E-04-.251760106153E-04-.345409674984E-05
0.310585931497E-050.360101865106E-050.338358919507E-040.284534472188E-04
0.525697099742E-040.391335063143E-040.884190284849E-040.574876742307E-04
-.307117616058E-04-.200904219225E-040.106103287985E-040.676951701227E-05
-.388368010437E-04-.189401655941E-04-.135196548903E-03-.742556275509E-04
-.960091123967E-04-.675054434898E-04-.960091560433E-04-.675054056040E-04
0.370374323691E-03-.119880196424E-040.896114269798E-030.309638691845E-03
0.110918941243E-030.599316733148E-04-.126986180213E-05-.980718475603E-06
-.789765002502E-07-.327665842783E-06-.242897908603E-07-.761722830148E-06
-.493261333943E-06-.672300122854E-06-.691993505616E-060.403878040848E-06
0.270138977687E-060.625998041417E-050.525497851824E-05-.360268344914E-06
-.193977748643E-06-.730807369729E-05-.597288031662E-050.227869505205E-04
0.128932504300E-030.529797394227E-040.299405151983E-040.697099249174E-05
0.192970791451E-040.124626371706E-04-.514555315966E-04-.289100868058E-04
-.151048290382E-050.115905595316E-04-.601745958457E-04-.251761683898E-04
-.345402336058E-050.310591268185E-050.360104301184E-050.338360588664E-04
0.284535559548E-04-.525696486724E-04-.391334479645E-040.884189650887E-04
0.574876209398E-04-.307119376766E-04-.200905789605E-040.106102883585E-04
0.676950676867E-05-.388371058745E-04-.189403134098E-04-.135196459409E-03
-.742555679704E-04-.594756617165E-06-.425157752635E-05-.190404764695E-04
-.679695371035E-04-.432736812549E-05-.446244693240E-12-.539475400466E-11
-.397359482616E-10-.199162665006E-100.229375183576E-050.455171336128E-04
0.213978168850E-030.526175931223E-04-.205853080475E-05-.367283907244E-04
-.134433333960E-03-.275442694290E-040.131019002157E-100.334848685946E-10
0.165553269698E-050.244942800595E-050.232476756123E-040.385250353309E-04
0.619942440026E-110.529201123810E-110.117302911595E-040.181543076465E-04
-.558798658536E-05-.835187660950E-11-.262505770709E-050.256331949243E-05
-.179707774659E-110.185894924759E-05-.193510563047E-110.684091037967E-05
0.112408724877E-05-.168886219807E-050.990933982276E-110.131443739885E-10
0.568180524875E-040.592655500480E-040.163957657055E-040.214239612191E-04
-.504790165363E-05-.434844514258E-04-.351138575340E-03-.138521274204E-02
0.874797722728E-040.263997597718E-11-.291357133948E-110.103982657824E-10
0.259228014149E-100.180012204744E-040.447271018077E-030.171658016590E-02
0.270284968742E-030.110831482547E-040.268359504662E-030.963808059273E-03
0.116950862831E-030.519410151746E-100.673844137655E-10-.375952708574E-03
-.465772860664E-030.679051115288E-040.914882353580E-04-.448098506141E-10
-.482880155645E-100.294102255483E-030.352765455137E-03-.638523065429E-04
0.124751354075E-100.629862838082E-05-.564359918335E-04-.132816346914E-12
-.107057082835E-030.382068162894E-11-.428948381491E-06-.538259770366E-05
-.268154936063E-050.829747490079E-050.890539305396E-05-.160010724991E-04
-.150157518917E-040.306625229223E-050.346519456656E-05-.154985830834E-05
0.311876899873E-040.211625822825E-04-.442227958396E-04-.418172009307E-04
-.239651362243E-04-.271768761007E-04-.161595039726E-04-.149985802873E-04
0.231511322452E-040.838974153791E-040.208930710494E-050.111809636413E-03
0.605864072877E-04-.201777367873E-03-.114245699891E-030.612644041298E-04
0.112663966658E-04-.742403509746E+000.180579731072E-020.190688660342E-02
0.200765391203E-100.233189759287E-100.783235220206E-03-.206705070822E-03
0.519649376820E-030.124191988201E-04-.970964787785E-020.132953404495E-03
0.112865545767E-030.387913371646E-040.275810879391E-04-.116050208803E-03
-.117830585755E-03-.103040467266E-03-.847328345344E-040.473044999730E-05
0.260403814095E-040.280643158794E-040.586369146909E-040.335872464763E-04
-.262266475358E-03-.223194614393E-03-.124632834223E-04-.242732151879E-04
0.377001212238E-040.283790182941E-030.186042918716E-03-.205123097613E-04
0.858059751981E-05-.106509617303E-03-.621710131409E-05-.213063927664E-04
-.416471638109E-04-.170613032132E-04-.704394153556E-050.226595607952E-04
0.153762035991E-030.143558295401E-03-.405392987412E-04-.531287186077E-04
-.101798646042E-03-.822877861500E-04-.428952515555E-06-.538259838150E-05
-.268154789143E-05-.829744724525E-05-.890536631943E-05-.160011057257E-04
-.150157825166E-040.306627151092E-050.346521291764E-05-.154985774859E-05
0.311876971743E-040.211625962065E-040.442227936633E-040.418172058471E-04
-.239651401380E-04-.271768793556E-04-.161594705671E-04-.149985538523E-04
0.231511244426E-040.838973808232E-040.208929849313E-05-.111809640582E-03
-.605864207389E-04-.201777259995E-03-.114245639291E-030.612643134225E-04
0.112663491345E-04-.970981387862E-020.132954320743E-030.112866158396E-03
-.387912571566E-04-.275809730588E-04-.116050432863E-03-.117831044215E-03
-.103040410894E-03-.847327569750E-040.473046681843E-050.260404067636E-04
0.280643243499E-04-.586368557119E-04-.335871899225E-04-.262266446646E-03
-.223194589762E-03-.124633117778E-04-.242732420050E-040.376998713303E-04
0.283789005875E-030.186042526690E-030.205128173279E-04-.858032697732E-05
-.106510113532E-03-.621739806785E-05-.213062018971E-04-.416470721801E-04
-.170613401210E-04-.704365420996E-050.226597298372E-04-.153762032040E-03
-.143558301227E-03-.405391442744E-04-.531286141759E-04-.101798630576E-03
-.822877775315E-04-.252839287392E-04-.143053811003E-03-.587766449923E-04
0.332589756328E-040.776330225933E-050.214248119786E-040.138370534873E-04
0.571077724426E-040.320886876036E-040.166796825529E-05-.128619227711E-04
0.667338672885E-040.279182082043E-040.377110713503E-05-.348560297472E-05
-.391697631365E-05-.370906333126E-04-.313518895399E-04-.583524578265E-04
-.434499511632E-040.977294502169E-040.635777821172E-040.342088821027E-04
0.224121665660E-04-.118441052602E-04-.761315659562E-050.431585625255E-04
0.210584451135E-040.149853648112E-030.823679876817E-040.106523142175E-03
0.748947883991E-040.106523072761E-030.748948180554E-04-.411038845532E-03
0.132120994313E-04-.994352069093E-03-.343570466652E-03-.123521465710E-03
-.667744017056E-04-.252839154018E-04-.143053756262E-03-.587766180073E-04
-.332591644354E-04-.776343457845E-050.214246134896E-040.138369255761E-04
0.571076236013E-040.320885437071E-040.166799634313E-05-.128619087681E-04
0.667335629194E-040.279180285358E-040.377131364300E-05-.348551504162E-05
-.391694627141E-05-.370904319038E-04-.313517631004E-040.583525603972E-04
0.434500431651E-040.977295768113E-040.635778878719E-040.342086817838E-04
0.224119864061E-04-.118441791905E-04-.761318115836E-050.431582002884E-04
0.210582696472E-040.149853823753E-030.823681014563E-04
* ORBITAL    1   26
0.296890720591E-050.347463102525E-040.196922587973E-04-.689065823502E-11
-.702348735346E-110.300339601386E-050.256894560006E-050.773715036820E-06
0.606164243899E-06-.100038179366E-04-.441754942284E-04-.930789029180E-05
0.804358445726E-050.986537940578E-05-.825594155809E-06-.120893578743E-06
-.513390094137E-05-.865471348072E-050.135429672373E-050.996841876311E-05
0.502911145601E-040.174375926405E-030.102841881517E-040.219242796974E-11
0.282984485444E-100.127754825461E-090.386029911055E-100.149036760882E-05
0.314188615710E-040.159470549640E-030.414575318414E-040.135913597010E-05
0.240160720149E-040.858690890117E-040.179941785679E-04-.588262001365E-11
-.706111898680E-110.619175776406E-050.846696224463E-05-.221031597744E-04
-.373637928489E-040.130136926715E-100.217642279365E-10-.151177371329E-04
-.224704891234E-04-.444031975529E-050.632877206081E-11-.287556798504E-05
-.197152535820E-050.652173599579E-12-.423634089692E-06-.821887803388E-12
-.669514440807E-050.101377365034E-050.285587920249E-05-.172319119238E-11
0.415007459331E-120.544285522234E-040.571002301553E-04-.172273660565E-04
-.221895665040E-040.502094901752E-050.432755201924E-040.349842104394E-03
0.138020369026E-02-.880255787943E-04-.803264797587E-12-.240138525542E-10
-.852232972476E-10-.140092847936E-100.180055817316E-040.447389799769E-03
0.171727247781E-020.270489674625E-03-.109919410767E-04-.266737552014E-03
-.958165147990E-03-.116058504413E-03-.280033567693E-10-.369986098479E-10
-.376836440587E-03-.466956279282E-03-.684997706212E-04-.923422450930E-04
-.207820714121E-10-.233948802633E-10-.294364233575E-03-.353042474801E-03
-.637299673365E-04-.126472616127E-100.642317926594E-050.563501053085E-04
-.256616878449E-110.107041492270E-03-.294765351180E-110.474697268023E-06
-.218138028621E-05-.210542399767E-05-.103799260214E-04-.101955071178E-04
-.152323718945E-04-.142371023430E-040.154505401347E-050.566619732646E-06
0.181531122004E-05-.345685326932E-04-.239370389536E-040.354877348946E-04
0.345130633180E-04-.118266725959E-04-.166453427566E-040.112127953328E-04
0.111843236613E-04-.259795172315E-04-.973117048936E-04-.613250438563E-05
-.118768213477E-03-.644832475505E-04-.188502153900E-03-.107113527091E-03
-.656520189142E-04-.133153452487E-040.742403248059E+00-.180557731377E-02
-.190667866343E-020.288328530378E-100.264817573349E-100.782389543048E-03
-.207492142767E-03-.519909663106E-03-.126240561324E-040.972033559086E-02
-.133208059667E-03-.112985660679E-03-.388935283987E-04-.276915269074E-04
-.116217108883E-03-.118003452245E-030.102863552885E-030.845539802280E-04
-.459750381050E-05-.255452766955E-04-.278994217003E-04-.563037396429E-04
-.314909660022E-04-.262545789170E-03-.223257261451E-030.141645194402E-04
0.258268914813E-04-.376690334752E-04-.283606421176E-03-.185951271658E-03
0.210774668946E-04-.822451436073E-05-.106628864971E-03-.628823884199E-05
0.209531474181E-040.413314400311E-040.170044016413E-040.682298823606E-05
-.227677675322E-04-.153817263522E-03-.143610676474E-03-.404109067796E-04
-.530362137156E-040.101826221129E-030.823007169934E-04-.100038236211E-04
-.441755228576E-04-.930790143345E-05-.804357897604E-05-.986537561762E-05
-.825793891415E-06-.121001902968E-06-.513389948499E-05-.865471070937E-05
0.474706399075E-06-.218134771399E-05-.210541423441E-050.103799782932E-04
0.101955487415E-04-.152324269059E-04-.142371550037E-040.154510466738E-05
0.566666464249E-060.181531698261E-05-.345685003293E-04-.239370206708E-04
-.354877499156E-04-.345130698222E-04-.118266167232E-04-.166452946026E-04
0.112128037448E-040.111843264983E-04-.259794970169E-04-.973115901642E-04
-.613245699815E-050.118768429943E-030.644833819850E-04-.188502201960E-03
-.107113554591E-03-.656522475225E-04-.133154877246E-040.972026206512E-02
-.133207587084E-03-.112985340409E-030.388935147469E-040.276915405800E-04
-.116217010661E-03-.118003251495E-030.102863542966E-030.845539839399E-04
-.459748027489E-05-.255451592334E-04-.278993560479E-040.563037495158E-04
0.314909793966E-04-.262545821388E-03-.223257285356E-030.141645513715E-04
0.258269207310E-04-.376690973640E-04-.283606687698E-03-.185951345412E-03
-.210770281188E-040.822476818155E-05-.106628658842E-03-.628811780773E-05
0.209533169108E-040.413315278914E-040.170043775227E-040.682314675995E-05
-.227676709252E-040.153817246916E-030.143610665262E-03-.404109895920E-04
-.530362682593E-040.101826221400E-030.823007182851E-040.152052446174E-05
0.630709979072E-050.465453762897E-06-.146724605291E-04-.950145612261E-05
-.347388270289E-07-.357929894882E-07-.777881710015E-05-.520289375515E-05
0.104470900095E-040.720562605354E-050.694165031326E-050.373729620787E-05
0.974304345505E-050.662292955382E-050.252959386239E-040.143061148572E-03
0.587302666951E-04-.336002040675E-04-.801243764034E-050.215485307824E-04
0.139195442172E-04-.572553650930E-04-.321965505707E-04-.159928309422E-05
0.128793291535E-04-.664677146633E-04-.277873485084E-04-.324121586793E-05
0.382814632549E-050.323797251206E-050.331870171711E-040.294675555914E-04
0.585769693325E-040.437184701197E-040.945048181673E-040.617994832474E-04
-.353655279646E-04-.234632298590E-040.124659465095E-040.849884998574E-05
-.437497042074E-04-.214386391865E-04-.148569661111E-03-.822003005539E-04
-.106520814819E-03-.748662196845E-04-.106520835148E-03-.748661846634E-04
0.411938574741E-03-.124436224130E-040.995235846254E-030.343765418079E-03
0.127464672858E-030.691937409564E-040.244605372286E-040.188912266080E-04
0.152052292890E-050.630709234596E-050.465451977035E-060.146724595920E-04
0.950145766836E-05-.349462942098E-07-.359599459577E-07-.777882540987E-05
-.520290249734E-050.104473036751E-040.720574953848E-050.694164319351E-05
0.373729142877E-050.974284887451E-050.662281590399E-050.252960369255E-04
0.143061734156E-030.587305767965E-040.336001581103E-040.801238038427E-05
0.215486582988E-040.139196378286E-04-.572555433278E-04-.321966952999E-04
-.159940754581E-050.128793036682E-04-.664680969415E-04-.277875208091E-04
-.324117755464E-050.382819637511E-050.323807176739E-050.331876157617E-04
0.294678681172E-04-.585768078309E-04-.437183596552E-040.945047399528E-04
0.617994085847E-04-.353656431049E-04-.234633573277E-040.124658434071E-04
0.849885145505E-05-.437500890250E-04-.214388045834E-04-.148569638864E-03
-.822002632222E-040.129969467554E-050.957965125392E-050.485805306354E-04
0.168241695558E-030.988919925938E-05-.536457103430E-12-.163971016581E-10
-.840527558909E-10-.318179340507E-10-.125962744818E-05-.268500229142E-04
-.138055817518E-03-.362037402607E-040.115217461884E-050.203221976760E-04
0.723377808178E-040.152238933592E-040.224131813893E-110.189995259681E-10
-.605285857687E-05-.825769516984E-05-.198023591415E-04-.335549899208E-04
-.437972183653E-11-.555604291119E-11-.139782349175E-04-.207019571299E-04
0.388254003950E-050.727474162128E-110.261779914529E-05-.171531984261E-05
-.230328784127E-12-.232402412862E-060.157159166278E-11-.601913155496E-05
0.113633471329E-050.269551694946E-050.131449219854E-100.980774093953E-11
-.488075423900E-04-.512388410471E-04-.156135790278E-04-.200791173419E-04
0.452255820629E-050.389823294976E-040.315176582054E-030.124345153086E-02
-.793941371702E-04-.241926892679E-110.160364759809E-11-.228772051533E-10
-.302419868183E-10-.162288273456E-04-.403243390598E-03-.154784445137E-02
-.243812852622E-03-.989750650237E-05-.240240811496E-03-.863003605608E-03
-.104510264128E-03-.525375745269E-10-.689118958991E-100.339733392967E-03
0.420989302694E-03-.618005463037E-04-.833167120334E-040.471196752480E-10
0.533967184930E-10-.265336747373E-03-.318224840180E-030.574268528994E-04
-.160773324859E-10-.580215434794E-050.507792146114E-04-.267780249615E-11
0.964745484955E-04-.379307589556E-110.432613576128E-06-.275349864371E-05
-.239594221231E-05-.957219530811E-05-.932348503510E-050.136488864012E-04
0.127508246165E-040.187263044209E-050.930443572461E-060.166375154131E-05
-.315086167262E-04-.218632901894E-040.310756562696E-040.303461419811E-04
0.939570032853E-050.139060440939E-040.959110021809E-050.968333235806E-05
-.237097443200E-04-.891034634849E-04-.594827198524E-05-.107769720141E-03
-.585241220171E-040.168514727722E-030.957987891958E-04-.596286750047E-04
-.122143212827E-040.669125613052E+00-.162733818397E-02-.171846172057E-02
-.220482120540E-10-.257934768896E-10-.705077049050E-030.187093986754E-03
-.468620079520E-03-.113994268956E-040.876208029061E-02-.120086610487E-03
-.101846211224E-03-.350652680265E-04-.249697902766E-040.104763514122E-03
0.106374273245E-030.926921820233E-040.761896089657E-04-.412983436219E-05
-.229721124299E-04-.251283762089E-04-.505035671872E-04-.281645537414E-04
0.236660790945E-030.201227599969E-030.129434828626E-040.234393849724E-04
-.339477884156E-04-.255594767651E-03-.167587940627E-030.190561695085E-04
-.737548314161E-050.961167922047E-040.567502186065E-050.188480264193E-04
0.372188823781E-040.153200962090E-040.612663905369E-05-.205316975117E-04
-.138640870787E-03-.129441404737E-030.364088305746E-040.477917183948E-04
0.917785781596E-040.741787703791E-040.432603356656E-06-.275354986364E-05
-.239596648114E-050.957216847753E-050.932346575988E-050.136488450244E-04
0.127507845209E-040.187259935259E-050.930414205989E-060.166374980986E-05
-.315086094458E-04-.218632889482E-04-.310756279756E-04-.303461219059E-04
0.939575050828E-050.139060849077E-040.959108677113E-050.968332493485E-05
-.237097533815E-04-.891035245571E-04-.594830325058E-050.107769473763E-03
0.585239632744E-040.168514543832E-030.957986832460E-04-.596284238639E-04
-.122141549789E-040.876223927279E-02-.120087503922E-03-.101846806268E-03
0.350652140744E-040.249696999369E-040.104763726310E-030.106374711283E-03
0.926921423889E-040.761895480320E-04-.412986686633E-05-.229722534113E-04
-.251284430592E-040.505035124553E-040.281645001758E-040.236660713719E-03
0.201227536304E-030.129435094661E-040.234394095140E-04-.339476067976E-04
-.255593957314E-03-.167587694690E-03-.190568016410E-040.737511760216E-05
0.961173476728E-040.567535019158E-050.188477517259E-040.372187297833E-04
0.153201336161E-040.612644509003E-05-.205318060033E-040.138640921445E-03
0.129441453415E-030.364086871026E-040.477916222380E-040.917785958179E-04
0.741787882673E-040.228006286459E-040.128942612937E-030.529291752565E-04
-.303194895575E-04-.724763864309E-05-.194347528724E-04-.125543532100E-04
-.516198105207E-04-.290301638184E-04-.143433241061E-050.116099538118E-04
-.598798849534E-04-.250312075378E-04-.286611529127E-050.348600531787E-05
0.284783104546E-050.295057605390E-040.263631743932E-040.528180430634E-04
0.394308679072E-04-.848412161932E-04-.555145494672E-04-.319952595723E-04
-.212568268518E-040.113004707743E-040.775236792869E-05-.394933850631E-04
-.193623082456E-04-.133771476546E-03-.740692465872E-04-.960067232434E-04
-.674736847015E-04-.960066848936E-04-.674736987143E-040.371372555813E-03
-.111353944517E-040.897094973083E-030.309854956725E-030.115294119043E-03
0.626160326678E-040.228005553698E-040.128942210086E-030.529289878163E-04
0.303195383614E-040.724768449831E-05-.194345109600E-04-.125541928852E-04
-.516196424237E-04-.290300221427E-04-.143425069565E-050.116099738600E-04
-.598795993069E-04-.250310627676E-04-.286627797575E-050.348592231584E-05
0.284774442858E-050.295052456857E-040.263629119623E-04-.528182492958E-04
-.394310180155E-04-.848414096711E-04-.555147126423E-04-.319951508651E-04
-.212567070505E-040.113006093699E-040.775239045005E-05-.394930260060E-04
-.193621520559E-04-.133771669748E-03-.740693775882E-04
* ORBITAL    1   27
0.198474029913E-090.239677459081E-080.135076283489E-08-.283097504001E-04
-.299261928814E-04-.156087089911E-08-.105782202062E-080.137724584124E-08
0.120248146271E-080.133131137266E-040.658307173975E-040.222995538560E-04
0.451601538024E-040.263622776367E-04-.329548349595E-04-.166391153843E-04
-.314212191538E-04-.241660657660E-040.316909241035E-110.546040136296E-11
-.358751963825E-09-.726789514038E-09-.256286818125E-100.363373948419E-06
0.718547533516E-050.354094420040E-040.126256501968E-04-.106350487903E-09
-.206706046819E-08-.945111188953E-08-.274660944933E-08-.489990289775E-10
-.833129620140E-09-.276597115519E-08-.468660641322E-09-.556293047019E-05
-.686785783702E-05-.702385153260E-09-.927630668110E-090.229684467747E-09
0.422004654672E-09-.622096608482E-05-.596060037642E-050.195874555413E-10
-.223223593222E-090.246994352481E-09-.204092660561E-05-.142847103752E-09
0.199465893356E-090.178263355850E-050.203772253206E-090.276775100170E-05
0.153103143035E-090.360038176023E-080.129112355112E-080.328351384175E-04
0.356315550983E-04-.370757097012E-08-.406237683445E-08-.303501797221E-08
-.226592624708E-080.741913632314E-100.813450784204E-090.976732588157E-08
0.387126573655E-07-.661799351575E-08-.218516619252E-05-.100388866701E-03
-.344390255662E-03-.177605748391E-040.138072369507E-090.564258811242E-08
0.201745468080E-070.805167374394E-09-.449073139984E-110.528451491450E-08
0.171813174992E-07-.351119490218E-09-.116465069948E-03-.138265988099E-03
0.732522068751E-080.829996530093E-08-.302658430733E-08-.415691190071E-08
-.133873134493E-03-.154947783807E-030.710678819455E-080.772965255397E-08
0.388658964384E-08-.404376129413E-04-.934889893145E-10-.238932889374E-08
-.449999057258E-050.223588889013E-08-.296352422194E-06-.133914464712E-05
-.777183148802E-05-.279175603687E-05-.197474211800E-06-.318554199975E-06
0.146570832702E-040.128747483920E-04-.154418813167E-05-.139457176297E-05
0.176407100299E-050.207314051865E-040.109450613528E-040.283550247148E-05
0.161096743177E-050.453180396550E-050.163056788091E-050.133393434608E-04
0.130639115975E-040.186161246042E-08-.446910195562E-05-.551818028214E-05
-.460736996037E-04-.258951571896E-04-.260855759687E-04-.222810978459E-04
-.464693002610E-04-.359554839815E-04-.658337334057E-06-.847095736268E-08
-.540448551179E-080.764623718858E-040.735878924880E-04-.240049756932E-08
-.137758607292E-08-.768782748839E-08-.640293381522E-080.199739186249E+00
-.989299077121E-03-.676874105034E-030.235222145095E-050.572959855490E-04
-.105172616737E-03-.415113844051E-030.204131211629E-04-.128074118489E-04
0.248952702436E-050.389276146671E-040.179802593054E-040.247171348503E-04
0.237984728904E-04-.248020791101E-04-.226710558529E-040.500445483848E-05
0.509172921692E-050.108710212048E-030.385692470024E-030.632071658219E-04
0.640733814403E-030.406166599801E-03-.676220977094E-03-.396702067494E-03
-.323728835992E-03-.193422746530E-030.488260558629E-04-.334668651544E-04
0.148817556891E-05-.113042338950E-03-.963214596901E-040.691560672779E-04
0.234071980363E-040.603061970613E-040.538146873450E-04-.133171532493E-04
-.658488057763E-04-.223036127147E-040.451692336730E-040.263661823142E-04
0.329707212370E-040.166461156467E-040.314269666494E-040.241683005963E-04
0.133932372379E-050.777187376649E-050.279163936401E-05-.199653546696E-06
-.320803259085E-06-.146561886946E-04-.128731089902E-040.154339984365E-05
0.139396799197E-05-.176438024918E-05-.207317235229E-04-.109447811342E-04
0.283464400517E-050.161016297939E-05-.453053680849E-05-.162952247863E-05
-.133376120698E-04-.130622253165E-04-.339969167543E-080.446217663429E-05
0.551632217490E-05-.460727785027E-04-.258960628664E-040.260774233157E-04
0.222754796719E-040.464689635786E-040.359544526156E-04-.199689899063E+00
0.989075213870E-030.676716793889E-030.234385518738E-050.572785255588E-04
0.105146521922E-030.415009974331E-03-.204168645874E-040.127962378017E-04
-.248947972066E-05-.389268217215E-04-.179811237081E-040.247170590032E-04
0.237979094393E-040.247962484414E-040.226657771292E-04-.501152620463E-05
-.509767213471E-05-.108678410215E-03-.385571205596E-03-.631823182250E-04
0.640627352475E-030.406107245661E-030.676044124327E-030.396599168988E-03
0.323670105013E-030.193387304460E-03-.488088489348E-040.334773443312E-04
-.147850735553E-05-.113016812927E-03-.962980870853E-04-.691485903938E-04
-.234089768743E-04-.602926036995E-04-.538027774621E-04-.660193761563E-05
-.384250907073E-04-.187952305686E-040.132117983946E-040.105230581822E-04
-.338303561100E-05-.572410171356E-06-.634966459737E-05-.546234168978E-05
0.680927333175E-050.125660844869E-05-.831012022156E-05-.528790430597E-05
0.149935685563E-040.850921023568E-05-.940793873871E-04-.501422490779E-03
-.202887207301E-030.138062895037E-030.876668509998E-04-.229343271919E-03
-.136121786998E-030.106952857891E-030.741405799742E-040.870087705349E-04
0.862690112570E-050.641727799304E-040.151568451862E-04-.522375170481E-04
-.206986979451E-040.566448524048E-050.237525144752E-040.290833995678E-05
-.259499465798E-04-.158401607787E-04-.296699691135E-04-.220214773719E-04
0.570786866413E-050.306661238620E-05-.124079626569E-04-.634140494401E-05
0.348980559564E-050.161836315523E-050.436416318131E-040.235342674990E-04
0.648852982836E-040.369432662464E-04-.648650181862E-04-.369321593686E-04
-.554939712191E-08-.297794804195E-080.407411644017E-08-.193592904744E-08
-.496363595405E-09-.204649902157E-08-.820086064696E-09-.142475787849E-08
0.660170502421E-050.384242677394E-040.187952361617E-040.132107591804E-04
0.105222650090E-040.337875063781E-050.569955540504E-060.634967541272E-05
0.546231623687E-05-.680865702933E-05-.125663891616E-050.830844276472E-05
0.528709445459E-05-.149959657145E-04-.850970735818E-050.940915868766E-04
0.501487300727E-030.202914456348E-030.138077814653E-030.876780452469E-04
0.229402226101E-030.136156546958E-03-.106960754315E-03-.741467492131E-04
-.870323021018E-04-.863203707427E-05-.641810380736E-04-.151601848258E-04
0.522519498204E-040.207032181767E-04-.566363702841E-05-.237472425041E-04
-.290563387954E-05-.259503293414E-04-.158407805241E-040.296753575116E-04
0.220253538375E-04-.570648433702E-05-.306576475162E-050.124093461029E-04
0.634215412180E-05-.348942619985E-05-.161765235899E-05-.436481275304E-04
-.235374519083E-040.145414255975E-090.119866093406E-080.885461257120E-08
0.316193745192E-070.282613689175E-080.231943337349E-050.421056405675E-04
0.182300284495E-030.541120740452E-04-.541604709280E-09-.100070301845E-07
-.382770145478E-07-.916986436271E-080.181674151035E-090.303856636523E-08
0.870477164894E-080.136114134555E-080.215590586248E-040.277483364213E-04
-.372165269097E-08-.467936888845E-08-.174058358487E-08-.369127888415E-08
-.931719504978E-05-.692040570929E-05-.183871837514E-08-.121257958318E-08
0.654519866464E-090.149559843912E-04-.643320434548E-09-.210203635079E-08
0.684694316075E-05-.225725853523E-080.134801210601E-04-.110779184116E-08
-.247919313118E-07-.762850034903E-080.104687760346E-030.113353759621E-03
-.241427778132E-07-.279021805547E-070.241586756596E-070.180010772341E-07
-.519495082437E-09-.601500449752E-08-.768380614787E-07-.307051023591E-06
0.554559345950E-07-.740903695134E-05-.340426284364E-03-.116745730621E-02
-.599878603316E-040.124924735853E-080.485190493932E-070.174969999271E-06
0.883842241278E-080.848087885039E-10-.427998721962E-07-.139034609746E-06
0.332350744596E-080.395762920259E-030.469863782244E-030.608884450771E-07
0.691279621830E-070.249781193992E-070.341817507007E-07-.453701050928E-03
-.525143178244E-03-.587779375191E-07-.640032414803E-070.319414699961E-07
0.137897025413E-03-.547788024274E-090.195212628677E-07-.152637569188E-04
-.185063879401E-07-.133988325987E-05-.379307178706E-05-.614314506539E-05
0.199640754798E-050.278835754046E-040.256441832117E-04-.354571727065E-04
-.327345958595E-04-.260090413294E-04-.241272354612E-040.475671951040E-05
0.633964974000E-040.345824599347E-040.140129581571E-040.108309826904E-04
-.703367486810E-050.267896016632E-050.504147781824E-040.496446056352E-04
0.334466883365E-050.106284250857E-05-.138567865533E-04-.143185409323E-03
-.803107547053E-040.925547660226E-040.758482441533E-04-.147690746071E-03
-.115260538681E-030.548894759190E-050.701070071260E-070.446326323574E-07
0.259714072276E-030.250056033083E-03-.194944503809E-07-.110379530037E-07
0.636774249712E-070.530508112499E-070.677585359383E+00-.335590824473E-02
-.229608411549E-020.777811814450E-050.194046921929E-030.357250387139E-03
0.140857615467E-020.692911764503E-04-.433553693667E-040.781713697319E-05
0.124481666432E-030.572204075941E-040.836085061495E-040.804844943012E-04
0.805013875859E-040.740714201740E-040.165411112749E-040.167788369310E-04
0.368673124827E-030.130783598406E-020.214244107102E-030.217478878747E-02
0.137871524923E-020.229417656501E-020.134599770858E-02-.109871144807E-02
-.656519171309E-030.165602055958E-03-.113721448654E-030.498076678469E-05
-.383592412046E-03-.326836977395E-03-.234711420877E-03-.794634269662E-04
0.204606012706E-030.182567224526E-030.379454259731E-050.615026478438E-05
-.199411273166E-050.278896192639E-040.256496231892E-040.354763353053E-04
0.327534485387E-040.260102466236E-040.241271692039E-04-.475474317468E-05
-.633989703640E-04-.345872648817E-040.140221228240E-040.108391944309E-04
0.704283765853E-05-.267077116600E-05-.504304650412E-04-.496600524407E-04
-.333313108374E-05-.101199793650E-050.138692582297E-04-.143200165624E-03
-.803081134466E-04-.926226460393E-04-.758945978114E-040.147700887786E-03
0.115274577753E-03-.677991759073E+000.335775470416E-020.229738145179E-02
0.784929646135E-050.194192805929E-03-.357468103689E-03-.140943488726E-02
-.692593581998E-040.434482955577E-04-.781776807506E-05-.124493026655E-03
-.572159581423E-040.836103792814E-040.804900968885E-04-.805507641738E-04
-.741159310680E-04-.164846277552E-04-.167312511137E-04-.368937500406E-03
-.130884720103E-02-.214453312431E-030.217566289995E-020.137920172482E-02
-.229563678484E-02-.134684715246E-020.109919351795E-020.656809539342E-03
-.165743866341E-030.113635796842E-03-.506005830103E-05-.383801964306E-03
-.327028923362E-030.234773028450E-030.794486363050E-04-.204717498194E-03
-.182664947564E-03-.319425635254E-03-.170239236217E-02-.688747326139E-03
0.469159800789E-030.297930584932E-030.778901958810E-030.462300253037E-03
0.363495558915E-030.252010836080E-030.295260167941E-030.292475167752E-04
0.217665748844E-030.513181205906E-04-.178105224241E-03-.707450282622E-04
0.163408150837E-040.643160863188E-040.247407994484E-05-.883377100744E-04
-.546409696862E-040.975788565206E-040.721868371713E-040.176261071665E-04
0.914093831977E-05-.307789110996E-04-.146258032568E-040.126685981207E-04
0.525092252265E-050.148175154641E-030.789489918843E-040.220138143086E-03
0.125344175518E-03-.220306387955E-03-.125435793373E-030.459476583012E-07
0.244490906839E-07-.327230063730E-070.164909916504E-070.588245887045E-08
0.185009879052E-070.319326636354E-030.170186702858E-020.688526607750E-03
0.469040600874E-030.297840499783E-03-.778415823771E-03-.462013828058E-03
-.363432255184E-03-.251961036506E-03-.295067370567E-03-.292052071277E-04
-.217598275750E-03-.512903943945E-040.177985923033E-030.707083427175E-04
-.163454004579E-04-.643467556693E-04-.249161142557E-05-.883309193500E-04
-.546341704001E-04-.975350491622E-04-.721556630322E-04-.176361794182E-04
-.914757118574E-050.307654270689E-040.146183421213E-04-.126731125822E-04
-.525689276727E-05-.148122746896E-03-.789225561414E-04
* ORBITAL    1   28
-.154222863354E-09-.188061577704E-08-.105544139678E-08-.154234743541E-04
-.163041335686E-04-.219362694832E-09-.158034663670E-09-.102339042909E-08
-.893484607716E-090.725589185687E-050.358776941071E-040.121518529255E-04
0.246099121634E-040.143651213851E-040.605038947997E-040.305478272123E-04
-.171225332015E-04-.131674693050E-04-.642934877355E-10-.524793683504E-09
-.378037153282E-08-.137610710405E-07-.126536934899E-080.252598390176E-05
0.454751302852E-040.194114223445E-030.562538082080E-04-.208416040333E-09
-.382056228389E-08-.141124173470E-07-.321889953254E-08-.675209464548E-10
-.113096960804E-08-.312478796905E-08-.463251550629E-09-.220686208401E-04
-.285927102504E-04-.149324555210E-08-.186136999341E-080.740360801060E-09
0.157208689860E-08-.707423454460E-05-.438969758699E-050.870807139192E-09
0.692410662346E-090.213143022976E-09-.164828373526E-04-.243060061832E-09
0.882248091529E-090.699851845136E-050.958453234204E-090.142572769606E-04
0.472725754632E-090.101206819358E-070.313250846423E-080.103404612817E-03
0.111913835630E-03-.965052825867E-08-.112300485214E-07-.989386550001E-08
-.736894944120E-080.206784761441E-090.241923056913E-080.312299019661E-07
0.124780769953E-06-.228627913374E-07-.740770705006E-05-.340374414796E-03
-.116720408034E-02-.599330999299E-040.518402025840E-090.200029723134E-07
0.722090842401E-070.374368263157E-08-.304644082789E-100.176337380223E-07
0.573241231856E-07-.130896523767E-08-.395858988539E-03-.469981368149E-03
0.249672722860E-070.283367797886E-07-.102655227891E-07-.140373262134E-07
-.453580097668E-03-.525006845226E-030.241466975022E-070.263161115883E-07
0.130977599923E-07-.138022593884E-03-.210160391711E-09-.800232203588E-08
-.152621621481E-040.761711543597E-08-.140339745305E-05-.365133059063E-05
-.230170066266E-050.417574589094E-050.333184735003E-040.307309149421E-04
0.327565578320E-040.306663321844E-04-.299593369975E-04-.278151814954E-04
0.452113594506E-050.620747956683E-040.340991598016E-040.148553434355E-04
0.118577500869E-040.545435916494E-05-.423370698981E-050.514060371236E-04
0.506669748416E-040.396989866725E-050.410699706447E-05-.129407901522E-04
-.140691977987E-03-.788688845245E-04-.933769100066E-04-.759308679310E-04
-.145794680157E-03-.113985991006E-03-.225563979261E-05-.287461949366E-07
-.182972109328E-070.259755323641E-030.250115792417E-03-.808879054433E-08
-.459682719540E-08-.261524973118E-07-.217942818879E-070.677871914282E+00
-.335716138127E-02-.229696739118E-020.779901714714E-050.194092756746E-03
-.357493561260E-03-.140925297254E-020.692669330515E-04-.434124782679E-04
0.769751735656E-050.123040175981E-030.564939204218E-040.835577464990E-04
0.804356542173E-04-.798445091833E-04-.735630324770E-040.164096124816E-04
0.166436860374E-040.368844343823E-030.130847100275E-020.214368643182E-03
0.217557524484E-020.137917571937E-02-.229525572811E-02-.134664931270E-02
-.109912493962E-02-.656779063576E-030.165701478074E-03-.113676410822E-03
0.503412489111E-05-.383759109523E-03-.326987295485E-030.234765168297E-03
0.794556855602E-040.204688224940E-030.182636345884E-03-.725265931958E-05
-.358632085769E-04-.121485871929E-040.246025207557E-040.143619008619E-04
-.605024174327E-04-.305472158428E-040.171178708877E-040.131656340898E-04
0.365059743284E-050.229845994436E-05-.417674227367E-050.333165742389E-04
0.307293058194E-04-.327481981271E-04-.306583728514E-040.299591270138E-04
0.278154793910E-04-.452193789261E-05-.620736565690E-04-.340971500786E-04
0.148517000170E-040.118544909771E-04-.545064339798E-050.423706416711E-05
-.513996845718E-04-.506606890170E-04-.397467703448E-05-.412814985703E-05
0.129355149948E-04-.140686381557E-03-.788702992388E-040.933495017086E-04
0.759121181922E-040.145790765093E-030.113980401948E-03-.677705265964E+00
0.335640422833E-020.229643543465E-020.776999373501E-050.194033078193E-03
0.357404198773E-030.140890075552E-02-.692799044044E-040.433744264688E-04
-.769726009347E-05-.123035375166E-03-.564956121290E-040.835567565280E-04
0.804331475569E-040.798244620246E-040.735449659456E-04-.164325671990E-04
-.166630022515E-04-.368736274022E-03-.130805826994E-02-.214283718426E-03
0.217521560459E-020.137897540078E-020.229465669993E-020.134630085992E-02
0.109892655712E-020.656659462614E-03-.165643277264E-030.113711798953E-03
-.500144713999E-05-.383672884065E-03-.326908333594E-03-.234739827601E-03
-.794616724140E-04-.204642325148E-03-.182596126645E-03-.359661702078E-05
-.209336525904E-04-.102397524057E-040.719721482599E-050.573254647559E-05
0.620554410451E-050.104838909071E-05-.345947205439E-05-.297600219580E-05
0.134522839562E-040.931668722254E-05-.452645740207E-05-.288043708614E-05
-.157261937500E-05-.399574700641E-05-.319368808841E-03-.170207673805E-02
-.688597365165E-030.469173733433E-030.297932086830E-03-.778600483445E-03
-.462122960914E-030.363540984234E-030.252043671979E-030.295092421436E-03
0.292061972794E-040.217585467973E-030.512718504760E-04-.178161704041E-03
-.708088937521E-040.157967398492E-040.612451319122E-040.108312610111E-05
-.883839881586E-04-.548036284993E-04-.969497495813E-04-.716758246636E-04
0.173032332830E-040.890599743010E-05-.286129144368E-04-.133081964972E-04
0.128292071561E-040.521009709883E-050.148143367904E-030.787516756234E-04
0.220266305054E-030.125414813132E-03-.220197562646E-03-.125377229879E-03
-.187641246524E-07-.995306962591E-080.135131204431E-07-.675593651979E-08
-.253575101713E-08-.765803107746E-080.712680012625E-090.114225567311E-08
0.359681670789E-050.209343716560E-040.102397559428E-040.719807231770E-05
0.573318844423E-05-.620597038590E-05-.104864872438E-050.345939064722E-05
0.297596684038E-05-.134513224215E-04-.931639325783E-050.452775127725E-05
0.288104914421E-050.157321568744E-050.399595259764E-050.319409811667E-03
0.170229447578E-020.688688915152E-030.469223472452E-030.297969522521E-03
0.778800077478E-030.462240617436E-03-.363567417404E-03-.252064371011E-03
-.295171876349E-03-.292235740904E-04-.217613439055E-03-.512832751908E-04
0.178210660408E-030.708241221661E-04-.157947953242E-04-.612321905815E-04
-.107577459056E-05-.883863629642E-04-.548060989299E-040.969675691844E-04
0.716885167353E-04-.172988950689E-04-.890312968922E-050.286186006536E-04
0.133114028284E-04-.128273403230E-04-.520760547183E-05-.148164634555E-03
-.787623689964E-04-.532670517772E-10-.429260953268E-09-.298246949101E-08
-.109608436725E-07-.103140544386E-08-.106435983387E-05-.186207696570E-04
-.755035115528E-04-.198943473075E-040.139375701265E-090.252831858914E-08
0.895370967401E-080.192001135216E-08-.418156136184E-10-.694722512222E-09
-.181761207356E-08-.264083102238E-09-.729224649342E-05-.973341560304E-05
0.100964098206E-080.122685948171E-080.534915043576E-090.117249470717E-08
-.139111412993E-05-.262799659901E-050.680479347965E-090.636810340682E-09
-.114804345910E-09-.722272992587E-050.164314150417E-090.648102377484E-09
-.229702162375E-050.695407510844E-09-.540523347604E-050.324323249238E-09
0.708199876096E-080.211632521517E-08-.284805536750E-04-.307449194914E-04
0.676810627258E-080.792116751884E-08-.712638320402E-08-.531571598454E-08
0.146472662116E-090.172264765441E-080.223674395019E-070.894925326258E-07
-.164638950013E-070.218067918289E-050.100213248727E-030.343532152720E-03
0.175749216387E-04-.373556728655E-09-.143960053299E-07-.519815972750E-07
-.270225221089E-08-.263317320476E-100.125996749551E-070.409604418609E-07
-.968798373352E-09-.116791167566E-03-.138665145213E-03-.179933661047E-07
-.204413351630E-07-.735851230088E-08-.100563519419E-070.133462790962E-03
0.154485324529E-030.173531891889E-070.189169706630E-07-.940895571158E-08
-.408637934905E-040.152060452732E-09-.574311353293E-080.449465705930E-05
0.545005906668E-080.511966933146E-060.854080446456E-06-.528428301525E-05
-.461059128040E-05-.182321473743E-04-.169310543209E-040.544137349853E-05
0.580619133401E-050.149477433710E-040.139110609112E-04-.969640848235E-06
-.162389321578E-04-.929212882025E-05-.567066991454E-05-.507438809566E-05
-.852034201198E-06-.366741527433E-05-.166627489576E-04-.164934514265E-04
-.215340530413E-05-.599236078493E-050.237791810281E-050.375723229299E-04
0.210079899059E-04-.287006261164E-04-.224417490436E-040.400076045552E-04
0.315931239045E-04-.162059815884E-05-.206353738738E-07-.131296463130E-07
-.766024651530E-04-.737907952747E-040.579464173709E-080.329188942562E-08
-.187413170068E-07-.156097132229E-07-.199654659165E+000.988748141734E-03
0.676496789565E-03-.223752895715E-05-.570716296300E-04-.105430783634E-03
-.415176617727E-03-.204139528817E-040.127592070048E-04-.208195430586E-05
-.340058504269E-04-.155261357322E-04-.245392700281E-04-.236175149167E-04
-.224448311795E-04-.208303718025E-04-.470444924312E-05-.475623062559E-05
-.108603737349E-03-.385217912792E-03-.630860169085E-04-.641127492331E-03
-.406462820581E-03-.676083356197E-03-.396702880464E-030.323877064410E-03
0.193548604351E-03-.487945953909E-040.335371664427E-04-.146285109771E-05
0.113062514014E-030.963318930979E-040.691779841307E-040.234191964887E-04
-.602948725090E-04-.537947900235E-04-.854688282815E-060.528171214191E-05
0.460982166312E-05-.182333190409E-04-.169319808026E-04-.544767267840E-05
-.581204078160E-05-.149478337471E-04-.139107871042E-040.969081941820E-06
0.162398973256E-040.929366325926E-05-.567342733196E-05-.507684244399E-05
0.849441333480E-060.366505476671E-050.166674124309E-040.164980570867E-04
0.215005805890E-050.597765946473E-05-.238146463430E-050.375767457570E-04
0.210072650839E-040.287205167287E-040.224553295987E-04-.400107701907E-04
-.315974059254E-040.199774449260E+00-.989292499073E-03-.676879230518E-03
-.225866595121E-05-.571147648580E-040.105495155928E-030.415429911172E-03
0.204044807627E-04-.127866801906E-040.208214168825E-050.340093905888E-04
0.155249469901E-04-.245399246284E-04-.236192456196E-040.224593295054E-04
0.208434334694E-040.468792829232E-050.474230638428E-050.108681827934E-03
0.385516856066E-030.631480349896E-04-.641385021298E-03-.406606104500E-03
0.676513935705E-030.396953353494E-03-.324019078102E-03-.193634129818E-03
0.488363846722E-04-.335120166632E-040.148617629157E-050.113124222028E-03
0.963884207727E-04-.691961775527E-04-.234148574335E-040.603276995238E-04
0.538235673201E-040.941451176826E-040.501724102455E-030.202955364511E-03
-.138422388051E-03-.879074630673E-04-.229584331596E-03-.136265148851E-03
-.107272779549E-03-.743821016265E-04-.869420618908E-04-.859682286075E-05
-.640766716922E-04-.150720045376E-040.527388571120E-040.210110422526E-04
-.380528599798E-05-.132461751486E-040.185969125867E-050.261225312583E-04
0.164085085668E-04-.276490744048E-04-.203685127439E-04-.458442903894E-05
-.225107146444E-050.509247344487E-050.188965244977E-05-.402312159419E-05
-.146401541444E-05-.436703211800E-04-.229332130696E-04-.648826146833E-04
-.369444256700E-040.649322671140E-040.369714344028E-04-.134395618916E-07
-.713757495565E-080.964509120613E-08-.486838265403E-08-.176146413231E-08
-.551312915281E-08-.941160365987E-04-.501569838562E-03-.202890568245E-03
-.138387503993E-03-.878810609026E-040.229441011811E-030.136180720881E-03
0.107254168550E-030.743674350280E-040.868853641769E-040.858437595633E-05
0.640567618858E-040.150637764878E-04-.527035669120E-04-.210002036572E-04
0.380657045504E-050.132548703469E-04-.185463594554E-050.261204762385E-04
0.164065019745E-040.276363023724E-040.203594470211E-040.458743545519E-05
0.225308211308E-05-.508848625139E-05-.188742676611E-050.402455535221E-05
0.146581785027E-050.436550253425E-040.229254771381E-04
* ORBITAL    1   29
-.359136206197E-06-.442947267976E-05-.249880876628E-05-.733956514485E-08
-.775153397553E-080.620577657649E-050.416783599605E-05-.255421878148E-05
-.223689192359E-050.365348345454E-050.161868740771E-040.345823066833E-05
0.941927312130E-050.425806793522E-05-.330303726250E-04-.146372685177E-04
-.588797550435E-05-.243038307643E-050.154655425198E-060.133520249299E-05
0.110221048360E-040.375573001925E-040.324160752814E-050.298870932910E-10
0.735988605397E-090.456022320044E-080.200977389297E-080.914192608735E-06
0.171979645082E-040.703558198490E-040.183042621353E-040.348704371412E-06
0.586108708030E-050.178465827420E-040.288300290733E-05-.944268074524E-09
-.114958177725E-080.622949306552E-050.797934849010E-05-.262385678402E-05
-.538993388692E-05-.154705405561E-08-.154287360623E-08-.205474574748E-05
-.630637779157E-06-.148346613288E-05-.113862143286E-090.113239847452E-05
-.293913943998E-050.296611371198E-09-.308368801297E-050.373949124870E-09
-.167631062425E-05-.383267415739E-04-.122271281866E-040.627645479022E-08
0.682438512580E-080.378950548698E-040.431705413861E-040.360589065857E-04
0.268698055373E-04-.804606736664E-06-.917348064520E-05-.115237799898E-03
-.459442155641E-030.819712437984E-04-.401614709612E-09-.185258598960E-07
-.635373242057E-07-.323843350115E-08-.181595095961E-05-.712577313337E-04
-.256587068304E-03-.124784161886E-040.120491202347E-06-.634045195394E-04
-.206013780466E-030.484735151632E-05-.215600713639E-07-.256013427680E-07
-.899153679810E-04-.102032764314E-030.369297604710E-040.505806916692E-04
-.248286184148E-07-.287394163868E-07-.868493829504E-04-.945162140150E-04
-.472939782185E-04-.745924441620E-080.892525567294E-060.289277813477E-04
-.820754331066E-09-.273455843872E-04-.414525917668E-100.559856817228E-06
0.392467681877E-050.145801556892E-05-.682926828621E-05-.657134263280E-05
-.119518663618E-04-.128999541987E-040.198219474523E-050.979747594619E-06
0.155902090726E-05-.871343716883E-06-.307878464992E-05-.640325238153E-05
-.578932938616E-05-.697241641548E-05-.609347399964E-05-.113280079828E-04
-.111244874930E-040.880302165610E-050.390080627603E-040.977564876390E-05
0.967117736970E-05-.277380662957E-050.503052095924E-040.343661532031E-04
0.620027650471E-050.940413600460E-050.788485723458E-020.104254427715E-03
0.666344391627E-040.141328112782E-070.135973373847E-070.286433100200E-04
0.164429697320E-040.942661939453E-040.783928081943E-04-.300751561626E+00
0.136649212109E-020.960159223909E-03-.523781359062E-04-.107665729843E-03
0.160851245180E-030.635272360679E-030.233969383747E-040.686470475752E-04
-.424490865206E-06-.753785070495E-050.379973437261E-05-.981825914451E-06
-.378486075506E-050.365177896446E-040.329554643487E-040.422466235366E-04
0.356108864979E-04-.195486715770E-03-.747500119644E-03-.154484983801E-03
-.647141604799E-03-.360212963648E-030.108020039416E-020.628387644302E-03
0.356934972697E-030.215030662690E-03-.104909012381E-03-.631883020680E-04
-.585475171795E-040.155094574245E-030.142049606328E-03-.455877725707E-04
0.109583481447E-04-.825233959836E-04-.723302442227E-040.364697027451E-05
0.161549503105E-040.344764713359E-05-.939376818360E-05-.424298364323E-05
-.330089927106E-04-.146264722006E-04-.587051726709E-05-.241705295499E-05
0.560430743746E-060.392904710892E-050.145990687250E-050.682708742309E-05
0.656928442484E-05-.119583092058E-04-.129055139050E-040.198128488464E-05
0.978895338630E-060.155828373326E-05-.879492437468E-06-.308301798005E-05
0.640397280362E-050.578953276845E-05-.697459794157E-05-.609458398755E-05
-.113325810653E-04-.111289583833E-040.880321090736E-050.390106548956E-04
0.977798478674E-05-.968887554670E-050.276385348051E-050.503143491741E-04
0.343742510816E-040.621797323745E-050.941777773556E-05-.300825518494E+00
0.136685854851E-020.960409920052E-030.523790942860E-040.107687030241E-03
0.160890316868E-030.635426184035E-030.233894540729E-040.686518576248E-04
-.425433871106E-06-.755263803526E-050.379287725853E-050.991084943227E-06
0.379378715022E-050.365270637135E-040.329639061594E-040.422446240611E-04
0.356088555781E-04-.195527083918E-03-.747643540335E-03-.154508610986E-03
0.647378860706E-030.360363341916E-030.108045079406E-020.628534518364E-03
0.357054856265E-030.215102288221E-03-.104927036357E-03-.631757331552E-04
-.585479697405E-04-.155136382261E-03-.142085226105E-03-.456134451303E-04
0.109496290760E-04-.825457015710E-04-.723501530489E-040.490315768825E-06
0.235275774567E-050.750393974482E-06-.141520960344E-05-.995929179134E-06
0.891725411379E-050.509618447858E-05-.290820564775E-06-.155143055976E-06
-.248131440090E-05-.235607534040E-060.128069021898E-050.694750455973E-06
0.376535065502E-050.742129328871E-06-.733894503105E-04-.389445380200E-03
-.163603983274E-030.886413665007E-040.669542422165E-04-.359713891625E-03
-.211939447104E-030.468745098883E-040.368268728817E-040.142777862348E-03
0.313329952970E-040.496839868333E-040.203332737315E-04-.881821894041E-04
-.271273883676E-04-.392795264224E-05-.256460657488E-04-.142016924821E-04
-.461117315564E-05-.495995597394E-05-.324499130693E-04-.231157079723E-04
-.771369288484E-05-.498192030069E-05-.903948002327E-05-.500360671797E-05
-.299043121024E-05-.438341502786E-050.393033685601E-040.196857778134E-04
-.124537110885E-03-.677915917031E-04-.124561153342E-03-.678052537267E-04
0.677450019109E-040.361874879907E-04-.488089595955E-040.242464819190E-04
0.793557840611E-050.267846339551E-040.167351033230E-050.276026588320E-05
0.494398658781E-060.237648216766E-050.761921006438E-060.142328103793E-05
0.100211462834E-050.891943414777E-050.509654057856E-05-.288023228966E-06
-.152569287011E-06-.248490063392E-05-.235859811986E-060.128466012154E-05
0.697559788620E-060.375643049708E-050.737165684791E-06-.733546892139E-04
-.389260181474E-03-.163529102487E-03-.885902825748E-04-.669217729775E-04
-.359628998649E-03-.211889077119E-030.468349651420E-040.367994449203E-04
0.142745804601E-030.313298330005E-040.496604171348E-040.203277487106E-04
-.881627694921E-04-.271197254884E-04-.393019637152E-05-.256556828124E-04
-.142031363220E-040.460167343252E-050.495421454665E-05-.324388048174E-04
-.231074329461E-04-.771589109291E-05-.498312064603E-05-.903418294857E-05
-.500081272423E-05-.299171977308E-05-.438404131862E-050.392872501201E-04
0.196770311112E-04-.437775247053E-06-.362880740524E-05-.271941438962E-04
-.966026964416E-04-.867073581733E-050.665089280760E-090.120559273654E-07
0.521745203226E-070.154538446653E-070.173919146198E-050.322249203566E-04
0.124780230542E-030.304017024089E-04-.596516171485E-06-.997735078983E-05
-.289097909831E-04-.454976160877E-050.612919981422E-080.791604468059E-08
0.119332463499E-040.150275928694E-040.551558029914E-050.116547597206E-04
-.255145517477E-08-.185872555572E-080.557343959767E-050.348327858299E-05
-.222195477515E-050.429339808228E-080.208864154662E-050.653417077531E-05
0.193938358209E-080.698679179642E-050.384553692548E-080.347456111272E-05
0.783404707667E-040.241046932273E-040.295397028111E-070.319916641149E-07
0.767226534986E-040.884358976574E-04-.759939416522E-04-.565820339420E-04
0.165699870500E-050.190997429889E-040.242810513846E-030.969567694172E-03
-.174560965954E-03-.209114364282E-08-.962326975905E-07-.329987679890E-06
-.169173870508E-07-.392271096797E-05-.152558199372E-03-.549926985083E-03
-.275565577126E-04-.278765207577E-060.134395964610E-030.436553373452E-03
-.105406936859E-040.112001761987E-060.132975315667E-06-.191380697038E-03
-.217239077464E-03-.784934611082E-04-.107414943968E-03-.128423474489E-06
-.148652970087E-060.184775280824E-030.201170778816E-03-.100476828733E-03
0.390127116708E-070.177003566692E-05-.614101708401E-04-.430129945053E-08
0.582195062481E-04-.375425370072E-09-.213938112691E-05-.108362564077E-04
-.359260128965E-050.103016532601E-040.944655779102E-05-.293375622049E-04
-.292724199988E-04-.227782845500E-05-.266821042854E-06-.314597895722E-05
0.343909531967E-050.731597740127E-050.142862338876E-040.128184426174E-04
-.143946663958E-04-.127972997976E-040.245784081739E-040.241890180989E-04
-.184339647775E-04-.814885032786E-04-.202100453752E-04-.225506406413E-04
0.459173306474E-050.107403971760E-030.732545063302E-04-.153615382799E-04
-.216541303375E-04-.167760086056E-01-.221710349971E-03-.141676980631E-03
0.734638468406E-070.707377872997E-070.608226186249E-040.348761372074E-04
-.200576709855E-03-.166826680891E-030.639492075129E+00-.290574056826E-02
-.204162612366E-020.111674420823E-030.229224795541E-030.342564021277E-03
0.135126036515E-02-.498244589803E-04-.146029240611E-030.987079099636E-06
0.175922658823E-04-.721392323942E-050.244616728242E-050.834834062909E-05
0.780067175450E-040.703229306709E-04-.892742848140E-04-.752665108989E-04
0.415796176521E-030.158999875229E-020.328621671905E-030.137646694786E-02
0.766201656987E-030.229733104152E-020.133639671316E-02-.759125073001E-03
-.457268582137E-030.223055528852E-030.134299670174E-030.124462323487E-03
-.329845295656E-03-.302094438964E-03-.970344768503E-040.232223554023E-04
0.175491562617E-030.153816269771E-03-.213721309269E-05-.108329219133E-04
-.359379983416E-05-.102856225404E-04-.943177688334E-05-.293176245139E-04
-.292539752317E-04-.226287534397E-05-.252933883765E-06-.314864640779E-05
0.340339000470E-050.729647140313E-05-.142782724437E-04-.128122607634E-04
-.143909410221E-04-.127990580190E-040.245498214347E-040.241608628596E-04
-.184359800195E-04-.814896735307E-04-.202023525429E-040.224702562262E-04
-.463681486537E-050.107351856995E-030.732117420095E-04-.152784417373E-04
-.215892076480E-040.639108583137E+00-.290384128404E-02-.204032664452E-02
-.111670042193E-03-.229115042988E-030.342361709938E-030.135046300979E-02
-.498636339704E-04-.146004649491E-030.982700550213E-060.175222037515E-04
-.724613289094E-05-.239869678546E-05-.830261010227E-050.779614801121E-04
0.702813038088E-04-.892837928424E-04-.752761528208E-040.415587485385E-03
0.158925839231E-020.328500375979E-03-.137523598950E-02-.765421318595E-03
0.229603269256E-020.133563497904E-02-.758503147833E-03-.456896953659E-03
0.222961878308E-030.134364211860E-030.124459598387E-030.329628235637E-03
0.301909510756E-03-.969016418345E-040.232673118168E-040.175375786393E-03
0.153712961970E-030.155866126271E-030.827130244172E-030.347506335744E-03
-.188102655549E-03-.142121344310E-03-.764359901292E-03-.450351878909E-03
-.994326739201E-04-.781387366800E-04-.303423961131E-03-.666031827278E-04
-.105592618615E-03-.432397935869E-040.187227390410E-030.575125802802E-04
0.763623865816E-050.506767638232E-040.286948815497E-040.104668911926E-04
0.107189936580E-04-.690988541192E-04-.491514026664E-040.161028986548E-04
0.105413938861E-040.205293772157E-040.114531844253E-040.674713078739E-05
0.933132986757E-05-.831993482181E-04-.418873040638E-040.264785281271E-03
0.144143831208E-030.264660569350E-030.144072861737E-03-.144209877972E-03
-.769341925898E-040.103547377906E-03-.517115253945E-04-.183769653979E-04
-.581558306005E-040.156046855369E-030.828093435798E-030.347896010645E-03
0.188368231225E-030.142290010941E-03-.764800357497E-03-.450613275931E-03
-.996382009104E-04-.782811953620E-04-.303591002892E-03-.666197522676E-04
-.105715474058E-03-.432686379164E-040.187327942930E-030.575525046829E-04
0.762713155953E-050.506411821295E-040.286938821102E-04-.105167675458E-04
-.107498507930E-04-.691539182710E-04-.491921583862E-040.160929851385E-04
0.105362625949E-040.205464974998E-040.114613196729E-040.673980340242E-05
0.932831061643E-05-.832832312585E-04-.419319557620E-04
* ORBITAL    1   30
0.997441218126E-060.123017175082E-040.693990612581E-050.378479786667E-09
0.397745067463E-090.223453081871E-050.150071122484E-050.709353560517E-05
0.621226740030E-05-.101373887806E-04-.449099638816E-04-.958976391129E-05
-.261225588929E-04-.118038102819E-04-.118778894438E-04-.526265587545E-05
0.163271957425E-040.673084406436E-050.499791733491E-060.407854067890E-05
0.293363712058E-040.106142248977E-030.968330204468E-050.324280994192E-09
0.579513369718E-080.243273563341E-070.684737536747E-080.162328454896E-05
0.297641021494E-040.110704586776E-030.255672235620E-040.514278206141E-06
0.856721470052E-050.237798738313E-040.365257022047E-05-.265248643930E-08
-.346770779058E-080.111899378604E-040.139289638599E-04-.548071246638E-05
-.117677535670E-04-.426142588781E-09-.616893662623E-10-.625921476873E-05
-.470157917446E-05-.169258051932E-05-.216339937882E-080.190772931289E-05
-.669752823842E-050.829549626164E-09-.723282499395E-050.178133891134E-08
-.342430518624E-05-.765662999520E-04-.230338241380E-040.117724861833E-07
0.127399400693E-070.745504751413E-040.865483809874E-040.756264696268E-04
0.562821100776E-04-.162679667970E-05-.188736433032E-04-.241606719035E-03
-.965624237908E-030.174753200099E-03-.855730337430E-09-.393929165990E-07
-.135049005995E-06-.688166344735E-08-.395857325182E-05-.153187235802E-03
-.552527743343E-03-.281448827427E-040.291662103316E-06-.134188267446E-03
-.435806922375E-030.106762034575E-04-.459677879873E-07-.545661476310E-07
-.191535879315E-03-.217453295996E-030.784948641565E-040.107363819048E-03
-.526604361306E-07-.609497985048E-07-.184879909117E-03-.201332403148E-03
-.100452632041E-03-.160315299036E-070.169785798743E-050.613684081314E-04
-.174709861872E-08-.582757111761E-04-.162477305336E-090.267670507451E-05
0.122493865591E-040.387368539213E-05-.788986956987E-05-.686153388023E-05
-.315518573914E-04-.303057584140E-040.116218812754E-05-.779716890539E-06
0.305369802912E-05-.430170344503E-05-.773341891141E-05-.146626169490E-04
-.131041873496E-04-.141486792670E-04-.127113154072E-04-.248324861274E-04
-.244680995715E-040.182789565177E-040.806812331202E-040.198785411705E-04
0.235962300657E-04-.390028196183E-050.107622519648E-030.733281160084E-04
0.165110468723E-040.225298309493E-040.167854094714E-010.221783433274E-03
0.141707322250E-030.301424083392E-070.290351072489E-070.607902489576E-04
0.348355337764E-040.200703183590E-030.166945727493E-03-.639221580217E+00
0.290442299072E-020.204069436892E-02-.111867964470E-03-.229325266633E-03
0.342731529432E-030.135097138480E-020.499223622981E-040.146073416214E-03
-.103045191210E-05-.184077847092E-040.675960993915E-05-.259785535201E-05
-.847043399964E-050.781792883607E-040.704356098429E-040.889907949847E-04
0.750376966773E-04-.415739265584E-03-.158989139646E-02-.328645191566E-03
-.137568638036E-02-.765679198675E-030.229672279686E-020.133601561965E-02
0.758715582716E-030.456993294394E-03-.222997604242E-03-.134369754380E-03
-.124473048780E-030.329721695202E-030.301992266387E-03-.969680379514E-04
0.232330332510E-04-.175417554255E-03-.153750025055E-03-.101369755828E-04
-.449078795904E-04-.958902296769E-050.261215606395E-040.118032546366E-04
-.119012156459E-04-.527444452903E-050.163264940168E-040.673029248421E-05
0.267751466229E-050.122487182263E-040.387203971395E-050.789938592522E-05
0.687034318890E-05-.315585294894E-04-.303121612672E-040.117042015415E-05
-.772065513495E-060.305269004916E-05-.431589664301E-05-.774129010151E-05
0.146662334332E-040.131071622811E-04-.141495312253E-04-.127099296625E-04
-.248446375785E-04-.244801164169E-040.182777787514E-040.806790223636E-04
0.198811461576E-04-.236281696503E-040.388232814609E-050.107643858654E-03
0.733454667423E-040.165442992028E-040.225558962255E-04-.639378864004E+00
0.290520219650E-020.204122750258E-020.111869791295E-030.229370313567E-03
0.342814798050E-030.135129864928E-020.499063322240E-040.146083521250E-03
-.103217711076E-05-.184357415603E-040.674677912578E-050.261743724473E-05
0.848930769070E-050.781974148395E-040.704523206471E-040.889868184064E-04
0.750336754459E-04-.415824924442E-03-.159019536306E-02-.328695028211E-03
0.137619190772E-020.765999665679E-030.229725527211E-020.133632799504E-02
0.758971047045E-030.457145965390E-03-.223035929721E-03-.134342910441E-03
-.124473971248E-03-.329810750666E-03-.302068127625E-03-.970227140431E-04
0.232144377950E-04-.175465060527E-03-.153792418208E-03-.136712132516E-05
-.656569273066E-05-.209948601440E-050.394082814512E-050.277400416913E-05
0.321242673714E-050.183524098035E-050.803490902699E-060.427092047790E-06
-.289687249561E-05-.873915541706E-06-.356207423802E-05-.193324448287E-05
-.651526459931E-06-.525308882258E-06-.155999326964E-03-.827851517879E-03
-.347811583685E-030.188227196278E-030.142203006904E-03-.764743306277E-03
-.450579468144E-030.995489185047E-040.782202614114E-040.303586304254E-03
0.666256519344E-040.105724556940E-030.432847682583E-04-.187226866155E-03
-.574745638157E-04-.722081520101E-05-.484567685380E-04-.278459704172E-04
-.109012929131E-04-.108539926593E-04-.692333455345E-04-.492084433360E-04
-.159255545879E-04-.105085822029E-04-.212975795374E-04-.119278522245E-04
-.696148970197E-05-.933628893966E-050.831006387834E-040.419634025951E-04
-.264699701794E-03-.144098508658E-03-.264750797562E-03-.144127589107E-03
0.144336755708E-030.769460429096E-04-.103439221814E-030.518121838142E-04
0.192358307860E-040.588537113886E-04-.464739664343E-05-.766545220049E-05
-.136722833655E-05-.656632556456E-05-.209980997970E-05-.394098692007E-05
-.277415681561E-050.321005333815E-050.183485860129E-050.803316315874E-06
0.426962669921E-06-.289961411979E-05-.876409286183E-06-.356221712984E-05
-.193330700309E-05-.648389222981E-06-.522605235216E-06-.155925146486E-03
-.827456222837E-03-.347651717027E-03-.188117964234E-03-.142133599811E-03
-.764562830669E-03-.450472434185E-030.994645365940E-040.781617644265E-04
0.303518036888E-030.666189325522E-040.105674399655E-030.432730840450E-04
-.187185678344E-03-.574581845273E-04-.722429547942E-05-.484698680826E-04
-.278456444701E-040.108806574913E-040.108411561648E-04-.692112866436E-04
-.491921305259E-04-.159295713216E-04-.105106425002E-04-.212919245960E-04
-.119253368274E-04-.696466416527E-05-.933753755713E-050.830662900320E-04
0.419451983841E-040.286465141682E-060.229106610877E-050.155752162590E-04
0.578330051398E-040.539380656518E-05-.362792145722E-09-.647242250090E-08
-.272725169890E-07-.772828239145E-08-.667841801665E-06-.119676985459E-04
-.404392908868E-04-.802903521366E-050.173925928230E-060.286415660798E-05
0.694395875627E-050.976165090390E-06-.300025951673E-08-.390020302374E-08
-.464981677044E-05-.564452542429E-05-.254985346646E-05-.563024475150E-05
0.645098004317E-090.258019240893E-09-.351240403653E-05-.322018811521E-05
0.358314921127E-06-.239071109774E-08-.747887258356E-06-.328633208082E-05
-.946716384824E-09-.360659945906E-05-.199047373200E-08-.156957552021E-05
-.345562973761E-04-.995135191528E-05-.135842972117E-07-.146988495298E-07
-.332784155928E-04-.391589305912E-040.352778552963E-040.262322820082E-04
-.740406705634E-06-.869285538409E-05-.112678690497E-03-.451058348795E-03
0.823797687613E-040.983215150157E-090.452283822064E-070.155056828001E-06
0.793292955352E-080.189216175774E-050.725943105088E-040.262113544516E-03
0.137288291279E-040.147891570456E-06-.629633778636E-04-.204428554549E-03
0.513510064524E-05-.526638736976E-07-.625207148683E-070.902454334065E-04
0.102488345924E-030.369326607578E-040.504719201481E-040.603416489291E-07
0.698435935103E-07-.870719798380E-04-.948599852089E-040.472425934072E-04
-.183690777121E-07-.739099271434E-060.288390853478E-040.202220276319E-08
-.274649726837E-040.192156710110E-090.170597735445E-050.693389612766E-05
0.205309233278E-05-.173461814354E-05-.110606315334E-050.166940534346E-04
0.151295750076E-04-.360243641213E-06-.121786409826E-050.135806520776E-05
-.276975911333E-05-.400159419407E-05-.721765543928E-05-.640792061053E-05
0.645600764528E-050.590712211388E-05-.119203623984E-04-.117692674373E-04
0.846986908361E-050.372903019182E-040.908538734070E-050.120386945973E-04
-.122286143525E-05-.508643931212E-04-.346003661344E-040.879410370362E-05
0.113831932897E-040.790566677760E-020.104407696033E-030.666967861511E-04
-.345508179133E-07-.332792483016E-07-.285751132456E-04-.163561254356E-04
0.945344730463E-040.786458410441E-04-.300878358366E+000.136716770552E-02
0.960557024121E-03-.527976056834E-04-.108080218403E-03-.161577778134E-03
-.636117475046E-030.235335096871E-040.687860887696E-04-.524659486206E-06
-.939889975242E-050.277532909439E-05-.139130529366E-05-.412824841537E-05
-.369665925237E-04-.332704560177E-040.416265186705E-040.351067696342E-04
-.195747420918E-03-.748625390494E-03-.154756275143E-03-.647736702428E-03
-.360531580705E-03-.108128443685E-02-.628972196504E-030.357203680834E-03
0.215126350086E-03-.104957289677E-03-.632195855367E-04-.585756083951E-04
0.155229283591E-030.142170966665E-030.456897500231E-04-.108986671601E-04
-.825780692111E-04-.723785793823E-040.170503168931E-050.693419793478E-05
0.205471989960E-050.172430381122E-050.109653015784E-050.166860580645E-04
0.151219714845E-04-.369255128252E-06-.122623575239E-050.135921149157E-05
-.275357605307E-05-.399264275709E-050.721352869658E-050.640454009086E-05
0.645497086724E-050.590865519976E-05-.119064762505E-04-.117555671440E-04
0.847111667521E-050.372923185996E-040.908222021907E-05-.120020452272E-04
0.124340653257E-05-.508395978433E-04-.345802786873E-040.875589937489E-05
0.113532483026E-04-.300698120831E+000.136627505393E-020.959946269178E-03
0.527956501484E-040.108028736468E-03-.161482645216E-03-.635742687890E-03
0.235519833825E-040.687745903478E-04-.522659426681E-06-.936666724640E-05
0.279011887693E-050.136900689630E-050.410676849014E-05-.369456578387E-04
-.332511487353E-040.416309497659E-040.351112582751E-04-.195649473795E-03
-.748278183602E-03-.154699588311E-030.647157599721E-030.360164436786E-03
-.108067422668E-02-.628614183056E-030.356911044280E-030.214951455643E-03
-.104913275708E-03-.632499393367E-04-.585743307744E-04-.155127165340E-03
-.142083972824E-030.456272775392E-04-.109198283990E-04-.825235932616E-04
-.723299738804E-04-.733420180984E-04-.389216992548E-03-.163540341238E-03
0.884202700060E-040.668192187381E-040.359723549108E-030.211945464745E-03
0.467455034675E-040.367394031624E-040.142818202083E-030.313506826977E-04
0.497399260374E-040.203762107641E-04-.879972025832E-04-.269736136891E-04
-.306187387236E-05-.209938311315E-04-.123996009999E-04-.544213585302E-05
-.518971615925E-050.326354361957E-040.231627136134E-04-.735547565024E-05
-.492192174415E-05-.106418788817E-04-.599829092466E-05-.345953259657E-05
-.439960524885E-050.389402107969E-040.197658184133E-04-.124583501034E-03
-.678253509255E-04-.124524924513E-03-.677919742024E-040.680150459375E-04
0.362125484656E-04-.485774505799E-040.244610505630E-040.976121764449E-05
0.282679732201E-04-.734271401512E-04-.389670716238E-03-.163723943197E-03
-.885454860577E-04-.668987311904E-040.359930533679E-030.212068286723E-03
0.468422097652E-040.368063987265E-040.142896855501E-030.313584889703E-04
0.497976677254E-040.203897134365E-04-.880442815984E-04-.269923630360E-04
-.305785674792E-05-.209786111368E-04-.123998304326E-040.546567274447E-05
0.520435374486E-050.326609753514E-040.231815923295E-04-.735096127624E-05
-.491961725165E-05-.106487749838E-04-.600142178818E-05-.345600076541E-05
-.439820365774E-050.389796583605E-040.197867294981E-04
* ORBITAL    1   31
0.286221884852E-090.855630762458E-080.781513191328E-08-.465512308445E-08
-.452335571024E-08-.521754451935E-03-.418618377244E-030.773573536608E-08
0.526221589512E-08-.405067438768E-07-.150644010024E-06-.301146801612E-07
-.209898755706E-06-.126989982046E-060.287750824153E-020.157048481429E-02
0.112644487678E-060.703310623896E-070.108884146258E-040.872669438833E-04
0.602209167441E-030.249677209090E-020.117357305050E-030.282355396596E-09
0.152486409643E-070.592121285300E-070.721428322165E-08-.148248113876E-04
-.370549628974E-03-.170990317370E-02-.410161616453E-03-.645087865277E-05
0.770527376241E-050.788218445748E-04-.119125607372E-04-.156265743812E-07
-.192441681486E-07-.153016432777E-03-.192427657022E-03-.601799250501E-04
-.887909403196E-040.160732902690E-070.181519861383E-070.109534996183E-03
0.997583623807E-04-.603676655774E-04-.597498672225E-08-.106563174937E-04
-.578811358046E-040.710275315545E-090.601591768724E-04-.986492102475E-11
-.410241151902E-030.189798364824E-030.963509002862E-04-.482078578475E-08
-.513459732405E-080.204276491761E-040.435782018029E-04-.131290715196E-03
-.106636444091E-03-.385345713137E-06-.341678277702E-05-.305394195873E-04
-.118236374194E-03-.160725401679E-04-.142240706627E-09-.258793490501E-08
-.109094697656E-07-.300842946614E-080.119553903005E-050.222244381628E-04
0.693613389109E-040.114651285826E-040.635222836259E-060.122728265700E-04
0.592353371489E-040.148145694835E-04-.777656294532E-09-.928178490399E-09
0.920085321038E-050.978275414989E-050.239522630869E-050.743139395951E-05
0.545199930723E-090.413747677716E-090.657909355576E-050.309123166527E-05
-.600854657940E-06-.829744820356E-090.831288671099E-060.851162015273E-05
-.395553476831E-090.949120850354E-05-.622196934799E-090.499616037114E+00
-.230573894834E-02-.173673356408E-020.135499448726E-030.239027676764E-03
0.152293175740E-030.950644815915E-03-.403227213023E-04-.125272300980E-03
0.412191618086E-050.154501985078E-04-.167650532493E-04-.771503034936E-04
-.557280483437E-040.242501836869E-030.217710320302E-03-.122296496945E-03
-.982844172821E-04-.566634140831E-04-.260236036794E-03-.695699354689E-04
-.738333396987E-04-.128570678696E-040.267389413808E-030.158044913759E-03
-.439189840289E-04-.218149540845E-040.552338578020E-060.187075295153E-05
0.242986304270E-050.123102603233E-080.130069205245E-08-.163121303479E-04
-.146450614112E-04-.359918897969E-05-.279927528934E-05-.263496916900E-05
-.145985467915E-04-.510097077103E-050.584863447541E-050.537570633430E-05
-.286284305664E-04-.284790467744E-04-.271211109724E-05-.404843532696E-06
-.146112969402E-03-.999169177895E-060.465529641470E-050.388910079355E-04
0.358573039207E-04-.125139885327E-04-.831468646406E-050.409065824652E-04
0.401070290705E-040.691771503016E-050.314506506434E-040.742798841366E-05
0.227300644773E-040.108826996593E-04-.179891109348E-04-.775771458508E-05
-.188386367719E-04-.114786426930E-04-.148441476762E-05-.780863279854E-05
-.350454201782E-05-.211765570396E-05-.231701621018E-050.482178116478E-05
0.301566904783E-050.184127840533E-050.137499936748E-05-.275940038976E-07
-.106495103579E-06-.237884248729E-070.112503821909E-060.647712986736E-07
0.287780027568E-020.157065200969E-020.632667746800E-070.400435681665E-07
0.499674376527E+00-.230602028740E-02-.173693478912E-02-.135517886203E-03
-.239061219272E-030.152315543363E-030.950753281082E-03-.403240700554E-04
-.125283630020E-030.411706025700E-050.154616999527E-04-.167606544811E-04
0.771472759628E-040.557250506939E-040.242514349067E-030.217721804099E-03
-.122300419388E-03-.982878290231E-04-.566645453326E-04-.260242534254E-03
-.695729706397E-040.738500886830E-040.128663649739E-040.267405469560E-03
0.158055574071E-03-.439350567062E-04-.218272817981E-04-.263490111360E-05
-.145988587243E-04-.510058080290E-05-.585184072008E-05-.537863145639E-05
-.286321640212E-04-.284824849380E-04-.271509527517E-05-.407603662505E-06
-.146179747935E-03-.993121781999E-060.465876167465E-05-.388935345433E-04
-.358594183146E-04-.125147595908E-04-.831457653916E-050.409125093435E-04
0.401127803235E-040.691902553400E-050.314571673637E-040.743021501962E-05
-.227335903855E-04-.108847011002E-04-.179937179021E-04-.776008067343E-05
-.188411221041E-04-.114806039930E-04-.148454600957E-05-.780921250388E-05
-.350481654196E-050.211813461310E-050.231747489425E-050.482258981534E-05
0.301628879062E-050.184158860531E-050.137527507037E-05-.129985649612E-07
-.691033828179E-07-.285766734925E-070.240236861090E-070.174545382334E-07
-.959032484303E-03-.574450969559E-030.134589272892E-070.101519799049E-07
0.249919446034E-030.278308737258E-040.509272194471E-080.112485284818E-08
-.249922420087E-03-.278377622067E-040.228259612240E-050.115079378067E-04
0.403836743089E-05-.720912863274E-05-.474661386837E-050.372609778978E-05
0.194418697567E-050.407290608091E-050.371915767433E-05-.244833722418E-05
-.953737202864E-070.849395579493E-050.406607865018E-05-.167670943575E-05
-.157683334550E-050.160853559533E-040.986197333324E-040.486668962422E-04
0.994505091680E-050.153014784575E-04-.117584163759E-03-.761702706658E-04
0.599681527257E-05-.178361609525E-05-.133967573654E-03-.654410157706E-04
-.227124840663E-04-.331657134656E-050.277435918728E-040.158764334665E-04
0.215766913971E-050.170006932332E-050.215813405806E-050.170050143781E-05
0.231237437288E-040.193066274201E-040.113485243792E-040.245407716550E-07
-.204240535632E-04-.788077634207E-04-.211061295692E-080.110271556430E-09
-.276577726647E-07-.146990815084E-06-.595279522862E-07-.489323148881E-07
-.330684878998E-07-.958934478964E-03-.574392630038E-030.317846154183E-07
0.226273137743E-070.249894160336E-030.278254388236E-040.129580286896E-07
0.216507122988E-08-.249896077755E-03-.278366901906E-040.228220736446E-05
0.115056907597E-040.403726048885E-050.720827733170E-050.474586927515E-05
0.372562571208E-050.194410477966E-050.407232065707E-050.371870523775E-05
-.244821312358E-05-.955405352642E-070.849317179449E-050.406567030536E-05
-.167552508194E-05-.157602610913E-050.160872648248E-040.986281962289E-04
0.486685785316E-04-.993608899480E-05-.152956578085E-04-.117573759131E-03
-.761629761103E-040.599867579683E-05-.178247071516E-05-.133953959819E-03
-.654337896081E-04-.227118741638E-04-.331621863176E-050.277406474742E-04
0.158753230697E-04-.108887680122E-04-.872702239048E-04-.602238840727E-03
-.249685103945E-02-.117325874264E-03-.590641978682E-10-.745194579539E-08
-.386267041449E-07-.909768598401E-08-.148251637414E-04-.370560870132E-03
-.170991818692E-02-.410148521864E-030.645048379226E-05-.772343465522E-05
-.788657043712E-040.119195118958E-04-.657273086093E-08-.926514268202E-08
-.153032136661E-03-.192443099541E-030.601849141668E-040.887974197062E-04
-.274379249629E-08-.252500997566E-08-.109560061339E-03-.997863507037E-04
-.603791393449E-04-.301573248578E-08-.106570333820E-040.578874320597E-04
-.266710570392E-09-.601675001470E-040.493634066259E-090.410247456256E-03
-.189797882128E-03-.963485944093E-040.255757426592E-080.271935902312E-08
0.204369059923E-040.435875223285E-040.131296404076E-030.106640587908E-03
0.385417885576E-060.341734794132E-050.305429696016E-040.118248356822E-03
0.160730745926E-040.120720878093E-090.220356188000E-080.929171267614E-08
0.245383606310E-080.119572396295E-050.222278067330E-040.693746424608E-04
0.114683631201E-04-.635146964764E-06-.122716068315E-04-.592312611281E-04
-.148137333027E-04-.248608469397E-09-.215887245474E-090.920160437475E-05
0.978375252967E-05-.239568002962E-05-.743239586981E-05-.362860118222E-09
-.241424493586E-09-.657952024650E-05-.309155173004E-05-.601021692624E-06
-.591207650807E-090.831484222242E-06-.851216007791E-050.289865179491E-09
-.949170849278E-050.322862568376E-09-.499686698771E+000.230606225015E-02
0.173695832929E-02-.135458684867E-03-.239006246610E-030.152365684295E-03
0.950799065706E-030.402978111331E-040.125261630772E-03-.411487008179E-05
-.154502780813E-040.167659776815E-040.771453403138E-040.557226593732E-04
0.242505248291E-030.217712819080E-030.122301676624E-030.982882516997E-04
0.566626843492E-040.260232122650E-030.695686523800E-040.738413387221E-04
0.128615214952E-040.267393190152E-030.158049148262E-030.439257676724E-04
0.218214712304E-04-.552060771276E-06-.186964940532E-05-.242921716921E-05
-.901679321122E-09-.942920487614E-09-.163114574092E-04-.146445198565E-04
0.360007947829E-050.280004311738E-050.263502908563E-050.145992000090E-04
0.510102968789E-05-.585015330353E-05-.537708675694E-05-.286313290456E-04
-.284818412005E-040.271285236150E-050.405424022992E-060.146175920640E-03
0.995231964943E-06-.465785173882E-05-.388923693088E-04-.358584064742E-04
-.125158724730E-04-.831631286084E-05-.409093416114E-04-.401096224006E-04
-.691871990228E-05-.314553936359E-04-.742932109417E-05-.227303407334E-04
-.108824555385E-04-.179917508822E-04-.775899593988E-050.188387086536E-04
0.114784207465E-040.148438558400E-050.780858490984E-050.350451945457E-05
0.211774929024E-050.231714376212E-050.482194441906E-050.301575170689E-05
-.184126284799E-05-.137499077770E-05-.499718596872E+000.230620473441E-02
0.173706606769E-020.135499206985E-030.239051748017E-030.152357931435E-03
0.950847933565E-030.403128883506E-040.125280888661E-03-.411645270057E-05
-.154570557607E-040.167644083133E-04-.771495824135E-04-.557264467630E-04
0.242518627822E-030.217725104742E-030.122310606823E-030.982962733248E-04
0.566658365699E-040.260248001531E-030.695742388987E-04-.738517205737E-04
-.128665910910E-040.267412119900E-030.158060172787E-030.439352832815E-04
0.218286748277E-040.263498964300E-050.145994943941E-040.510076425294E-05
0.585249195200E-050.537919473301E-05-.286344896735E-04-.284847133355E-04
0.271511058615E-050.407501686781E-060.146213608937E-030.992513076592E-06
-.465959506318E-050.388948247616E-040.358605803057E-04-.125162731720E-04
-.831618485873E-05-.409138802920E-04-.401139949157E-04-.691954071954E-05
-.314593349080E-04-.743056680119E-050.227342492645E-040.108848116943E-04
-.179954931066E-04-.776093438349E-050.188412462883E-040.114803393334E-04
0.148449066496E-050.780907980604E-050.350473258680E-05-.211834631613E-05
-.231768859979E-050.482270148184E-050.301633667510E-05-.184161069959E-05
-.137528691336E-05-.228251612059E-05-.115074858014E-04-.403818890256E-05
0.720887409633E-050.474645305308E-050.372673491201E-050.194457441935E-05
-.407271726244E-05-.371899705849E-050.244850216430E-050.954830006137E-07
-.849380074579E-05-.406602255070E-050.167603618727E-050.157652076082E-05
-.160853895574E-04-.986200652153E-04-.486671381172E-04-.994492386290E-05
-.153015862801E-04-.117587467868E-03-.761726338162E-04-.599781967375E-05
0.178289682063E-050.133969360231E-030.654417076104E-040.227111921965E-04
0.331574960292E-05-.277450409238E-04-.158770390876E-04-.215786466929E-05
-.170010211997E-05-.215812030877E-05-.170049772267E-05-.231229324098E-04
-.193065178444E-04-.113474311067E-04-.237033768473E-070.204234750233E-04
0.788110819517E-04-.228191306597E-05-.115040521442E-04-.403659161196E-05
-.720749776086E-05-.474543290203E-050.372627815521E-050.194445864689E-05
-.407255596964E-05-.371880267854E-050.244813052335E-050.955404989885E-07
-.849316437007E-05-.406556461633E-050.167506301335E-050.157600195777E-05
-.160857075829E-04-.986207320528E-04-.486665431554E-040.994097404018E-05
0.152986118363E-04-.117578916067E-03-.761670107852E-04-.599811104641E-05
0.178239319361E-050.133959828802E-030.654370262936E-040.227101662575E-04
0.331538871860E-05-.277431399417E-04-.158761823327E-04
* ORBITAL    1   32
-.387666769261E-10-.174495275214E-08-.162044842074E-080.251193110532E-07
0.243591875008E-070.235884820537E-070.189297661835E-07-.157057848722E-08
-.105262796725E-080.423309423363E-070.148148115886E-060.236937470703E-07
0.294661581798E-060.186594572372E-06-.323654759324E-02-.185305853759E-02
-.150400960844E-06-.923790348434E-07-.453746010105E-09-.358873068597E-08
-.240132628963E-07-.104303754192E-06-.868240339468E-080.385310581487E-05
0.251285390865E-030.108328215190E-020.180656271849E-030.632738574567E-09
0.155504683007E-070.757041986153E-070.199603283241E-070.334863071248E-09
0.162298683315E-080.123782023218E-08-.186481682518E-09-.245573554449E-03
-.315313048519E-030.520645945395E-080.701363930598E-080.219913248885E-08
0.335637905104E-080.207993024072E-030.228442037920E-03-.223705410170E-08
-.145663258348E-080.148341885298E-08-.996843265998E-040.414056386022E-09
0.193853612287E-080.108377764780E-04-.183305383920E-08-.558415252160E-05
0.178520759573E-07-.864456210628E-08-.462889633594E-08-.816538316836E-04
-.868981590491E-040.100388402732E-09-.935936694577E-090.528417557696E-08
0.434309517469E-080.924143548229E-110.904978072136E-100.977992861907E-09
0.392189333909E-080.634348061915E-09-.291822774021E-05-.532842865302E-04
-.224279957577E-03-.605169177158E-04-.346184531004E-10-.646510168795E-09
-.169329297958E-08-.154984112344E-09-.381490191032E-10-.704979320241E-09
-.313843349380E-08-.743183733035E-09-.113637270445E-04-.127048716115E-04
-.322094089940E-09-.325164764898E-09-.414589780184E-10-.201585174811E-09
0.101177321955E-040.729701087902E-05-.233648332185E-09-.757444638850E-10
0.100519052521E-10-.157404272642E-04-.141347939597E-10-.326750881593E-09
-.763148137918E-05-.377379798982E-09-.104700837544E-04-.499639536826E+00
0.234769693701E-020.171125311097E-02-.327009659465E-03-.438077143814E-03
-.811470530614E-04-.871388035716E-030.912692978079E-040.169646617392E-03
0.184033712246E-04-.101136245548E-03-.327339380547E-040.690221436776E-05
0.457035461634E-05-.143236235807E-03-.131497971707E-030.712265966964E-04
0.633802235735E-040.233211957219E-040.121719217149E-030.468656113819E-04
0.150519247712E-030.798455300871E-04-.194761152837E-03-.120840219272E-03
0.142243926130E-030.108731873507E-03-.579649188593E-10-.212063947368E-09
-.185430897143E-090.236917362558E-040.249281193904E-040.793390911450E-09
0.707729611842E-090.104224528597E-090.824212279059E-10-.596872707642E-06
0.348695570532E-05-.357631100834E-05-.309077746695E-04-.280491694473E-04
0.382206804426E-040.349594863950E-040.291636813057E-040.269094443685E-04
0.579386610548E-03-.477372937793E-04-.284381019278E-04-.279765518695E-04
-.241553308995E-040.621793257859E-05-.150802027264E-05-.583616437262E-04
-.563816667443E-04-.119681872772E-04-.588484129886E-04-.196574811217E-04
-.404957049930E-04-.236748339104E-040.467617128792E-040.241735137460E-04
0.275178814999E-040.212886601226E-040.127185352965E-050.574787002079E-05
0.258863056098E-050.590357090544E-050.550504725539E-05-.856144680610E-05
-.657589749409E-05-.363026196646E-05-.315393226510E-05-.276869018980E-07
-.927548819200E-07-.119974530272E-070.225567972174E-060.145481107992E-06
0.323628755305E-020.185291662232E-020.112664883479E-060.686978008558E-07
0.499606726097E+00-.234754311172E-02-.171113442478E-02-.326991045694E-03
-.438052238000E-030.811455796064E-040.871328824800E-03-.912617912742E-04
-.169633862624E-03-.184045698638E-040.101134034800E-030.327347500793E-04
0.689496949169E-050.456490566761E-050.143215028171E-030.131478807153E-03
-.712172130933E-04-.633726669094E-04-.233162278236E-04-.121696420372E-03
-.468596189232E-040.150513063456E-030.798444911528E-040.194737725521E-03
0.120826669271E-03-.142240310582E-03-.108730454030E-030.597072719861E-06
-.348587790457E-050.357670146946E-05-.309075037290E-04-.280489109515E-04
-.382186956685E-04-.349574867232E-04-.291635557317E-04-.269094952991E-04
-.579383850900E-030.477379843967E-040.284381118101E-04-.279731934450E-04
-.241522218804E-04-.621714504155E-050.150844351983E-050.583582950895E-04
0.563783543277E-040.119677432758E-040.588464101676E-040.196570302566E-04
-.404938071411E-04-.236738887482E-04-.467607389240E-04-.241731540716E-04
-.275161939772E-04-.212875663557E-04-.127170860732E-05-.574711249828E-05
-.258828484281E-050.590344185871E-050.550490343035E-050.856103736200E-05
0.657563177215E-050.363010254332E-050.315381255149E-05-.346737224844E-07
-.184281953837E-06-.731046391138E-070.574657476552E-070.353476540747E-07
-.108675816809E-02-.647164807241E-030.444322967517E-070.301350655496E-07
0.286736167664E-030.362809623462E-040.204328100123E-070.319511700089E-08
-.286733212924E-03-.362908473907E-040.527464645105E-050.302003181577E-04
0.144056217149E-04-.119952351331E-04-.959644645735E-050.556235647031E-05
0.142327713612E-050.453581910174E-050.386196624261E-05-.308200952566E-05
0.992636498183E-060.826853599436E-050.496548324486E-05-.115819329252E-04
-.724303131809E-05-.126158672186E-04-.522169960094E-04-.680561284059E-05
0.722756534392E-040.491783901010E-04-.105296720853E-03-.717401682983E-04
-.119668207290E-04-.899764609341E-05-.128059217832E-03-.658604275621E-04
-.858806453605E-05-.404770235686E-050.268675711526E-040.106444473140E-04
-.420786833087E-05-.471610306610E-050.420774501120E-050.471600470321E-05
-.105672047194E-08-.853886707938E-09-.630529120513E-09-.923575546171E-10
0.104641962903E-080.321789890440E-080.514857504049E-09-.198918231304E-10
0.433354169407E-070.230256654555E-060.917977149735E-070.731840107073E-07
0.462787993158E-070.108684484125E-020.647216733746E-03-.540150333845E-07
-.370852167632E-07-.286758191623E-03-.362815396688E-04-.239905334269E-07
-.374854682958E-080.286756404309E-030.362953178027E-04-.527489359039E-05
-.302016055682E-04-.144061128064E-04-.119960262035E-04-.959696607006E-05
-.556243675313E-05-.142328455758E-05-.453620486652E-05-.386232431330E-05
0.308215752607E-05-.992683945418E-06-.826933243307E-05-.496589006512E-05
0.115823271318E-040.724325249308E-050.126143643712E-040.522079043993E-04
0.680121440619E-050.722764121413E-040.491796684734E-040.105306676933E-03
0.717465402156E-040.119666147959E-040.899808306280E-050.128070704792E-03
0.658660372500E-040.859060375437E-050.404831991904E-05-.268697497707E-04
-.106457240827E-040.529507944656E-090.429162285442E-080.303670984964E-07
0.121184141456E-060.193598412402E-08-.385434679608E-05-.251327677587E-03
-.108339443929E-02-.180646611344E-030.705945344309E-090.179014503326E-07
0.786568917558E-070.170648458177E-07-.251708054857E-090.224538254889E-08
0.807444708790E-08-.131841957324E-08-.245622219983E-03-.315366814383E-03
0.860068457071E-080.103523294987E-07-.321878220950E-08-.464058983814E-08
-.208064304120E-03-.228525678140E-030.762838066360E-080.752262478936E-08
0.395516675370E-08-.997003258904E-040.549960496086E-09-.328396523857E-08
-.108402377941E-040.358986755801E-080.558151539118E-05-.191618869173E-07
0.847446289018E-080.406215614228E-080.816661435120E-040.869113145349E-04
-.192686586329E-08-.298304844229E-08-.657948093287E-08-.530005161782E-08
-.260978240609E-10-.222159621953E-09-.179877559380E-08-.677236955216E-08
-.799238697650E-090.291834076754E-050.532863116698E-040.224289223725E-03
0.605202840596E-04-.739649389287E-10-.136826825174E-08-.457705377478E-08
-.872539133141E-090.204930771726E-100.422954052203E-090.223980540928E-08
0.581843613410E-09-.113666220661E-04-.127088160436E-04-.498067845239E-09
-.547907090114E-090.164863190399E-090.452539041853E-09-.101184141238E-04
-.729754334012E-050.357068269260E-090.199205251696E-090.430649157102E-10
-.157417412538E-04-.631003571272E-100.441494349935E-090.763194779822E-05
0.483710409291E-090.104715934595E-040.499722895804E+00-.234812436696E-02
-.171154244002E-020.326944345106E-030.438042060099E-03-.812399701982E-04
-.871574500896E-03-.912287609009E-04-.169624094162E-03-.184215285290E-04
0.101148807225E-030.327411870816E-04-.688329614584E-05-.455234812830E-05
-.143235229487E-03-.131496877303E-03-.712157871185E-04-.633700187268E-04
-.233174738792E-04-.121703174545E-03-.468625464435E-04-.150533751463E-03
-.798546946028E-04-.194755161282E-03-.120840625898E-03-.142259215025E-03
-.108744270743E-03-.732578827672E-11-.492427206569E-100.294824473718E-10
-.236934265072E-04-.249299134635E-040.679087979160E-090.613839119691E-09
-.226152842411E-09-.175087556758E-090.596877374828E-06-.348750983822E-05
0.357646156692E-050.309101228615E-040.280514137004E-040.382231528896E-04
0.349618721640E-04-.291656260792E-04-.269112624673E-04-.579475836132E-03
0.477469454363E-040.284432299398E-040.279763145816E-040.241548381511E-04
0.621958867102E-05-.150735999874E-050.583651329021E-040.563851745291E-04
0.119690368571E-040.588524926964E-040.196587413824E-040.404979507590E-04
0.236760978513E-040.467650131808E-040.241751339356E-04-.275195502243E-04
-.212899196198E-04-.127190539872E-05-.574805317221E-05-.258871367395E-05
-.590399330641E-05-.550544911546E-05-.856194746549E-05-.657629248165E-05
0.363054172101E-050.315418489883E-05-.499665469605E+000.234786163837E-02
0.171134741573E-020.326938348016E-030.438023660669E-030.812138399286E-04
0.871461917273E-030.912289309405E-040.169614162529E-030.184211072746E-04
-.101147996287E-03-.327432705078E-04-.687649763029E-05-.454764022063E-05
0.143212491123E-030.131476593083E-030.712030551113E-040.633597967380E-04
0.233122340239E-040.121679138123E-030.468560661264E-04-.150526275833E-03
-.798531942623E-040.194729880630E-030.120825391969E-030.142254574664E-03
0.108741506950E-03-.597147881147E-060.348596305473E-05-.357699302876E-05
0.309093529195E-040.280507156492E-04-.382199942085E-04-.349587542127E-04
0.291652749890E-040.269111520511E-040.579453548426E-03-.477465297463E-04
-.284424431939E-040.279725496922E-040.241513827050E-04-.621810871947E-05
0.150843720767E-05-.583609867930E-04-.563811418749E-04-.119682755456E-04
-.588490550240E-04-.196579518991E-040.404956968281E-040.236750329502E-04
-.467626876066E-04-.241740672461E-040.275177970039E-040.212889112221E-04
0.127179541548E-050.574749427974E-050.258848828574E-05-.590370155919E-05
-.550514400039E-050.856149533494E-050.657601833648E-05-.363034397331E-05
-.315403538864E-05-.527507686879E-05-.302029011171E-04-.144069503677E-04
0.119959843993E-040.959704157402E-050.556198037265E-050.142283994344E-05
-.453657680500E-05-.386260313645E-050.308218317894E-05-.992786572848E-06
-.826910529206E-05-.496586562740E-050.115840448731E-040.724421179708E-05
0.126184769714E-040.522283812470E-040.680734533334E-05-.722854001018E-04
-.491836458268E-04-.105301757906E-03-.717447237724E-040.119703818476E-04
0.899936288623E-050.128070830664E-030.658670038956E-040.859002341783E-05
0.404876037012E-05-.268701498481E-04-.106456795231E-040.420814676266E-05
0.471644494044E-05-.420792751233E-05-.471624189015E-050.102461130483E-08
0.885939594230E-090.404164714635E-09-.860643856118E-10-.731636034024E-09
-.385385370190E-080.527526405196E-050.302038110401E-040.144072319214E-04
0.119966023532E-040.959745182800E-05-.556260981942E-05-.142321359021E-05
0.453692177504E-050.386292329559E-05-.308251859401E-050.992710187690E-06
0.826991618758E-050.496624472780E-05-.115839513672E-04-.724427643916E-05
-.126171563678E-04-.522201069609E-04-.680313997615E-05-.722866704309E-04
-.491852792497E-040.105313169654E-030.717521872012E-04-.119695519165E-04
-.899924991041E-05-.128083580894E-03-.658732241052E-04-.859152567335E-05
-.404877901022E-050.268729765653E-040.106472142172E-04
* ORBITAL    1   33
-.119394369338E-09-.326722612691E-08-.297937353104E-08-.352829399193E-03
-.342082474603E-030.686272958268E-080.549905647620E-08-.296705995153E-08
-.201758041398E-08-.496539496063E-03-.171752975118E-02-.261319724142E-03
-.364845489903E-02-.232789356248E-02-.268016903684E-06-.152432856873E-06
0.184430973555E-020.112859753544E-02-.775212437149E-10-.535434162849E-09
-.233823740072E-08-.180756583732E-07-.758075904867E-080.869626024382E-05
0.296874891966E-030.788424536261E-03-.680961030395E-040.126850159828E-09
0.271958085680E-080.195713291797E-070.785724520131E-080.160779468606E-09
0.337083837489E-080.736994312663E-08-.115477629199E-08-.343100973284E-03
-.379487943746E-03-.969051991053E-09-.407171525806E-09-.169270902961E-09
-.924290862833E-100.502299664665E-030.589917825769E-030.331987237941E-08
0.399433624031E-08-.139151973598E-08-.112625958590E-03-.352439216409E-11
-.439670236389E-090.172023691134E-040.795255529101E-090.185274871125E-04
0.430329767033E-08-.261541512468E-08-.174452655732E-08-.864148665425E-04
-.924111361643E-040.148787376071E-080.120260392011E-080.596402140173E-09
0.569940302718E-09-.882976805268E-11-.640695554976E-10-.283103219847E-09
-.763168900248E-090.880222117396E-10-.808709444328E-06-.145793642300E-04
-.666724076542E-04-.240659557964E-040.194621455548E-100.354163275520E-09
0.168985771918E-080.501307170997E-09-.241837161665E-10-.416674488917E-09
-.161342806066E-08-.357226081228E-09-.205168963816E-04-.278465793844E-04
0.144782168752E-100.541599209762E-100.519993236086E-100.758444035239E-10
0.421473075409E-050.309756462632E-05-.350931799972E-10-.296885944844E-10
-.415516350682E-10-.923183659366E-050.139989406478E-10-.771371824423E-11
-.323275553157E-05-.316016447000E-10-.106573350378E-04-.499640121293E+00
0.262556862383E-020.176794810819E-020.413368403619E-030.222808372973E-03
-.567652114281E-03-.112418697163E-02-.256960856105E-03-.147668303684E-03
0.121840793838E-03-.923150949717E-04-.552672230547E-04-.131761268701E-03
-.124305406239E-030.132654918876E-040.123511614894E-04-.881828073478E-04
-.814345866146E-04-.263309748633E-04-.112672767201E-03-.212776367698E-04
0.930800585701E-040.596717066254E-040.508632574249E-040.436600393891E-05
0.100890531519E-030.801234969610E-04-.681888478649E-10-.305313813004E-09
-.210293703278E-090.120421847144E-040.127796785152E-040.348767410144E-09
0.302387145155E-09-.119969651828E-09-.106047945460E-09-.835764004794E-08
0.350265325230E-05-.851219370773E-06-.157604022833E-04-.150998840505E-04
0.141366471922E-040.136389029030E-040.135227085176E-040.127912342003E-04
0.587513415102E-03-.643859160217E-04-.335384276762E-040.415482917185E-05
0.567411049516E-050.903288720281E-050.222081228685E-05-.210583279558E-04
-.215522413269E-04-.564422093920E-05-.278793738180E-04-.943425053377E-05
-.136208104743E-04-.762149933789E-050.204847628239E-040.100745325847E-04
0.109693924007E-040.873434760029E-050.444836923994E-060.178597389025E-05
0.884450514481E-060.231423754308E-050.219307480342E-05-.338599100236E-05
-.272021778403E-05-.178366713134E-05-.162981667816E-050.496565769746E-03
0.171762938324E-020.261340885746E-03-.364857749817E-02-.232796639666E-02
0.191829072511E-060.110856564645E-06-.184437659401E-02-.112863944203E-02
0.499648853661E+00-.262560472345E-02-.176797024463E-020.413383225674E-03
0.222820508583E-030.567670115745E-030.112420943773E-020.256968741267E-03
0.147674123718E-03-.121842458933E-030.923135055017E-040.552666001453E-04
-.131763896050E-03-.124307696367E-03-.132705821719E-04-.123559395454E-04
0.881831708723E-040.814348969554E-040.263323998686E-040.112679512495E-03
0.212795131897E-040.930796113052E-040.596720346861E-04-.508687431365E-04
-.436874101475E-05-.100890469635E-03-.801242523850E-040.838227176591E-08
-.350258655878E-050.851277931005E-06-.157607693737E-04-.151002014139E-04
-.141369261553E-04-.136391452096E-04-.135228592417E-04-.127913828116E-04
-.587528742395E-030.643868613542E-040.335389835596E-040.415541558087E-05
0.567468831387E-05-.903314259960E-05-.222115777689E-050.210580087480E-04
0.215518843791E-040.564441345042E-050.278803303781E-040.943456858611E-05
-.136200367445E-04-.762095821185E-05-.204854203198E-04-.100749025518E-04
-.109686911445E-04-.873379069819E-05-.444755834849E-06-.178555437511E-05
-.884227189524E-060.231423788156E-050.219308140987E-050.338585438563E-05
0.272010640201E-050.178361212070E-050.162977568160E-050.544681145941E-03
0.289173267467E-020.114803728401E-02-.910108188707E-03-.568725118931E-03
-.645011895219E-07-.383390330207E-07-.687546004413E-03-.470196974482E-03
-.135286317467E-040.827278805599E-04-.309509284181E-03-.491512645281E-04
-.135626643031E-040.827235404982E-040.236420490436E-050.143370251006E-04
0.761101599660E-05-.319249007199E-05-.290112236892E-050.533935776482E-07
-.131853085847E-050.563268835862E-050.453366735237E-05-.198455043494E-05
0.469867703364E-060.366651800708E-050.217463859885E-05-.125266242442E-04
-.763789552451E-05-.177202281082E-04-.757842746643E-04-.974833303016E-05
0.679122808695E-040.368887171345E-04-.393514824851E-04-.349786904467E-04
-.210026525410E-04-.906549087585E-05-.860838913809E-04-.480452856933E-04
-.103188488046E-04-.484203396914E-050.190292187186E-040.945688349169E-05
-.203081039485E-05-.219992371567E-050.203081623176E-050.219990569284E-05
-.419685673822E-09-.257828531559E-09-.334137950452E-09-.160062726709E-09
0.548151614395E-090.491614135043E-090.806467366075E-09-.426601257331E-10
-.544665881781E-03-.289165173903E-02-.114800444923E-02-.910080797539E-03
-.568706098502E-030.900918214944E-070.537155476499E-070.687528888712E-03
0.470184498837E-030.135230499756E-04-.827252774424E-040.309502576965E-03
0.491499902097E-040.135708112060E-04-.827191236151E-04-.236447019721E-05
-.143385129030E-04-.761167578237E-05-.319312881627E-05-.290151775440E-05
-.530843745443E-070.131873824349E-05-.563278903711E-05-.453380947255E-05
0.198471219595E-05-.469869963724E-06-.366677777289E-05-.217484917596E-05
0.125272068480E-040.763810098146E-050.177195387955E-040.757804031132E-04
0.974669351259E-050.679117752767E-040.368886247930E-040.393533195153E-04
0.349797504315E-040.210026729697E-040.906574923273E-050.860863315461E-04
0.480464404490E-040.103201345173E-040.484250952007E-05-.190293783948E-04
-.945711017159E-050.211100948499E-090.177811656942E-080.136242051020E-07
0.480529810660E-07-.448491511689E-080.869571563177E-050.296839171416E-03
0.788270539236E-03-.681217929003E-040.263524642323E-090.706421708216E-08
0.256084510124E-070.294828293797E-08-.920083474860E-110.359314734321E-08
0.957239252277E-08-.143909132934E-080.343065921030E-030.379442929290E-03
0.504724115706E-080.550948268719E-08-.174542056616E-08-.239508252354E-08
0.502269809137E-030.589884962545E-030.628350514690E-080.674444984063E-08
0.300354149699E-080.112611784211E-030.272809462204E-09-.197341588796E-08
0.172008636087E-040.239148818678E-080.185282849418E-04-.676255862004E-08
0.253700905703E-080.923282586791E-09-.864032563470E-04-.923987768679E-04
-.202150256442E-08-.234678371819E-08-.274260298055E-08-.211377586261E-08
-.155505463245E-10-.127620256532E-09-.938757232979E-09-.341591436846E-08
-.292331087841E-09-.808293704213E-06-.145717792673E-04-.666405014260E-04
-.240573469860E-04-.488575202011E-10-.903418448316E-09-.331911957201E-08
-.729980123034E-09-.929356307922E-11-.127353497854E-09-.165313080837E-09
0.267016654107E-100.205152635152E-040.278447625305E-04-.298657702391E-09
-.357924236949E-090.161510644532E-090.357676700208E-090.421333688404E-05
0.309658436726E-050.215591380436E-090.166210299903E-090.291740666255E-10
0.922960393727E-05-.529852880241E-100.213656317807E-09-.323167757260E-05
0.217496302557E-09-.106558422665E-04-.499555839594E+000.262517377271E-02
0.176765879936E-020.413418278940E-030.222876801517E-030.567636650980E-03
0.112403799173E-02-.256974817394E-03-.147695643305E-030.121838265415E-03
-.923001602188E-04-.552628627908E-04-.131764228510E-03-.124307434351E-03
-.132922284262E-04-.123755616299E-04-.881960896716E-04-.814461083233E-04
-.263359434415E-04-.112697823698E-03-.212865167420E-040.930569755776E-04
0.596601942700E-04-.508978081722E-04-.438725205218E-050.100869314151E-03
0.801075865543E-04-.421550926443E-10-.144536211587E-09-.556753446971E-10
0.120388201076E-040.127761375016E-040.616497426641E-100.702889067361E-10
-.223954220937E-09-.193078516065E-09-.833015947361E-080.350168507958E-05
-.850915551056E-06-.157559021563E-04-.150957906213E-04-.141304323527E-04
-.136331544176E-040.135185430670E-040.127874431305E-040.587419309432E-03
-.643790785679E-04-.335342527225E-040.415965612739E-050.567833251011E-05
-.903156095613E-05-.222070013238E-05-.210490999563E-04-.215432935451E-04
-.564240540446E-05-.278705696904E-04-.943143495365E-05-.136140523703E-04
-.761760162406E-05-.204777060414E-04-.100709303216E-040.109647287648E-04
0.873085716095E-050.444598261900E-060.178483507737E-050.883912496321E-06
0.231331013306E-050.219220977310E-050.338459237138E-050.271915748980E-05
-.178307836858E-05-.162931296883E-050.499591020576E+00-.262533204506E-02
-.176777297228E-020.413425988602E-030.222876357262E-03-.567662663379E-03
-.112411072193E-020.256980588603E-030.147694860947E-03-.121839618816E-03
0.922996697462E-040.552615196821E-04-.131762628347E-03-.124306669218E-03
0.132843092533E-040.123686711829E-040.881898327977E-040.814410858991E-04
0.263340008190E-040.112688798782E-030.212838993258E-040.930601273590E-04
0.596609532993E-040.508891725005E-040.438165679320E-05-.100871293101E-03
-.801092760491E-040.823586716902E-08-.350229535572E-050.850728137721E-06
-.157563549233E-04-.150962087447E-040.141321433172E-040.136348345568E-04
-.135186605260E-04-.127874579057E-04-.587444111628E-030.643800756961E-04
0.335350887384E-040.415844513629E-050.567723060770E-050.903272002993E-05
0.222169792275E-050.210507015322E-040.215448564258E-040.564274659139E-05
0.278719874286E-040.943163972776E-05-.136152613262E-04-.761814618231E-05
0.204788299417E-040.100714250790E-04-.109655357918E-04-.873124418420E-05
-.444632932231E-06-.178508708300E-05-.884033428260E-060.231347720361E-05
0.219237451573E-05-.338481550391E-05-.271930240355E-050.178316353296E-05
0.162937867062E-050.236367548055E-050.143339691568E-040.760952462845E-05
-.319132863167E-05-.290010255320E-05-.524690156818E-070.131885091052E-05
0.563212628243E-050.453323970793E-05-.198426086372E-050.469727755155E-06
0.366560951930E-050.217414845540E-05-.125254045960E-04-.763702211879E-05
-.177179127456E-04-.757736982946E-04-.974585948155E-050.679019260250E-04
0.368818921301E-040.393397428648E-040.349706045266E-04-.210007530299E-04
-.906426907515E-05-.860692682070E-04-.480376466952E-04-.103184452046E-04
-.484164453439E-050.190262855944E-040.945589205676E-05-.203015003308E-05
-.219920113205E-050.203019590100E-050.219925090300E-050.497036065174E-10
0.173623628877E-09-.907746335447E-10-.159978310867E-09-.421162530793E-09
-.180695273350E-08-.236351693073E-05-.143330693365E-04-.760909325113E-05
-.319101555192E-05-.289989591623E-050.522604986969E-07-.131893406366E-05
-.563207701511E-05-.453316912545E-050.198406075128E-05-.469754206475E-06
-.366547365021E-05-.217402469458E-050.125252508153E-040.763696008294E-05
0.177183626655E-040.757767676493E-040.974764484277E-050.679013561492E-04
0.368812493356E-04-.393351347793E-04-.349674361111E-040.210013250099E-04
0.906453476369E-050.860640311345E-040.480351208846E-040.103181512335E-04
0.484188912248E-05-.190250337973E-04-.945515857332E-05
* ORBITAL    1   34
-.461600766980E-05-.147614376983E-03-.135075923098E-030.777774802733E-08
0.754625239958E-08-.299398407288E-07-.240290817675E-07-.134422185976E-03
-.914408401598E-040.596287634802E-030.225772913517E-020.477181836734E-03
0.280476803193E-020.166711055712E-020.205738254767E-060.113339045401E-06
-.152943630535E-02-.958943397213E-030.306335530597E-050.284522237586E-04
0.257663468169E-030.683885584729E-03-.274476932003E-03-.245985754247E-09
-.966060592095E-08-.308329667988E-07-.765117910400E-09-.307883293530E-05
-.980385226246E-04-.132667311990E-030.113267727667E-030.338802052367E-05
0.157251256315E-030.380248420892E-03-.603172306332E-040.105877608494E-07
0.122416764345E-07-.137378515902E-03-.135315692727E-03-.430103295527E-04
-.558043134190E-04-.136465983540E-07-.158245715057E-070.218656074478E-03
0.244498643151E-03-.999230648049E-040.370850440999E-08-.622840031251E-05
-.548999314645E-04-.516331458390E-090.723217246271E-04-.344692650668E-09
-.552510007788E-04-.232441444297E-05-.189599467195E-040.291711554800E-08
0.311446473790E-080.799778618981E-040.808518352774E-04-.497291171895E-04
-.361185180985E-04-.588732227261E-06-.461975840004E-05-.291741542186E-04
-.989392140623E-04-.443496193635E-050.536130107561E-100.992266891096E-09
0.427775861679E-080.127809261700E-080.160617997956E-050.294527844098E-04
0.117055333130E-030.286487523527E-04-.707325375599E-06-.114800658507E-04
-.380197485898E-04-.741970949688E-050.603302966834E-090.776340925088E-09
0.672496463923E-050.880554188758E-050.448081818716E-050.939127039608E-05
-.185146232683E-09-.115104211776E-090.423945610827E-050.346585107811E-05
-.163004433045E-050.399750781868E-090.160186781062E-050.463463515961E-05
0.166408527070E-090.436090096269E-050.379976314667E-090.499718964175E+00
-.221418552782E-02-.155228906518E-02-.257000273918E-03-.133314552708E-03
0.502955844221E-030.108526314541E-020.155956012639E-030.575936973212E-04
-.339492739315E-04-.201579819384E-04-.204052077755E-040.100705909497E-04
0.160038592738E-040.336708037766E-040.253072458700E-04-.679926140216E-04
-.544619744642E-04-.537812367910E-05-.228114586145E-04-.676234308578E-05
-.344594296670E-04-.148901689884E-040.434331221757E-040.371843043956E-04
-.251500164278E-04-.302888187075E-04-.251072139031E-05-.104379045877E-04
-.620863205740E-05-.565178512202E-09-.603884189315E-090.642718084029E-05
0.520162933651E-05-.808366485417E-05-.702142724321E-05-.728352764280E-06
-.585710117372E-05-.134512121622E-050.893469314398E-050.801477972500E-05
-.224416998216E-04-.216551595828E-04-.284448580174E-05-.168010916211E-05
-.451452325378E-030.201591091863E-040.147843675016E-040.923989083895E-05
0.788188649145E-05-.158191548203E-04-.150563616273E-040.163865544304E-04
0.152665926880E-040.576454152440E-050.252735782431E-040.510737483767E-05
0.530950301064E-050.317016966850E-06-.198744388814E-04-.964456565819E-05
-.159896745669E-050.164039535307E-050.546745707453E-060.202730031590E-05
0.115085378375E-05-.198059058722E-05-.203549164830E-050.995022377718E-06
0.428306810052E-060.406345899069E-060.339337810976E-060.596265956860E-03
0.225765443588E-020.477170670698E-03-.280460719738E-02-.166700791896E-02
0.126121843388E-060.677565020112E-07-.152935496529E-02-.958893605060E-03
0.499684705651E+00-.221401225201E-02-.155216916370E-020.256989985554E-03
0.133315381535E-030.502928945991E-030.108519232997E-020.155946848676E-03
0.575912701777E-04-.339434359589E-04-.201644268886E-04-.204083776723E-04
-.100649031048E-04-.159984229356E-040.336678497275E-040.253045363676E-04
-.679947658532E-04-.544640220134E-04-.537867375225E-05-.228132468764E-04
-.676207541057E-050.344516080171E-040.148855536491E-040.434308446802E-04
0.371816743952E-04-.251420155186E-04-.302825508780E-04-.728349942779E-06
-.585671884961E-05-.134517721257E-05-.893312379907E-05-.801332724863E-05
-.224400605420E-04-.216536327034E-04-.284308434772E-05-.167880500492E-05
-.451410620952E-030.201549012545E-040.147820881154E-04-.923948172187E-05
-.788163756216E-05-.158185418798E-04-.150562446285E-040.163842270723E-04
0.152642793891E-040.576388144559E-050.252702720547E-040.510622564709E-05
-.530814320246E-05-.316253860762E-06-.198721439720E-04-.964338266992E-05
-.159797975545E-050.164118254960E-050.546789111392E-060.202749524849E-05
0.115095052248E-050.198036668235E-050.203527256558E-050.994682461860E-06
0.428048465336E-060.406205288134E-060.339211716691E-060.352104060536E-03
0.186983506078E-020.761216431260E-03-.629242844515E-03-.436018108264E-03
-.417657783852E-07-.249899775371E-07-.392670551964E-03-.285499643553E-03
0.240254403327E-040.792332692317E-04-.158342950303E-03-.304138683967E-04
0.240040821630E-040.792312060332E-04-.107886734821E-05-.599655807141E-05
-.239413979560E-050.269684576624E-050.142660106104E-050.595121014227E-05
0.344439774747E-05-.406481091954E-06-.575286273855E-06-.752292332706E-06
-.416890308719E-06-.392697431524E-06-.337939487578E-060.476503726839E-05
0.152383966881E-05-.379262619601E-05-.150428701396E-04-.839217604675E-06
0.149913113318E-040.100815850393E-04-.348408096767E-04-.262323500646E-04
0.634561650485E-050.618640485006E-05-.332981381014E-04-.161368498543E-04
0.127257068956E-040.820071153023E-050.135412617057E-040.546257223527E-05
0.330947496334E-060.148240014190E-060.330670451536E-060.147989740195E-06
-.827067345434E-05-.176345981363E-05-.964624305046E-05-.740736277598E-05
0.517603134579E-05-.287494660278E-040.362112068842E-04-.227405315307E-05
0.352128215439E-030.186996342983E-020.761267520484E-030.629283091982E-03
0.436043217445E-03-.686804956324E-07-.410622417503E-07-.392700855910E-03
-.285520327122E-030.240318056658E-040.792378674692E-04-.158356793752E-03
-.304160806164E-040.239959208236E-040.792337444482E-04-.107875822807E-05
-.599593025292E-05-.239382272537E-05-.269663300975E-05-.142637258368E-05
0.595149128320E-050.344447867012E-05-.406064878323E-06-.574971265225E-06
-.752390628444E-06-.416851240818E-06-.392243481602E-06-.337716095228E-06
0.476446172703E-050.152339647171E-05-.379365937908E-05-.150470997665E-04
-.839566589521E-06-.149961632195E-04-.100844892631E-04-.348449987363E-04
-.262355655879E-040.634439855624E-050.618578265449E-05-.333052152145E-04
-.161406349860E-040.127248950704E-040.820034255718E-050.135424794450E-04
0.546313616410E-050.306210721021E-050.284422185664E-040.257594378633E-03
0.683599040825E-03-.274490335788E-03-.147482973066E-09-.342508116677E-08
-.394819258537E-080.373500792548E-080.307713039677E-050.979959557014E-04
0.132470719833E-03-.113314939706E-030.338876604632E-050.157250440360E-03
0.380239504645E-03-.603158848997E-04-.449005514512E-08-.442619755095E-08
0.137360825646E-030.135293420642E-03-.430034226554E-04-.557941055902E-04
-.845308546421E-08-.101237495366E-070.218643416129E-030.244487070728E-03
0.999161447283E-04-.125415959890E-080.622721275427E-05-.548932726337E-04
-.245103007619E-090.723148116632E-04-.476155698880E-09-.552034011021E-04
-.234645002765E-05-.189711515386E-040.888821774018E-090.952610832888E-09
-.799754989975E-04-.808467853079E-04-.497139245832E-04-.361061717989E-04
-.588688105145E-06-.461936711476E-05-.291706503415E-04-.989255658669E-04
-.443309388695E-05-.176640032477E-10-.322945326651E-09-.127380341698E-08
-.218376053002E-09-.160604138639E-05-.294501756801E-04-.117047068795E-03
-.286473392221E-04-.707393818577E-06-.114813903772E-04-.380262398844E-04
-.742136494357E-05-.295074283346E-09-.441629351300E-09-.672385689711E-05
-.880435696329E-050.448049281183E-050.939034390398E-05-.211345287865E-10
-.464040845770E-100.423865901047E-050.346543350868E-050.162994774618E-05
-.125191582683E-10-.160178570500E-050.463364837120E-05-.188355082630E-10
0.435980224611E-050.947425870466E-100.499649216084E+00-.221386203320E-02
-.155204683262E-02-.257024080024E-03-.133352971786E-03-.502936202056E-03
-.108513226977E-020.155962961417E-030.576123011413E-04-.339492876781E-04
-.201616560662E-04-.204037198349E-040.100796070017E-040.160103516753E-04
-.336395943977E-04-.252791439072E-04-.679767563122E-04-.544490659312E-04
-.537093049182E-05-.227779498075E-04-.675292013112E-05-.344480948320E-04
-.148872534084E-04-.433981946300E-04-.371635092551E-04-.251421546162E-04
-.302841114357E-04-.251077841283E-05-.104380859335E-04-.620888505530E-05
0.277090146904E-100.336570482516E-10-.642898530558E-05-.520324401375E-05
-.808324384861E-05-.702109686555E-05-.728028701377E-06-.585512964250E-05
-.134451085209E-050.893314904007E-050.801337640597E-050.224373323812E-04
0.216508977126E-04-.284339040770E-05-.167934407079E-05-.451421010541E-03
0.201581033186E-040.147832071615E-040.923498361767E-050.787740337312E-05
0.158175982282E-040.150554544285E-040.163805744012E-040.152607130743E-04
0.576339246499E-050.252682299537E-040.510596456359E-050.530587052722E-05
0.315165882638E-060.198708616782E-040.964287507305E-05-.159615798920E-05
0.164220206927E-050.546928679565E-060.202823965998E-050.115127094800E-05
-.198015703726E-05-.203504525273E-05-.994258469600E-06-.427803790568E-06
0.406034454971E-060.339092870724E-060.499639570221E+00-.221380445711E-02
-.155201129007E-020.256997825390E-030.133332373939E-03-.502913211090E-03
-.108510429202E-020.155949393149E-030.576016188519E-04-.339443567605E-04
-.201632917699E-04-.204053417827E-04-.100737015200E-04-.160048516642E-04
-.336437535567E-04-.252829728446E-04-.679824032846E-04-.544542199646E-04
-.537282641388E-05-.227867709150E-04-.675533408352E-050.344475974630E-04
0.148865047135E-04-.434047492287E-04-.371663821660E-04-.251410182412E-04
-.302830926133E-04-.728027942982E-06-.585518028271E-05-.134451778400E-05
-.893329397681E-05-.801346672333E-050.224377238785E-040.216512256246E-04
-.284357552184E-05-.167949897190E-05-.451410875486E-030.201567922030E-04
0.147826118345E-04-.923567149326E-05-.787807572235E-050.158174929141E-04
0.150554411904E-040.163809150873E-040.152610088667E-040.576351134727E-05
0.252688309030E-040.510617077103E-05-.530621846907E-05-.315385359964E-06
0.198712670819E-040.964311118613E-05-.159626801086E-050.164212584373E-05
0.546919811404E-060.202818585204E-050.115125037007E-050.198021017439E-05
0.203509999817E-05-.994338440083E-06-.427859555631E-060.406032959177E-06
0.339088200470E-06-.107913376054E-05-.599792758290E-05-.239463116443E-05
0.269770246410E-050.142712315405E-05-.595095702374E-05-.344424026316E-05
-.406776249014E-06-.575601401065E-06-.751962452844E-06-.416843106945E-06
-.393472443500E-06-.338335544857E-060.476513403902E-050.152388089624E-05
-.379487795326E-05-.150559240425E-04-.845092980581E-060.149921371617E-04
0.100811267303E-040.348299489909E-040.262254358922E-040.634445128420E-05
0.618626632800E-05-.332860541370E-04-.161310636686E-040.127279481504E-04
0.820088336186E-050.135388332926E-040.546106232849E-050.330568688396E-06
0.147896942483E-060.330585753886E-060.147927622438E-06-.827325165081E-05
-.176562231209E-05-.964748725793E-05-.740735110107E-050.517809745242E-05
-.287406080724E-04-.107909434369E-05-.599763645071E-05-.239443455088E-05
-.269773865265E-05-.142715361554E-05-.595075045397E-05-.344409949774E-05
-.406606035951E-06-.575457369961E-06-.752078249527E-06-.416877631558E-06
-.393526213536E-06-.338344261851E-060.476468335339E-050.152366626270E-05
-.379550298482E-05-.150589298766E-04-.845854993555E-06-.149935662404E-04
-.100816617957E-040.348293404539E-040.262253917673E-040.634382805481E-05
0.618614557813E-05-.332866322226E-04-.161315545367E-040.127280446643E-04
0.820084229335E-050.135393295395E-040.546128835721E-05
* ORBITAL    1   35
-.544613386082E-090.110954130035E-070.664798661540E-08-.145027500950E-07
-.111851541842E-07-.254152565888E-08-.210472225222E-080.254153996819E-08
0.202911309005E-080.789775659414E-070.375521570406E-060.113153427747E-06
0.225522010892E-060.120807550970E-06-.375697344114E-03-.202721729281E-03
-.173936874823E-06-.126279538705E-060.130501291440E-090.956126128312E-09
0.512175306580E-080.289257085420E-070.669270988089E-08-.455232426733E-05
-.105061680593E-03-.602417857644E-03-.191269421053E-030.980412818505E-10
0.313754842395E-080.235669060809E-070.918314752492E-080.181721115602E-09
0.279723096850E-080.557401473070E-08-.111714745683E-080.540724174605E-05
-.325317313093E-040.408278729520E-090.346168631762E-09-.263356657034E-08
-.406998849770E-08-.121947589113E-03-.142962349829E-03-.105161566276E-08
-.137405058877E-08-.302019945815E-090.815478459921E-05-.389310391713E-09
0.168462190680E-090.243709171100E-040.344351993702E-090.355481058155E-05
-.151188819374E-070.423704696197E-090.219414011603E-08-.469405768793E-04
-.549563822590E-040.609927651740E-080.511185041605E-08-.861420368765E-08
-.805662292343E-08-.298363741223E-09-.250010424389E-08-.193399848982E-07
-.748643078783E-070.192212693394E-080.277829291975E-050.204995594647E-03
0.575213654758E-03-.237612169980E-040.333958260474E-090.968792562211E-08
0.384276523388E-070.658458557479E-080.326834437786E-090.129627344445E-07
0.490594290391E-070.652283181770E-08-.236388307001E-03-.251392325788E-03
-.101752881432E-07-.127979003589E-07-.518380779811E-08-.648678277128E-08
-.422504914960E-03-.468635696610E-03-.300177362166E-08-.263472582783E-08
0.194940696338E-080.116911615945E-030.282562451448E-08-.168247582711E-08
0.728734710698E-040.184844390677E-08-.108086406568E-04-.579340893217E-03
0.189984599001E-04-.530650159647E-05-.135567104558E-03-.117978630497E-03
-.126855436970E-03-.118559405140E-030.101690694664E-030.908706629547E-04
0.120246521967E-020.326166364117E-030.749420830553E-040.281388968255E-03
0.247798314952E-030.298718194925E-030.152843251503E-030.156972287949E-03
0.146786896239E-03-.236194362894E-03-.859686614730E-03-.185771630675E-03
-.210841413280E-02-.139174419692E-02-.140434075277E-02-.788902329512E-03
-.136943579521E-02-.854489887830E-03-.482536026580E-090.215163634760E-09
0.125918793167E-08-.649555100322E-04-.588247511126E-04-.760973901944E-08
-.682040260982E-08-.434187893225E-08-.312530307742E-08-.252402330780E-04
-.912434672444E-04-.428684471997E-04-.101233524626E-03-.921942520773E-04
-.403603418619E-04-.371637312007E-04-.103319842416E-04-.106218151211E-04
-.498873269706E+000.243866923016E-020.175827808426E-020.879446942629E-04
-.103794638417E-03-.406735040407E-03-.100033535324E-020.981237619465E-04
0.929493387594E-04-.465763894553E-05-.209446726565E-04-.472713643771E-05
0.161282058189E-030.964575365260E-040.112453401320E-04-.497157361077E-05
-.942343236614E-04-.770939249769E-04-.121034433580E-04-.579273996644E-04
-.303724399778E-04-.186494944966E-04-.181220128930E-040.441691587108E-04
0.348950027274E-040.164594114105E-040.174478281811E-04-.867827880806E-07
-.412388534594E-06-.123646446888E-060.228964109796E-060.119581816972E-06
0.375709616774E-030.202728190419E-030.173197077498E-060.123311301298E-06
0.579286376496E-03-.189993968292E-040.530556301147E-05-.135565918987E-03
-.117977931529E-030.126847240746E-030.118552020313E-03-.101689443834E-03
-.908698231976E-04-.120236758062E-02-.326165691266E-03-.749460162677E-04
0.281367755766E-030.247778093279E-03-.298704228007E-03-.152837514415E-03
-.156959134279E-03-.146775213967E-030.236173661030E-030.859617668325E-03
0.185764572115E-03-.210830925443E-02-.139168223589E-020.140421972874E-02
0.788836017757E-030.136935139355E-020.854436949911E-030.252394341455E-04
0.912425931477E-040.428691378704E-04-.101233820338E-03-.921935909793E-04
0.403523667956E-040.371563263166E-040.103258582887E-040.106164944435E-04
0.498830956096E+00-.243846180594E-02-.175812921277E-020.879325783733E-04
-.103781000396E-030.406713178356E-030.100026054734E-02-.981155342554E-04
-.929434675304E-040.465937672177E-050.209524964479E-040.472919966352E-05
0.161280783732E-030.964588759492E-04-.112509587910E-040.496839582212E-05
0.942304206531E-040.770891929844E-040.121033799657E-040.579268125441E-04
0.303721498538E-04-.186489508303E-04-.181213425204E-04-.441684680967E-04
-.348945979136E-04-.164586159370E-04-.174472825887E-04-.390302487019E-08
-.163530804596E-07-.562651810798E-080.846642917750E-070.727967735661E-07
-.101487908520E-03-.549023257287E-040.138622461230E-070.180296597961E-07
0.437915010274E-040.203898029298E-04-.746003130237E-07-.419869901526E-07
-.438984560868E-04-.204508186246E-04-.256955981395E-04-.124385184530E-03
-.352611353720E-040.715703263707E-040.405978473102E-04-.149585171679E-04
-.125712882892E-040.996745584064E-05-.494606664372E-060.113175162862E-04
-.376404195060E-08-.400950640978E-04-.237493157124E-04-.589082141697E-05
-.113273244066E-050.333129429603E-030.174498843462E-020.667010165088E-03
-.597085633842E-03-.375481479861E-03-.487427412231E-03-.292937747891E-03
0.431825225213E-030.273563568613E-03-.138928352483E-030.438417378456E-04
-.393583761196E-040.209538440426E-040.118915433376E-030.699066316581E-04
-.280516583639E-04-.401953618835E-050.280515743201E-040.401936905853E-05
0.896295429476E-080.837080928571E-080.312896797851E-08-.204326478413E-08
0.214584590668E-08-.295516584673E-080.155806904879E-080.663703015843E-09
0.728716627333E-080.353721645441E-070.136068386322E-070.882045698992E-07
0.736216491996E-070.101483750583E-030.548998368988E-04-.127452754357E-07
-.162734026868E-07-.437956749698E-04-.203910880884E-040.718076867237E-07
0.408607413730E-070.438890996644E-040.204469453022E-040.256952938119E-04
0.124383124424E-030.352599891320E-040.715719311753E-040.405992379910E-04
0.149598243925E-040.125718745666E-04-.996393236311E-050.497117486645E-06
-.113187051540E-040.313358302889E-080.400994844547E-040.237514493296E-04
0.588972630051E-050.113188523158E-05-.333147116921E-03-.174508281622E-02
-.667048612565E-03-.597119591843E-03-.375504526480E-030.487470102479E-03
0.292963721745E-03-.431833199685E-03-.273567695457E-030.138940454085E-03
-.438429868107E-040.393764071354E-04-.209484539777E-04-.118925812989E-03
-.699096924155E-040.262246493502E-090.193409181487E-080.107596365622E-07
0.625394321518E-070.153996346759E-070.455437861547E-050.105168328695E-03
0.603433042543E-030.191677757035E-03-.283450114939E-09-.782442057104E-08
-.539753877055E-07-.200693049494E-070.503258861996E-090.799831611935E-08
0.196406434146E-07-.691327120451E-090.535132190905E-05-.327449508586E-04
-.303941602415E-09-.617530164291E-10-.564795450563E-08-.861192156405E-08
0.122266075930E-030.143347382084E-03-.100572758976E-08-.123106379004E-08
0.105632283858E-080.814484957494E-050.663846330581E-090.305392595416E-09
-.244639767620E-040.925920916728E-09-.357926252851E-05-.310544145411E-07
0.513097648145E-090.435089347259E-080.471483478666E-040.551930886395E-04
-.145753606149E-07-.123782934076E-07-.184394927853E-07-.172238503800E-07
-.650106913460E-09-.542705311530E-08-.415794527433E-07-.160340755601E-06
0.384348578149E-08-.278553422557E-05-.205612338935E-03-.576906873183E-03
0.238646923974E-04-.734011746330E-09-.209238830464E-07-.830521932493E-07
-.143566474832E-070.670648529853E-090.269534384770E-070.102162187887E-06
0.135840144594E-07-.237132376563E-03-.252181172488E-030.211290335738E-07
0.265507091698E-07-.108054002083E-07-.134589395067E-070.423823317243E-03
0.470099846146E-03-.619755512930E-08-.543529182126E-08-.404293252198E-08
0.117268730630E-03-.596700023102E-08-.343192580252E-08-.730985804263E-04
0.395720313766E-080.108466898454E-040.581133658005E-03-.190299305597E-04
0.532364846314E-050.135745144865E-030.118130596565E-03-.127190954230E-03
-.118858496225E-03-.101786722893E-03-.909467653460E-04-.120605293978E-02
-.327161652320E-03-.751818015363E-04-.282268141158E-03-.248570126260E-03
0.299534348861E-030.153227726652E-03-.157522740756E-03-.147300977334E-03
0.236882842959E-030.862169455668E-030.186301821849E-030.211472919105E-02
0.139593259852E-02-.140867105998E-02-.791337992359E-030.137349477665E-02
0.857008004150E-03-.102752310294E-080.373239643051E-090.260612742756E-08
0.651477183269E-040.589967672722E-040.158962329271E-070.142515895254E-07
-.920243424709E-08-.663924636786E-080.253186235783E-040.915276901225E-04
0.430058185263E-040.101566905139E-030.924970650590E-04-.404595792158E-04
-.372554730001E-040.103411273454E-040.106338969408E-040.500373336360E+00
-.244594717394E-02-.176353646203E-02-.881814874049E-040.104117806734E-03
-.407959978445E-03-.100334794324E-02-.983896856303E-04-.932044183400E-04
0.468109797878E-050.210532789452E-040.475574652223E-05-.161774173639E-03
-.967558661246E-040.113093350602E-04-.497249390480E-050.945144392627E-04
0.773208641032E-040.121408233761E-040.581062648476E-040.304662687838E-04
0.187053177099E-040.181760105971E-040.443032399260E-040.350010573861E-04
-.165085013874E-04-.175005358497E-04-.581200624646E-030.190332379679E-04
-.532346334986E-050.135753937399E-030.118138265346E-030.127209116743E-03
0.118875158568E-030.101791565877E-030.909507155980E-040.120625734454E-02
0.327164845246E-030.751744134544E-04-.282313219009E-03-.248612986230E-03
-.299564180475E-03-.153240462565E-030.157550034372E-030.147325244187E-03
-.236926331276E-03-.862314253873E-03-.186316447414E-030.211495051054E-02
0.139606313655E-020.140892432738E-020.791476768568E-03-.137367318542E-02
-.857120043612E-03-.253203137387E-04-.915296452084E-04-.430043615289E-04
0.101565699911E-030.924979232355E-040.404769507494E-040.372715849631E-04
-.103541867685E-04-.106452131171E-04-.500462081740E+000.244638335524E-02
0.176384936392E-02-.882072225727E-040.104146122954E-030.408006213354E-03
0.100350512853E-020.984074840876E-040.932172082654E-04-.467699621490E-05
-.210345108406E-04-.475055726932E-05-.161775846061E-03-.967523021477E-04
-.112966859612E-040.497960717816E-05-.945221805573E-04-.773304136495E-04
-.121409354139E-04-.581073547692E-04-.304668003663E-040.187063191049E-04
0.181773077672E-04-.443045762400E-04-.350017909124E-040.165101176296E-04
0.175016418076E-040.257738503511E-040.124760812881E-030.353639112945E-04
-.717947047168E-04-.407247738839E-04-.150059387534E-04-.126114336718E-04
-.999777032778E-050.496517487573E-06-.113525120754E-040.272255065067E-08
0.402248912275E-040.238257202791E-040.591626222598E-050.114046166403E-05
-.334180403877E-03-.175049304981E-02-.669114934064E-030.598974021619E-03
0.376672101717E-03-.489047751408E-03-.293909548101E-03-.433168523162E-03
-.274410948066E-030.139379338536E-03-.439861754971E-040.395123018538E-04
-.210055074500E-04-.119309905268E-03-.701263583919E-040.281415111943E-04
0.403397508905E-05-.281414098136E-04-.403424462380E-050.187308490868E-07
0.175837217342E-070.642907318631E-08-.437571653041E-080.323894549345E-08
-.735109119356E-08-.257747977553E-04-.124766877647E-03-.353670858660E-04
-.717921994158E-04-.407223909983E-040.150028007973E-040.126098967511E-04
0.100057746910E-04-.490824558922E-060.113497635918E-04-.424023558037E-08
-.402154512867E-04-.238213179799E-04-.591846382630E-05-.114238881766E-05
0.334143047262E-030.175029373331E-020.669033775906E-030.598902276639E-03
0.376623535094E-030.488958405026E-030.293855186426E-030.433151472626E-03
0.274402082258E-03-.139354043040E-030.439835369164E-04-.394747966371E-04
0.210165260157E-040.119288270953E-030.701199325687E-04
* ORBITAL    1   36
0.197880123509E-09-.391584526998E-08-.234885544800E-080.926170181588E-05
0.713909765753E-050.757059332899E-080.628000621118E-08-.875504713377E-09
-.698494249688E-09-.529062570999E-04-.251474479832E-03-.755691425046E-04
-.145092100028E-03-.767545234460E-04-.606747387474E-06-.327151480773E-06
0.110786008814E-030.796599384313E-040.121718825983E-090.907729080286E-09
0.537442822726E-080.328900270080E-070.888629783421E-08-.662922055471E-06
-.342011595224E-04-.324921823996E-03-.130609352125E-030.207350831418E-09
0.500326764523E-080.312348507854E-070.109030904998E-070.353648770157E-09
0.576682055173E-080.163191277179E-070.968587816538E-09-.178371059599E-04
-.680899415954E-04-.282582517295E-09-.501365110224E-09-.297171476459E-08
-.445866087705E-08-.101821349488E-03-.123091730711E-030.416722607951E-09
0.625350091734E-09-.872993191101E-09-.315675634053E-05-.218218454383E-09
0.128058964927E-090.297327798089E-040.628855017835E-090.780684065662E-05
-.152805602222E-07-.406077078005E-100.201708585285E-08-.663772201638E-04
-.756156500017E-040.880961545115E-080.758551412986E-08-.959375754445E-08
[truncated: 6,719,840 more chars]
