# Supplementary material for: In Search of the Reason for the Breathing Effect of MIL53 Metal-Organic Framework: An ab Initio Multiconfigurational Study
Source: Front Chem. 2017 Dec 5;5:111. doi: 10.3389/fchem.2017.00111 (PMC5723392; doi:10.3389/fchem.2017.00111)
Supplement: Supplementary file 2 [file DataSheet2.ZIP › Attached_files/truncation_proof/MIL53as_Cr4(OH)15_cluster.xyz]

90
 produced by gV
 O     0.00000000   0.00000000   0.00000000
 C    -2.18339200   0.00000000   2.29652335
Cr     0.00000000   1.70550035   0.95053347
 O     0.00000000   3.41099971   1.90106682
Cr     0.00000000   5.11650025   0.95053346
 O    -1.58183600   1.11199975   1.97727106
 O    -1.21516600   2.31950069  -0.45866693
 C    -1.80787700   3.41100066  -0.85816987
 O     0.00000000   6.82200067   0.00000110
 O    -1.58183600   5.70999968   1.97727167
 O    -1.21516600   4.50250092  -0.45866645
 C    -2.18339200   6.82199956   2.29652532
 O    -1.58183600   7.93400042   1.97727215
 C     2.18339200   0.00000000   2.29652335
 O     1.58183600   1.11199975   1.97727106
 O     1.21516600   2.31950069  -0.45866693
 C     1.80787700   3.41100066  -0.85816987
 O     1.58183600   5.70999968   1.97727167
 O     1.21516600   4.50250092  -0.45866645
 C     2.18339200   6.82199956   2.29652532
 O     1.58183600   7.93400042   1.97727215
 C     3.47428500   0.00000000   2.98161574
 H     3.57915646   0.88433734   3.61529206
 H     4.29720013   0.00000000   2.26230588
 H     3.57915627  -0.88433693   3.61529195
 C     3.47428500   6.82199961   2.98161771
 H     3.57915611   7.70633729   3.61529418
 H     4.29720013   6.82200085   2.26230784
 H     3.57915627   5.93766343   3.61529201
 C     3.01972100   3.41100081  -1.67498670
 H     3.62823176   2.52666417  -1.46941410
 H     2.77212449   3.41099984  -2.73954851
 H     3.62822968   4.29533855  -1.46941583
 H    -2.11310600   8.59001522   2.25922358
 H     2.11310600   8.59001522   2.25922358
 H     0.00000000   6.95535730  -0.87995106
 H     0.00000000   7.64053449   0.34943290
 H     0.00000000   3.41100228   2.79106638
 H     0.00000000   0.00000000  -0.88497698
 C    -3.47428500   0.00000000   2.98161574
 H    -3.57915646   0.88433734   3.61529206
 H    -4.29720013   0.00000000   2.26230588
 H    -3.57915627  -0.88433693   3.61529195
 C    -3.47428500   6.82199961   2.98161771
 H    -3.57915611   7.70633729   3.61529418
 H    -4.29720013   6.82200085   2.26230784
 H    -3.57915627   5.93766343   3.61529201
 C    -3.01972100   3.41100081  -1.67498670
 H    -3.62823176   2.52666417  -1.46941410
 H    -2.77212449   3.41099984  -2.73954851
 H    -3.62822968   4.29533855  -1.46941583
Cr     0.00000000  -1.70550035   0.95053347
 O     0.00000000  -3.41099971   1.90106683
Cr     0.00000000  -5.11650025   0.95053347
 O    -1.58183600  -1.11199975   1.97727106
 O    -1.21516600  -2.31950069  -0.45866693
 C    -1.80787700  -3.41100066  -0.85816986
 O     0.00000000  -6.82200068   0.00000110
 O    -1.58183600  -5.70999969   1.97727168
 O    -1.21516600  -4.50250092  -0.45866645
 C    -2.18339200  -6.82199956   2.29652532
 O    -1.58183600  -7.93400043   1.97727216
 O     1.58183600  -1.11199975   1.97727106
 O     1.21516600  -2.31950069  -0.45866693
 C     1.80787700  -3.41100066  -0.85816986
 O     1.58183600  -5.70999969   1.97727168
 O     1.21516600  -4.50250092  -0.45866645
 C     2.18339200  -6.82199956   2.29652532
 O     1.58183600  -7.93400043   1.97727216
 C     3.47428500  -6.82199961   2.98161771
 H     3.57915611  -7.70633729   3.61529418
 H     4.29720013  -6.82200085   2.26230784
 H     3.57915627  -5.93766343   3.61529201
 C     3.01972100  -3.41100081  -1.67498670
 H     3.62823176  -2.52666417  -1.46941410
 H     2.77212449  -3.41099985  -2.73954850
 H     3.62822968  -4.29533856  -1.46941583
 H    -2.11310600  -8.59001522   2.25922358
 H     2.11310600  -8.59001522   2.25922358
 H     0.00000000  -6.95535731  -0.87995106
 H     0.00000000  -7.64053450   0.34943291
 H     0.00000000  -3.41100228   2.79106638
 C    -3.47428500  -6.82199961   2.98161771
 H    -3.57915611  -7.70633729   3.61529418
 H    -4.29720013  -6.82200085   2.26230784
 H    -3.57915627  -5.93766343   3.61529201
 C    -3.01972100  -3.41100081  -1.67498670
 H    -3.62823176  -2.52666417  -1.46941410
 H    -2.77212449  -3.41099985  -2.73954850
 H    -3.62822968  -4.29533856  -1.46941583
