# Supplementary material for: In Search of the Reason for the Breathing Effect of MIL53 Metal-Organic Framework: An ab Initio Multiconfigurational Study
Source: Front Chem. 2017 Dec 5;5:111. doi: 10.3389/fchem.2017.00111 (PMC5723392; doi:10.3389/fchem.2017.00111)
Supplement: Supplementary file 2 [file DataSheet2.ZIP › Attached_files/truncation_proof/MIL53as_Cr2(OH)9_cluster.xyz]

56

O          1.21517       -4.50250       -0.45867
C          1.80788       -3.41100       -0.85817
O          0.00000       -3.41100        1.90107
O         -1.21517       -4.50250       -0.45867
C         -1.80788       -3.41100       -0.85817
Cr         0.00000       -1.70550        0.95053
O          0.00000        0.00000        0.00000
O          1.58184       -1.11200        1.97727
O          1.21517       -2.31950       -0.45867
C          2.18339        0.00000        2.29652
Cr         0.00000        1.70550        0.95053
O          1.58184        1.11200        1.97727
O          1.21517        2.31950       -0.45867
C          1.80788        3.41100       -0.85817
O         -1.21517       -2.31950       -0.45867
O         -1.58184       -1.11200        1.97727
C         -2.18339        0.00000        2.29652
O          0.00000        3.41100        1.90107
O         -1.21517        2.31950       -0.45867
O         -1.58184        1.11200        1.97727
C         -1.80788        3.41100       -0.85817
O          1.21517        4.50250       -0.45867
O         -1.21517        4.50250       -0.45867
C          3.47429        0.00000        2.98162
H          3.57916       -0.88434        3.61529
H          4.29720        0.00000        2.26231
C          3.01972       -3.41100       -1.67499
H          3.62823       -2.52666       -1.46941
H          3.62823       -4.29534       -1.46942
H          2.77212       -3.41100       -2.73955
C         -3.01972       -3.41100       -1.67499
C         -3.47429        0.00000        2.98162
C          3.01972        3.41100       -1.67499
C         -3.01972        3.41100       -1.67499
H         -3.57916        0.88434        3.61529
H          3.57916        0.88434        3.61529
H         -3.57916       -0.88434        3.61529
H         -4.29720        0.00000        2.26231
H         -3.62823        2.52666       -1.46941
H          3.62823        2.52666       -1.46941
H         -3.62823       -2.52666       -1.46941
H         -3.62823        4.29534       -1.46942
H          3.62823        4.29534       -1.46942
H         -3.62823       -4.29534       -1.46942
H         -2.77212        3.41100       -2.73955
H          2.77212        3.41100       -2.73955
H         -2.77212       -3.41100       -2.73955
H          0.00000        3.54436        2.78102
H          1.69721        5.17642       -0.78358
H         -1.69721        5.17642       -0.78358
H          1.69721       -5.17642       -0.78358
H         -1.69721       -5.17642       -0.78358
H          0.00000        0.00000       -0.88498
H          0.00000        4.22953        1.55164
H          0.00000       -3.54436        2.78102
H          0.00000       -4.22953        1.55164
