# Supplementary material for: In Search of the Reason for the Breathing Effect of MIL53 Metal-Organic Framework: An ab Initio Multiconfigurational Study
Source: Front Chem. 2017 Dec 5;5:111. doi: 10.3389/fchem.2017.00111 (PMC5723392; doi:10.3389/fchem.2017.00111)
Supplement: Supplementary file 2 [file DataSheet2.ZIP › Attached_files/truncation_proof/MIL53as_Cr2(OH)9_cluster.InpOrb]

#INPORB 1.1
#INFO
* RASSCF average (pseudo-natural) orbitals
       0       1       0
     365
     365
*BC:HOST bestla PID 1888 DATE Sat Apr 22 18:18:48 2017
#EXTRAS
* ACTIVE TWO-EL ENERGY
0.585715979772E+01
#ORB
* ORBITAL    1    1
-.555889155342E-07-.315210290691E-06-.141002001425E-06-.136875398573E-06
-.823233269117E-07-.542521764118E-06-.452496543170E-060.638745735558E-07
0.458924633399E-070.482563460349E-060.279413431559E-050.128145534381E-05
-.498263929704E-06-.137714695192E-060.319705344514E-060.246161509166E-06
0.488234718410E-060.174938936704E-06-.388828279019E-06-.233771606384E-05
-.141878649136E-05-.266216028971E-12-.577956434212E-12-.657254006658E-06
-.828793032362E-060.372646612060E-060.416156817238E-06-.555869890417E-07
-.315198968034E-06-.140996091993E-060.136881179490E-060.823280882355E-07
-.542512186711E-06-.452488105027E-060.638790473661E-070.458964722635E-07
0.482571169102E-060.279417732331E-050.128147386799E-050.498214052208E-06
0.137680483125E-060.319713171733E-060.246166471718E-060.488201601495E-06
0.174916752060E-060.609395474798E+000.232475543773E-04-.124317057858E-04
-.319022603083E-05-.124862789526E-040.131621760282E-13-.461668227068E-12
-.394566661472E-11-.154664244563E-11-.533509118305E-06-.466013760391E-06
-.374362389778E-05-.100920885906E-050.125547556269E-05-.219303954242E-06
0.532261221902E-06-.804498333289E-070.612063451480E-130.438020305762E-12
-.708381853259E-07-.167697629785E-06-.122916452811E-06-.203090036041E-06
-.970777889946E-12-.981834192299E-12-.126807898359E-06-.830493873363E-07
-.226801324368E-070.167556363981E-13-.750283766879E-07-.996114952926E-07
0.863781085980E-13-.585463436987E-090.150712601657E-120.967268383972E-07
0.569045014655E-060.332031187510E-060.770262098678E-130.205195447211E-13
-.209990275870E-070.598472438673E-06-.784889957130E-080.230301735270E-07
-.238639334780E-06-.115118141135E-05-.508886487731E-060.108533729764E-06
0.335097444492E-060.102715817930E-060.116235141492E-06-.300479254916E-08
0.947453652106E-07-.272838620860E-06-.145640631106E-05-.741427775308E-06
-.527490657715E-070.114502274751E-060.610361997012E-060.487901329224E-06
-.387509444571E-06-.645228404231E-06-.249107402239E-07-.263631596306E-06
-.210922584772E-06-.824832839396E-07-.802933339660E-07-.148642391845E-05
-.145133421968E-05-.767677816580E-07-.833633514935E-07-.792866376981E+00
-.304288949351E-040.152106313382E-040.719669374983E-060.157949962841E-04
-.629365400712E-13-.112613618262E-12-.154194176100E-11-.587514773170E-12
-.684447421755E-06-.410488045560E-06-.379677705200E-05-.887406928462E-06
-.163095243645E-050.349921560951E-06-.381725858398E-060.178438644506E-06
-.112760669864E-12-.294258778387E-12-.295595989764E-07-.150200925238E-06
0.603904337790E-070.917062248286E-07-.730770254410E-12-.658025280640E-12
-.341893754653E-07-.190961161517E-060.135014722267E-07-.133148067560E-12
-.949889391363E-070.109141997225E-060.231835992154E-12-.528033151159E-07
0.906324602400E-130.312486200950E-060.158841669733E-050.771738722424E-06
-.367821974593E-06-.666952321240E-060.199023984076E-060.217447467759E-06
-.164494844830E-06-.299994380606E-060.353117688361E-060.191495120499E-05
0.100107174378E-05-.171310588186E-06-.364927532979E-060.463601828659E-06
0.345030111051E-060.662413898901E-060.960573664632E-06-.492844576161E-06
-.295586210847E-05-.143532431967E-050.453227328988E-060.864482406035E-07
0.198059234942E-060.235699801867E-06-.481673757974E-06-.138014058758E-06
-.272837506055E-06-.145639966702E-05-.741424428731E-060.527556972751E-07
-.114496462232E-060.610357129543E-060.487897546499E-06-.387505635520E-06
-.645225261905E-06-.238639393567E-06-.115118204945E-05-.508887220391E-06
-.108534878466E-06-.335098503986E-060.102718096128E-060.116237167302E-06
-.300415031689E-080.947457844162E-07-.249120580251E-07-.263638282904E-06
-.210925161844E-060.824809389181E-070.802923088560E-07-.148642548927E-05
-.145133506247E-05-.767658465930E-07-.833622117413E-070.485375342021E-06
0.292290511554E-050.179261367297E-05-.371226593871E-12-.589894627116E-12
-.903028258355E-06-.114151346107E-05-.406729514046E-06-.484105083247E-06
0.353118697031E-060.191495736669E-050.100107492993E-050.171315267072E-06
0.364931535698E-060.463605022633E-060.345032628346E-060.662416725364E-06
0.960576100888E-060.312486597219E-060.158841929582E-050.771740070215E-06
0.367820710066E-060.666951173111E-060.199021893918E-060.217445620250E-06
-.164494383029E-06-.299994071809E-06-.492838336654E-06-.295582761354E-05
-.143530976492E-05-.453263435538E-06-.864730514523E-070.198057716576E-06
0.235698762633E-06-.481696076652E-06-.138028962048E-060.508109903480E-07
0.281436294980E-060.121539183135E-060.165627050898E-060.100213519537E-06
-.642744054942E-06-.543481339041E-06-.826901075410E-07-.598859522388E-07
0.508120217105E-070.281442565821E-060.121542482194E-06-.165622052076E-06
-.100209586429E-06-.642749297956E-06-.543485699078E-06-.826867695201E-07
-.598830876492E-070.799035819066E-070.455633834449E-060.201292912436E-06
-.426555275531E-080.363780788852E-070.782514806816E-060.383326126986E-06
0.386682508578E-070.517246648546E-070.928693320621E-060.717838023136E-06
-.145485957690E-06-.646218898017E-07-.260357876954E-06-.148552529078E-05
-.635957943711E-06-.965814025724E-07-.206187331803E-06-.554842229866E-07
0.242733122208E-070.276500041669E-060.364648175881E-060.100263259476E-05
0.564765630844E-060.354400334830E-060.610451660779E-070.917297251746E-06
0.387136902375E-06-.260371582260E-06-.148560222551E-05-.635992048713E-06
0.965540500176E-070.206170398820E-06-.554899728026E-070.242688368184E-07
0.276482324611E-060.364637707756E-060.799035212311E-070.455633021783E-06
0.201292192341E-060.426564302312E-08-.363781890438E-070.782515744848E-06
0.383326761778E-060.386679114053E-070.517245570421E-070.322418736146E-06
0.184053649829E-050.794902167345E-060.158148837392E-060.283473707757E-06
-.790849070753E-070.125258884860E-07-.324093934372E-06-.428614747148E-06
0.322407842407E-060.184047446219E-050.794873686682E-06-.158164903224E-06
-.283482496984E-06-.790838028594E-070.125267261083E-07-.324109190474E-06
-.428624373529E-06-.127609573457E-05-.852834867113E-06-.127609558457E-05
-.852834840024E-060.928693890837E-060.717838091696E-06-.145486022176E-06
-.646221366464E-07-.130532271051E-05-.751392856600E-06-.130533328979E-05
-.751394693185E-060.100264265571E-050.564766219282E-06-.399864452112E-06
-.479499729033E-07-.399873141718E-06-.479504735724E-070.354400988381E-06
0.610413618989E-07-.103999118008E-05-.419126829453E-06-.103999485486E-05
-.419125008248E-060.917304799727E-060.387136326735E-06-.236285524846E-05
-.166738162424E-05-.689849173056E-07-.338411154131E-06-.689807014242E-07
-.338411046506E-060.101497653199E-060.287481838550E-060.101507566598E-06
0.287484368660E-06-.370426736117E-06-.193201003516E-06-.847649039884E-06
-.532154380716E-060.193174730644E-050.139737254611E-050.781150950298E-06
0.456953346101E-06
* ORBITAL    1    2
-.112878568623E-07-.899751999793E-07-.571699553830E-070.129651823502E-06
0.802984068792E-070.460575014113E-060.412886226598E-06-.814851112312E-07
-.603915444666E-07-.103076943556E-06-.994072718134E-06-.765682564466E-06
-.109679073350E-06-.181126847142E-060.431047666906E-060.848617666982E-08
-.384986819686E-070.120551495644E-060.426135608786E-060.258038197752E-05
0.163861527647E-05-.108958497003E-120.135783861472E-120.104131436090E-05
0.132397135363E-05-.181245998211E-06-.318565948214E-06-.112896618867E-07
-.899849501735E-07-.571749375395E-07-.129653508775E-06-.803002163535E-07
0.460567295594E-060.412879510060E-06-.814870971481E-07-.603935168850E-07
-.103080002091E-06-.994090151227E-06-.765690484181E-060.109707407109E-06
0.181146022608E-060.431038636829E-060.848045754031E-08-.384782874508E-07
0.120564981405E-06-.792866447513E+00-.309548582088E-040.124280224574E-04
-.918527076002E-050.144943263013E-04-.584193012032E-140.810634803023E-12
0.479965302076E-110.160076660652E-110.656487348140E-06-.154840398147E-06
0.696412575621E-06-.341400919219E-06-.162370611736E-050.536422417901E-06
0.515564962313E-060.391398562918E-060.104720505443E-12-.108340325714E-12
-.151162287007E-06-.460510584275E-07-.226949406629E-06-.406363293855E-06
0.660368176132E-120.692481647791E-12-.609141979227E-06-.105412388650E-05
-.137656140851E-060.199317388030E-120.874026253464E-070.500662271981E-07
0.184615114043E-12-.207426158370E-06-.946217742148E-130.739284133943E-06
0.434921761932E-050.253771229361E-05-.171653509438E-12-.370831893086E-13
0.275008409150E-08-.783024834113E-07-.599854363082E-070.176019377770E-06
0.318260001584E-060.185010492711E-050.108822958696E-05-.102190948212E-05
-.133361368661E-05-.387731585161E-06-.408564856709E-06-.650598036393E-06
-.810122565339E-060.347736880541E-060.197288459641E-050.110621990868E-05
-.864023114782E-06-.988383796796E-060.490559921936E-060.491471353844E-06
0.111923167710E-050.131014033883E-05-.190528524803E-06-.201567062014E-05
-.161240236107E-05-.630775406398E-06-.613945583120E-060.194509903939E-06
0.189908550510E-06-.586928925562E-06-.637297631123E-06-.609395566567E+00
-.239318767004E-040.881129287028E-05-.969693580434E-050.107940221510E-04
-.573585406804E-13-.288432250948E-12-.165979281649E-11-.526904649304E-12
-.497130142521E-060.269534560942E-060.290228516873E-060.589568635355E-06
-.124604853625E-050.461935576358E-060.635113469840E-060.357520151217E-06
0.101962378643E-130.287362693843E-120.164306643913E-060.876559339655E-07
-.250931265355E-06-.444931346775E-060.307402608111E-120.491434677417E-12
-.621270140040E-06-.104001704913E-050.138859717774E-060.647613965217E-13
-.651572711406E-070.227564437456E-07-.948186843644E-13-.200598004443E-06
-.380569391120E-130.246150344141E-060.149165854013E-050.920683698618E-06
-.959610842148E-06-.120253642787E-050.348261902299E-060.364913112199E-06
-.629482677180E-06-.758487997354E-060.265836638379E-060.153177588608E-05
0.878231847381E-06-.848508827013E-06-.925653573839E-06-.631085678672E-06
-.600459796185E-060.981863162746E-060.110004063442E-050.245455106612E-07
-.241745351549E-06-.410222223354E-06-.234188889005E-06-.210466201688E-06
-.498788291650E-06-.715301613521E-070.884167736117E-070.161506899433E-06
0.347736412665E-060.197288195151E-050.110621885676E-050.864019348559E-06
0.988380247563E-060.490563657094E-060.491474418682E-060.111922984068E-05
0.131013886697E-050.318260247383E-060.185010696973E-050.108823137162E-05
0.102191087877E-050.133361493358E-05-.387733169607E-06-.408566195066E-06
-.650599170249E-06-.810123452401E-06-.190527288290E-06-.201566407307E-05
-.161239961762E-050.630774294957E-060.613944482213E-060.194510330101E-06
0.189908574739E-06-.586928774823E-06-.637297423463E-060.311755376283E-06
0.189208599508E-050.121843894004E-050.955517954905E-130.245602681579E-12
-.837166562999E-06-.106617638588E-05-.792670052396E-07-.200771911804E-06
0.265836914271E-060.153177748248E-050.878232543104E-060.848507975892E-06
0.925652868176E-06-.631084475938E-06-.600458707384E-060.981862338796E-06
0.110003994070E-050.246150035064E-060.149165639937E-050.920682376066E-06
0.959611599310E-060.120253706564E-050.348262534798E-060.364913843291E-06
-.629482676264E-06-.758487921906E-060.245451184798E-07-.241747243269E-06
-.410222747390E-060.234187868832E-060.210465644973E-06-.498785137931E-06
-.715283429308E-070.884158273796E-070.161506220150E-06-.252107087015E-07
-.168048414165E-06-.915252257100E-070.900727292554E-070.564160594075E-07
-.305489557907E-06-.282568082693E-06-.623088666133E-07-.465516612853E-07
-.252108114162E-07-.168049160042E-06-.915255642230E-07-.900723812771E-07
-.564157143031E-07-.305489844670E-06-.282568341605E-06-.623086671733E-07
-.465514877570E-070.610806958394E-060.348296546651E-050.153868964115E-05
-.329154303508E-070.277847639570E-06-.102391357823E-06-.501584120631E-07
0.295363108026E-060.395217367478E-06-.147180705416E-05-.618589939955E-06
-.111195264454E-05-.493882833254E-060.275241250545E-060.157398754789E-05
0.700887642210E-060.252038546388E-060.327442058463E-060.989578764877E-07
0.424578416621E-07-.221229869332E-06-.296378099576E-06-.130770549316E-05
-.799295584674E-06-.223125065374E-060.428932901429E-07-.596903102056E-06
-.174987855564E-060.275247690756E-060.157402293285E-050.700902279065E-06
-.252020175978E-06-.327429405728E-060.989626684094E-070.424612959247E-07
-.221222757918E-06-.296374598668E-060.610806383838E-060.348296246919E-05
0.153868868899E-050.329140173644E-07-.277848446716E-06-.102391258290E-06
-.501581653159E-070.295364471923E-060.395218316007E-060.198994213838E-06
0.113882455932E-050.513681790596E-060.218699097487E-060.263367215963E-06
-.813529538227E-07-.472740914751E-07-.142647490324E-06-.192588319049E-06
0.198994174301E-060.113882438762E-050.513681783754E-06-.218699577881E-06
-.263367720099E-06-.813560416193E-07-.472766126208E-07-.142646910211E-06
-.192587840997E-06-.118332786609E-05-.413080933193E-06-.118332688118E-05
-.413080111696E-06-.147180666872E-05-.618589709444E-06-.111195204073E-05
-.493882622792E-06-.100573312591E-05-.627088944218E-06-.100572970382E-05
-.627087157233E-06-.130770548226E-05-.799293102983E-06-.124429884132E-06
0.571580494205E-07-.124431949281E-060.571571834124E-07-.223119101143E-06
0.428977112720E-07-.340817652667E-06-.694989556631E-07-.340818437535E-06
-.694993396814E-07-.596908962182E-06-.174988788810E-06-.136650662443E-05
-.831354944909E-060.135425426164E-06-.153672182259E-060.135425505407E-06
-.153672269098E-060.113124772281E-06-.235560962767E-060.113116289216E-06
-.235564248224E-06-.283113750341E-05-.147661502755E-05-.147512606493E-06
-.222661922858E-06-.192841378606E-05-.123235243914E-05-.360614579278E-06
-.352069731449E-06
* ORBITAL    1    3
0.596124657782E-060.338139669572E-050.137094596111E-050.142189442433E-05
0.759315034745E-060.567746409762E-050.455602693058E-05-.768763793712E-06
-.624886133870E-06-.613645724220E-05-.342608462240E-04-.152315251397E-04
0.615077821195E-050.196311820480E-05-.685998307215E-05-.506786825469E-05
-.536784181226E-05-.225852967564E-050.282408734544E-050.168579237021E-04
0.127458738139E-040.212760430095E-110.435147677895E-11-.157066290941E-06
0.756362462307E-05-.212763642418E-05-.563042588763E-050.596132878038E-06
0.338145016991E-050.137097632485E-05-.142191754724E-05-.759339921515E-06
0.567747583582E-050.455603877867E-05-.768774112183E-06-.624891839231E-06
-.613645910875E-05-.342608566502E-04-.152315310467E-04-.615079637837E-05
-.196312329355E-05-.685990083921E-05-.506781854016E-05-.536786156206E-05
-.225853727668E-05-.263437402752E-040.698593943860E+000.491572772531E-04
-.224511815728E-050.153427591248E-030.696805378302E-110.301133128409E-12
-.193505461407E-10-.115735207700E-10-.404375976997E-05-.331877683124E-05
0.520714459159E-040.131198277810E-040.242016203698E-030.905786488200E-05
-.116813823708E-040.655957659394E-05-.652040934862E-12-.100734132788E-11
0.345097274337E-05-.486501139968E-050.214207468330E-050.318988097976E-05
-.317509254462E-11-.726899588831E-11-.345189914710E-050.716455785491E-05
0.258525117148E-080.135882583874E-110.545258540885E-060.384906795784E-06
0.121933557200E-11-.250849130324E-050.109767973573E-11-.497376359910E-07
-.271103283132E-06-.208021633478E-06-.895566992674E-12-.623011419066E-12
0.208305991072E-040.411730755022E-050.731942658664E-07-.305466294897E-07
0.159421101246E-050.539548019747E-050.317176994425E-050.628389027078E-05
-.101867927757E-050.237419935032E-050.630245314959E-060.497792988508E-05
0.575736444920E-060.188796249414E-050.824753420261E-050.546203977081E-05
0.548877561336E-05-.479309216874E-06-.119665919590E-04-.898130041971E-05
-.238461193349E-050.443224477971E-050.249739588026E-070.248099242427E-06
0.200520474738E-06-.249629362785E-07-.100572852202E-070.242345720080E-04
0.213859272285E-040.102319653978E-070.257509795037E-070.270059012378E-04
-.715526147680E+00-.494031884180E-040.566286666297E-05-.156732225769E-03
-.230633902754E-11-.187409359276E-11-.381852085353E-10-.157094355936E-10
-.415336193479E-05-.362833452017E-050.521966478570E-040.130494909967E-04
-.247885644166E-03-.935723429541E-050.116291794342E-04-.679056251575E-05
-.936939351890E-12-.853056910714E-120.362136494649E-05-.504157064564E-05
-.194883614235E-05-.314857811081E-050.198920925870E-110.335960434102E-11
0.381901962746E-05-.711550471343E-05-.319526829152E-07-.920633604116E-12
0.554877513383E-06-.386882243154E-060.103159780611E-110.261618309613E-05
0.782039188704E-12-.163973656052E-05-.564950364373E-05-.336218046752E-05
-.617927573830E-050.130005569207E-050.237764631911E-050.590752942844E-06
-.491618901987E-05-.403331570876E-06-.193347895837E-05-.848268409875E-05
-.563640031383E-05-.540762870744E-050.682539474789E-06-.119236071347E-04
-.891707233537E-050.230009591856E-05-.465468960929E-050.616878604893E-05
0.345149877894E-040.154055728197E-04-.609751592069E-05-.190798526642E-05
-.679911136079E-05-.508852825446E-050.534614183580E-050.222088075559E-05
0.188795706290E-050.824750105020E-050.546202701082E-05-.548876142053E-05
0.479320132623E-06-.119665939381E-04-.898130011593E-05-.238460404706E-05
0.443225126153E-050.159421849224E-050.539552823843E-050.317179583273E-05
-.628386936930E-050.101869809962E-050.237424370210E-050.630285305931E-06
0.497791821536E-050.575726334484E-060.249948570466E-070.248229024753E-06
0.200587833668E-060.247242086213E-070.989556234010E-080.242345520467E-04
0.213859143184E-040.103802823747E-070.258510987395E-07-.287701473147E-05
-.171789810130E-04-.130197654537E-04-.184489431436E-11-.253825841671E-11
-.108379276483E-060.780655587245E-050.209556680338E-050.570891898741E-05
-.193347573225E-05-.848266852842E-05-.563639577646E-050.540766175882E-05
-.682512740480E-06-.119235792622E-04-.891704839289E-050.230011086571E-05
-.465467708740E-05-.163972626769E-05-.564943810083E-05-.336214370392E-05
0.617929469837E-05-.130003885547E-050.237759870787E-050.590710634692E-06
-.491619853706E-05-.403341586691E-060.616883076097E-050.345152379534E-04
0.154056817920E-040.609725711845E-050.190780602678E-05-.679914301420E-05
-.508854969886E-050.534597660136E-050.222076828526E-05-.593738943847E-06
-.336412113999E-05-.135717557734E-05-.145605349070E-05-.779416470906E-06
0.576152647428E-050.462686079654E-050.792428284138E-060.645162973525E-06
-.593730106806E-06-.336406819246E-05-.135714741007E-050.145608356362E-05
0.779439891317E-060.576148901232E-050.462682935141E-050.792449059041E-06
0.645180767316E-06-.629667523596E-07-.366571142834E-06-.170825953955E-06
-.571299139100E-07-.713669330408E-07-.113344108527E-04-.608903182758E-05
-.626652477953E-07-.639338861884E-07-.128280703313E-04-.862063963151E-05
0.167709565201E-060.811524246447E-070.319265098083E-050.182129780433E-04
0.787724127714E-050.138155651355E-050.259910742176E-050.182031889831E-05
0.512512198569E-06-.294052048781E-05-.392309359201E-05-.128744481468E-04
-.712309605434E-05-.423006993266E-05-.859351681205E-06-.104202162811E-04
-.434196830365E-050.319264287755E-050.182129234537E-040.787720421171E-05
-.138156161953E-05-.259911308508E-050.182027384025E-050.512479114941E-06
-.294052111902E-05-.392309646833E-05-.630214340680E-07-.366871092996E-06
-.170950394281E-060.569711617670E-070.712599327908E-07-.113343923993E-04
-.608901562949E-05-.626595519059E-07-.639451020538E-07-.326967366456E-05
-.186527381283E-04-.807493314932E-05-.143377164397E-05-.266966509418E-05
0.185540426902E-050.531519533380E-060.297891895795E-050.397976447588E-05
-.326974674867E-05-.186531509200E-04-.807511645786E-050.143363233962E-05
0.266958173169E-050.185541971776E-050.531531336295E-060.297881099211E-05
0.397969597941E-050.132133898519E-040.878972400541E-050.132133467680E-04
0.878970927173E-05-.128280007016E-04-.862061764596E-050.167625707746E-06
0.810838522217E-070.132123031923E-040.732571689873E-050.132122588427E-04
0.732572375904E-05-.128744070230E-04-.712308599018E-050.429965714888E-05
0.858646715529E-060.429962644569E-050.858651908626E-06-.423007667306E-05
-.859353545508E-060.105717830034E-040.438961811561E-050.105717585020E-04
0.438962687387E-05-.104201967242E-04-.434196273154E-050.222840400017E-04
0.179775824902E-040.247085236473E-050.376195603036E-050.247088597943E-05
0.376196324225E-05-.246112746789E-05-.370127479106E-05-.246112339841E-05
-.370125961620E-050.331206218152E-060.219623271202E-060.849302190570E-05
0.491113994984E-05-.218672013012E-04-.176646938368E-04-.842242872479E-05
-.484275117143E-05
* ORBITAL    1    4
0.927951320039E-070.683017637737E-060.559832168768E-06-.144332522171E-05
-.848188901909E-06-.357912089419E-05-.301319805723E-050.997081797884E-06
0.853940255424E-060.142473367712E-050.110300194804E-040.745380970333E-05
0.215457159175E-050.228139671569E-05-.245693723470E-050.925768417579E-06
-.843286737598E-06-.154604619805E-05-.224435949482E-05-.136115034132E-04
-.115923026426E-04-.212471868188E-11-.457896855401E-11-.203145939331E-05
-.102363643899E-04-.131321252691E-050.334639045505E-050.928000217692E-07
0.683024780445E-060.559833521108E-060.144334752430E-050.848213989345E-06
-.357911417926E-05-.301319574716E-050.997091210566E-060.853944951893E-06
0.142474545816E-050.110300848324E-040.745383706667E-05-.215465635884E-05
-.228145944095E-05-.245695578653E-050.925759790446E-06-.843319902471E-06
-.154607205854E-050.279698532286E-04-.715518939462E+00-.108578912759E-04
0.142767958328E-03-.139851505346E-03-.700769469916E-110.110238210178E-11
0.500179648387E-110.122335623035E-110.462593839240E-050.129674018899E-04
-.585486643658E-050.278022353133E-05-.248028421628E-03-.126107197071E-04
-.203790085795E-05-.972471901447E-050.108322835682E-110.126933693136E-11
-.715716098801E-050.743249650079E-050.804482113115E-050.168696440919E-05
0.594517283224E-110.966326973235E-110.153749252910E-040.196454841391E-05
0.144265483703E-050.449417663996E-13-.408134867062E-06-.874324819083E-07
-.612312224563E-120.452746453457E-050.263966878110E-12-.415365762731E-05
-.226390347225E-04-.173709324080E-04-.237850296994E-11-.320448600732E-11
-.249430087102E-06-.493120883296E-070.611468256098E-05-.254916802113E-05
-.191960241294E-05-.106683680779E-04-.798756932288E-050.429392646872E-05
0.117633972117E-04-.167642139085E-060.164614679839E-050.251966371922E-05
0.719415803369E-05-.192394934128E-05-.992223028173E-05-.734868465248E-05
0.332248491516E-050.849286872010E-05-.165204869402E-05-.257522567199E-05
-.350139963305E-05-.934354360274E-050.208457782400E-050.207157018123E-04
0.167459015649E-04-.207110283170E-05-.831487468133E-06-.290211133510E-06
-.256093547192E-060.860551946530E-060.215424137476E-050.273310556673E-04
-.698586560935E+00-.967775336250E-050.142673263326E-03-.136137704890E-03
-.168314617528E-110.108813679798E-100.207005256674E-100.926810855351E-12
-.452778560444E-05-.128842385263E-040.460630171309E-05-.309358288690E-05
-.242162435933E-03-.123902193252E-04-.231701111537E-05-.956486806035E-05
0.889403133202E-12-.117644855500E-110.707247992183E-05-.731387911487E-05
0.809380384123E-050.176285778664E-05-.418476299365E-11-.275369896231E-11
0.152878594397E-040.213552955602E-05-.144230279721E-05-.296890767805E-12
0.394958742868E-06-.781908473659E-070.363486441295E-110.446610724682E-05
0.947930470323E-12-.188087540203E-05-.105360948780E-04-.790932395374E-05
0.444316039722E-050.117356368982E-040.110758620952E-06-.166074869591E-05
0.263813391847E-050.720587655166E-05-.187818137776E-05-.972183689788E-05
-.721576436218E-050.345297938580E-050.847896982224E-050.193810435293E-05
0.278953121059E-05-.355750619714E-05-.923474536494E-050.127735664194E-05
0.102063070339E-040.708688098978E-050.230108858651E-050.232766259224E-05
0.262063875941E-05-.804058047331E-06-.971476289572E-06-.159962759802E-05
-.192394554644E-05-.992220726436E-05-.734867595298E-05-.332247840199E-05
-.849286218490E-05-.165206177575E-05-.257523822203E-05-.350140133104E-05
-.934354518354E-05-.191960250801E-05-.106683686222E-04-.798756679034E-05
-.429391366692E-05-.117633875806E-04-.167658258963E-060.164613139120E-05
0.251965892727E-050.719415316550E-050.208460667820E-050.207158569067E-04
0.167459634981E-040.207107272665E-050.831464658042E-06-.290170336128E-06
-.256067904403E-060.860562226272E-060.215424849655E-05-.217609407447E-05
-.132039347948E-04-.112837748295E-04-.732871316730E-11-.799007655071E-11
0.203463235075E-050.100523175522E-04-.136380022292E-050.321059305921E-05
-.187818011640E-05-.972183063298E-05-.721576131463E-05-.345292020463E-05
-.847891964503E-050.193811196354E-050.278953500060E-05-.355746473985E-05
-.923470901656E-05-.188088192440E-05-.105361353807E-04-.790934324325E-05
-.444314427117E-05-.117356255244E-040.110777978090E-06-.166073138962E-05
0.263812271332E-050.720586933214E-050.127742060207E-050.102066598725E-04
0.708702979531E-05-.230139538973E-05-.232787872925E-050.262054354095E-05
-.804116977995E-06-.971665267273E-06-.159975516512E-050.107032747661E-06
0.763701952783E-060.592450072711E-06-.140887141378E-05-.829773167795E-06
0.344216799091E-050.290325764784E-050.978391382573E-060.838733328539E-06
0.107044658145E-060.763774465129E-060.592488485653E-060.140890458264E-05
0.829798867712E-060.344212050302E-050.290321623513E-050.978415318270E-06
0.838754708352E-06-.526116254616E-05-.306283774824E-04-.142729652300E-04
-.476785543362E-05-.595837149440E-050.135795251717E-060.729772606220E-07
-.523139034177E-05-.533816671919E-050.162460647738E-040.716470574501E-05
0.140075350947E-040.677676397010E-05-.325618502972E-05-.185913765092E-04
-.835454865758E-05-.219617244426E-05-.297733226827E-05-.148948983350E-05
-.801766093114E-060.163450344079E-050.241019530821E-050.142665231746E-04
0.854900214845E-050.295704023495E-05-.184499388835E-070.645099059031E-05
0.204019839228E-05-.325620478632E-05-.185914822663E-04-.835458754769E-05
0.219615769763E-050.297733167292E-05-.148949615848E-05-.801774124898E-06
0.163444737595E-050.241015625807E-05-.526118059993E-05-.306284863879E-04
-.142730203777E-040.476781538775E-050.595834678560E-050.135738027079E-06
0.729275414769E-07-.523135805067E-05-.533814252565E-05-.317875256965E-05
-.181496218331E-04-.816336629733E-05-.216257016735E-05-.291432439624E-05
0.144532095575E-050.789132816702E-060.156366952671E-050.231559679714E-05
-.317884341310E-05-.181501349603E-04-.816359467161E-050.216240679239E-05
0.291423049708E-050.144538012177E-050.789175883196E-060.156352595365E-05
0.231550440989E-050.159341452302E-040.695616266082E-050.159340843848E-04
0.695614316822E-050.162460227577E-040.716467782986E-050.140075584029E-04
0.677676387481E-050.139541120321E-040.837597780360E-050.139540106207E-04
0.837596089128E-050.142665623433E-040.854902018445E-050.285500736478E-05
-.389900502293E-070.285498872945E-05-.389707852219E-070.295705657656E-05
-.184453522732E-070.619956104746E-050.193559595432E-050.619954472444E-05
0.193561677964E-050.645095191845E-050.204017243982E-050.171406628323E-04
0.128512410942E-040.375578549147E-060.248902511065E-050.375633007204E-06
0.248904011537E-050.434642136834E-060.257839565390E-050.434642699121E-06
0.257838423035E-050.276626413470E-040.183426157442E-040.284735552945E-05
0.279713171380E-050.176692878015E-040.132779939632E-040.304991418543E-05
0.291392292433E-05
* ORBITAL    1    5
-.293605726766E-05-.189478221243E-04-.942014996049E-050.377578973664E-07
-.570499083611E-06-.558176697495E-05-.382194439190E-05-.325115494730E-05
-.157582941525E-05-.153136838570E-04-.695135894505E-04-.178972172325E-04
-.313758937260E-04-.266656372098E-04-.270578115435E-04-.665486330631E-05
0.416002261462E-040.306948820765E-04-.503456192868E-05-.371620129051E-04
-.227983395588E-04-.617766675956E-11-.834412857411E-11-.630329773082E-04
-.387039453577E-040.820955631218E-05-.255269188425E-06-.293605392206E-05
-.189477971127E-04-.942012999789E-05-.377723029628E-070.570486938066E-06
-.558177908877E-05-.382195521106E-05-.325116467015E-05-.157583633943E-05
-.153136639722E-04-.695134830204E-04-.178971700835E-040.313759043709E-04
0.266656393326E-04-.270577197005E-04-.665481134165E-050.416002394559E-04
0.306948905623E-04-.679935660450E-06-.755598299338E-04-.504732581699E-04
-.980214757837E-04-.705879614206E-05-.102517255815E-070.269311143733E-10
0.938587168010E-100.135038691883E-100.664041503106E+00-.161777355204E-03
-.186256078429E-030.942992614291E-040.213531394383E+00-.497427133891E-04
-.574949495033E-040.399063547693E-040.204821021468E-110.382444991786E-11
0.218333925539E-04-.591938225394E-050.393125025215E-04-.128256977854E-05
-.257046594146E-11-.304892206747E-11-.145928624090E-04-.162488653934E-04
-.329253157206E-040.100606345047E-10-.121327259422E-030.358901230701E-04
0.693603541555E-11-.397502557497E-030.142343030037E-11-.197666740790E-06
-.117399108852E-05-.705397085680E-06-.131385542791E-10-.180717885151E-10
-.148762143162E-03-.997189782193E-04-.144917351203E-060.970740247814E-07
0.517893061198E-060.629050716233E-050.662921563156E-05-.683180954666E-04
-.494873005156E-04-.466894920534E-04-.379183016072E-04-.423035100850E-04
-.283197391291E-04-.309186366036E-05-.208861489416E-04-.119036559674E-04
0.331978248357E-040.198804456875E-04-.318622608687E-04-.276800634995E-04
-.497048020570E-04-.359421169802E-04-.514500899687E-06-.242973223658E-05
-.727140067634E-06-.160797290992E-05-.118330317782E-05-.101304375676E-03
-.404021100185E-04-.101341993072E-05-.797273062646E-060.666401701083E-06
0.773856418376E-040.505731620118E-040.967058959449E-040.713524308391E-05
-.137254472502E-070.129733901564E-100.379247812845E-100.338115140695E-11
0.682142877964E+00-.165690217080E-03-.190030897457E-030.969912158328E-04
-.219370980426E+000.515224003351E-040.604361438208E-04-.408691965797E-04
0.579307451578E-13-.509172131234E-120.222029004602E-04-.662476351912E-05
-.403726015687E-040.757101559576E-06-.971923427205E-11-.117604199147E-10
0.153210566894E-040.167460927270E-04-.338207052766E-04-.551519542138E-11
-.124481439205E-03-.369160486615E-040.882770370527E-110.408296414579E-03
0.487590468782E-12-.774413014714E-06-.799515756036E-05-.755638554013E-05
0.702049118063E-040.508428954570E-04-.474225546599E-04-.385411950634E-04
0.434267139257E-040.290655025775E-040.321120537193E-050.217224979220E-04
0.123886012708E-04-.343506655187E-04-.205986845546E-04-.329070375692E-04
-.285371088840E-040.511700338752E-040.369695325097E-040.157876534227E-04
0.717855687098E-040.186029155742E-040.320148761509E-040.272204811187E-04
-.280910323287E-04-.705493064430E-05-.425632987857E-04-.314208413772E-04
-.309187142409E-05-.208861893513E-04-.119036702375E-04-.331977888752E-04
-.198804064284E-04-.318622206291E-04-.276800303392E-04-.497047617701E-04
-.359420792918E-040.517894016089E-060.629051538691E-050.662922892261E-05
0.683181291366E-040.494873318779E-04-.466895271756E-04-.379183348842E-04
-.423035351470E-04-.283197638648E-04-.514473240064E-06-.242958593624E-05
-.727080571069E-060.160794400736E-050.118328066803E-05-.101304392178E-03
-.404021152955E-04-.101343013450E-05-.797282144950E-060.517033102554E-05
0.382108034405E-040.234645276077E-04-.464574676589E-11-.674433470096E-11
-.649847898961E-04-.399737674774E-04-.847217389096E-050.238286851237E-06
0.321120472057E-050.217225003017E-040.123886064649E-040.343507037735E-04
0.205987195766E-04-.329070515021E-04-.285371225335E-040.511700706990E-04
0.369695643850E-04-.774413680820E-06-.799516376128E-05-.755638636520E-05
-.702049017147E-04-.508428889303E-04-.474225423156E-04-.385411855200E-04
0.434267065558E-040.290654961360E-040.157876888422E-040.717857630660E-04
0.186029984780E-04-.320150061001E-04-.272205718319E-04-.280910921716E-04
-.705496401372E-05-.425633808239E-04-.314208972666E-040.301088107694E-05
0.194428351430E-040.967629438310E-05-.284854064574E-070.599048073110E-06
-.568486628759E-05-.389391928525E-050.332244654108E-050.160546782895E-05
0.301088607776E-050.194428707365E-040.967631908455E-050.284943184243E-07
-.599040358509E-06-.568488246095E-05-.389393343322E-050.332245326925E-05
0.160547524661E-050.427901103577E-060.218280508480E-050.726643308887E-06
-.982793048214E-06-.504799217327E-060.102032037706E-040.211761499467E-05
-.281078967675E-06-.799438639365E-070.920024815419E-060.224199072409E-05
0.199778581342E-060.145404713872E-060.103646754354E-040.529256470541E-04
0.178101301291E-04-.301376328686E-04-.171058613470E-04-.104655565560E-05
-.214330486219E-050.108739455507E-040.556567564097E-050.927598626114E-05
0.631944568928E-050.122172085903E-050.246416807948E-050.177976441507E-05
0.446734502652E-050.103646711881E-040.529256210885E-040.178101250889E-04
0.301376255684E-040.171058599833E-04-.104658394042E-05-.214331881222E-05
0.108739252884E-040.556566305933E-050.427876668560E-060.218265973147E-05
0.726572164653E-060.982813436626E-060.504829368793E-060.102031892304E-04
0.211760020485E-05-.280999813474E-06-.798805640557E-07-.106758906357E-04
-.545376221372E-04-.183704119094E-040.308261848168E-040.174499540407E-04
-.995698191882E-06-.217085226624E-05-.110750825024E-04-.562504289725E-05
-.106759337562E-04-.545378711364E-04-.183705215073E-04-.308262575453E-04
-.174499950973E-04-.995684247047E-06-.217084726829E-05-.110751520108E-04
-.562508781221E-05-.116496123046E-05-.218772697508E-05-.116496737908E-05
-.218771760440E-050.919998326212E-060.224196675202E-050.199923826781E-06
0.145482021404E-06-.925049476730E-05-.632816282136E-05-.925053527069E-05
-.632817164357E-050.927600474259E-050.631945542084E-05-.115529609045E-05
-.249369656078E-05-.115532834743E-05-.249370024800E-050.122172063868E-05
0.246416972263E-05-.163549277418E-05-.448478668690E-05-.163549619256E-05
-.448477379017E-050.177974791408E-050.446733505671E-05-.112236753548E-04
-.134652722736E-05-.401279727325E-060.555777624640E-07-.401263065824E-06
0.555883541135E-070.465762007992E-060.246172279735E-080.465747681414E-06
0.246275391251E-080.754952265126E-060.391544738555E-070.359577522892E-04
0.778684433781E-050.111606983280E-040.148249464994E-05-.346691624617E-04
-.746237458935E-05
* ORBITAL    1    6
-.282195535729E-05-.186628731995E-04-.965236871172E-05-.343369051694E-06
-.106836396821E-05-.391054767415E-05-.272928710826E-05-.269517474354E-05
-.112387712797E-05-.178289093640E-04-.854124691361E-04-.264822911400E-04
-.241909330309E-04-.209950777733E-04-.387784945106E-04-.149639229016E-04
0.363751181034E-040.274095292755E-04-.511558845226E-05-.394943484132E-04
-.250758152434E-04-.657287194340E-11-.802419671487E-11-.734177143038E-04
-.477339182219E-040.987608024541E-050.629474323959E-06-.282195719007E-05
-.186628822124E-04-.965237441986E-050.343375488038E-060.106836981029E-05
-.391055803620E-05-.272929726743E-05-.269517349037E-05-.112387422048E-05
-.178289014414E-04-.854124258964E-04-.264822735306E-040.241909511360E-04
0.209950855154E-04-.387784837914E-04-.149639141881E-040.363751400259E-04
0.274095476368E-040.494029567390E-06-.689003685967E-04-.439443612664E-05
0.475913012086E-04-.293710795129E-05-.103451214849E-070.280700564600E-10
0.103616076293E-090.167435839805E-100.681944862233E+00-.147657272009E-03
-.142854373997E-030.101356207224E-030.219988830519E+00-.668366008480E-04
-.110120954530E-030.363369459529E-040.997565933240E-110.131740868620E-10
0.140317474265E-04-.263059812975E-040.399429273818E-040.195189909449E-04
0.122763012026E-100.158209724810E-10-.272717202161E-04-.187070175946E-04
-.337336259591E-040.100669913301E-10-.118904980866E-030.386269027628E-04
0.534510757622E-11-.406664876617E-030.331734288269E-110.146965176748E-04
0.872857528647E-040.524467663348E-04-.901540586719E-11-.147746074620E-10
-.200067716964E-05-.134103133629E-050.107735853302E-04-.721765985839E-05
0.954487054949E-050.634668920993E-040.345635372683E-04-.710709479859E-04
-.510667247631E-04-.278806066257E-04-.236666689310E-04-.423307553981E-04
-.281096803421E-04-.447930135491E-05-.313804966014E-04-.181931899439E-04
0.433094555228E-040.269717978586E-04-.392703301434E-04-.322342550114E-04
-.551467921729E-04-.386836551886E-040.382516752734E-040.180644837316E-03
0.540625692310E-040.119557876814E-030.879812767784E-04-.136266764200E-05
-.543450671705E-060.753522956811E-040.592794840787E-040.512131711187E-06
-.668432415417E-04-.303562053660E-050.502093564833E-04-.274625168949E-05
0.132325457818E-07-.801622006309E-11-.212034796276E-10-.101941467151E-11
-.663838081035E+000.143252764590E-030.137793471654E-03-.987831907059E-04
0.214166113270E+00-.654742999326E-04-.108533826951E-030.352506356177E-04
-.542542879793E-12-.214968169556E-11-.134395046375E-040.261371742058E-04
0.388710659594E-040.195463366569E-040.899701215180E-120.764019482001E-12
-.268693235065E-04-.182631697594E-040.328358505704E-040.615893096554E-11
0.115598750579E-030.376476208156E-04-.562538207995E-11-.395826514540E-03
0.110019348762E-120.952750864881E-050.632748894978E-040.343728452251E-04
-.692077000372E-04-.497171794031E-040.266147128090E-040.226382080289E-04
-.411776836727E-04-.273378673690E-04-.439453317123E-05-.308074326201E-04
-.178664366466E-040.424006851501E-040.264271445087E-040.383988834552E-04
0.314778553419E-04-.537898409801E-04-.377028395155E-04-.174105008829E-04
-.835115356820E-04-.259912250943E-04-.233384627951E-04-.202703790850E-04
0.380363188160E-040.147793006307E-040.352431904247E-040.265741046863E-04
-.447930171241E-05-.313804928404E-04-.181931813368E-04-.433094533258E-04
-.269717957252E-04-.392703098134E-04-.322342380115E-04-.551467789148E-04
-.386836428482E-040.954486551211E-050.634668649666E-040.345635308920E-04
0.710709997325E-040.510667783567E-04-.278806664426E-04-.236667209430E-04
-.423307953991E-04-.281097206215E-040.382516961002E-040.180644938117E-03
0.540626016053E-04-.119557826706E-03-.879812525022E-04-.136275231707E-05
-.543494782656E-060.753522669285E-040.592794645447E-04-.497833401668E-05
-.384805716254E-04-.244535667855E-040.209075125189E-110.369019955001E-11
0.716958130449E-040.466756548811E-040.965166821159E-050.636080475125E-06
-.439452907677E-05-.308074099556E-04-.178664269869E-04-.424007000254E-04
-.264271602013E-040.383989043274E-040.314778735753E-04-.537898516598E-04
-.377028478566E-040.952750651528E-050.632748802093E-040.343728329252E-04
0.692076902186E-040.497171703568E-040.266147255374E-040.226382193999E-04
-.411776757589E-04-.273378597594E-04-.174105213600E-04-.835116434657E-04
-.259912642635E-040.233384599775E-040.202703845686E-040.380363229695E-04
0.147793061817E-040.352431828331E-040.265741041347E-04-.274196148788E-05
-.181464616192E-04-.939548324317E-05-.344237977463E-06-.105261606878E-05
0.375901098026E-050.262550031989E-05-.260677858613E-05-.108110536904E-05
-.274195552161E-05-.181464208393E-04-.939545271983E-050.344220683705E-06
0.105260096487E-050.375900108579E-050.262549134282E-05-.260678644324E-05
-.108111279107E-05-.318149626212E-04-.162294807615E-03-.540275508488E-04
0.730752077031E-040.375358241097E-040.137215456847E-060.284558181832E-07
0.208965822338E-040.594241927630E-050.912114680871E-05-.198713920499E-05
-.148585857720E-04-.108140448137E-040.117129673367E-040.606592518817E-04
0.210763842428E-04-.260122890146E-04-.130277491473E-040.187736636768E-05
-.105249881793E-050.762818887940E-050.228438639339E-05-.822292595313E-06
0.409255860365E-06-.245087964488E-050.113236823087E-05-.534035701142E-05
0.708576266804E-060.117129651114E-040.606592344519E-040.210763766089E-04
0.260123040121E-040.130277618494E-040.187733802314E-05-.105252580693E-05
0.762818862805E-050.228438725122E-05-.318149629602E-04-.162294806938E-03
-.540275461776E-04-.730751979414E-04-.375358117525E-040.137254244097E-06
0.284832286189E-070.208965740328E-040.594240881972E-050.114299583182E-04
0.592137930804E-040.205897285378E-04-.251923189436E-04-.125629799056E-04
-.190467526421E-050.994578523530E-060.733298578753E-050.213388896844E-05
0.114299624733E-040.592138172306E-040.205897335025E-040.251923396279E-04
0.125629924316E-04-.190468855083E-050.994564742337E-060.733300565205E-05
0.213390221472E-050.909319221603E-05-.204665096297E-050.909321215877E-05
-.204663957452E-050.912119068076E-05-.198711214949E-05-.148585815549E-04
-.108140385885E-04-.107135352663E-050.239203406930E-06-.107134355735E-05
0.239206787295E-06-.822245572880E-060.409277976141E-06-.248289494915E-05
0.106566881851E-05-.248291386076E-050.106566079474E-05-.245089065499E-05
0.113236556750E-05-.538622970880E-050.588204553962E-06-.538624269826E-05
0.588197737342E-06-.534035233503E-050.708580935888E-060.218804336263E-05
-.507403938500E-05-.240362255667E-05-.215751624730E-05-.240364424473E-05
-.215751893294E-05-.239203146130E-05-.215826788747E-05-.239204121096E-05
-.215827860776E-05-.561277464245E-04-.290944906095E-05-.474266554977E-04
-.119591089959E-040.248915258780E-05-.503594394998E-05-.483766836402E-04
-.121642608949E-04
* ORBITAL    1    7
-.257232107840E-05-.159373906465E-04-.750940419375E-05-.190147769729E-05
-.126935613774E-05-.470751847441E-05-.260280561035E-05-.418972499934E-05
-.461371882563E-050.270610439766E-050.133116579782E-040.206734111497E-05
-.200267070333E-04-.879270697065E-05-.292001641492E-05-.537823004839E-05
0.379684499604E-040.224684025167E-040.823607862937E-050.620901174690E-04
0.380245537291E-040.484331203886E-110.742224202380E-110.770140500110E-04
0.486659631917E-04-.572330087373E-04-.386389495439E-04-.257233680881E-05
-.159374855357E-04-.750945306108E-050.190143568142E-050.126932027446E-05
-.470758056620E-05-.260285708185E-05-.418975122819E-05-.461374383955E-05
0.270606568493E-050.133114346942E-040.206723324403E-050.200270411713E-04
0.879294622626E-05-.292006877014E-05-.537826738156E-050.379686456927E-04
0.224685315164E-04-.231862399492E-05-.240302523811E-03-.210330860374E-04
-.145020887297E-030.506159969318E-060.269036874354E-07-.857116777974E-11
-.116269748440E-100.462267523028E-11-.216031582124E+000.581538716525E-04
0.865583280276E-04-.158135088242E-040.671792147227E+00-.155291782987E-03
-.214628165216E-030.825299823287E-04-.320855095001E-11-.542279148896E-11
-.384264809514E-050.306925517952E-050.431114340587E-04-.396231450109E-05
0.495622374972E-12-.409160438559E-11-.175596871348E-04-.670754919976E-05
-.310700929807E-03-.157265260373E-10-.154695148316E-040.266077056630E-03
-.115282043412E-100.522960084403E-04-.413248802705E-110.514510386831E-07
0.322344179894E-060.188879405013E-060.214545164201E-110.107871441857E-11
0.116486043070E-030.542676339145E-040.298170602324E-060.215183865912E-06
0.428166938125E-060.822588992809E-050.119897553102E-04-.697381732094E-04
-.524580935061E-04-.255134589320E-04-.184514217842E-04-.483567921063E-04
-.344575895051E-04-.500320496243E-05-.295868157745E-04-.163290059117E-04
0.808637238023E-05-.213657888956E-050.139340695065E-040.157873560916E-04
-.338915332705E-04-.231671430164E-04-.314733447176E-07-.139309234506E-06
-.379716103468E-07-.203438492810E-06-.138978621781E-06-.116102680239E-03
-.666805094053E-04-.147122097284E-06-.999772671645E-070.232717127340E-05
0.241268003384E-030.210523879692E-040.145266182738E-03-.547276449852E-06
0.113826742176E-07-.747887264653E-11-.224928869897E-10-.305487008757E-11
-.216908970493E+000.584752713993E-040.873246398888E-04-.157812298546E-04
-.674511813517E+000.155860445078E-030.215226631121E-03-.829305119773E-04
0.742096852084E-130.902545336031E-12-.389965141652E-050.307794992622E-05
-.432424211712E-040.411515853401E-050.358669546551E-110.165024570021E-11
0.176518998687E-040.680607574188E-05-.311973846609E-030.603659605332E-11
-.155674079303E-04-.267167331094E-03-.422619329434E-11-.525282224490E-04
0.369846202507E-12-.468112208588E-06-.847292712984E-05-.121276911616E-04
0.699188219430E-040.525724385583E-04-.255349966351E-04-.184735849711E-04
0.485170175177E-040.345739374644E-040.501291494045E-050.296361410506E-04
0.163596249448E-04-.808857988770E-050.216601121120E-050.139294006583E-04
0.157848719441E-040.340238079314E-040.232626752926E-04-.270681495030E-05
-.133357498841E-04-.208738419743E-050.200735895760E-040.882505082649E-05
-.293516286341E-05-.538844963272E-05-.380893614403E-04-.225410223652E-04
-.500321624523E-05-.295868880054E-04-.163290494413E-04-.808641121938E-05
0.213655181760E-050.139341102531E-040.157873893036E-04-.338915534561E-04
-.231671585253E-040.428171736811E-060.822591878151E-050.119897708157E-04
0.697381575302E-040.524580806905E-04-.255134505120E-04-.184514162666E-04
-.483567803229E-04-.344575797207E-04-.314720441207E-07-.139297679133E-06
-.379623621645E-070.203415005953E-060.138957513151E-06-.116102620817E-03
-.666804731347E-04-.147116792743E-06-.999675555490E-07-.826980460911E-05
-.623437750010E-04-.381803608185E-040.370223631885E-110.508155094731E-11
0.773057535200E-040.488488339170E-040.574722376862E-040.387997548332E-04
0.501291823992E-050.296361586968E-040.163596319134E-040.808854716489E-05
-.216604086412E-050.139294099366E-040.157848809658E-040.340237890601E-04
0.232626602071E-04-.468117665373E-06-.847295957551E-05-.121277102077E-04
-.699188169723E-04-.525724336210E-04-.255349978963E-04-.184735861368E-04
0.485170174017E-040.345739383149E-04-.270683952854E-05-.133358827657E-04
-.208743928227E-05-.200734930519E-04-.882497467443E-05-.293509044634E-05
-.538840250744E-05-.380893168360E-04-.225409913540E-040.257939569092E-05
0.159795082959E-040.752771776461E-050.191271749917E-050.127821533397E-05
-.471728594124E-05-.260681287469E-050.420416536737E-050.462958353180E-05
0.257939074689E-050.159794802668E-040.752770953821E-05-.191273264000E-05
-.127822843060E-05-.471727065419E-05-.260680009623E-050.420415927075E-05
0.462957816940E-050.461947813828E-070.232043871172E-060.749682529632E-07
-.943256609762E-07-.453007991750E-070.262843990831E-040.127577910198E-04
-.158368190299E-070.125362871033E-080.115412712749E-040.728935834382E-05
0.247825816332E-070.148753645797E-070.392118582523E-050.177988711082E-04
0.406171629348E-05-.109218932644E-04-.502437220851E-05-.370149344805E-05
-.363363461653E-05-.263901706705E-05-.235435890506E-050.657940112223E-05
0.208381578262E-05-.427051106881E-06-.222047994628E-06-.336271375314E-06
0.911488042842E-060.392125992494E-050.177992701888E-040.406186876600E-05
0.109220474538E-040.502446159197E-05-.370140390769E-05-.363355475276E-05
-.263886938404E-05-.235426270558E-050.462021861123E-070.232096969471E-06
0.750047943306E-070.942999578222E-070.452805521504E-070.262843521525E-04
0.127577539474E-04-.157995442718E-070.128692124977E-08-.392984216074E-05
-.178335895094E-04-.406513467661E-050.109562721179E-040.504124334360E-05
-.371001694197E-05-.364178376549E-050.264060241725E-050.235456514397E-05
-.392981701583E-05-.178334531061E-04-.406508425108E-05-.109562216968E-04
-.504121600548E-05-.371008728755E-05-.364184304660E-050.264065959681E-05
0.235460135934E-05-.115785078046E-04-.729362554160E-05-.115784875404E-04
-.729361398646E-050.115411826236E-040.728931806728E-050.247681202495E-07
0.148689601509E-07-.660333120233E-05-.209214012327E-05-.660326540521E-05
-.209211842727E-050.657929922510E-050.208378696827E-050.421844426186E-06
0.221170781991E-060.421793652020E-060.221143543390E-06-.426979975649E-06
-.221996617025E-060.310397057699E-06-.930375184381E-060.310381403167E-06
-.930386782787E-06-.336237797795E-060.911520387701E-06-.628931685095E-04
-.274292017460E-040.503948821223E-060.728568167531E-060.503918968748E-06
0.728561969690E-06-.516422326957E-06-.734777208631E-06-.516472223537E-06
-.734784874626E-060.199808619673E-060.616757849630E-07-.270154693505E-04
-.143817297236E-040.626919994644E-040.273535289769E-040.268816465821E-04
0.143026076570E-04
* ORBITAL    1    8
0.175718196450E-050.104664050746E-040.455930392730E-050.279960223301E-05
0.220685781983E-050.242218743133E-050.994344867839E-060.357313132896E-05
0.392775069373E-05-.183403811897E-06-.600437437519E-05-.497523651061E-05
0.115905532501E-040.798452672755E-050.379446993450E-050.255755307638E-05
-.299710970189E-04-.179998957112E-04-.836249153774E-05-.628955337722E-04
-.386319778619E-040.343113955200E-110.318090731409E-11-.723349689836E-04
-.453476807981E-040.593052672252E-040.398624112422E-040.175717220910E-05
0.104663456642E-040.455927177981E-05-.279960082861E-05-.220685839167E-05
0.242216440378E-050.994325714298E-060.357313286598E-050.392775180498E-05
-.183400845168E-06-.600436236231E-05-.497523549775E-05-.115904811861E-04
-.798447536227E-050.379440656151E-050.255750863293E-05-.299710620886E-04
-.179998774914E-040.211949579549E-050.239383539755E-030.481180006804E-05
0.609546056318E-04-.101807378609E-04-.274041993281E-070.516498028736E-11
-.111234910871E-11-.803207640441E-110.217534048034E+00-.796419244838E-04
-.189800783759E-03-.796437990095E-05-.674310990372E+000.141039895404E-03
0.148569603759E-03-.992705056346E-04-.482316312342E-12-.306074211111E-11
0.141135036491E-04-.215655445768E-05-.325026616811E-040.378216771098E-04
-.213253751327E-11-.703353624855E-120.228585096133E-040.244006856475E-04
0.315600871853E-030.151314344578E-100.242561538599E-04-.270316095633E-03
0.108986883152E-10-.575595624237E-040.386150376067E-110.254659648592E-04
0.159548022546E-030.934897001324E-040.399878505991E-110.752541031543E-11
-.235374145399E-06-.109647614576E-060.147559358768E-030.106490923184E-03
-.988590894139E-05-.611469920736E-04-.341597777455E-040.448608395256E-04
0.284200903068E-040.538625778599E-050.552699252587E-050.397546570124E-04
0.288687742098E-040.240893660666E-050.122398221200E-040.759475768230E-05
-.572620753083E-060.727592382468E-050.114832243111E-050.602951252420E-06
0.328068021389E-040.236949118495E-04-.155999854390E-04-.690692185088E-04
-.188392477552E-04-.100748649583E-03-.688285708612E-040.234928027575E-06
0.134916709343E-06-.728561458207E-04-.495116783625E-040.211010636848E-05
0.238410410657E-030.472669485448E-050.603678091022E-04-.101786300221E-04
0.130417452496E-07-.872229837650E-11-.337608049311E-10-.677265743020E-11
-.216659212184E+000.794063471276E-040.189449768189E-030.802828518708E-05
-.671590504007E+000.140411031723E-030.147700618912E-03-.989361989083E-04
0.126691840467E-11-.103885496981E-11-.140978531669E-040.214414080149E-05
-.323281306711E-040.378053986923E-04-.788290391932E-12-.175098274595E-11
0.227873332560E-040.243733510813E-04-.314342618504E-030.421134215846E-11
-.241934257467E-04-.269238558463E-03-.332861343945E-11-.573477758206E-04
0.167073923443E-11-.988413381595E-05-.611134743182E-04-.341111668723E-04
0.445784360850E-040.282076491952E-04-.528300942346E-05-.545230790895E-05
0.395588066486E-040.287291874363E-040.238870220347E-050.121201881691E-04
0.752871554398E-05-.539804522702E-060.726735493278E-05-.120460185439E-05
-.666723349432E-060.326694819848E-040.236010019177E-04-.172529370002E-06
-.595087809141E-05-.496699275300E-050.115092713095E-040.794875015773E-05
-.378236425260E-05-.253564074872E-05-.298172296322E-04-.179088226798E-04
0.240893675918E-050.122398213873E-040.759475815810E-050.572615037933E-06
-.727592258607E-050.114833831627E-050.602964546846E-060.328068029263E-04
0.236949100393E-04-.988590845507E-05-.611469912967E-04-.341597800648E-04
-.448608256659E-04-.284200773209E-040.538626217229E-050.552699778003E-05
0.397546534635E-040.288687726710E-04-.155999780633E-04-.690691751786E-04
-.188392268800E-040.100748589058E-030.688285310411E-040.234912346207E-06
0.134908192901E-06-.728561168143E-04-.495116569690E-04-.832914121169E-05
-.626441163153E-04-.384780209840E-040.633511971014E-120.102196137278E-11
0.720231255640E-040.451506302067E-040.590735394822E-040.397059847876E-04
0.238870578199E-050.121202088936E-040.752872584550E-050.539823985628E-06
-.726733788703E-05-.120457502962E-05-.666700433493E-060.326694835955E-04
0.236010040356E-04-.988413281295E-05-.611134690834E-04-.341111640868E-04
-.445784421464E-04-.282076551127E-04-.528302516664E-05-.545232194701E-05
0.395588128582E-040.287291918174E-04-.172513240400E-06-.595078688745E-05
-.496695303507E-05-.115094412233E-04-.794887258962E-05-.378240495122E-05
-.253567092522E-05-.298173322665E-04-.179088906889E-040.174674784325E-05
0.104017583733E-040.452882792129E-050.279190712365E-050.220172152137E-05
-.240307225769E-05-.983754697029E-060.355616021555E-050.390906375985E-05
0.174675732603E-050.104018121312E-040.452885005318E-05-.279188607700E-05
-.220170402688E-05-.240310931633E-05-.983784924744E-060.355617394902E-05
0.390907707872E-050.228869276434E-040.114980944333E-030.371647260398E-04
-.467431234115E-04-.224598108072E-04-.532308317602E-07-.258515064882E-07
-.784051230875E-050.625611464578E-06-.926494621389E-05-.107812999446E-05
0.122813999133E-040.737619294193E-05-.214061862916E-05-.857791229908E-05
-.835664591320E-060.851017531540E-050.417453438341E-050.211369499569E-05
0.202623684012E-050.420742106585E-060.711339116258E-07-.592477514624E-05
-.205883720954E-05-.129538508099E-05-.217371067766E-06-.639667329653E-05
-.467214709278E-05-.214060631853E-05-.857784915993E-05-.835639546284E-06
-.851016505512E-05-.417453082445E-050.211376416056E-050.202629514153E-05
0.420775196019E-060.711582650260E-070.228869127884E-040.114980860510E-03
0.371646890379E-040.467430924841E-040.224597919799E-04-.532496163652E-07
-.258717796627E-07-.784048501548E-050.625632351243E-06-.212468388822E-05
-.850553567975E-05-.819098706758E-060.846579622980E-050.415409328561E-05
-.209885293076E-05-.201163124963E-050.410191352420E-060.616903109191E-07
-.212472054568E-05-.850573128905E-05-.819175315031E-06-.846587974909E-05
-.415414426990E-05-.209879946393E-05-.201158298028E-050.410133493476E-06
0.616558458025E-07-.921809282346E-05-.104860389017E-05-.921811540350E-05
-.104861156393E-05-.926497238143E-05-.107814621709E-050.122814162167E-04
0.737619691782E-05-.589818358686E-05-.205041524568E-05-.589822323559E-05
-.205041648372E-05-.592484479377E-05-.205886498410E-05-.129707348148E-05
-.218251068237E-06-.129702404693E-05-.218221745940E-06-.129534079322E-05
-.217352329940E-06-.639796882718E-05-.466840611407E-05-.639797730033E-05
-.466840532880E-05-.639665328686E-05-.467213505645E-05-.496471523638E-04
-.186708960285E-04-.309529367422E-05-.153395520582E-05-.309525461273E-05
-.153394691647E-05-.309314764724E-05-.153095992899E-05-.309316354455E-05
-.153096945080E-050.988990795661E-040.305362140624E-04-.330563634370E-04
-.195483909558E-04-.499009332088E-04-.187816246829E-04-.331652584405E-04
-.196063174771E-04
* ORBITAL    1    9
-.646276148710E-05-.395389073833E-04-.184077757885E-04-.234410681817E-05
-.308994821182E-05-.998064146177E-05-.594595185003E-05-.154568591016E-05
-.247490579509E-05-.148765135514E-04-.729245259725E-04-.269227397171E-04
-.665564399598E-04-.463880640672E-04-.608028603430E-04-.336210380383E-04
0.425982558058E-040.239742132763E-040.231181764197E-110.237473272987E-10
0.198950335452E-100.670978877442E-050.116344097946E-05-.712709306313E-13
-.131924391407E-12-.519964942022E-11-.310393757945E-110.646277093400E-05
0.395389635545E-040.184078059705E-04-.234410867403E-05-.308994768134E-05
0.998064776766E-050.594595422123E-050.154568240559E-050.247490457162E-05
0.148765063624E-040.729244951758E-040.269227353910E-04-.665564591382E-04
-.463880680571E-040.608029322480E-040.336210892209E-04-.425982558371E-04
-.239742083899E-040.402882727855E-120.202859117602E-110.213191605391E-10
0.876874660335E-100.786344301603E-11-.705938813076E+000.179253826128E-03
0.264671703006E-03-.897338661589E-04-.183013471172E-070.271874700043E-10
0.115056736067E-090.252424838937E-100.234787238920E-07-.293842369084E-11
0.171343192096E-100.157455599418E-100.265743194523E-040.127972611721E-04
-.677721669744E-11-.523940286477E-11-.430139695919E-11-.109693146361E-10
-.276912019543E-040.175425510264E-04-.382233519859E-11-.630806322876E-11
-.154132464216E-100.354116874187E-030.291219842966E-110.115377436147E-10
0.220971315661E-030.149732540456E-100.407614933811E-04-.729213289434E-11
-.489572087188E-10-.358394558835E-10-.580294145285E-07-.585679901110E-07
0.316882617590E-100.297178152583E-10-.318988550887E-11-.340731586501E-13
-.135107408682E-05-.108977336947E-04-.134117910155E-040.903755736215E-04
0.652698457068E-040.268439099950E-040.191235997505E-040.424065607710E-04
0.273501231474E-04-.835695668543E-05-.564858571348E-04-.350963248558E-04
0.730063491720E-040.546590491514E-04-.185616805706E-04-.106756495043E-04
-.698660177858E-04-.464690584247E-040.280881231345E-070.142658164216E-06
0.583719149156E-070.262801161707E-060.168537920903E-060.119095318311E-03
0.636741078255E-040.113521718800E-060.757623834672E-07-.725438868551E-12
-.986769572355E-11-.266310191439E-10-.687324541360E-10-.268920803232E-11
0.708264375411E+00-.179751455529E-03-.265135395483E-030.901285323359E-04
0.165871032322E-070.321343305210E-110.105037224607E-100.333080480032E-11
0.770754248855E-080.847423786407E-110.540302634378E-100.198997250790E-10
0.266043746280E-040.127745582591E-040.193672085417E-11-.152757740725E-11
-.562523577927E-11-.110594895128E-100.277666350189E-04-.176143970206E-04
-.406846207079E-11-.484266008597E-110.444093293168E-110.355284131913E-03
-.117082493539E-110.520935434444E-11-.221693729934E-030.694760920660E-11
-.409022879651E-040.139706439524E-050.111849879975E-040.135733823770E-04
-.906385672257E-04-.654557237882E-040.268034039772E-040.190876752915E-04
-.424806072223E-04-.273792422694E-040.838472560250E-050.566646444774E-04
0.352036496404E-04-.732339548539E-04-.548293399066E-04-.185785941475E-04
-.106786231559E-040.700612193289E-040.465925609492E-040.149157205799E-04
0.731107362201E-040.269867084762E-040.668354019643E-040.465770042998E-04
-.609627698948E-04-.337049938724E-04-.427927569876E-04-.240976275990E-04
0.835695370237E-050.564858454858E-040.350963267317E-040.730063591885E-04
0.546590571706E-040.185616553908E-040.106756248819E-040.698660213019E-04
0.464690583620E-040.135108185521E-050.108977787594E-040.134118087156E-04
0.903755744461E-040.652698369324E-04-.268438720878E-04-.191235665343E-04
-.424065609860E-04-.273501192035E-04-.280348230636E-07-.142353722161E-06
-.582312439437E-070.262460562538E-060.168294745321E-06-.119095267335E-03
-.636740763880E-04-.113344869952E-06-.756375507992E-070.573283507999E-12
0.821280493907E-120.207958617818E-11-.675669797745E-05-.119476471539E-05
0.325984425573E-110.277230337311E-11-.138205191453E-11-.134804028390E-11
-.838472553922E-05-.566646406070E-04-.352036466041E-04-.732339331515E-04
-.548293217441E-040.185785718257E-040.106786077229E-04-.700612085988E-04
-.465925522157E-04-.139705902854E-05-.111849556953E-04-.135733633213E-04
-.906385226241E-04-.654556862586E-04-.268034331074E-04-.190877019084E-04
0.424805757026E-040.273792128257E-04-.149157096448E-04-.731106781918E-04
-.269866841154E-040.668354288136E-040.465770201443E-040.609627584182E-04
0.337049881532E-040.427927911360E-040.240976472507E-040.648720297986E-05
0.396879968729E-040.184773096260E-040.234679779898E-050.309536033685E-05
-.100294607388E-04-.597799569327E-050.155543722889E-050.248669361765E-05
-.648720419161E-05-.396880035935E-04-.184773117367E-040.234680050629E-05
0.309536230030E-050.100294823941E-040.597801633557E-05-.155543841094E-05
-.248669488897E-05-.492161018936E-07-.242373135794E-06-.728008262148E-07
0.941736039509E-070.419959242607E-07-.105991228900E-040.553480480509E-06
0.417595757222E-070.127226475632E-070.290735216504E-05-.128759790630E-05
-.244978307280E-07-.186012171912E-070.167365187830E-040.842333535710E-04
0.266546409391E-04-.227553985518E-04-.711191801179E-050.934133985448E-05
0.273920148307E-050.227583015277E-040.106215920852E-04-.112205394546E-04
-.473451386367E-05-.406499047940E-050.142501610208E-050.365075876787E-05
0.353329690675E-05-.167365202799E-04-.842333614643E-04-.266546465151E-04
-.227553749688E-04-.711189763370E-05-.934145555269E-05-.273930631557E-05
-.227583231503E-04-.106216112220E-040.491331468275E-070.241912588804E-06
0.726067065275E-070.939674366831E-070.418662539715E-070.105991255573E-04
-.553471492265E-06-.416300073329E-07-.126338251182E-07-.167943743938E-04
-.845221500232E-04-.267446015162E-040.228664635451E-040.716228594364E-05
0.935595213971E-050.273915885375E-05-.228426520928E-04-.106646765611E-04
0.167943768550E-040.845221664986E-040.267446126018E-040.228664995601E-04
0.716231818993E-05-.935594037551E-05-.273914870036E-050.228426146373E-04
0.106646437658E-040.289367013390E-05-.128444930028E-05-.289368743632E-05
0.128441385008E-05-.290734073614E-050.128757740314E-050.245335490527E-07
0.185945858158E-07-.112071531807E-04-.472050163910E-050.112071976265E-04
0.472052712511E-050.112206640438E-040.473456492338E-05-.406426222754E-05
0.143703813769E-050.406428869597E-05-.143702045523E-050.406491777486E-05
-.142503994089E-050.367187334753E-050.355091284333E-05-.367193822414E-05
-.355094803071E-05-.365079150820E-05-.353331795755E-05-.173967849369E-11
0.759187130058E-120.966932033843E-050.764891447087E-05-.966935007128E-05
-.764893166850E-05-.963773814495E-05-.762739758458E-050.963773097239E-05
0.762739440761E-050.370912840353E-100.234484295073E-10-.558854212108E-11
-.243825492844E-11-.134853014367E-10-.111775051170E-11-.145279138130E-11
0.717011552677E-11
* ORBITAL    1   10
0.744209044726E-050.453972324857E-040.211719686260E-040.846892027616E-06
0.167216761842E-050.148541019518E-040.974916394765E-050.295290355872E-05
0.357590347729E-050.119215374748E-040.566037186413E-040.194338351293E-04
0.848196950424E-040.574476859984E-040.487499804089E-040.255982879854E-04
-.591431881619E-04-.375176494670E-04-.259859563366E-11-.276136230984E-10
-.263092041568E-10-.142739974455E-04-.952547027912E-05-.176925923039E-10
-.172862843568E-100.204668000331E-100.178529089428E-10-.744210554625E-05
-.453973275487E-04-.211720223614E-040.846913347661E-060.167218214698E-05
-.148541431654E-04-.974920555602E-05-.295288958456E-05-.357589385923E-05
-.119215466177E-04-.566037672098E-04-.194338550014E-040.848196730122E-04
0.574476623991E-04-.487502430467E-04-.255984553055E-040.591431840159E-04
0.375176332447E-040.116151440063E-110.938169614266E-110.535874719671E-10
0.215062178898E-090.202515628034E-100.708265863255E+00-.151604385900E-03
-.141444643239E-030.120138116525E-030.179549834433E-07-.153794081751E-10
-.484512880160E-10-.544556788552E-11-.219040595768E-07-.240481203211E-10
-.110997492951E-09-.301583483202E-10-.918062468389E-050.688540091306E-05
-.408972283000E-11-.692495677540E-110.828534324740E-110.151434255628E-10
0.229780164290E-04-.218784238273E-04-.436852696359E-11-.628144203233E-11
0.113111417885E-10-.355493737702E-03-.524636453048E-11-.119899043561E-10
-.220018115587E-03-.142082404882E-10-.428762396359E-040.153466267718E-11
0.885479056237E-110.799891705323E-11-.352872320853E-04-.356187472746E-04
0.236373330521E-100.229459817060E-10-.149485176454E-10-.154243663869E-10
0.139816689851E-040.873364580583E-040.491406151874E-04-.801022390837E-04
-.566164038011E-040.122492844632E-040.108727417548E-04-.225788287989E-04
-.889476176628E-050.845231050023E-050.544208942383E-040.326701152745E-04
-.693116513871E-04-.518567060008E-040.518429029485E-050.931158110070E-06
0.594598210472E-040.376222861911E-040.170598630364E-040.866285284716E-04
0.354336569975E-040.159645662748E-030.102371104240E-03-.195846998020E-06
-.104706613030E-060.689517310296E-040.460137933604E-04-.279816092610E-12
-.636222306796E-11-.953661163039E-11-.267073748153E-10-.366876454411E-11
0.705940305822E+00-.151014020031E-03-.140573385885E-030.119842355204E-03
0.165659978747E-07-.327588467400E-11-.559677446462E-11-.778664656426E-12
0.727130607712E-08-.292211649841E-12-.206681280098E-11-.221745033129E-11
0.909317586919E-05-.692744656861E-05-.698522064359E-11-.972641276086E-11
0.476424155354E-130.761653634027E-120.228868363834E-04-.218205902749E-04
0.343207639225E-110.454118839427E-110.407294124421E-110.354327185495E-03
-.116914473023E-130.208515513590E-11-.219290184706E-030.502804366682E-11
-.427419473929E-040.139771514173E-040.873001584556E-040.490962551534E-04
-.798045557181E-04-.564014157572E-04-.123375066124E-04-.109355800152E-04
-.224392430690E-04-.880476970345E-050.842480685453E-050.542350073246E-04
0.325546366098E-04-.690711862647E-04-.516766726702E-04-.512320472199E-05
-.896041793921E-060.592297466638E-040.374692754748E-040.118725783059E-04
0.563637512011E-040.193452668847E-040.846005318097E-040.572949368373E-04
-.485496123467E-04-.254875008775E-04-.590029129518E-04-.374386885644E-04
-.845230357804E-05-.544208636791E-04-.326701154737E-04-.693117362605E-04
-.518567731917E-04-.518434557742E-05-.931209615582E-06-.594598830936E-04
-.376223373400E-04-.139816701938E-04-.873364647039E-04-.491406220206E-04
-.801022353836E-04-.566163916336E-04-.122492660911E-04-.108727242180E-04
0.225788425330E-040.889477323143E-05-.170598730255E-04-.866285842637E-04
-.354336829733E-040.159645654672E-030.102371100663E-030.195845277944E-06
0.104706930432E-06-.689517235132E-04-.460137825155E-040.345887310168E-12
0.256132330794E-120.570490474534E-12-.142518511875E-04-.952159354450E-05
-.112412362659E-10-.102376342007E-10-.391499268329E-11-.321290382418E-11
-.842480901852E-05-.542350227431E-04-.325546451940E-04-.690711850183E-04
-.516766704736E-040.512318795053E-050.896022866663E-06-.592297493608E-04
-.374692792181E-04-.139771475165E-04-.873001358126E-04-.490962428797E-04
-.798045609161E-04-.564014196263E-040.123375017817E-040.109355776533E-04
0.224392465921E-040.880477239990E-05-.118725881033E-04-.563638119049E-04
-.193453010073E-040.846005728616E-040.572949665641E-040.485495760957E-04
0.254874818016E-040.590029349015E-040.374387064996E-040.742079009552E-05
0.452669196142E-040.211113032064E-040.839119258583E-060.166194314674E-05
-.148212308878E-04-.972958503933E-050.294784000762E-050.356777541297E-05
-.742078956043E-05-.452669159095E-04-.211113017533E-040.839108417549E-06
0.166193411597E-050.148212181145E-040.972957034141E-05-.294784477126E-05
-.356777799485E-05-.298948133995E-04-.147204865243E-03-.442002639108E-04
0.571720437711E-040.254779501709E-040.173776637163E-07-.955870023898E-09
0.253231805746E-040.768618422936E-050.417242563275E-05-.943790483038E-06
-.149099086280E-04-.113088699936E-04-.175879149540E-04-.877784773919E-04
-.273260095894E-040.337499662560E-040.152943703318E-04-.447072389927E-05
0.582545965309E-09-.256236978793E-04-.130772236413E-04-.405189736309E-05
-.424413552686E-05-.234186580889E-06-.365723028036E-05-.643155749040E-05
-.535462798118E-050.175879256001E-040.877785477829E-040.273260530460E-04
0.337499744153E-040.152943769071E-040.447087757289E-05-.465002571305E-09
0.256236397472E-040.130771714532E-040.298948198836E-040.147204908488E-03
0.442002909274E-040.571720415585E-040.254779469366E-04-.174018485862E-07
0.934014005912E-09-.253231896596E-04-.768618902440E-05-.175328418087E-04
-.875013471307E-04-.272383705713E-040.336750648307E-040.152709707383E-04
0.443984694782E-05-.969640903378E-08-.255487097924E-04-.130421942538E-04
0.175328493725E-040.875013816277E-040.272383769485E-040.336750779445E-04
0.152709745394E-04-.443983363239E-050.970451529997E-080.255487597743E-04
0.130422331171E-04-.418207063296E-050.947962122259E-060.418209348405E-05
-.947937892665E-06-.417247062858E-050.943770578111E-060.149098784847E-04
0.113088565284E-040.408885752425E-050.425974313116E-05-.408886229785E-05
-.425974458648E-050.405178788139E-050.424410378843E-050.247412590185E-06
0.365248060286E-05-.247433517846E-06-.365249026505E-050.234285284604E-06
0.365726953149E-050.641941726116E-050.534294727125E-05-.641935777823E-05
-.534290983849E-050.643143969565E-050.535456388578E-050.123001688848E-10
0.681580419476E-110.958378942883E-050.653704798760E-05-.958375779693E-05
-.653702584277E-050.961549178648E-050.656216044339E-05-.961557936845E-05
-.656221537397E-05-.822390874347E-10-.544301117103E-100.796881067436E-11
-.403964068697E-13-.119282252825E-10-.983879742607E-11-.209796418432E-10
-.199934501407E-10
* ORBITAL    1   11
-.496753497242E+000.244933691349E-020.176225375348E-02-.194961746298E-04
0.846757406984E-030.681981497911E-030.717493084598E-030.115586257849E-04
-.561262148336E-03-.335836589461E-03-.133545175343E-02-.332333747111E-03
0.179785301212E-020.117186035803E-020.184787319812E-020.100999284244E-02
-.113661640363E-02-.705530918151E-030.377609990300E-080.688589947172E-08
-.191826994575E-080.334999892904E-040.464716064529E-040.152102847849E-07
0.129882982058E-070.179223847759E-070.178839707296E-070.496931360405E+00
-.245019671483E-02-.176287841152E-02-.194846760025E-040.847097630761E-03
-.682185212158E-03-.717719644155E-03-.115480658985E-040.561476441389E-03
0.335959920176E-030.133592961410E-020.332435117169E-030.179825818479E-02
0.117209827435E-02-.184860965044E-02-.101039904902E-020.113693646233E-02
0.705733273440E-030.567514972135E-090.434662974278E-080.237197456502E-07
0.392624387509E-07-.167045493522E-070.964875598132E-060.413073872820E-04
0.356085113440E-030.141418224501E-03-.267498187805E-09-.121098431367E-08
0.274705146543E-070.182363344367E-07-.181006375918E-08-.303444998849E-07
-.906761511864E-07-.755241417490E-080.393419381471E-040.165423503804E-04
0.106430113968E-070.132132010535E-070.146624035727E-070.207774631442E-07
0.136675065633E-030.156895223553E-030.243131125547E-080.236309583450E-08
-.323875180220E-08-.792440760401E-05-.334036105010E-08-.170509575688E-09
-.262750186498E-04-.164754875926E-08-.311275301724E-06-.352241328849E-09
-.108605915425E-07-.709026809384E-08-.673192683169E-07-.988171433546E-07
0.165738138500E-070.152586186960E-070.357021959327E-080.322371685315E-08
0.925864863400E-050.251535999303E-04-.112740670944E-060.112674168071E-03
0.970928473795E-040.101097601622E-030.949252503010E-040.813480816548E-04
0.735945753290E-040.176845419907E-030.166548784769E-030.327664406770E-04
-.343664641164E-03-.314048488177E-03-.283430631682E-03-.165391313933E-03
0.204529237711E-030.193168069393E-030.228249613433E-060.107017993679E-05
0.307100147185E-06-.502909758580E-06-.248669015924E-060.309206818645E-03
0.166699216152E-03-.382792482639E-06-.273241712864E-06-.777408636024E-10
-.581574962352E-09-.317330064211E-08-.116858476192E-07-.424044958544E-09
-.940480823554E-06-.411220478111E-04-.357512219015E-03-.142442511292E-03
0.261160058582E-090.421646822481E-080.120933350890E-070.759599012251E-09
0.118099985376E-090.217181266915E-080.894953381745E-080.215985497149E-08
0.395382042816E-040.163594683366E-04-.338814079472E-08-.434510338852E-08
0.127702253307E-080.204776113128E-08-.138013190420E-03-.158461454049E-03
0.257914914108E-080.312423114704E-08-.365756187072E-09-.809322620663E-05
0.288436180000E-09-.498047445534E-090.266142916342E-04-.538811111775E-09
0.335486391428E-06-.932463757416E-05-.251855291096E-040.203143389451E-06
-.113234515746E-03-.975670549076E-040.102010302550E-030.957529122634E-04
-.816217702933E-04-.738203127682E-04-.178810572152E-03-.168303978666E-03
-.331100924404E-040.347617353175E-030.317652696367E-03-.286313767562E-03
-.166990718240E-03-.207060821670E-03-.195547230559E-030.339581674897E-03
0.135025868039E-020.335961368148E-03-.181759139039E-02-.118473490568E-02
0.186910140075E-020.102160739403E-020.114906027322E-020.713202113736E-03
-.176895194907E-03-.166531354684E-03-.327490470647E-04-.343798423071E-03
-.314171350888E-030.283480177657E-030.165414852842E-03-.204622991167E-03
-.193251804706E-03-.926041415349E-05-.251623096967E-040.109929502908E-06
0.112685322869E-030.971028316690E-04-.101117269892E-03-.949440501985E-04
-.813508481367E-04-.735967763278E-04-.222741425547E-06-.104437892382E-05
-.300021941302E-06-.498717360428E-06-.247988279858E-06-.309231854341E-03
-.166711880413E-030.386351173894E-060.278703224711E-060.446066345313E-09
-.118875919815E-09-.607987313577E-09-.340687449755E-04-.471959379914E-04
0.263760667111E-090.350623023467E-090.129218344112E-080.134344140974E-08
0.178806755229E-030.168306602463E-030.331123668269E-040.347610864647E-03
0.317646508092E-030.286304998583E-030.166984411421E-030.207054821782E-03
0.195541559395E-030.932502794241E-050.251917339213E-04-.199815745392E-06
-.113238615363E-03-.975711054820E-04-.102011517990E-03-.957542227885E-04
0.816213109210E-040.738200879595E-04-.339571425882E-03-.135021828618E-02
-.335952683705E-03-.181755984828E-02-.118471652563E-02-.186905219258E-02
-.102158018069E-02-.114903600216E-02-.713187464490E-030.502382938426E+00
-.247691827463E-02-.178214290297E-020.196631031322E-04-.856414191171E-03
0.689570091970E-030.725519184671E-03-.116438880205E-040.567663622598E-03
-.502369860295E+000.247685574880E-020.178209743203E-020.196636635454E-04
-.856389425773E-03-.689555212696E-03-.725502700674E-030.116444929176E-04
-.567648058616E-03-.894815840920E-08-.599257250266E-07-.260352885325E-07
-.181019574654E-06-.167496975453E-06-.856790827160E-04-.467166775793E-04
-.304776699794E-07-.473605623407E-07-.371017616884E-04-.173296447422E-04
0.183567667055E-060.105503518336E-06-.250451909961E-03-.133509594728E-02
-.544483225814E-030.429763147159E-030.301445187824E-03-.575021792033E-03
-.335463782588E-03-.314473298203E-03-.217958264531E-030.144695077707E-03
-.345706289462E-04-.117870522370E-03-.561230726362E-040.603125960276E-04
-.663834532644E-060.250505889230E-030.133539248915E-020.544616608057E-03
0.429876855459E-030.301536405712E-030.575254299416E-030.335599674175E-03
0.314488118119E-030.217971474033E-030.618602327171E-080.441058609920E-07
0.190439149322E-07-.184299404974E-06-.168602885762E-060.856883733898E-04
0.467223876659E-040.265367177802E-070.437697692508E-070.253198080376E-03
0.134974506903E-020.550473352890E-03-.434432426044E-03-.304735324113E-03
-.581609921805E-03-.339302237335E-030.317891566451E-030.220328231103E-03
-.253194035758E-03-.134972279038E-02-.550463264918E-03-.434424729212E-03
-.304729070581E-030.581594437746E-030.339293270125E-03-.317890083060E-03
-.220326880108E-03-.373948857846E-04-.174894527381E-040.373961909654E-04
0.174894168479E-040.371152431835E-040.173356852136E-04-.182999053531E-06
-.105087920147E-060.146379694720E-03-.349313793326E-04-.146383822779E-03
0.349311778084E-04-.144749603584E-030.345725257768E-04-.119188873378E-03
-.567246678730E-040.119192800358E-030.567259777735E-040.117939243837E-03
0.561461149716E-040.610306201637E-04-.640912916417E-06-.610350797481E-04
0.639727707227E-06-.603791666815E-040.645637543677E-06-.192063472175E-08
-.803237332951E-090.453518514655E-030.433100159898E-04-.453504857139E-03
-.433100082641E-04-.448421365615E-03-.428527781283E-040.448597729517E-03
0.428491889669E-04-.811631959780E-08-.842399366503E-08-.143908197711E-08
-.637128839722E-090.182967390018E-080.951691317039E-080.279852340480E-08
-.458600732817E-09
* ORBITAL    1   12
-.502286985996E+000.246163536202E-020.177485332529E-02-.157264503671E-04
0.859890676201E-030.678929483351E-030.717510535820E-030.826891901186E-05
-.570572881034E-03-.333888828802E-03-.132059280551E-02-.324341994547E-03
0.177207475076E-020.115715002199E-020.189095590097E-020.103442767835E-02
-.111405525371E-02-.686584025998E-030.387496612104E-080.722139274970E-08
-.190532096329E-080.515351966029E-040.656530196805E-040.159547637543E-07
0.136444493398E-070.185214399850E-070.184729560859E-070.502470820100E+00
-.246252416082E-02-.177549903905E-02-.157145174991E-040.860242364498E-03
-.679140061489E-03-.717744738389E-03-.825797335076E-050.570794403930E-03
0.334016095767E-030.132108579308E-020.324446544604E-030.177249326693E-02
0.115739580148E-02-.189171792742E-02-.103484798087E-020.111438595903E-02
0.686793230708E-030.606375823792E-090.464209388753E-080.253326032806E-07
0.429986613196E-07-.174026569334E-07-.219714570755E-05-.165055505704E-04
0.130809434408E-030.932573736214E-04-.235959292381E-09-.560551548739E-09
0.307622996803E-070.192032094207E-07-.191275496216E-08-.320980061918E-07
-.963212526247E-07-.825676526667E-080.179385990909E-04-.164182957636E-04
0.105697745297E-070.131018395940E-070.151174507851E-070.213814858214E-07
0.121570649815E-030.142277988535E-030.211112867537E-080.194840880448E-08
-.344965005169E-08-.152858173576E-04-.344830125587E-08-.953055203859E-10
-.307766579616E-04-.163430616236E-08-.218743225535E-05-.311419214751E-09
-.956698506873E-08-.624906981830E-080.121561820365E-040.178424217760E-04
0.200753652010E-070.184800026362E-070.310501605093E-080.279847967802E-08
0.594701248799E-050.290375593519E-05-.814075240870E-050.508918348570E-04
0.430795210247E-040.821186447314E-040.744510629620E-040.250137670361E-04
0.206779807059E-040.175958576366E-030.160298909938E-030.321042952159E-04
-.352368433948E-03-.321252510583E-03-.259209427322E-03-.143953849848E-03
0.225143396239E-030.211791297844E-03-.407158889131E-04-.190905477779E-03
-.548129996323E-040.904173193546E-040.448316487572E-040.169735961374E-05
0.915578571301E-060.694360341032E-040.498285549208E-04-.175592021271E-09
-.133011754308E-08-.725609704337E-08-.186831018020E-070.235489678273E-08
-.220769711800E-05-.169620485948E-040.126857424143E-030.916852969285E-04
0.228052156595E-090.419174029423E-080.171705682042E-070.382759318244E-08
0.425192402859E-090.732664296162E-080.244592586747E-070.351145279359E-08
-.175017326855E-040.166005252244E-04-.175780372476E-08-.232689405024E-08
-.111637425658E-08-.133277672461E-080.120049330142E-030.140531424162E-03
0.228465020402E-080.286289292252E-08-.920263870759E-090.151971030479E-04
-.256125919044E-09-.490957758919E-09-.304837383819E-04-.284221083408E-09
-.218385135960E-050.584536749339E-050.263395340824E-05-.813530704806E-05
0.496499010403E-040.420099172173E-04-.810063858859E-04-.734071750120E-04
0.241125978337E-040.198627592432E-040.174016557146E-030.158435508471E-03
0.317303347863E-04-.348616764531E-03-.317824403477E-030.256078697680E-03
0.142123483053E-030.222916863422E-030.209685604014E-03-.330216420992E-03
-.130598253926E-02-.320696656292E-030.175227720845E-020.114423123832E-02
-.187078508626E-02-.102340486910E-02-.110157526408E-02-.678840117148E-03
-.176009989623E-03-.160281103975E-03-.320864765531E-04-.352507273333E-03
-.321379979871E-030.259259779634E-030.143977412938E-03-.225240454435E-03
-.211877933753E-03-.594891279844E-05-.291386321008E-050.813727755132E-05
0.509041834073E-040.430906362191E-04-.821394069855E-04-.744709368322E-04
-.250165826180E-04-.206802449659E-040.407207394834E-040.190928203109E-03
0.548192376550E-040.904209100740E-040.448321815712E-04-.172768627296E-05
-.930913726698E-06-.694328563984E-04-.498237177150E-04-.166790683376E-09
-.127223052320E-08-.313081025431E-090.511609816299E-040.651342635302E-04
0.281194034816E-080.253048155428E-08-.164068262643E-08-.158105886228E-08
-.174012267031E-03-.158435624451E-03-.317308271637E-04-.348601218576E-03
-.317810365741E-03-.256079549905E-03-.142126103599E-03-.222907497336E-03
-.209677564519E-03-.584468569833E-05-.262602429217E-050.813924441703E-05
0.496437544176E-040.420040140783E-040.810018232952E-040.734026560318E-04
-.241126120971E-04-.198626194852E-040.330206555082E-030.130594505765E-02
0.320688855595E-030.175224242758E-020.114421066040E-020.187071367784E-02
0.102336555478E-020.110154716573E-020.678821617017E-03-.496852986464E+00
0.243483377525E-020.175557318253E-02-.155030085502E-040.850648480137E-03
-.671447464567E-03-.709645567678E-030.813443323690E-05-.564440546657E-03
0.496836967038E+00-.243475559646E-02-.175551644297E-02-.155043171514E-04
0.850617592714E-030.671429012603E-030.709624984906E-03-.813555828057E-05
0.564421044042E-030.136751606896E-050.939796720982E-050.407177949180E-05
0.329770675801E-040.303407723461E-04-.468921034432E-06-.255298118166E-06
0.514099690046E-050.822256400016E-05-.261122413949E-04-.142453308036E-04
-.330958667584E-04-.190129532180E-04-.246670854032E-03-.131540694504E-02
-.537273466913E-030.418391612715E-030.294262343667E-03-.586674991551E-03
-.341801633661E-03-.309607403133E-03-.214509890505E-030.150595783429E-03
-.326621466562E-04-.116720653425E-03-.536323105908E-040.623197796973E-04
0.128819816886E-050.246726641851E-030.131571341066E-020.537411300204E-03
0.418509275533E-030.294356716378E-030.586915566921E-030.341942249251E-03
0.309622669109E-030.214523488437E-03-.136996385918E-05-.941198426610E-05
-.407797464283E-050.329741326899E-040.303397642837E-040.480151834553E-06
0.262192287139E-06-.514442897073E-05-.822569632371E-05-.243911710083E-03
-.130070347927E-02-.531283880683E-030.413669567823E-030.290956503150E-03
0.580400199002E-030.338141167775E-03-.306113324325E-03-.212089746834E-03
0.243906908283E-030.130067716590E-020.531272123629E-030.413658635115E-03
0.290947832729E-03-.580377641756E-03-.338127909200E-030.306112267092E-03
0.212088845857E-030.257061112124E-040.140551050743E-04-.257069712365E-04
-.140561490685E-040.261260953273E-040.142516383520E-040.330963720809E-04
0.190133142358E-04-.149009316951E-030.322779999639E-040.149014105312E-03
-.322785330624E-04-.150652102484E-030.326641795458E-040.115439503810E-03
0.530179921131E-04-.115446743767E-03-.530204051353E-040.116791855670E-03
0.536561838825E-04-.616789564312E-04-.130399103958E-050.616852447241E-04
0.130568441033E-05-.623886603354E-04-.130702906361E-05-.231939674866E-08
-.243290982664E-08-.449107194821E-03-.412004941506E-040.449092001716E-03
0.412010838783E-04-.454004090104E-03-.416798002567E-040.454186252128E-03
0.416760416223E-04-.718536063139E-08-.741998651113E-08-.196111275683E-08
-.581967109813E-090.225363889198E-080.101002584841E-070.315879442991E-08
-.380623107632E-09
* ORBITAL    1   13
0.495967909300E+00-.239969588697E-02-.174323720376E-02-.329564952583E-04
-.949476303667E-03-.568304328067E-03-.632217992056E-030.300165303327E-04
0.598193587812E-030.340384255437E-030.131693972704E-020.279097545388E-03
-.112437162101E-02-.660655557976E-03-.206841409656E-02-.114065171636E-02
0.890048636188E-030.564827805583E-030.201957706190E-040.421693853267E-04
-.787875844769E-05-.785748226735E-08-.103203837430E-070.931764843078E-04
0.803222004834E-040.100111908020E-030.995653589871E-040.495786847900E+00
-.239880616623E-02-.174259631297E-020.329627794903E-040.949166911342E-03
-.568057937306E-03-.631958121037E-030.300200340881E-040.597988374372E-03
0.340262954442E-030.131645874088E-020.278978683344E-030.112372571781E-02
0.660234147264E-03-.206773611038E-02-.114028097792E-020.889641524692E-03
0.564576089239E-030.389350694650E-050.297339439482E-040.162260652127E-03
0.307841047769E-03-.980534548958E-040.140086319011E-09-.173130266252E-08
-.420756350047E-07-.208172254376E-07-.192852981829E-070.183719793165E-04
0.238991541256E-030.114422363949E-03-.116210910925E-04-.195981056953E-03
-.600633613891E-03-.586478433842E-04-.499841010641E-080.276973223057E-09
0.434707552046E-040.531320925049E-040.805203212432E-040.112648435734E-03
-.232448549589E-07-.269540352664E-07-.107724441735E-05-.481428881210E-05
-.217295401654E-040.216580154767E-08-.183736694045E-040.200614124035E-05
0.520388188378E-08-.664914572963E-050.242767335373E-090.275170379504E-07
0.851575462740E-060.556143615066E-06-.119754699037E-08-.175617929201E-08
0.200844942057E-030.184895192254E-03-.278481696458E-06-.251208379784E-06
-.640030123844E-05-.449632600464E-04-.184990845215E-04-.460338327041E-04
-.423656796332E-04-.628899153965E-04-.605717566503E-04-.689895167195E-05
-.591512300141E-05-.138078548756E-030.443713352210E-040.453828154195E-04
0.383189988781E-030.351213908639E-030.122610371659E-030.517517847297E-04
-.264099808726E-03-.234932618138E-03-.211787366028E-06-.992103979792E-06
-.271996812006E-060.153998850203E-060.214176187795E-07-.151386554631E-03
-.765556396331E-04-.146973670048E-06-.219412292931E-06-.393190348101E-05
-.300288419695E-04-.163871128408E-03-.310005126488E-030.993951921595E-04
0.295939929301E-090.504052636682E-080.165981590172E-070.253127415222E-08
-.606940948431E-070.179474013463E-040.240198446098E-030.115791804726E-03
0.117536556214E-040.198188551542E-030.607038103053E-030.590709565405E-04
-.149134065350E-08-.298446081252E-080.445699464994E-040.545077808254E-04
-.817686224632E-04-.114436037460E-03-.645519329951E-09-.100805240695E-08
0.685000344053E-060.438485606019E-05-.219547052011E-04-.846768186634E-09
-.186580783353E-04-.195383516453E-050.851594664449E-090.682030827981E-05
0.189472712354E-090.645262634678E-050.450604477932E-040.184803461937E-04
0.463000911817E-040.425894250974E-04-.635962081015E-04-.612418007005E-04
0.702019290196E-050.600577986366E-050.140141070012E-03-.451890697264E-04
-.461601117920E-04-.388614848231E-03-.356205437907E-030.124843160644E-03
0.528918380524E-040.267963052014E-030.238393262863E-03-.345553609714E-03
-.133699467625E-02-.283350419985E-030.114112321311E-020.670462926229E-03
-.209882166305E-02-.115742786381E-02-.903314035566E-03-.573190505934E-03
-.138014742077E-030.444303590784E-040.453945181077E-04-.383063779464E-03
-.351098725081E-030.122512546543E-030.516961600840E-04-.264021626986E-03
-.234858947295E-03-.639760892307E-05-.449586191376E-04-.185007482968E-04
0.460053092408E-040.423412558620E-04-.628570960218E-04-.605414663754E-04
-.688068912645E-05-.589899011573E-05-.219846053085E-06-.102989879117E-05
-.282858511224E-06-.171802549704E-06-.302333253201E-07-.151335731494E-03
-.765282429030E-04-.133285457763E-06-.209587045372E-06-.205291092392E-04
-.426992726755E-040.807682521846E-05-.229621075735E-08-.261150985755E-08
0.943477508820E-040.813126117373E-04-.101616715230E-03-.101071155706E-03
0.140146419457E-03-.451851341696E-04-.461592456276E-040.388627291823E-03
0.356216659551E-030.124847241877E-030.528927784922E-040.267973496952E-03
0.238402960111E-030.645225698134E-050.450568509548E-040.184787589825E-04
-.462914651531E-04-.425818394057E-04-.635956228496E-04-.612407289036E-04
0.701165740192E-050.599767288844E-05-.345563735665E-03-.133703356150E-02
-.283359264582E-03-.114117423151E-02-.670496586770E-03-.209888792011E-02
-.115746425083E-02-.903345083330E-03-.573208802753E-03-.503349568606E+00
0.243534513017E-020.176914126390E-020.334337113551E-040.963607447463E-03
-.576733389232E-03-.641597336905E-03-.304566184632E-04-.607087289737E-03
-.503366186426E+000.243542408208E-020.176919881660E-02-.334338601637E-04
-.963636513936E-03-.576754096698E-03-.641619763403E-03-.304569088964E-04
-.607106670086E-030.108277944518E-060.619957868372E-060.274010094027E-06
-.132491864929E-06-.469039831853E-070.560953636450E-040.344488698323E-04
0.153403413549E-060.139453102450E-060.364810407419E-040.182501365508E-04
-.189833284774E-07-.142999349592E-070.150214544712E-030.824997675788E-03
0.370850936431E-03-.318879796794E-03-.255587259595E-030.653010351649E-03
0.381853300588E-030.400950276380E-040.356679319936E-04-.151428451883E-03
0.644212988138E-050.194838024239E-030.652772606126E-04-.186820955492E-03
-.511808331957E-040.150124632650E-030.824518301268E-030.370655281073E-03
0.318726451126E-030.255479521177E-030.652799759856E-030.381730547950E-03
0.399822111590E-040.355897565328E-040.108569036248E-060.621932543946E-06
0.274867629975E-060.126006544829E-060.409251083767E-070.560812953149E-04
0.344412043617E-040.154406561094E-060.141071966642E-06-.152436625813E-03
-.837214485148E-03-.376359258275E-030.323550336192E-030.259346484200E-03
0.662609370065E-030.387460087141E-03-.406656602568E-04-.361907838126E-04
-.152443689028E-03-.837252227826E-03-.376374814178E-03-.323561524833E-03
-.259354500833E-030.662629655554E-030.387471833889E-03-.406744445006E-04
-.361968508710E-04-.370538460014E-04-.184821661527E-04-.370548154756E-04
-.184822215628E-040.364697878089E-040.182444762778E-04-.255368988368E-07
-.180576327825E-070.153697318209E-03-.650461761937E-050.153691661066E-03
-.650390611073E-05-.151374975535E-030.642994036468E-05-.197667519582E-03
-.662227952184E-04-.197663998752E-03-.662215021578E-040.194795523312E-03
0.652574252223E-040.189598446186E-030.519443665241E-040.189596084137E-03
0.519439500555E-04-.186798650135E-03-.511806319016E-04-.226891626462E-04
-.628926986009E-04-.497190760119E-030.109470599746E-04-.497205868544E-03
0.109459586560E-040.489834327427E-03-.107982971622E-040.489670709354E-03
-.108135878773E-040.637972831761E-060.660719774463E-06-.256392137889E-04
-.971359226295E-060.226949792392E-040.622092871262E-040.255330236731E-04
0.105744976446E-05
* ORBITAL    1   14
-.503448757387E+000.243188003428E-020.176690615227E-020.319136847101E-04
0.962428384093E-030.576299747147E-030.640765108767E-03-.295107629194E-04
-.606119141670E-03-.352274425845E-03-.136699028704E-02-.290475962790E-03
0.115089975755E-020.675414843890E-030.207169566130E-020.114285253659E-02
-.907532707263E-03-.571939704567E-03-.224172063572E-04-.357084447280E-04
0.132886222657E-040.758556269572E-080.100271208000E-07-.789297692442E-04
-.667535237987E-04-.101260946615E-03-.101322928930E-03-.503268090688E+00
0.243099182834E-020.176626645930E-02-.319200601342E-04-.962119765498E-03
0.576053595937E-030.640505583223E-03-.295143506166E-04-.605914457967E-03
-.352153206570E-03-.136650938867E-02-.290356976393E-03-.115025401677E-02
-.674993605249E-030.207101981495E-020.114248299637E-02-.907125516398E-03
-.571687797806E-03-.259381114917E-05-.199197965215E-04-.108784872064E-03
-.146856381964E-030.903519882983E-04-.940039179810E-100.256795570050E-08
0.452865924621E-070.214876796339E-070.276599262592E-050.282216196063E-04
-.824009908552E-04-.923254462362E-040.894145487219E-050.148914180923E-03
0.432278410487E-030.287014532863E-040.529897507035E-080.196495940861E-09
-.737438139944E-04-.922843084382E-04-.839810743765E-04-.120243337546E-03
0.234325977221E-070.271307048546E-07-.261905470406E-04-.286462887786E-04
0.152022037121E-04-.205571387769E-080.191342466722E-040.347864318288E-05
-.513106336287E-080.114826725290E-04-.214224086690E-090.367579908664E-05
0.113752944787E-030.742891006584E-040.102374804469E-080.150552905234E-08
-.150360700110E-05-.138419850910E-05-.371969201413E-04-.335536356086E-04
0.362275983720E-050.686707197067E-05-.122155936045E-050.188092565006E-04
0.158378537850E-040.487405960416E-040.462001081435E-040.848486575838E-05
0.637684064169E-050.141140385459E-03-.528214026604E-04-.518332851936E-04
-.369906453955E-03-.340308803398E-03-.153502450819E-03-.784494501434E-04
0.263014449260E-030.235727321445E-03-.288331809301E-04-.135070685894E-03
-.370649968123E-040.217683693107E-040.345372742327E-050.116296013350E-05
0.589090511418E-06-.187132024334E-04-.286491759413E-04-.253522709708E-05
-.194723899143E-04-.106343320529E-03-.142230810043E-030.888738766280E-04
-.277016637924E-09-.538356139224E-08-.236012551783E-07-.592281639263E-08
-.276539492506E-05-.284935310735E-040.788136172415E-040.906020089511E-04
0.876646431743E-050.145963300905E-030.423237348319E-030.278201462242E-04
0.231586649621E-080.297632056587E-080.730847250571E-040.914784953198E-04
-.827661332215E-04-.118543318864E-03-.309123824380E-08-.332054701674E-08
-.262037384417E-04-.287151547377E-04-.148751710269E-040.509089274316E-09
-.188570198851E-040.350829194000E-05-.245047898159E-100.113818364724E-04
-.152125572500E-090.352474902481E-050.618831651143E-05-.149836042043E-05
0.180963562939E-040.151831911761E-04-.477742058258E-04-.452698870379E-04
0.836504288609E-050.627346843209E-050.139023446819E-03-.521830026333E-04
-.511542593125E-04-.364062181868E-03-.334952260265E-030.151595356103E-03
0.776342442702E-040.258991788025E-030.232146577722E-03-.347074486283E-03
-.134686438957E-02-.286201118864E-030.113359301594E-020.665223791775E-03
-.204014191611E-02-.112545353849E-02-.893887971772E-03-.563284189399E-03
0.141076651151E-03-.528805315072E-04-.518449920914E-040.369780676765E-03
0.340193992185E-03-.153404051296E-03-.783932769663E-040.262936977949E-03
0.235654296179E-030.361997134896E-050.686176407146E-05-.122014623573E-05
-.187789813040E-04-.158118973706E-040.487072578059E-040.461692542371E-04
0.846499431017E-050.635919503687E-05-.288263202773E-04-.135038512178E-03
-.370557529292E-04-.217531801612E-04-.344620251983E-050.110327334031E-05
0.556912456016E-06-.187248703021E-04-.286575486771E-04-.221123037545E-04
-.350731055512E-040.131691731397E-040.105650363297E-080.979656098636E-09
0.775259083716E-040.655434762772E-04-.997507631463E-04-.998209225326E-04
0.139028354769E-03-.521775414967E-04-.511533054560E-040.364069952978E-03
0.334959486120E-030.151607006040E-030.776422567445E-040.258993834894E-03
0.232148651596E-030.352554702884E-050.619270406829E-05-.149702491635E-05
-.181096939823E-04-.151948122603E-04-.477800870397E-04-.452758533238E-04
0.837663647785E-050.628428229125E-05-.347083864210E-03-.134690290870E-02
-.286211449459E-03-.113364549687E-02-.665257640643E-03-.204018443911E-02
-.112547663155E-02-.893922221131E-03-.563306267833E-03-.495871733891E+00
0.239521101482E-020.174027150770E-020.314203898013E-040.947943093428E-03
-.567596114460E-03-.631090550029E-03-.290602478069E-04-.596987747861E-03
-.495884165597E+000.239527478913E-020.174031677396E-02-.314192668840E-04
-.947963690652E-03-.567614944465E-03-.631109827761E-03-.290594016187E-04
-.597001294049E-030.144834370107E-040.829474246230E-040.366601107634E-04
-.172642160656E-04-.586509435251E-05-.428157959319E-06-.262373428400E-06
0.205597217788E-040.187375355730E-04-.389472474994E-04-.158286837796E-04
-.297390132343E-05-.216131440617E-05-.152827085434E-03-.839680760071E-03
-.377844637061E-030.319916497945E-030.256922053570E-03-.653854371191E-03
-.381907947744E-03-.425303872592E-04-.380413702413E-040.154304737223E-03
-.460949604073E-05-.191774053351E-03-.642739172781E-040.187593992110E-03
0.513755760143E-04-.152737201279E-03-.839201550584E-03-.377649074558E-03
-.319763073302E-03-.256814278418E-03-.653644378758E-03-.381785525505E-03
-.424176117692E-04-.379632178911E-040.144831967354E-040.829457868836E-04
0.366594015212E-040.172697463195E-040.587018986504E-05-.411617572260E-06
-.253352989984E-060.205588601338E-040.187361513878E-04-.150513090401E-03
-.826979700522E-03-.372145890028E-030.315024256551E-030.253008993217E-03
0.643894289415E-030.376083906247E-03-.418652894880E-04-.374614941148E-04
-.150520420416E-03-.827018693936E-03-.372161659498E-03-.315037666608E-03
-.253018282975E-030.643907830096E-030.376091886182E-03-.418744404941E-04
-.374678445090E-04-.383924155098E-04-.155513348504E-04-.383895921306E-04
-.155503559288E-04-.389356815092E-04-.158229369479E-04-.296833112563E-05
-.215811676672E-050.151995534926E-03-.450714735334E-050.151992654537E-03
-.450589693715E-050.154251487693E-03-.459728270022E-05-.188816264351E-03
-.632805659432E-04-.188812838373E-03-.632786172487E-04-.191731555521E-03
-.642540330279E-040.184765623381E-030.506032900877E-040.184764248132E-03
0.506035719264E-040.187571777297E-030.513754261371E-040.559112909814E-06
-.451762628771E-04-.493599399266E-030.930860675766E-05-.493610524498E-03
0.930726697974E-05-.501075039804E-030.946316759320E-05-.500911779110E-03
0.947847627598E-050.852258721039E-040.882603472093E-04-.690044861165E-05
0.575758264913E-050.219352592383E-06-.461128016252E-04-.728355363137E-05
0.574239155761E-05
* ORBITAL    1   15
-.427724291619E-05-.234692261669E-04-.384120507742E-040.859310186572E-04
0.740572046421E-040.637847981743E-050.135553117809E-04-.114491229777E-03
-.109164243629E-03-.286028542670E-04-.241418905531E-03-.181624588550E-03
-.297515257970E-040.117467862603E-050.129510327102E-04-.402107572399E-04
-.227617198153E-04-.653190732339E-040.706566747019E+00-.167571229050E-02
-.179751188826E-020.410060781256E-110.178474797042E-11-.691734122971E-03
0.186439688284E-030.554095507889E-030.519006290374E-04-.427720968093E-05
-.234692795523E-04-.384120802537E-04-.859310548051E-04-.740572420645E-04
0.637838827035E-050.135552243446E-04-.114491256989E-03-.109164270921E-03
-.286028689821E-04-.241418995982E-03-.181624637927E-030.297517731107E-04
-.117451108097E-050.129509933159E-04-.402107818705E-04-.227615501592E-04
-.653189596200E-040.169314502480E-050.179358374640E-040.198945094562E-03
0.734311883145E-03-.164587655639E-03-.555510270732E-120.237831070327E-12
0.206335828645E-100.106213402782E-10-.213398613376E-04-.508286392528E-03
-.204467489309E-02-.370931430395E-030.729731029676E-050.184260068302E-03
0.577297847649E-030.233374192085E-04-.474962756804E-11-.760674495414E-11
-.335983900260E-03-.397639662483E-03-.640290608479E-04-.865136112500E-04
-.176925843356E-11-.332598967759E-11-.294646414925E-03-.355428504668E-03
0.645981984865E-04-.720619077325E-12-.178844981461E-04-.591802241030E-04
-.108265917176E-11-.996105597355E-04-.144393753116E-110.274418462484E-08
-.185775963442E-07-.100683494278E-070.135105619634E-110.920605043302E-12
-.107711516243E-03-.954721075192E-04-.204417591659E-07-.207303064665E-07
-.766977781600E-050.774254418026E-040.381657873309E-04-.149050456050E-04
-.179061887635E-040.208636634482E-030.201916740075E-03-.629953285518E-04
-.604634016487E-040.520314629963E-04-.730765116157E-04-.762281537309E-04
0.521553522332E-040.470558589045E-040.133707311513E-030.123488173299E-03
-.947528874885E-04-.888564952972E-040.298562821730E-070.119963159163E-06
0.119223405942E-07-.147463337954E-070.145448320346E-070.153804162179E-03
0.483164616414E-040.509155582332E-080.264088305077E-07-.169835573409E-05
-.179788617045E-04-.199255486417E-03-.735444680576E-030.164674994363E-03
0.594215924687E-120.770213395846E-120.126723839923E-100.764865502162E-11
-.213528549538E-04-.508609460860E-03-.204591013550E-02-.371127367556E-03
-.730154982741E-05-.184376574903E-03-.577632723323E-03-.233229642864E-04
-.542140915254E-120.973776183814E-12-.336225086440E-03-.397920546319E-03
0.640875893440E-040.865991615145E-040.550589092124E-110.643403507646E-11
0.294885568311E-030.355727131140E-030.646425867788E-040.204861791242E-12
-.179012075246E-040.592304078429E-04-.173366031086E-110.996874935122E-04
0.992031883723E-120.766639639094E-05-.774300922035E-04-.381557205591E-04
0.148977983485E-040.179092860464E-040.208794330280E-030.202060431422E-03
0.630117999340E-040.604818175347E-04-.520786887178E-040.731421685618E-04
0.762960489288E-04-.522273647223E-04-.471197609923E-040.133763924897E-03
0.123541580999E-030.948492275521E-040.889447233212E-040.286391269641E-04
0.241672099593E-030.181784016475E-030.297572543304E-04-.118261495200E-05
0.129155181442E-04-.402649929495E-040.227866698403E-040.653706675202E-04
0.520314561303E-04-.730765670728E-04-.762281787345E-04-.521553688387E-04
-.470558729947E-040.133707348267E-030.123488199877E-03-.947528943719E-04
-.888565009751E-04-.766977250180E-050.774254753156E-040.381658034975E-04
0.149050279107E-040.179061725200E-040.208636628132E-030.201916734280E-03
-.629953197049E-04-.604633928146E-040.298495246346E-070.119920932413E-06
0.118988891627E-070.148124008367E-07-.144992335399E-070.153804247067E-03
0.483165123825E-040.505805450711E-080.263848135125E-07-.707119423722E+00
0.167699570345E-020.179890201419E-02-.335055657553E-110.132611213551E-11
-.692250477852E-030.186605256603E-03-.554518404333E-03-.519328709771E-04
-.520786936156E-040.731421831136E-040.762960579464E-040.522273266646E-04
0.471197283226E-040.133763927959E-030.123541584374E-030.948492008611E-04
0.889446996383E-040.766638961991E-05-.774301422259E-04-.381557480008E-04
-.148977905125E-04-.179092813113E-040.208794349027E-030.202060447703E-03
0.630117917411E-040.604818111316E-040.286390696218E-040.241671781824E-03
0.181783877220E-03-.297570509148E-040.118276608024E-050.129155644957E-04
-.402649602613E-040.227868110863E-040.653707708895E-040.428228428979E-05
0.234896787822E-040.384437686509E-04-.859962241300E-04-.741132940048E-04
0.638554154601E-050.135670241642E-040.114579869526E-030.109248629012E-03
0.428228578393E-050.234896829698E-040.384437779920E-040.859961841229E-04
0.741132597047E-040.638557379382E-050.135670542337E-040.114579838647E-03
0.109248601269E-03-.154350339004E-07-.940011723235E-07-.480190295222E-07
0.205007321661E-070.136887074794E-07-.116529439786E-03-.874309389861E-04
-.192602475769E-07-.172256557464E-07-.116591310196E-03-.636790786652E-04
-.265381125237E-08-.527040074912E-080.237075724313E-040.134895789995E-03
0.550251657393E-04-.248272382311E-04-.199620928912E-050.533994373819E-05
0.127769617216E-050.517037696073E-040.256019227151E-04-.426335361954E-04
-.156042184698E-04-.246346683468E-04-.169659844773E-05-.108511639719E-04
-.192708980244E-050.237076124593E-040.134895991987E-030.550252294564E-04
0.248273862837E-040.199630781546E-050.533998990722E-050.127773309134E-05
0.517038499212E-040.256019714226E-04-.154265402256E-07-.939615955059E-07
-.480112996047E-07-.204515778446E-07-.136538983933E-07-.116529518052E-03
-.874310035742E-04-.192861396856E-07-.172452585879E-07-.237263913804E-04
-.135001407929E-03-.550663550943E-040.248518418169E-040.199993376078E-05
0.535467030478E-050.128435745894E-05-.517432454697E-04-.256198482243E-04
-.237263418795E-04-.135001144616E-03-.550662595653E-04-.248516642696E-04
-.199981688771E-050.535461712861E-050.128431508239E-05-.517431356972E-04
-.256197786430E-040.116679624660E-030.637166331693E-040.116679544171E-03
0.637165984423E-04-.116591352430E-03-.636790952488E-04-.263038533910E-08
-.525455495166E-080.426658542943E-040.156139084371E-040.426658720283E-04
0.156139052700E-04-.426335375982E-04-.156042153555E-040.246487539620E-04
0.169615166754E-050.246486610337E-040.169608246158E-05-.246345629499E-04
-.169652936905E-050.108612370439E-040.192897403796E-050.108612149816E-04
0.192894455527E-05-.108511460458E-04-.192706911671E-05-.419734044127E-03
-.301946168223E-040.115377291481E-030.757827718923E-040.115377209448E-03
0.757827489722E-04-.115283161629E-03-.757222651336E-04-.115283284874E-03
-.757223012275E-04-.435057377743E-07-.119521031959E-07-.892481739493E-03
-.262870723555E-030.419388773843E-030.301617754343E-040.891759003765E-03
0.262652318805E-03
* ORBITAL    1   16
-.649773447517E-05-.261389711210E-04-.405686700166E-040.833833442763E-04
0.717204755165E-040.910858395911E-050.150580842017E-04-.113378442054E-03
-.107936249071E-03-.463621333299E-04-.323690001522E-03-.203868602046E-03
-.708756665424E-050.103315443827E-04-.453463221707E-04-.693382693356E-04
-.320822211896E-04-.661271632380E-040.707124316882E+00-.164206204962E-02
-.177859404772E-020.642087654234E-110.415159350969E-11-.660649687765E-03
0.211840601181E-030.541089348708E-030.412641044946E-04-.649769755285E-05
-.261390254929E-04-.405687055404E-04-.833833531356E-04-.717204893778E-04
0.910853390104E-050.150580355100E-04-.113378447349E-03-.107936257149E-03
-.463621289605E-04-.323689980437E-03-.203868599428E-030.708766199570E-05
-.103314811634E-04-.453463831672E-04-.693383017300E-04-.320821645443E-04
-.661271304701E-040.666501989409E-050.550340252340E-040.397057764552E-03
0.144908594865E-02-.111762081235E-03-.798743678032E-12-.682359897611E-11
-.206708058936E-10-.160407395611E-11-.166275600965E-04-.413388088215E-03
-.158061350809E-02-.250734829275E-030.542471491577E-050.149066678277E-03
0.428450073459E-03-.184952038102E-04-.284092904370E-11-.450841186962E-11
-.308585648137E-03-.359378619394E-03-.748702755995E-04-.109432827807E-03
-.754117700694E-12-.182786996641E-11-.305975166877E-03-.382061390326E-03
0.568031404739E-04-.132652277628E-11-.213671486438E-04-.642024577570E-04
-.153328922447E-11-.984376146674E-04-.274780176740E-12-.701052467095E-05
0.475212651438E-040.257645498265E-04-.191415182818E-11-.274345186566E-11
-.421323872232E-07-.373368198165E-070.522983682563E-040.530375688520E-04
0.431342130307E-050.604984285203E-05-.127947825359E-040.927133419950E-05
-.395683064597E-050.201804011529E-030.183876158890E-03-.210837863030E-04
-.235676943206E-040.604372117290E-04-.840198277479E-04-.868907908755E-04
0.920947082708E-040.817227539557E-040.724415861010E-040.683427098640E-04
-.123233684002E-03-.112857920450E-03-.763952491316E-04-.306982048046E-03
-.305292361396E-040.377774794342E-04-.371779324616E-040.599912695022E-07
0.187920656412E-07-.129713452813E-04-.675116138647E-040.666369663616E-05
0.550200044499E-040.396902206964E-030.144851176835E-02-.111633335520E-03
0.148103289801E-120.672006700862E-110.331980662513E-100.849726435912E-11
0.166108670369E-040.412990498296E-030.157901411767E-020.250444672817E-03
0.541900764074E-050.148922565372E-030.427998590430E-03-.185134373073E-04
-.322466326853E-11-.358654802947E-110.308322827627E-030.359067568104E-03
-.748201915333E-04-.109365155871E-030.961728021530E-110.110401701239E-10
-.305744663894E-03-.381783332345E-03-.567526329192E-04-.100436820301E-11
0.213531498977E-04-.641561763033E-04-.414463299647E-12-.983596937338E-04
0.184210516493E-110.431944726972E-050.598933240553E-05-.128246480584E-04
0.928307750786E-05-.394273751467E-05-.201640845614E-03-.183718233032E-03
-.210344682240E-04-.235203501317E-040.603965439143E-04-.839626006093E-04
-.868311221093E-040.920539452280E-040.816859764074E-04-.723369582830E-04
-.682460778257E-04-.123159598903E-03-.112788443504E-03-.463397806449E-04
-.323501277457E-03-.203726586782E-03-.706432133492E-050.103305998484E-04
0.453565791238E-040.693068883794E-04-.320644071727E-04-.660760661623E-04
0.604372306987E-04-.840198479350E-04-.868908018851E-04-.920947237609E-04
-.817227690682E-040.724415962306E-040.683427130665E-04-.123233692231E-03
-.112857928362E-030.431342753160E-050.604988192921E-05-.127947662911E-04
-.927134710701E-050.395681766073E-050.201804026449E-030.183876171478E-03
-.210837764367E-04-.235676847755E-04-.763952460780E-04-.306982032679E-03
-.305292313430E-04-.377775059665E-040.371779158882E-040.600749279832E-07
0.188416334591E-07-.129713289038E-04-.675116032560E-040.706571644005E+00
-.164075132133E-02-.177718805244E-020.322253581092E-11-.887131275493E-14
0.660108627902E-03-.211694755370E-030.540655937343E-030.412235097944E-04
0.603965487206E-04-.839626237553E-04-.868311332034E-04-.920539724742E-04
-.816859991831E-04-.723369647998E-04-.682460829880E-04-.123159618121E-03
-.112788459863E-030.431943942490E-050.598932138481E-05-.128246490887E-04
-.928305164675E-050.394276107626E-05-.201640834166E-03-.183718223426E-03
-.210344874992E-04-.235203675804E-04-.463398348116E-04-.323501577180E-03
-.203726716401E-030.706451905832E-05-.103304593256E-040.453565429912E-04
0.693068680740E-04-.320642780323E-04-.660759715141E-04-.649435314662E-05
-.261206212211E-04-.405386301588E-040.833161360823E-040.716625586475E-04
-.910356150751E-05-.150474424931E-04-.113288891689E-03-.107850867659E-03
-.649435207558E-05-.261206038779E-04-.405386192685E-04-.833161764146E-04
-.716625915119E-04-.910354801598E-05-.150474304240E-04-.113288917949E-03
-.107850888754E-030.395034208514E-040.240597909858E-030.122920410355E-03
-.523760021722E-04-.349518247178E-04-.454542556705E-07-.340990172615E-07
0.492550177893E-040.440604504785E-04-.112954977476E-03-.480296310863E-04
0.665973372757E-050.134184733077E-040.240304478822E-040.134889316237E-03
0.526222166669E-04-.313078594001E-04-.465578072142E-050.187660730234E-04
0.846508345377E-050.503903030738E-040.228611470881E-04-.413505907801E-04
-.123931852166E-04-.180191516213E-040.583271172338E-06-.129075798992E-04
-.241552595362E-050.240304643646E-040.134889400989E-030.526222467032E-04
0.313078899623E-040.465579341198E-050.187661380035E-040.846513611227E-05
0.503903061590E-040.228611415511E-040.395034062472E-040.240597821041E-03
0.122920363510E-030.523760077204E-040.349518355094E-04-.455173197184E-07
-.341504407798E-070.492550163835E-040.440604456795E-040.240119170544E-04
0.134783874476E-030.525792043495E-04-.312884720478E-04-.465423258401E-05
-.187619819943E-04-.846414728691E-050.503498704032E-040.228411205432E-04
0.240119750625E-040.134784195904E-030.525793371158E-040.312886031919E-04
0.465431452597E-05-.187619235475E-04-.846409786347E-050.503499951329E-04
0.228412055595E-04-.112863861161E-03-.479798671928E-04-.112863939160E-03
-.479798957609E-04-.112954997681E-03-.480296438908E-040.665976928568E-05
0.134184884050E-04-.413172776384E-04-.123809735465E-04-.413173078538E-04
-.123810026757E-04-.413506420650E-04-.123932044477E-04-.179998927374E-04
0.584613531888E-06-.179998067232E-040.584648530995E-06-.180190795081E-04
0.583318993569E-06-.128990802208E-04-.241398902913E-05-.128991193189E-04
-.241403284246E-05-.129076130277E-04-.241554701290E-050.441417318838E-03
0.419973682726E-04-.120221786817E-03-.773316528743E-04-.120221812923E-03
-.773316526022E-04-.120311887283E-03-.773908638686E-04-.120311935085E-03
-.773908704543E-040.111252287274E-030.305488345034E-040.924003597325E-03
0.279228527285E-030.441745397381E-030.420209893153E-040.924701122807E-03
0.279433967442E-03
* ORBITAL    1   17
0.960928248323E-04-.252472555380E-03-.507084777465E-040.229490337870E-03
0.194348591345E-03-.124979873606E-030.182540562821E-05-.164428135516E-03
-.153717116513E-030.253823779825E-030.925907802769E-030.190324321837E-03
-.176614204659E-02-.116457526747E-020.160332677633E-020.934899125407E-03
0.110410196913E-020.664868429323E-030.117094511317E-080.143180087970E-08
0.140861918785E-08-.123934398253E-03-.136750526407E-03-.655146622677E-09
-.393579778316E-09-.351189782159E-08-.318379709123E-08-.960963595991E-04
0.252472336677E-030.507073328301E-040.229495946833E-030.194353616186E-03
0.124982817932E-03-.182457307935E-050.164432230588E-030.153720586123E-03
-.253830367847E-03-.925930308893E-03-.190326774500E-03-.176616725037E-02
-.116458963238E-02-.160336496359E-02-.934921172089E-03-.110412198182E-02
-.664880377565E-03-.406197404678E-10-.374412889695E-09-.355038366922E-08
-.147143796879E-070.925484283413E-090.173872612168E-050.169833647297E-03
0.450468081025E-03-.477486918316E-040.672357254874E-100.206354396362E-08
0.742024239332E-080.739563726055E-090.781235275652E-100.316677182906E-08
0.124819742958E-070.177292625424E-08-.245699090748E-03-.268264201244E-03
-.295898858641E-08-.376736052015E-08-.116550020171E-08-.152027035401E-08
-.380280850059E-03-.427769231905E-03-.704670485435E-09-.573916478662E-09
0.493947035105E-090.110543911654E-030.608181112132E-09-.435124437770E-09
0.665209088152E-040.454975893027E-09-.121853114913E-040.197443938393E-09
-.358071635269E-090.199540406218E-09-.143613471137E-06-.131612700355E-06
-.978179722114E-09-.903673946703E-09-.152320923867E-08-.113406894638E-08
-.771702623154E-050.340291601042E-040.139706522083E-04-.953162947257E-04
-.866890383672E-040.603009780200E-050.116715198677E-040.121694075389E-04
0.150568441866E-040.500316868915E+00-.241234385650E-02-.170380095437E-02
0.226562594183E-04-.145612603155E-030.321661145715E-030.104974886503E-02
-.534024002817E-04-.140960995184E-040.261148472959E-070.121233748046E-06
0.336263950261E-070.300850545726E-060.177885918198E-06-.275890181334E-04
0.111189741698E-040.169892072805E-060.147079897982E-06-.157722046067E-10
-.163147711559E-09-.186727777536E-08-.817868255853E-080.718688455809E-09
-.173617178117E-05-.169411291552E-03-.449370162051E-030.475838271503E-04
-.693220246760E-10-.181728439544E-08-.644245110724E-08-.730139058559E-09
0.325366710631E-100.177900356923E-080.711752349203E-080.942313441336E-09
-.245083076792E-03-.267606159076E-030.227810303340E-080.291284095096E-08
-.809838997969E-09-.108349154409E-080.379232803466E-030.426601193125E-03
-.601480705972E-09-.513027914177E-09-.309931218301E-090.110277828718E-03
-.434694266715E-09-.239445404127E-09-.663508267672E-040.398513261280E-09
0.121158245360E-040.767151034753E-05-.336574254881E-04-.137784152562E-04
0.949966729522E-040.863934909424E-040.591933897887E-050.115793049140E-04
-.122059372028E-04-.150923994040E-04-.498978900905E+000.240585970401E-02
0.169923503898E-02-.226214343000E-040.145198502784E-030.320759162819E-03
0.104690015037E-020.532935124450E-040.140927252470E-04-.253130852246E-03
-.923361889759E-03-.189792266548E-030.176134826660E-020.116141810228E-02
0.159899949308E-020.932382683056E-03-.110110489865E-02-.663058593775E-03
-.500328683343E+000.241240137348E-020.170384096688E-020.226574195466E-04
-.145617945954E-03-.321666320940E-03-.104977171603E-020.534034811674E-04
0.140958392196E-040.771723642107E-05-.340291088519E-04-.139703711518E-04
-.953165617353E-04-.866895336627E-04-.603135577686E-05-.116727274333E-04
-.121707123024E-04-.150579839850E-04-.256730537047E-07-.119421778147E-06
-.333132276113E-070.300058961109E-060.176500214933E-060.275886059137E-04
-.111192881346E-04-.170710239020E-06-.148485304047E-060.840575826712E-09
0.104276884846E-080.101081545830E-080.123628958140E-030.136414976906E-03
0.355547329242E-090.179730333860E-09-.244213273115E-08-.221921022383E-08
0.498970873024E+00-.240582043467E-02-.169920777532E-02-.226209697434E-04
0.145194601011E-03-.320754661104E-03-.104688370515E-02-.532928384038E-04
-.140928848142E-04-.767131942331E-050.336574735381E-040.137785674495E-04
0.949964701004E-040.863931332274E-04-.591832436652E-05-.115783341325E-04
0.122054505095E-040.150920239684E-040.253126250898E-030.923346172287E-03
0.189790662061E-030.176132994795E-020.116140764540E-02-.159897294384E-02
-.932367404952E-030.110109045380E-020.663050008968E-03-.958427718769E-04
0.251771671160E-030.505605308439E-04-.228871180996E-03-.193824061275E-03
-.124630320380E-030.183185631362E-050.163983527253E-030.153300621756E-03
0.958404544174E-04-.251771528611E-03-.505611467388E-04-.228867259695E-03
-.193820546822E-030.124628114322E-03-.183258064806E-05-.163980670390E-03
-.153298200339E-03-.490330435492E-07-.225979835723E-06-.511600762229E-07
0.138358527781E-060.733355493026E-07-.355769665746E-04-.288549309914E-04
0.115739358693E-07-.991889213321E-08-.304697046835E-04-.112139676087E-04
-.932954047963E-07-.521584418409E-070.272960740658E-030.142952777962E-02
0.552146922369E-03-.403247433069E-03-.250777079194E-03-.564004628982E-03
-.337056604034E-030.349538527648E-030.225770293023E-030.118458481681E-03
0.599191309513E-04-.257892511237E-03-.326203927844E-04-.311579861052E-04
0.896013597670E-05-.272964859311E-03-.142954988175E-02-.552156189387E-03
-.403253724691E-03-.250781408826E-030.564018346981E-030.337064943775E-03
-.349539668359E-03-.225770844092E-030.487368464364E-070.224184265178E-06
0.502645869952E-070.138634642799E-060.736180313300E-070.355771356101E-04
0.288550281501E-04-.101554643055E-070.108936955153E-07-.272218217659E-03
-.142563497945E-02-.550639480178E-030.402165621126E-030.250106917616E-03
-.562499539154E-03-.336160190112E-03-.348588770078E-03-.225155191315E-03
0.272215211774E-030.142561883504E-020.550632728844E-030.402160932827E-03
0.250103723189E-030.562490036644E-030.336154421652E-030.348587636995E-03
0.225154568510E-03-.304820907956E-04-.112168996248E-040.304816976322E-04
0.112166023590E-040.304694580047E-040.112137486596E-040.949018281497E-07
0.528984508932E-070.118174834385E-030.597798072957E-04-.118176812323E-03
-.597802791520E-04-.118461370014E-03-.599197802154E-04-.257196182851E-03
-.325360072213E-040.257200192820E-030.325366988509E-040.257898222981E-03
0.326213758859E-04-.310743937043E-040.893382984992E-050.310776104573E-04
-.893278554592E-050.311628673065E-04-.895844763688E-050.147389411497E-08
0.432018824434E-10-.249695269865E-03-.980358543052E-040.249693087236E-03
0.980346279213E-040.250365956641E-030.983013063695E-04-.250369136366E-03
-.983030853335E-040.363069157963E-080.320352842475E-08-.700496929930E-10
0.103134305851E-080.196273779617E-08-.362600893516E-10-.238413203239E-09
0.145553411603E-08
* ORBITAL    1   18
-.936380594295E-040.259418256563E-030.544238544933E-04-.230970135731E-03
-.195761029261E-030.130330853713E-030.264989897174E-050.165872497879E-03
0.155265356589E-03-.258619631969E-03-.949736339940E-03-.197798373522E-03
0.178257850941E-020.117327849958E-02-.161399897747E-02-.938521902774E-03
-.111580029302E-02-.673743795656E-03-.109687945021E-08-.127363700677E-08
-.132257554708E-080.113048097430E-030.124192381334E-030.973303840255E-09
0.679072713220E-090.361012493525E-080.326649671407E-080.936418148122E-04
-.259417794479E-03-.544225844290E-04-.230975855266E-03-.195766149865E-03
-.130333729606E-03-.265065330265E-05-.165876653988E-03-.155268872395E-03
0.258626081469E-030.949757932570E-030.197800564602E-030.178260308617E-02
0.117329253592E-020.161403716532E-020.938544089446E-030.111581991977E-02
0.673755664438E-030.789503512211E-100.673653148392E-090.541440266536E-08
0.210905601720E-07-.743632168347E-09-.943688858188E-06-.156313213700E-03
-.406299463672E-030.610669850760E-04-.370288870708E-11-.100631766703E-08
-.379452073415E-08-.820328509326E-10-.144833532761E-09-.448296793929E-08
-.173646015995E-07-.266739786882E-080.228015261762E-030.243569056339E-03
0.243097702561E-080.306593386476E-080.123802499976E-080.154664658510E-08
0.387966281630E-030.432380082209E-030.428040834795E-090.295578887537E-09
-.631253508051E-09-.984824817523E-04-.621247892133E-090.606632578680E-09
-.629482451957E-04-.269360471114E-090.257402609377E-04-.465354466492E-10
0.567061451955E-10-.468698438498E-100.106467091473E-030.975732144335E-04
0.569704687775E-080.525577235143E-080.268330336010E-090.197068847860E-09
0.169475437825E-04-.137674477412E-03-.711277003054E-040.118423095269E-03
0.109582992905E-03-.414298634524E-04-.345381590870E-040.132186445191E-04
0.129150501409E-04-.498966236168E+000.241829185301E-020.170270671823E-02
-.131342025587E-040.155056908443E-03-.335742856899E-03-.106186957744E-02
0.405757640961E-040.111698844043E-05-.191838407834E-04-.891297857638E-04
-.247791376360E-04-.222549544162E-03-.131234192611E-03-.357716147278E-07
0.160556045176E-07-.126130447778E-03-.109472537133E-03-.694948041332E-10
-.581231876207E-09-.444236406415E-08-.168931155510E-070.451856751563E-09
-.948379360771E-06-.156770833350E-03-.407513374216E-030.611955187435E-04
0.213844935860E-10-.288278751856E-09-.121458081877E-080.195634617332E-09
0.126068714051E-090.358674206257E-080.137920794289E-070.216688986363E-08
-.228677242242E-03-.244291861560E-030.147050659012E-080.184363307739E-08
-.896112324335E-09-.110129188134E-080.388990689517E-030.433532430193E-03
-.216328952666E-09-.138724730849E-09-.490644472298E-090.987803182193E-04
-.433800819682E-09-.475048590543E-09-.631274413370E-040.121882566057E-09
0.257730479354E-040.169683434117E-04-.137765960449E-03-.711648622445E-04
0.118679824854E-030.109816703693E-030.414467335410E-040.345702448705E-04
0.131833237358E-040.128721047811E-04-.500324726118E+000.242484222800E-02
0.170733288547E-02-.131976154690E-040.155452856658E-030.336611167626E-03
0.106471547017E-020.407210471446E-040.115492175697E-05-.259308879179E-03
-.952248985025E-03-.198313012046E-030.178735658967E-020.117642727491E-02
0.161835018719E-020.941059027201E-03-.111879089872E-02-.675544716006E-03
0.498978717721E+00-.241835255060E-02-.170274914456E-02-.131366803693E-04
0.155061498131E-030.335745607149E-030.106189116863E-02-.405772866079E-04
-.111684939839E-05-.169475902516E-040.137674460950E-030.711272799088E-04
0.118423267036E-030.109583411272E-030.414307395307E-040.345390132938E-04
-.132161194455E-04-.129127117512E-040.191837949499E-040.891296402880E-04
0.247791563210E-04-.222549410031E-03-.131233956302E-030.382725712666E-07
-.141560975133E-070.126130641274E-030.109472842055E-030.693953553621E-09
0.809731950566E-090.874798423050E-090.113382020239E-030.124560833231E-03
0.806495101422E-090.589247692926E-09-.252345887282E-08-.228698442980E-08
0.500316019191E+00-.242479983903E-02-.170730315017E-02-.131952220682E-04
0.155450222396E-03-.336610272810E-03-.106470136186E-02-.407196916942E-04
-.115483314023E-05-.169683381488E-040.137765880305E-030.711651504943E-04
0.118679774802E-030.109816474641E-03-.414462278489E-04-.345697519240E-04
-.131855737396E-04-.128742189419E-040.259304759161E-030.952235828538E-03
0.198312177537E-030.178733950177E-020.117641743024E-02-.161832459068E-02
-.941044114283E-030.111877723667E-020.675536348091E-03-.939000603310E-04
0.260098019912E-030.545593797706E-04-.231593119273E-03-.196288852953E-03
-.130669884848E-03-.264553331564E-050.166318917696E-030.155682378128E-03
0.938975293326E-04-.260098294564E-03-.545602003520E-04-.231589098749E-03
-.196285264444E-030.130667834010E-030.264492853975E-05-.166315993268E-03
-.155679904223E-030.361919764668E-040.166588036476E-030.374695628860E-04
-.102573185824E-03-.544065746716E-04-.485142617731E-07-.392173926210E-07
-.804119385660E-050.771243924547E-05-.455521107784E-05-.107895990441E-05
0.697519155257E-040.389260202022E-04-.276165827227E-03-.144800424581E-02
-.560947823770E-030.402425190472E-030.249427459021E-030.561468524982E-03
0.334445844075E-03-.351966687629E-03-.227896106364E-03-.105136523049E-03
-.515743944129E-040.258074092808E-030.312870878988E-040.312431263536E-04
-.961824077935E-050.276169918680E-030.144802619402E-020.560957037175E-03
0.402431334207E-030.249431716257E-03-.561482344703E-03-.334454238723E-03
0.351967455487E-030.227896373669E-03-.361919358589E-04-.166587770010E-03
-.374694094461E-04-.102573306876E-03-.544066703506E-040.476877277128E-07
0.387915441235E-070.804094324949E-05-.771261508561E-05-.276904502753E-03
-.145187318221E-02-.562442780914E-030.403516507896E-030.250106534417E-03
-.562999357892E-03-.335360751427E-03-.352908725448E-03-.228504376396E-03
0.276901546572E-030.145185730906E-020.562436149380E-030.403511814818E-03
0.250103299505E-030.562990113856E-030.335355162456E-030.352908014046E-03
0.228504102309E-030.447288818078E-050.104867456889E-05-.447266018316E-05
-.104858805443E-050.455507770923E-050.107895241117E-05-.697522377572E-04
-.389261607949E-040.105456096415E-030.517358352863E-04-.105457896738E-03
-.517362575457E-040.105139336267E-030.515750091549E-04-.258769689001E-03
-.313751656621E-040.258773413849E-030.313757229368E-04-.258079828394E-03
-.312880944429E-04-.313278661807E-040.964201035566E-050.313316974570E-04
-.964062632597E-05-.312484939455E-040.961626493782E-050.109853473839E-08
-.247250803917E-09-.249990375751E-03-.991073063012E-040.249988473782E-03
0.991061824972E-04-.249313253916E-03-.988410549494E-040.249316367902E-03
0.988427994404E-04-.668613458882E-09-.586473888500E-09-.501905440558E-09
0.938674172444E-09-.170593735447E-080.254063570413E-090.512747571246E-09
-.142876900699E-08
* ORBITAL    1   19
-.144788005628E-03-.463045309507E-05-.411862585073E-04-.229660025186E-03
-.205163347265E-030.123720691886E-030.392281757337E-040.167320097351E-03
0.141972132794E-03-.248606897031E-03-.813804254007E-03-.663630986712E-04
0.100095111884E-020.573768242210E-03-.149275860346E-02-.867761534781E-03
-.799943031534E-03-.486618744647E-030.845902245044E-040.985660437207E-04
0.104403475376E-030.143261639578E-080.157705964729E-08-.845099393306E-04
-.600791589833E-04-.291434982395E-03-.264022186798E-03-.144785785704E-03
-.463728239471E-05-.411878206800E-040.229654278917E-030.205158491400E-03
0.123717217335E-030.392279112294E-040.167315955823E-030.141968239381E-03
-.248600352573E-03-.813780112470E-03-.663580378414E-04-.100090607850E-02
-.573738615627E-03-.149271832032E-02-.867738101349E-03-.799914806866E-03
-.486601717040E-03-.709582273830E-05-.599262102983E-04-.469380437784E-03
-.180482563734E-020.576085509434E-04-.127118124019E-10-.195933152200E-08
-.504433118956E-080.786176849702E-09-.847962096549E-060.603963291846E-04
0.233031664720E-03-.647192599740E-050.129657936567E-040.384197169473E-03
0.148233099022E-020.229791675582E-030.289488665527E-080.310698629888E-08
-.184087199824E-03-.231847479113E-03-.101927801492E-03-.126709448122E-03
0.484729390461E-080.541550871416E-08-.299287156752E-04-.199087645136E-04
0.533848892371E-04-.127489048166E-080.503848592003E-04-.511727373062E-04
-.811931198786E-090.193017121911E-040.293663116231E-090.369497268775E-08
-.898399408780E-080.319056972567E-080.112914713864E-080.103657504995E-08
-.543926952126E-03-.502838902015E-03-.326098293167E-07-.243600513109E-07
0.286076906400E-06-.988815028888E-060.170234268983E-040.556699112486E-05
0.156741711953E-04-.323440321460E-04-.316666653852E-04-.113147432938E-03
-.105615261562E-03-.499760473899E+000.243757145829E-020.170681138463E-02
-.119688936865E-030.166085509668E-03-.876774498615E-04-.843542268568E-03
0.715403516872E-040.211395152456E-050.564618157163E-080.247649882105E-07
0.589948986366E-080.113923581912E-070.171548912928E-07-.116862523299E-03
-.891166538187E-04-.678406596261E-08-.134790495583E-070.709464887575E-05
0.599150035892E-040.469267372303E-030.180435003325E-02-.575726219681E-04
-.787572165407E-11-.134964708892E-08-.348176702879E-080.563321556433E-09
-.850843281909E-060.603145544126E-040.232738571153E-03-.650335130736E-05
-.129634876065E-04-.384093525849E-03-.148191947002E-02-.229734501429E-03
-.196596876415E-08-.209810817834E-08-.183976665154E-03-.231706464430E-03
0.101885987201E-030.126654168816E-030.339316369260E-080.377954486840E-08
0.299006230323E-040.198850362757E-040.533680657216E-040.825381327391E-09
0.503628639562E-040.511583915308E-04-.541248980327E-09-.192836147548E-04
0.260037497327E-09-.281267927137E-060.986992489429E-06-.170206122515E-04
-.556069373531E-05-.156638029482E-04-.323198064483E-04-.316435378547E-04
0.113128053364E-030.105598826193E-030.499541757419E+00-.243650149103E-02
-.170606723440E-020.119671522066E-03-.165985399507E-03-.875664933617E-04
-.843105607638E-03-.715209757097E-04-.211824647938E-050.248483114480E-03
0.813379006323E-030.663157890431E-04-.100045086894E-02-.573479581510E-03
-.149204644957E-02-.867350820079E-030.799552960219E-030.486386094702E-03
-.499747995830E+000.243751067653E-020.170676858999E-020.119688580713E-03
-.166081672640E-03-.876689164363E-04-.843515613921E-030.715392978418E-04
0.211387904392E-050.285711210685E-06-.985794158599E-060.170249694117E-04
-.556416168179E-05-.156715521435E-04-.323432021152E-04-.316659561914E-04
-.113147655528E-03-.105615468542E-030.592920020694E-080.259447345438E-07
0.609467404834E-08-.155262970903E-07-.195236670125E-07-.116862692756E-03
-.891166348335E-04-.441520765777E-08-.113868026868E-07-.845482181236E-04
-.985138970293E-04-.104352470427E-030.964557908445E-090.105563747464E-08
-.844879287738E-04-.600664811870E-040.291309765892E-030.263908485902E-03
0.499550473516E+00-.243654357281E-02-.170609688959E-02-.119671678944E-03
0.165988169719E-03-.875723750908E-04-.843124185111E-03-.715216053560E-04
-.211819131315E-05-.281624595922E-060.989759912519E-06-.170191617545E-04
0.556275679455E-050.156657229032E-04-.323206450655E-04-.316442094319E-04
0.113127775688E-030.105598537818E-030.248487789353E-030.813396454263E-03
0.663195986996E-040.100048146485E-020.573499675973E-03-.149207445186E-02
-.867367082874E-030.799572121096E-030.486397635442E-030.144725974746E-03
0.463919068772E-050.411714703386E-040.229555103688E-030.205069633621E-03
0.123660902697E-030.392089679403E-04-.167243368678E-03-.141906504339E-03
0.144727602471E-030.463455143555E-050.411704576677E-04-.229558983145E-03
-.205072925035E-030.123663136676E-030.392089747134E-04-.167246172154E-03
-.141909132223E-03-.408968877743E-08-.244603263187E-07-.119041786488E-07
0.935542479554E-11-.101116462279E-080.370723494294E-040.184471586394E-04
0.171425500797E-070.119663912496E-070.639639183808E-050.984008759194E-06
0.177502230357E-070.790942363672E-08-.170142719813E-03-.913191695735E-03
-.382180563691E-030.265826828714E-030.183282983944E-030.542106689416E-03
0.329232861741E-03-.392192004156E-04-.152846703729E-04-.110324339790E-03
-.269590549370E-040.223435926871E-030.370400490828E-040.218674767987E-03
0.787063513122E-04-.170135783413E-03-.913155372942E-03-.382166548887E-03
-.265816611816E-03-.183276636376E-030.542092552995E-030.329224416066E-03
-.392103306424E-04-.152789261526E-04-.470893790810E-08-.271814190225E-07
-.123699233163E-07-.178014946280E-080.112560003503E-090.370722473132E-04
0.184470685969E-040.170476469476E-070.116141240674E-070.170061862352E-03
0.912759177944E-030.382001387363E-03-.265699473761E-03-.183196013110E-03
0.541851730826E-030.329078313600E-030.391873447229E-040.152672297427E-04
0.170066510771E-030.912783487926E-030.382010763396E-030.265706186333E-03
0.183200193147E-030.541861389445E-030.329084044493E-030.391931980909E-04
0.152710258459E-04-.640394135681E-05-.990596569011E-06-.640414992007E-05
-.990688182808E-060.639645088548E-050.984086530411E-060.162170120949E-07
0.709926424524E-080.110270078038E-030.269454835641E-040.110268231390E-03
0.269446254226E-04-.110321448544E-03-.269576163376E-04-.223336218374E-03
-.370236997494E-04-.223331935564E-03-.370232092185E-040.223429472063E-03
0.370392292067E-04-.218590044830E-03-.786777731636E-04-.218589503987E-03
-.786778883855E-040.218674035598E-030.787065982072E-04-.132423623464E-03
0.246948634450E-040.112422745054E-030.645657249672E-040.112427171312E-03
0.645674144042E-04-.112482104434E-03-.645982840031E-04-.112475974932E-03
-.645958785685E-040.752794075678E-070.667265034083E-070.481014770788E-04
-.111980756343E-030.132495458902E-03-.246950864503E-04-.481093078686E-04
0.112032237538E-03
* ORBITAL    1   20
-.144244364669E-030.687124532476E-05-.388366443997E-04-.240365166025E-03
-.215227446992E-030.136579250883E-030.456573604612E-040.175871583368E-03
0.149716720523E-03-.283983789160E-03-.972602662962E-03-.103669824570E-03
0.110989126549E-020.633084313894E-03-.162895119086E-02-.939088092813E-03
-.879301129492E-03-.524037905249E-030.100869286587E-030.125014727571E-03
0.122276249429E-030.144474042202E-080.159488296971E-08-.528232003380E-04
-.304281958510E-04-.300397053672E-03-.272750809804E-03-.144242228578E-03
0.686489710362E-05-.388380650610E-040.240359632254E-030.215222771245E-03
0.136575975346E-030.456571228997E-040.175867612720E-030.149712996686E-03
-.283977745120E-03-.972580607892E-03-.103665350066E-03-.110984838087E-02
-.633056045768E-03-.162891300515E-02-.939065831592E-03-.879274268708E-03
-.524021701058E-03-.280665146345E-05-.268128984169E-04-.270853212489E-03
-.113953800350E-020.863358531362E-04-.172464413378E-10-.194491752831E-08
-.506198347446E-080.647314854907E-090.691333508975E-050.196273561805E-03
0.703701530704E-030.755291838196E-040.552107646031E-050.248448084443E-03
0.986697844143E-030.137097761547E-030.287403670867E-080.312465093374E-08
-.265332527932E-03-.338502800842E-03-.100277784647E-03-.132579229363E-03
0.451945079761E-080.507551012484E-08-.674321893170E-04-.569719318372E-04
0.403401484703E-04-.130277016335E-080.527716834422E-04-.344207434184E-04
-.795999543821E-090.434020701118E-040.170097386486E-090.177560297281E-04
-.438669593493E-040.148074961399E-040.210949167418E-090.196526667771E-09
0.113217567667E-060.104675690874E-06-.156682794342E-03-.117064132312E-03
0.106053282198E-040.285590259876E-050.104735512344E-040.922734331438E-05
0.194351459166E-04-.559140818914E-04-.536677879714E-04-.470942764208E-04
-.400036441839E-04-.499548645601E+000.244548711168E-020.169960112822E-02
-.406175339285E-040.232855465380E-03-.249614102470E-03-.994372491776E-03
0.440348066138E-04-.107362657556E-040.278535315459E-040.122090016882E-03
0.289032122881E-040.658301186056E-040.888502307069E-040.247501752502E-07
0.185257148301E-07-.260852309563E-04-.590963059771E-04-.280960331390E-05
-.268378294471E-04-.271048534165E-03-.114028906880E-020.863598681376E-04
0.123997913192E-100.133905592461E-080.352550518060E-08-.386849319754E-09
-.691298037621E-05-.196298677750E-03-.703798470797E-03-.755264804693E-04
0.552647036002E-050.248607966357E-030.987314750683E-030.137193388337E-03
0.199378751675E-080.218721515869E-080.265409179640E-030.338599342073E-03
-.100320185947E-03-.132631934798E-03-.299722173978E-08-.337037685004E-08
-.674446367263E-04-.569802026544E-04-.403623682509E-04-.904988821596E-09
-.527926496022E-04-.344420552591E-040.531077070117E-090.434100825683E-04
-.748776621493E-100.106052788788E-040.285606647953E-050.104808458123E-04
0.922770367793E-050.194398968108E-040.559274740475E-040.536807766315E-04
-.471411907009E-04-.400473616045E-04-.499746848212E+000.244645407137E-02
0.170027794256E-02-.406668285335E-040.232921833383E-030.249644169563E-03
0.994702922710E-030.440634815759E-04-.107357213282E-04-.284082312039E-03
-.972923381706E-03-.103693815229E-030.111027248486E-020.633299765553E-03
0.162954110776E-020.939430957341E-03-.879611966019E-03-.524227115722E-03
-.499536828992E+000.244542947148E-020.169956051058E-020.406170507184E-04
-.232851983945E-03-.249606152852E-03-.994347391964E-030.440336164206E-04
-.107365354970E-040.106051367851E-040.285716367570E-050.104741338006E-04
-.922498602448E-05-.194329949787E-04-.559138447635E-04-.536674666041E-04
-.470940936550E-04-.400033970358E-040.278535561592E-040.122090077361E-03
0.289031722483E-04-.658308275460E-04-.888506252583E-040.241329315896E-07
0.187163118959E-07-.260848490200E-04-.590959701010E-040.100904489849E-03
0.125055724058E-030.122319674845E-03-.100176744367E-08-.110722361926E-08
0.528583917807E-040.304532198482E-04-.300518367595E-03-.272860705676E-03
-.499754867922E+000.244649296856E-020.170030537993E-020.406670932621E-04
-.232924253426E-030.249649428984E-030.994719837125E-030.440642566398E-04
-.107355609927E-040.106053218256E-040.285592663527E-050.104808541409E-04
-.922917821943E-05-.194412250062E-040.559273996518E-040.536808446533E-04
-.471414323090E-04-.400476652406E-04-.284086450336E-03-.972938596528E-03
-.103697021308E-03-.111030078126E-02-.633318415302E-030.162956717628E-02
0.939446163975E-03-.879629627417E-03-.524237736890E-03-.144302769305E-03
0.686405682911E-05-.388549706878E-04-.240456198668E-03-.215308983950E-03
-.136628101615E-03-.456735540449E-040.175937968367E-030.149772759220E-03
-.144304336958E-030.686803742063E-05-.388541908112E-040.240459911320E-03
0.215312136987E-03-.136630099118E-03-.456735096257E-040.175940602675E-03
0.149775209953E-03-.214063253778E-04-.125596372878E-03-.590305059410E-04
0.496267169473E-05-.224064118586E-05-.744010196797E-08-.360512235111E-08
0.822013356521E-040.566559686198E-04-.180667253769E-04-.158139635486E-04
0.814726210209E-040.359110533961E-04-.180034644772E-03-.964573882722E-03
-.401672905469E-030.284900448615E-030.195827867488E-030.583882416008E-03
0.354199775516E-03-.585883363666E-04-.303092458738E-04-.129087364183E-03
-.317919364625E-040.236872160545E-030.389143162129E-040.202975084023E-03
0.687087191272E-04-.180028006210E-03-.964539124200E-03-.401659515565E-03
-.284890488939E-03-.195821674233E-030.583868868488E-030.354191651003E-03
-.585797836489E-04-.303037294655E-04-.214064251034E-04-.125596811052E-03
-.590305834125E-04-.496291211632E-050.224053339406E-05-.813250124183E-08
-.417363272142E-080.822012782806E-040.566558739606E-04-.180099980134E-03
-.964925282222E-03-.401820934475E-030.285002861271E-030.195899038700E-03
-.584096831124E-03-.354330056648E-03-.585975702165E-04-.303110397978E-04
-.180104312415E-03-.964947938240E-03-.401829664983E-03-.285009246234E-03
-.195903017539E-03-.584106161199E-03-.354335679582E-03-.586031126913E-04
-.303146194618E-04-.180639202919E-04-.158134882070E-04-.180645666615E-04
-.158137261139E-04-.180672492892E-04-.158141317771E-040.814723608125E-04
0.359109072016E-04-.129132896628E-03-.318029015256E-04-.129130703292E-03
-.318017991248E-04-.129084361509E-03-.317903897662E-040.236964294274E-03
0.389296639278E-040.236959979025E-030.389290384339E-040.236865971545E-03
0.389135275149E-040.203066014700E-030.687415547770E-040.203065528742E-03
0.687416875326E-040.202974386015E-030.687089782443E-040.172303713503E-03
-.642885982047E-06-.130186051873E-03-.734507840671E-04-.130190126665E-03
-.734523878802E-04-.130144035194E-03-.734257786144E-04-.130138261327E-03
-.734234822302E-040.360887374876E-030.319936342316E-03-.187083162091E-04
0.123631404123E-030.172248576747E-03-.632579888148E-06-.186882975126E-04
0.123584760382E-03
* ORBITAL    1   21
-.220362370168E-05-.309182774341E-05-.175782653832E-05-.184344997970E-04
-.174776121012E-040.282239126019E-040.207917379795E-040.149949473420E-04
0.140824704373E-04-.575533681492E-04-.262026243833E-03-.682627770971E-04
0.932269150206E-040.255992855841E-04-.213495285057E-03-.122891231120E-03
-.543980247758E-04-.299497769533E-040.545068509418E-040.156762144893E-03
0.752394701026E-040.396875469598E-080.419268186630E-080.256610826523E-04
0.540782171669E-05-.143287532689E-03-.113690722533E-03-.220255506903E-05
-.308697629243E-05-.175555878842E-050.184358034242E-040.174788061654E-04
0.282281856726E-040.207948623144E-040.149972741008E-040.140847843266E-04
-.575560519381E-04-.262040049134E-03-.682679366775E-04-.932437599080E-04
-.256084304556E-04-.213507426787E-03-.122898836037E-03-.544132238350E-04
-.299613629454E-040.102721587742E-040.825735473949E-040.575978900755E-03
0.239451316529E-020.105939847016E-03-.109948791759E-09-.101803984203E-07
-.441659402099E-07-.726353140196E-080.163874642821E-040.404678343728E-03
0.185390008836E-020.444526173667E-03-.672349692080E-050.110805997417E-04
0.828093340726E-04-.144977830458E-04-.104557006779E-07-.134663251380E-07
0.156946709646E-030.195573388702E-03-.619197627446E-04-.893844505960E-04
-.862356282254E-08-.921523574076E-080.118766648941E-030.111596945972E-03
0.586813650063E-04-.405490826885E-080.125570645116E-04-.568123546218E-04
-.349964224765E-090.629087117985E-040.352399965333E-090.282766820838E-10
0.606593121611E-090.532142929309E-09-.604552975425E-09-.578827435832E-09
0.530537513453E-030.425255415776E-030.523839846163E-090.354941882313E-09
0.499650985020E+00-.229975510605E-02-.174112659138E-02-.148910908016E-03
-.219089191800E-03-.166139538473E-03-.956589320474E-03-.561008046615E-04
-.105391391770E-030.121863988886E-040.184155075757E-04-.127397820471E-04
0.593125722374E-040.403630369182E-04-.243860308848E-03-.218939682236E-03
-.106580576002E-03-.843525036049E-04-.137384666650E-08-.551596804260E-08
-.134587341965E-080.416252876336E-080.218086729322E-08-.288010405739E-02
-.156817102861E-020.252765417440E-080.162246050385E-08-.102721761606E-04
-.825737183715E-04-.575980601328E-03-.239451746967E-02-.105937710768E-03
0.139658222965E-090.112153594994E-070.469496278256E-070.704351137322E-08
0.163874929907E-040.404679226454E-030.185390177003E-020.444525513406E-03
0.672347273546E-05-.110817846067E-04-.828122148386E-040.144982182514E-04
-.116628855320E-07-.148053966359E-070.156947756796E-030.195574419315E-03
0.619201031898E-040.893848836224E-040.103738883213E-070.112620302262E-07
-.118768295878E-03-.111598779327E-030.586821009099E-04-.444667547941E-08
0.125571230874E-040.568127564250E-040.401986099041E-09-.629092588281E-04
-.295342790754E-09-.499652953145E+000.229976250620E-020.174113205565E-02
0.148910503303E-030.219088903509E-03-.166141453555E-03-.956593565387E-03
0.561006105278E-040.105391400947E-03-.121862725070E-04-.184149184519E-04
0.127401834465E-04-.593129094369E-04-.403633098476E-04-.243860530645E-03
-.218939856638E-030.106581329491E-030.843531374199E-040.575535698833E-04
0.262027246015E-030.682631437939E-04-.932263382795E-04-.255988512734E-04
-.213495471123E-03-.122891307333E-030.543975303349E-040.299495029769E-04
0.121893205224E-040.184248303983E-04-.127366197841E-04-.593126357730E-04
-.403629723107E-04-.243873048060E-03-.218951206048E-03-.106585800434E-03
-.843570661972E-040.499693691687E+00-.229995371621E-02-.174127260393E-02
0.148943236806E-030.219127837334E-03-.166145755261E-03-.956663192519E-03
-.561118769064E-04-.105405966502E-03-.324924764678E-08-.123458554242E-07
-.263344811320E-08-.162404043038E-07-.984103701335E-08-.288039295859E-02
-.156833617550E-020.862528299912E-080.532150466806E-08-.545068273393E-04
-.156762030286E-03-.752392552973E-04-.425845611474E-08-.449689849819E-08
0.256607930719E-040.540749825848E-050.143287864727E-030.113690943263E-03
-.121895278557E-04-.184249264176E-040.127366288179E-040.593120041946E-04
0.403623427299E-04-.243873191493E-03-.218951300287E-030.106585885218E-03
0.843570824659E-04-.499699134243E+000.229997928830E-020.174129037007E-02
-.148940243765E-03-.219126014580E-03-.166151592079E-03-.956675178455E-03
0.561100985979E-040.105404886384E-030.575559449310E-040.262039558548E-03
0.682678263391E-040.932443609049E-040.256087800590E-04-.213507324093E-03
-.122898908430E-030.544138029651E-040.299619136564E-040.220363993751E-05
0.309187528319E-050.175783207527E-050.184344435276E-040.174775691866E-04
0.282238615010E-040.207917102275E-04-.149948710670E-04-.140823958834E-04
0.220250205351E-050.308674026314E-050.175543568005E-05-.184358615441E-04
-.174788600406E-040.282283550740E-040.207949934712E-04-.149974045704E-04
-.140849142143E-04-.360110666012E-09-.189280870059E-08-.807156527208E-09
0.773274255961E-090.643513293290E-090.965087391949E-030.578636075535E-03
0.268297349458E-090.245433748199E-090.256082602369E-030.303351401669E-04
0.181881801721E-100.146954182737E-100.128768526489E-040.807007003691E-04
0.409383161140E-040.200508811404E-040.227332690068E-040.100969653532E-03
0.671514423591E-040.201463427007E-05-.396677180554E-05-.129368632191E-03
-.644481281802E-040.185514464240E-040.109039963179E-04-.205769821729E-04
-.374637391650E-050.128754136359E-040.806944813472E-040.409371796443E-04
-.200587649596E-04-.227387077190E-040.100976638860E-030.671562726059E-04
0.201307738847E-05-.396792385588E-05-.205823053180E-08-.108161018502E-07
-.426589142284E-08-.351639057029E-08-.235662121504E-080.965184445324E-03
0.578693851803E-030.244481848085E-080.175114754952E-08-.128770096074E-04
-.807015304498E-04-.409386216737E-04-.200504634126E-04-.227330366187E-04
0.100969601021E-030.671513938433E-04-.201499242812E-050.396653859641E-05
-.128753057514E-04-.806940101493E-04-.409371118635E-040.200592206627E-04
0.227389801937E-040.100976969206E-030.671565646122E-04-.201303146609E-05
0.396791286358E-05-.256108486796E-03-.303388203859E-04-.256082874991E-03
-.303354608352E-040.256108053575E-030.303379566428E-040.992650870688E-09
0.213738121265E-090.129379882804E-030.644540711747E-040.129368486373E-03
0.644479966547E-04-.129379303971E-03-.644537629461E-04-.185514178000E-04
-.109036373922E-04-.185513436301E-04-.109039763201E-040.185513263940E-04
0.109036072594E-040.205777361896E-040.374676737379E-050.205768118672E-04
0.374623478336E-05-.205778247371E-04-.374682498956E-050.754909788617E-07
0.756137328600E-04-.621770485309E-05-.536131798236E-06-.621829781435E-05
-.535594086719E-060.621772240316E-050.536084402838E-060.621810782707E-05
0.535529076961E-06-.152402369412E-09-.689381083333E-11-.842924458137E-04
-.100778821485E-03-.754670330712E-07-.756134606416E-040.842924886307E-04
0.100778751014E-03
* ORBITAL    1   22
0.122519060467E-040.560849165162E-040.262072156481E-04-.151362882092E-04
-.138374201849E-040.491177988814E-040.358793898369E-040.272089952575E-04
0.270706580111E-04-.285975619014E-04-.147733003260E-03-.557480423929E-04
0.195057646509E-030.106560793670E-03-.134748397962E-03-.854331122689E-04
-.176250855314E-03-.134459785033E-030.241947239409E-080.689610188748E-08
0.325527851448E-08-.925505811893E-04-.977843777330E-040.108884322962E-08
0.178311447099E-09-.643119525871E-08-.508932801528E-08-.122520777552E-04
-.560851102752E-04-.262073239459E-04-.151346862222E-04-.138358934585E-04
-.491152561267E-04-.358775133365E-04-.272076853610E-04-.270694272238E-04
0.285923554231E-040.147709210408E-030.557417422061E-040.195049451858E-03
0.106558616556E-030.134729351629E-030.854221221516E-040.176246080278E-03
0.134457119022E-030.460729835560E-090.371054959467E-080.259940880501E-07
0.107487539969E-060.426225074940E-080.279954296602E-050.240544613900E-03
0.102453679245E-020.160888268775E-030.734953718216E-090.181813116943E-07
0.827928136182E-070.196280854358E-07-.294156909842E-090.747377522883E-09
0.430784898664E-08-.736603533116E-090.248699100532E-030.317903965144E-03
0.720506221590E-080.891799896681E-08-.282915719252E-08-.407314842734E-08
0.213632278945E-030.230308666103E-030.563479154636E-080.535211367801E-08
0.276832483187E-080.956075104672E-040.568349271212E-09-.261498284562E-08
0.846077150808E-050.291032445450E-08-.727564972341E-050.999823770002E-12
-.289093170447E-09-.242481775872E-090.163491638279E-080.158188439808E-08
0.235779220040E-070.188914371547E-07-.241832002893E-09-.165157184055E-09
0.499680558666E+00-.233568321822E-02-.171120275044E-02-.349050597404E-03
-.425977677580E-03-.920047042115E-04-.874084864239E-03-.115631396283E-03
-.157765270329E-030.345985073208E-040.108376758385E-030.375793583819E-04
-.469230215920E-05-.577430158527E-05-.142692290128E-03-.129031927459E-03
-.550481808370E-04-.478896723265E-04-.131218591111E-08-.418310570993E-08
-.378462130382E-090.126358394275E-070.826708216930E-08-.324897357366E-02
-.185721166133E-020.623267762751E-080.378686910165E-08-.452729628391E-09
-.363259356251E-08-.252299181829E-07-.105477513404E-06-.516164888092E-08
-.279962095559E-05-.240547397479E-03-.102454410978E-02-.160887588479E-03
0.721391924090E-090.177906949199E-070.820084849066E-070.198931926442E-07
0.303220436072E-09-.247347680556E-09-.308523467021E-080.552361153673E-09
0.248702343848E-030.317907544937E-030.675670215213E-080.847820178932E-08
0.267986005199E-080.388052896018E-08-.213637012708E-03-.230314195447E-03
-.492884763134E-08-.457058477094E-080.245390811250E-080.956085625802E-04
0.544538724810E-090.244001874931E-08-.846092100023E-05-.267879004718E-08
0.727547757282E-05-.499683586924E+000.233570054247E-020.171121427353E-02
0.349047628454E-030.425975876390E-03-.920084071129E-04-.874091795835E-03
0.115629588556E-030.157763945000E-03-.345990325918E-04-.108377685465E-03
-.375799391480E-040.469353381639E-050.577543959849E-05-.142692046513E-03
-.129031700468E-030.550470969491E-040.478886991644E-040.285972601032E-04
0.147731634406E-030.557476810072E-04-.195058752409E-03-.106561527859E-03
-.134747637129E-03-.854328747138E-040.176251993019E-030.134460618180E-03
-.345974399255E-04-.108375186702E-03-.375805639856E-04-.469755321555E-05
-.577784702645E-050.142670492800E-030.129012374477E-030.550384872524E-04
0.478820024027E-04-.499634495398E+000.233547158347E-020.171104289512E-02
-.349038066077E-03-.425958625395E-030.919883179386E-040.873996301304E-03
0.115626821140E-030.157756116693E-030.336508253878E-080.121823138034E-07
0.221808556122E-080.211425715727E-070.132532531977E-070.324871741717E-02
0.185707218004E-02-.108678365300E-07-.666351337525E-08-.242181116413E-08
-.699895328776E-08-.339317407818E-080.925513555022E-040.977851953075E-04
0.119094674024E-080.296195998027E-090.630513420414E-080.501367966738E-08
0.345979842424E-040.108376012139E-030.375810269537E-040.469883828046E-05
0.577908014081E-050.142670485285E-030.129012325483E-03-.550378254831E-04
-.478813582863E-040.499640759855E+00-.233550309386E-02-.171106441712E-02
0.349033673353E-030.425955955906E-030.919952684099E-040.874010211011E-03
-.115624182155E-03-.157754349513E-03-.285922212977E-04-.147708767877E-03
-.557418102041E-04-.195050410234E-03-.106559175811E-030.134728731853E-03
0.854220167538E-04-.176247116382E-03-.134457965765E-03-.122520072698E-04
-.560854266092E-04-.262074577864E-040.151362916671E-040.138374150573E-04
0.491180946846E-040.358796104637E-04-.272091813372E-04-.270708618730E-04
0.122522158009E-040.560857820344E-040.262076624946E-040.151346298881E-04
0.138358453400E-04-.491156205825E-04-.358777904075E-040.272078343004E-04
0.270695967423E-04-.200618168405E-08-.106456568378E-07-.417835127103E-08
0.334130054401E-080.201513640794E-080.109149557562E-020.649770076349E-03
0.258557520635E-080.172931287127E-080.287132522318E-030.347092913613E-04
0.112686092733E-080.141984132371E-09-.174145169107E-04-.758133143547E-04
-.142579406126E-040.928974870425E-040.635602389197E-040.805236309846E-04
0.560816861224E-04-.195009291868E-04-.140664321494E-04-.123889568295E-03
-.656370431938E-04-.362029443404E-06-.403557524507E-05-.101956451882E-04
-.558159715829E-050.174157177059E-040.758208200642E-040.142617354904E-04
0.928958492034E-040.635583095436E-04-.805145113014E-04-.560755935792E-04
0.195012340832E-040.140661603962E-040.296892867302E-080.156788856721E-07
0.616452149491E-080.498149520216E-080.317099791301E-08-.109140974018E-02
-.649718611291E-03-.371888930591E-08-.258486624760E-080.174147161035E-04
0.758141903565E-040.142580742529E-04-.928983957349E-04-.635607778671E-04
0.805237877623E-040.560818528356E-040.195012739612E-040.140666181275E-04
-.174158280419E-04-.758211747749E-04-.142616321329E-04-.928964741860E-04
-.635586620555E-04-.805149393934E-04-.560759911033E-04-.195013382326E-04
-.140661876740E-040.287109745693E-030.347073722124E-04-.287132291998E-03
-.347098032335E-04-.287109517424E-03-.347063272681E-04-.161948636286E-08
-.304035213455E-09-.123878924923E-03-.656317843723E-040.123890330284E-03
0.656374833573E-040.123877902980E-030.656312528504E-04-.363707299231E-06
-.403656443617E-050.362193473485E-060.403568408212E-050.363791723024E-06
0.403663484483E-05-.101939481720E-04-.558132553928E-050.101958190788E-04
0.558169754297E-050.101938194401E-040.558129122906E-05-.188877584719E-10
0.329139936824E-08-.526560672622E-050.620765216180E-050.526505189439E-05
-.620768130614E-050.526532687827E-05-.620773311620E-05-.526477670422E-05
0.620780369931E-050.273692898759E-10-.171804958933E-10-.371965184851E-08
-.444592804443E-08-.168795484598E-10-.343849022395E-080.378905599496E-08
0.450831131034E-08
* ORBITAL    1   23
-.143141259742E-04-.640758475167E-04-.314335187399E-04-.235068767564E-05
-.252030687458E-05-.352641854000E-04-.264612628070E-04-.185333230715E-04
-.203763386251E-04-.252975319654E-04-.107815217636E-03-.200396673883E-04
-.115329825076E-03-.723623396211E-04-.764294062061E-04-.202007909464E-04
0.119200639004E-030.913890798677E-040.899042523607E-10-.178269841718E-09
-.585029625932E-090.817889259855E-040.862716353600E-04-.987731904546E-09
-.110530059911E-08-.125699834255E-08-.872383968992E-090.143143353073E-04
0.640767201154E-040.314340352723E-04-.235027764720E-05-.251992950518E-05
0.352650953820E-040.264620236787E-040.185337827796E-040.203767448197E-04
0.252971737751E-040.107813599125E-030.200391210150E-04-.115332485798E-03
-.723636429599E-040.764275814800E-040.201994111477E-04-.119202697664E-03
-.913911697464E-040.782725313721E-100.724300954519E-090.657964162749E-08
0.184937231108E-07-.640305000391E-08-.822590920424E-05-.296564981495E-03
-.772742704424E-030.767522691101E-040.115961874109E-090.338660718121E-08
0.794504716745E-08-.148290173914E-080.597689749945E-100.370946456216E-08
0.891320288884E-08-.151015137760E-08-.346549322274E-03-.381393389539E-03
0.351352936570E-080.350927668188E-08-.116184967321E-08-.149034721264E-08
-.506601964228E-03-.590857922650E-030.539254935112E-080.597131378796E-08
0.241586888259E-08-.112513590369E-030.209483293736E-09-.135332182551E-08
-.159024653977E-040.182952907664E-08-.184535796391E-04-.307397914029E-10
-.373456834216E-08-.329769334700E-080.349675932030E-030.338020285758E-03
0.986315664084E-090.799051441594E-09-.325785911546E-08-.221608310250E-08
-.499598514682E+000.262310653082E-020.177338065471E-02-.397920052982E-03
-.241120151796E-030.576044279032E-030.112375959298E-02-.239671619340E-03
-.165934812741E-03-.529214770751E-04-.931989226510E-04-.551902330381E-04
0.136002966018E-030.127845453900E-03-.145338694848E-04-.151805051591E-04
-.950822432057E-04-.881597498496E-04-.495734994789E-03-.171930031098E-02
-.263356028253E-030.366452063231E-020.233588799916E-020.101932422849E-07
0.596807595622E-080.185749283206E-020.113683306201E-020.395131529356E-10
0.414021767761E-090.444449473403E-080.969764869447E-08-.680899354500E-08
-.822588124769E-05-.296562727703E-03-.772733068035E-030.767538009456E-04
-.580888228257E-10-.194758950669E-08-.136726596309E-080.305307758633E-08
0.858324837974E-100.372008636729E-080.881466277408E-08-.142592373362E-08
0.346547006264E-030.381390429047E-03-.297672067196E-08-.284083868309E-08
-.961522641293E-09-.119986758415E-08-.506599970893E-03-.590855770631E-03
0.497922716070E-080.558247273021E-08-.221651657272E-080.112512699351E-03
-.164737402806E-09-.115557745140E-08-.159023862095E-040.160898169507E-08
-.184536430560E-04-.499595605063E+000.262309270930E-020.177337072793E-02
-.397922822230E-03-.241123395484E-03-.576043993071E-03-.112375479337E-02
-.239672525771E-03-.165935944898E-03-.529212111348E-04-.931980060579E-04
-.551898594502E-040.136002615349E-030.127845173802E-030.145342828592E-04
0.151808901567E-04-.950823326074E-04-.881598582570E-04-.252975053324E-04
-.107815186780E-03-.200397551845E-04-.115328136207E-03-.723612943100E-04
0.764298271116E-040.202011056235E-040.119199099544E-030.913878645722E-04
0.529220936447E-040.931983221270E-040.551894531270E-040.136003592067E-03
0.127846368813E-030.145313130265E-040.151784429160E-040.950791257270E-04
0.881573090697E-040.499623489643E+00-.262321725893E-02-.177345909256E-02
-.397930719836E-03-.241126401421E-03-.576068728827E-03-.112381347203E-02
0.239677945832E-030.165938062255E-030.495762896198E-030.171940641198E-02
0.263378626828E-030.366465092638E-020.233596521418E-02-.199931742700E-07
-.112806214513E-07-.185756405182E-02-.113687758540E-02-.103593559137E-09
-.757042450495E-09-.874180822187E-090.817880606648E-040.862707237257E-04
0.105010950798E-080.109917320714E-08-.759408229764E-09-.474524118569E-09
0.529217168011E-040.931971588971E-040.551891052077E-040.136003787703E-03
0.127846482443E-03-.145336241520E-04-.151805282897E-040.950800443235E-04
0.881580797030E-040.499617105366E+00-.262318757904E-02-.177343712327E-02
-.397934447803E-03-.241131103893E-030.576067314843E-030.112380202987E-02
0.239679164679E-030.165939853601E-030.252976427943E-040.107815880975E-03
0.200398644074E-04-.115330003996E-03-.723623464434E-04-.764296598277E-04
-.202006737440E-04-.119200644545E-03-.913896717614E-04-.143139932146E-04
-.640753155161E-04-.314332721174E-04-.235080002377E-05-.252040201152E-05
0.352638317330E-040.264610058458E-04-.185331067715E-04-.203761272004E-04
0.143142012404E-040.640761166048E-040.314337530617E-04-.235052093696E-05
-.252015018956E-05-.352644738252E-04-.264615666459E-040.185334427480E-04
0.203764123479E-04-.547288505473E-03-.290318792722E-02-.114976372266E-02
0.915106544328E-030.570219396396E-03-.340881492538E-08-.201420634868E-08
0.685092909462E-030.467212956521E-030.154616456229E-04-.814383614429E-04
0.304800471958E-030.474640030583E-040.202302535729E-040.884656180217E-04
0.137448636579E-04-.823737473197E-04-.467782133578E-04-.295637105410E-04
-.291803337314E-040.252081065991E-040.115104085689E-040.861819052864E-04
0.483207713504E-04-.216656533963E-050.428356076583E-060.997502906421E-05
0.550965453525E-05-.202305376307E-04-.884668462383E-04-.137450666382E-04
-.823750922218E-04-.467791539619E-040.295653104116E-040.291815693383E-04
-.252079129913E-04-.115101810826E-040.547304735879E-030.290327391882E-02
0.114979853340E-020.915135469407E-030.570239390520E-030.655550392616E-08
0.386257043391E-08-.685110858350E-03-.467225993578E-030.202299454605E-04
0.884640330175E-040.137442962217E-04-.823729002457E-04-.467777024027E-04
0.295633198250E-040.291800393325E-040.252077475663E-040.115101759881E-04
-.202303431960E-04-.884659821890E-04-.137448684997E-04-.823740537427E-04
-.467784268323E-04-.295642617662E-04-.291808681575E-04-.252076381151E-04
-.115099715827E-04-.154628860060E-040.814417974594E-040.154633910573E-04
-.814381738418E-04-.154597344854E-040.814419862610E-04-.304807566057E-03
-.474653918141E-04-.861824342326E-04-.483209987284E-040.861813846287E-04
0.483204436210E-04-.861838858165E-04-.483217707420E-040.216679492512E-05
-.428262369656E-06-.216641556551E-050.428361865690E-060.216683840961E-05
-.428311423024E-06-.997422464556E-05-.550918520937E-050.997499145081E-05
0.550956268736E-05-.997437297306E-05-.550927550050E-05-.145747710946E-09
-.771427784137E-09-.293709414141E-04-.104655791033E-040.293716072394E-04
0.104658532939E-04-.293709732503E-04-.104655066817E-040.293717023153E-04
0.104657962980E-040.872347825949E-09-.994675066828E-11-.421255138098E-09
-.255261575203E-10-.155898832410E-09-.102869814721E-08-.204292575428E-09
0.294838088667E-09
* ORBITAL    1   24
0.459410325491E-050.181599477449E-040.108051756351E-04-.725305238570E-05
-.663293363931E-050.167016163110E-040.142481592892E-040.845206621574E-05
0.733860888033E-05-.231874687810E-05-.981965627722E-05-.483260488273E-05
0.484141473291E-040.252563153668E-04-.206004034785E-04-.190769600332E-04
-.386048512374E-04-.419298381219E-04-.523086606399E-06-.212735711656E-04
-.323888488362E-04-.176078542937E-08-.185717882826E-08-.440262293617E-04
-.476958623295E-04-.430086161636E-04-.285803549125E-040.459349159255E-05
0.181571471398E-040.108037941558E-040.725326883466E-050.663314411198E-05
0.167001666457E-040.142470719316E-040.845133188311E-050.733778310480E-05
-.231994114326E-05-.982473250493E-05-.483353379140E-05-.484097117682E-04
-.252535111588E-04-.206044021698E-04-.190781801816E-04-.386000696732E-04
-.419261584046E-040.253871955906E-050.245216257878E-040.237235061038E-03
0.604992098023E-03-.285031843119E-030.188399524876E-090.652663980906E-08
0.163497826337E-07-.205066253677E-080.371431147819E-050.114088107702E-03
0.196254843228E-03-.989292049158E-040.314516955448E-050.160059749760E-03
0.381553867511E-03-.634126889476E-040.765707825382E-080.835321017136E-08
0.139534225944E-030.136420724920E-03-.455980677873E-04-.576661566559E-04
0.114409324069E-070.133734261667E-070.223283557837E-030.248803397885E-03
0.998113949459E-040.246214475471E-080.806223488514E-05-.540553305079E-04
0.360920008656E-090.739322581102E-040.445491116890E-09-.131723173725E-06
-.158733423739E-03-.140916452828E-03-.813800735091E-08-.786852070509E-08
0.192554285254E-080.153506536239E-08-.139427030710E-03-.948760446788E-04
0.499685278774E+00-.221262436549E-02-.155853029527E-020.240961251160E-03
0.151110351347E-03-.514762261724E-03-.108803961450E-020.140228551915E-03
0.776689399896E-040.122920925140E-04-.162460837005E-04-.169531522768E-04
-.193982099072E-04-.239606746794E-04-.340503099170E-04-.255494744751E-04
-.581413604419E-04-.453904850839E-040.597791039581E-030.226951647525E-02
0.480938836694E-03-.281509780831E-02-.166954812297E-02-.517340784663E-08
-.268001638716E-08-.153916811928E-02-.962788065283E-030.253864378509E-05
0.245210168038E-040.237230811994E-030.604974390406E-03-.285032657389E-03
0.195284860692E-090.727011440384E-080.195629697460E-07-.153858408644E-08
-.371419175457E-05-.114085150079E-03-.196241312718E-030.989324407945E-04
0.314521795325E-050.160059610278E-030.381553058474E-03-.634126085019E-04
-.845826406818E-08-.937448712502E-08-.139533080569E-03-.136419299218E-03
-.455975871190E-04-.576654643918E-040.121361242110E-070.141217411369E-07
0.223282691745E-030.248802590684E-03-.998109531611E-04-.277167632694E-08
-.806213891801E-05-.540549081133E-040.381622487725E-090.739317953279E-04
0.419501968921E-090.499683191591E+00-.221261510257E-02-.155852307094E-02
0.240961144219E-030.151110533698E-030.514761413585E-030.108803543411E-02
0.140228547837E-030.776691754872E-040.122920411564E-04-.162459801277E-04
-.169530169925E-04-.193986466123E-04-.239609773364E-040.340489410416E-04
0.255482539744E-04-.581407463826E-04-.453900093438E-04-.231841485927E-05
-.981820946852E-05-.483228839680E-050.484139506263E-040.252564022668E-04
0.205992249436E-040.190763074492E-04-.386048946674E-04-.419299710600E-04
0.122897186179E-04-.162500273640E-04-.169555763841E-040.193919431086E-04
0.239547852889E-04-.340514540189E-04-.255506028527E-04-.581459266427E-04
-.453947096770E-040.499663662211E+00-.221251000157E-02-.155845340253E-02
-.240941500612E-03-.151097662703E-03-.514735789737E-03-.108799020516E-02
0.140216957903E-030.776606451369E-040.597768097557E-030.226943714161E-02
0.480926851225E-030.281492693338E-020.166943917639E-02-.159122477048E-07
-.880820028176E-08-.153908147816E-02-.962735019063E-03-.523502590111E-06
-.212746814637E-04-.323893737536E-04-.204549258868E-08-.216022315341E-08
0.440263591691E-040.476958497108E-04-.430075502150E-04-.285795046736E-04
0.122894496864E-04-.162506711302E-04-.169557097348E-040.193922662162E-04
0.239549754691E-040.340491865386E-040.255485735430E-04-.581450294106E-04
-.453939907740E-040.499658338850E+00-.221248542801E-02-.155843498676E-02
-.240943742558E-03-.151100680684E-030.514734269910E-030.108798028784E-02
0.140217770432E-030.776619689771E-04-.231955556186E-05-.982305461414E-05
-.483317237451E-05-.484078211119E-04-.252525830708E-040.206023569937E-04
0.190769737630E-04-.385986848268E-04-.419252133891E-040.459414523775E-05
0.181601002445E-040.108052419768E-04-.725295300813E-05-.663284058944E-05
-.167015210434E-04-.142480830112E-040.845203569141E-050.733859148853E-05
0.459345041970E-050.181569645084E-040.108037093130E-040.725298087299E-05
0.663288619430E-05-.166997114105E-04-.142467253727E-040.845106137463E-05
0.733753487576E-050.352883187551E-030.187124457292E-020.758791638354E-03
-.629587530697E-03-.434579054221E-030.160087846343E-080.930669218754E-09
-.389076350859E-03-.282059403153E-030.230466828136E-040.778551714698E-04
-.154299388727E-03-.294448067896E-04-.730626763000E-05-.340096243366E-04
-.824251344992E-050.267008510667E-040.177811655946E-040.267945205511E-04
0.218162012490E-040.326000711898E-050.462961696415E-05-.319674206158E-04
-.163097395795E-040.664011418658E-050.137880357382E-050.151190410791E-04
0.802709661724E-05-.730546777194E-05-.340062241116E-04-.824211391764E-05
-.266975264720E-04-.177793212810E-040.267934073350E-040.218150253782E-04
0.326097522591E-050.463002100420E-050.352857579950E-030.187110865839E-02
0.758737741691E-030.629544679685E-030.434552360538E-030.527377598407E-08
0.313651322238E-08-.389044372076E-03-.282037614156E-03-.730637018000E-05
-.340101724723E-04-.824270598634E-050.267009481599E-040.177811674054E-04
-.267939925248E-04-.218158532529E-040.325991871071E-050.462958573613E-05
-.730533383903E-05-.340056058921E-04-.824194763849E-05-.266966696456E-04
-.177786902479E-04-.267923348879E-04-.218142939202E-040.326122254461E-05
0.463020314070E-050.230459075419E-040.778513173061E-040.230460731948E-04
0.778552525762E-040.230485783344E-040.778515610279E-04-.154285131562E-03
-.294426179261E-04-.319624107094E-04-.163069560465E-04-.319668767857E-04
-.163094600995E-04-.319637932105E-04-.163077202924E-040.663979965551E-05
0.137873533897E-050.663987978212E-050.137867419450E-050.664001177839E-05
0.137877493218E-050.151195297860E-040.802734526502E-050.151190469322E-04
0.802706754610E-050.151194868270E-040.802731688811E-05-.647723301824E-05
-.388737879251E-040.150447927194E-040.612748708471E-050.150433663555E-04
0.612701244966E-050.150448239775E-040.612750241515E-050.150435335892E-04
0.612700433678E-050.390619613673E-040.477861486157E-06-.133062836128E-04
0.556856471665E-05-.647726084456E-05-.388743771633E-04-.133057186333E-04
0.556929485765E-05
* ORBITAL    1   25
-.134725718429E-04-.504983376134E-04-.297583754346E-04-.390593218312E-04
-.374856550365E-04-.102598529798E-05-.689010492425E-050.194295299261E-04
0.197410410955E-04-.144810297681E-04-.163574709268E-040.448437864441E-04
0.100686107729E-030.421078894826E-04-.177180192929E-03-.114261387250E-03
-.472758361363E-040.146194911592E-040.885728104317E-05-.363898626974E-05
0.118003114573E-040.644993765627E-110.592306517507E-110.141106345516E-04
0.379058253825E-04-.572593211770E-04-.634046986210E-04-.134725646433E-04
-.504983120147E-04-.297583612057E-040.390594212261E-040.374857410266E-04
-.102593329565E-05-.689006672158E-050.194295811288E-040.197410836980E-04
-.144809759833E-04-.163571667372E-040.448439207164E-04-.100686581698E-03
-.421082216458E-04-.177180392036E-03-.114261511108E-03-.472761016308E-04
0.146193052929E-040.262568252507E-050.276852867800E-040.320986969125E-03
0.136519764833E-02-.125324833869E-03-.174374914827E-11-.322961962801E-10
-.147791095425E-09-.395339047081E-100.210083944277E-040.605502066961E-03
0.221665428024E-020.313448620265E-03-.990644828070E-05-.291166917162E-03
-.883306894061E-03-.233885503082E-040.100245334278E-110.662145655517E-12
-.563971351592E-03-.669511487208E-03-.157657910941E-03-.226985617682E-03
0.311214114327E-110.503266714981E-11-.456550297894E-03-.533179288533E-03
-.937837998559E-04-.219693861298E-11-.144233095449E-040.860935262130E-04
-.195719600688E-110.152112568196E-030.735842243586E-120.999565266615E+00
-.308222050675E-02-.287154489310E-02-.438351702000E-110.770772356497E-11
0.279525847516E-110.119720640931E-10-.128560804723E-02-.267510345228E-03
0.756382453858E-050.866594291000E-05-.476062075219E-040.317230552265E-04
0.241752825257E-04-.820295517025E-04-.773046595129E-040.958117850324E-04
0.719190443911E-040.236840580080E-040.174672368469E-04-.184816199378E-05
-.160970743761E-04-.377106725217E-04-.285248792034E-03-.246364722514E-03
0.719384301202E-040.791419696468E-040.345460716086E-04-.189352183519E-04
-.202214145031E-030.517347589245E-030.438182325228E-03-.134625388737E-09
-.833424080623E-100.357022401129E-030.322232095931E-030.262568270880E-05
0.276852886934E-040.320986975905E-030.136519768916E-02-.125324822280E-03
0.118713923581E-110.154035954427E-100.445590246835E-100.663214116599E-12
-.210083968257E-04-.605502064104E-03-.221665425505E-02-.313448608847E-03
-.990644635980E-05-.291166890373E-03-.883306809460E-03-.233885426757E-04
-.567862089502E-11-.511342879000E-110.563971353100E-030.669511486628E-03
-.157657923704E-03-.226985634674E-030.136388192087E-100.170044222084E-10
-.456550296723E-03-.533179288429E-030.937837965151E-040.196320199055E-11
0.144233049240E-040.860935282819E-040.905099909999E-120.152112573533E-03
0.478787751130E-120.756386931135E-050.866602071485E-05-.476061756725E-04
0.317231270016E-040.241753467047E-040.820295018300E-040.773046149843E-04
0.958118288050E-040.719190825118E-040.236841194586E-040.174674111646E-04
-.184807131810E-05-.160971050057E-04-.377107017919E-040.285248857176E-03
0.246364776707E-030.719384186675E-040.791419586226E-04-.144809767353E-04
-.163571728966E-040.448439162135E-040.100686525690E-030.421081760492E-04
0.177180349755E-030.114261492111E-03-.472760599905E-040.146193315255E-04
0.236841066846E-040.174674074275E-04-.184808954082E-050.160970823094E-04
0.377106761855E-04-.285248885701E-03-.246364803115E-030.719384003897E-04
0.791419411682E-040.756386525947E-050.866601941582E-05-.476061760767E-04
-.317230713798E-04-.241752970897E-04-.820294833546E-04-.773045983742E-04
0.958117890798E-040.719190469774E-040.345461177927E-04-.189349544145E-04
-.202214023185E-03-.517347852012E-03-.438182507870E-030.399675787495E-10
0.208256759347E-100.357022599804E-030.322232251411E-030.885728546863E-05
-.363898447572E-050.118003148381E-04-.527189926169E-11-.603124612561E-11
-.141106112470E-04-.379058049615E-04-.572593267232E-04-.634047046164E-04
0.236841044127E-040.174673208598E-04-.184812566918E-050.160971264634E-04
0.377107203851E-040.285248836393E-030.246364760708E-030.719384359372E-04
0.791419733289E-040.756388117223E-050.866600667036E-05-.476061825167E-04
-.317230508420E-04-.241752791249E-040.820295044194E-040.773046163314E-04
0.958117639659E-040.719190225622E-04-.144809626516E-04-.163570923751E-04
0.448439535521E-04-.100686520870E-03-.421081778549E-040.177180200987E-03
0.114261401008E-03-.472760888661E-040.146193114658E-04-.134725665241E-04
-.504983161411E-04-.297583626086E-04-.390594153212E-04-.374857370626E-04
0.102593655358E-050.689006820081E-050.194295756739E-040.197410788298E-04
-.134725627273E-04-.504982882495E-04-.297583513783E-040.390593987498E-04
0.374857219998E-040.102591887131E-050.689004895842E-050.194295780361E-04
0.197410828741E-04-.820484580835E-04-.423826837519E-03-.153692734353E-03
0.267810350730E-030.182507653614E-030.655483601664E-100.437350843317E-10
0.593779995607E-040.376789979118E-04-.200917164866E-04-.248358177693E-04
-.133255886779E-03-.830552378833E-040.101205765309E-040.799572028218E-04
0.594702367988E-040.697625013740E-040.484936283902E-040.128678608029E-03
0.889333446051E-04-.350334869454E-04-.185979223167E-04-.217887416978E-03
-.120877758159E-030.274284856715E-040.187183740565E-04-.476625891457E-04
-.203725912305E-040.101204565284E-040.799565410994E-040.594699559009E-04
-.697626616856E-04-.484937045730E-040.128678712593E-030.889334163584E-04
-.350337118094E-04-.185980734355E-04-.820485308282E-04-.423827236440E-03
-.153692895617E-03-.267810552042E-03-.182507779224E-03-.221968052502E-10
-.157149387654E-100.593780321190E-040.376790045257E-040.101204624651E-04
0.799565665147E-040.594699609560E-040.697625983304E-040.484936532409E-04
-.128678647467E-03-.889333602652E-04-.350337266705E-04-.185980914062E-04
0.101204650606E-040.799565853051E-040.594699756883E-04-.697626920350E-04
-.484937298501E-04-.128678501210E-03-.889332452379E-04-.350336830555E-04
-.185980498367E-04-.200916928323E-04-.248358233944E-04-.200917900373E-04
-.248358491989E-04-.200917271899E-04-.248358429889E-04-.133255934520E-03
-.830552760474E-04-.217887200517E-03-.120877662770E-03-.217887241599E-03
-.120877681215E-03-.217887373283E-03-.120877762864E-030.274284195040E-04
0.187182907527E-040.274286420902E-040.187184166427E-040.274286603408E-04
0.187184263074E-04-.476626163578E-04-.203726410390E-04-.476626974997E-04
-.203726867128E-04-.476626439625E-04-.203726527157E-040.168642004082E-03
0.851128927465E-040.160894455808E-040.444548245703E-050.160895087887E-04
0.444551574242E-050.160894504345E-040.444552165325E-050.160894474404E-04
0.444548026720E-050.260523705247E-03-.574471803641E-040.150331610758E-03
0.104394956287E-030.168642016588E-030.851129008181E-040.150331646764E-03
0.104394967059E-03
* ORBITAL    1   26
-.140933408470E-03-.411707580621E-03-.305029584298E-030.102603469734E-03
0.810042653534E-04-.510297348373E-03-.415880445798E-03-.357940049334E-04
-.377487073072E-040.499618153837E+00-.420830971004E-02-.218469859559E-02
-.253927913752E-02-.118518451520E-02-.512562275085E-03-.940731036562E-04
0.162036639436E-020.712788625814E-03-.238625762660E-04-.243258626553E-03
-.198943176344E-03-.274236739371E-08-.229944512611E-08-.225733530942E-03
-.210683222508E-030.394603149986E-030.348618075978E-03-.140927085774E-03
-.411695435078E-03-.305019168765E-03-.102604264594E-03-.810047254562E-04
-.510274968374E-03-.415861836994E-03-.357933872049E-04-.377483351339E-04
0.499590525692E+00-.420809642547E-02-.218459001524E-020.253915908607E-02
0.118513288650E-02-.512541527470E-03-.940744309124E-040.162028564618E-02
0.712752184346E-030.606101841412E-050.469632580220E-040.296982369187E-03
0.129463353888E-020.184601834948E-030.911270328097E-100.215903871769E-08
0.130737389710E-070.415460011976E-08-.137179189782E-04-.295250521391E-03
-.140389367006E-02-.359838361689E-03-.686602191668E-06-.312933162503E-04
-.297213582739E-03-.133312970917E-03-.235341823671E-08-.470591903612E-08
0.142447285906E-030.243360775595E-030.241834217794E-040.292727402474E-04
0.649901641111E-090.848855840886E-09-.227849368061E-04-.324878009135E-04
-.538917273642E-050.107733257610E-08-.355995956461E-04-.153570092261E-04
-.376699679050E-09-.305250058125E-04-.995849870633E-090.697258655217E-04
0.443072863784E-030.223031233405E-03-.597796651184E-08-.846348697062E-08
0.479133606612E-080.790253253642E-080.314064438998E-030.274233715718E-03
0.623402761375E-050.348433405429E-040.890564603647E-050.186772977473E-04
0.995845677101E-050.175661126782E-030.167720943214E-030.342430947209E-04
0.319944038873E-04-.133004993386E-03-.349472145076E-03-.303567733252E-03
0.399485837761E-030.296173321243E-030.456054307169E-030.445777497668E-03
-.302831576022E-03-.247646828265E-03-.111901738866E-03-.384975683958E-03
-.662240413535E-04-.171753919751E-04-.870202973533E-04-.280449235280E-08
-.199359611220E-08-.222315949198E-04-.354158989811E-040.606063626958E-05
0.469602199622E-040.296961548563E-030.129454557968E-020.184591211483E-03
0.481592030879E-090.988299724398E-080.504173988749E-070.148085758971E-07
0.137171530581E-040.295233378832E-030.140380141914E-020.359811218890E-03
-.686382944717E-06-.312881232105E-04-.297185667094E-03-.133304081944E-03
0.689085676677E-080.135013498453E-07-.142444173065E-03-.243352453603E-03
0.241835696025E-040.292736061857E-040.420172336006E-080.494206332987E-08
-.227787532798E-04-.324804630495E-040.538802093975E-05-.455097419194E-08
0.355967569007E-04-.153573147094E-04-.693038201575E-09-.305244686869E-04
-.152336234178E-080.623354298847E-050.348399448238E-040.890378400705E-05
0.186827639810E-040.996328954517E-05-.175659147539E-03-.167718469752E-03
0.342457187256E-040.319965841830E-04-.132999909657E-03-.349448973980E-03
-.303551494689E-030.399465380262E-030.296158191535E-03-.456039660551E-03
-.445763849853E-03-.302821431920E-03-.247638750248E-030.499606728802E+00
-.420819777472E-02-.218463922154E-02-.253920194218E-02-.118514394515E-02
0.512542700158E-030.940644991494E-040.162032151515E-020.712768970418E-03
-.133000240851E-03-.349472156887E-03-.303562787009E-03-.399477717983E-03
-.296167559846E-030.456036215955E-030.445759369700E-03-.302821929758E-03
-.247639478943E-030.623326900836E-050.348395662285E-040.890461026932E-05
-.186775462785E-04-.995914923323E-050.175649499048E-030.167710920374E-03
0.342420286810E-040.319937949837E-04-.111893011357E-03-.384936244247E-03
-.662132808044E-040.172046111904E-040.870358312939E-040.157719139735E-07
0.743028966234E-08-.222479463567E-04-.354270637531E-04-.238606789305E-04
-.243239982602E-03-.198928342733E-03-.920467071721E-08-.810293495059E-08
0.225716289375E-030.210667484178E-030.394574733812E-030.348593125012E-03
-.132987402649E-03-.349452188727E-03-.303538856341E-03-.399441356649E-03
-.296140384498E-03-.455994801223E-03-.445718762195E-03-.302792087892E-03
-.247615799248E-030.623235975327E-050.348355098930E-040.890411246660E-05
-.186708081783E-04-.995342631882E-05-.175631388262E-03-.167693155942E-03
0.342337109174E-040.319859384735E-040.499530578212E+00-.420760372268E-02
-.218433833466E-020.253888108944E-020.118500781899E-020.512484044583E-03
0.940682717658E-040.162010592067E-020.712673295115E-03-.140928683087E-03
-.411687453687E-03-.305016165124E-030.102595692632E-030.809983540574E-04
0.510279844889E-030.415866396569E-03-.357921915374E-04-.377465116998E-04
-.140912039126E-03-.411658811888E-03-.304989823001E-03-.102598316545E-03
-.809999815415E-040.510220636446E-030.415817028371E-03-.357909435558E-04
-.377459566829E-040.442464568616E-040.261322762437E-030.112684415599E-03
-.558523126842E-04-.256963817471E-040.195889617484E-09-.878966294440E-11
-.939614695818E-050.384630769527E-05-.671943497929E-04-.227223007473E-04
-.391376415783E-04-.153692093533E-040.153452772595E-020.333499175351E-02
0.128644235873E-02-.150669260537E-02-.974145097624E-030.105013289551E-03
0.512016848054E-040.115967119803E-020.773702707173E-03-.111208107491E-04
0.128373819423E-030.102973756514E-030.185025015175E-030.233300796378E-03
0.238665481585E-030.153444777511E-020.333483271322E-020.128638025940E-02
0.150661607802E-020.974093850552E-030.105007899334E-030.511984070830E-04
0.115961617648E-020.773665254788E-030.442475549852E-040.261327501017E-03
0.112685619601E-030.558613967833E-040.257034840735E-04-.483172011881E-08
-.278413321335E-08-.940078990629E-050.384247947395E-050.153448814402E-02
0.333489117494E-020.128640380549E-02-.150665234132E-02-.974120482649E-03
-.105008650196E-03-.511994594804E-040.115963599476E-020.773679673699E-03
0.153426965583E-020.333446443450E-020.128623758087E-020.150644290080E-02
0.973979789973E-03-.104995934743E-03-.511921636906E-040.115948687860E-02
0.773578223760E-03-.671835158604E-04-.227162078615E-04-.671928929970E-04
-.227212285394E-04-.671903810179E-04-.227201378676E-04-.391309367443E-04
-.153650118352E-04-.111247749309E-040.128350486490E-03-.111166428894E-04
0.128371605880E-03-.111215466498E-040.128367434990E-030.102949968381E-03
0.184993033465E-030.102973084365E-030.185020300274E-030.102965187247E-03
0.185014814309E-030.233259742086E-030.238623614043E-030.233295462706E-03
0.238660075735E-030.233287708238E-030.238652022846E-03-.455206171205E-03
-.154791778836E-03-.570633402052E-04-.777768704580E-04-.570808435307E-04
-.777780972010E-04-.570729887816E-04-.777828300962E-04-.570791195848E-04
-.777832263860E-04-.109791963462E-03-.274914300333E-03-.324224549547E-03
-.226513190593E-03-.455238406666E-03-.154802744794E-03-.324247609071E-03
-.226529164192E-03
* ORBITAL    1   27
-.137871076963E-03-.393563149875E-03-.297066411987E-030.969942837028E-04
0.752166335819E-04-.502784916019E-03-.412200858967E-03-.306594706467E-04
-.329578028947E-040.499581524920E+00-.423265971209E-02-.217730119086E-02
-.248544611989E-02-.115918795041E-02-.534393881638E-03-.100064000466E-03
0.157218857479E-020.689898478281E-03-.265044345807E-04-.260401138242E-03
-.207119227153E-03-.622560119092E-08-.571494743547E-08-.241488230907E-03
-.220528555357E-030.397213563157E-030.348730539844E-03-.137862396827E-03
-.393549820230E-03-.297053143771E-03-.969961001108E-04-.752179003892E-04
-.502753952170E-03-.412174912041E-03-.306591171307E-04-.329578288298E-04
0.499540025974E+00-.423232984005E-02-.217713525430E-020.248527665379E-02
0.115911686747E-02-.534359074348E-03-.100064996983E-030.157207492265E-02
0.689848956101E-030.533649562396E-050.424217584477E-040.290868786351E-03
0.122966882569E-020.148785270522E-030.432362896102E-090.828178958892E-08
0.379491735041E-070.104316531313E-07-.106996136252E-04-.239500213865E-03
-.128937912989E-02-.379525175511E-03-.304650161295E-05-.723406285756E-04
-.389696592483E-03-.124310239549E-03-.404934025592E-08-.772675632576E-08
0.432132236127E-040.116010601703E-03-.211683687927E-05-.121726091968E-04
0.388478763305E-080.441928275489E-08-.864411013353E-04-.102557679024E-03
-.161172002068E-040.358920018355E-08-.396831419120E-040.430106732250E-05
-.105830225314E-09-.751350628137E-050.211372643500E-10-.248072493542E-08
-.157545665950E-07-.791792022107E-080.399067890401E-080.565611785693E-08
0.134231998185E-030.221208480746E-03-.112144331585E-07-.979274328550E-08
0.970010911955E-050.517713471286E-040.162348260604E-040.880304103639E-05
0.611492547940E-050.140452145456E-030.141518366047E-030.397990243583E-04
0.396698063209E-04-.125716968992E-03-.303489405668E-03-.281924666412E-03
0.396578078635E-030.294989716034E-030.392270927406E-030.379297691787E-03
-.279176632512E-03-.221592200927E-030.697638684103E-080.271580130543E-07
0.607616507553E-08-.900403222590E-08-.197791354267E-080.180913321589E-03
0.758462681502E-04-.460892955821E-08-.242070511892E-08-.533692837268E-05
-.424251116683E-04-.290889993102E-03-.122976130992E-02-.148798469869E-03
-.811866835065E-09-.162765025046E-07-.802187109833E-07-.230967089589E-07
-.107005920030E-04-.239521271039E-03-.128947928066E-02-.379550858439E-03
0.304655123889E-050.723428761930E-040.389717887131E-030.124319775784E-03
-.102144710328E-07-.198833170227E-070.432233767243E-040.116027952342E-03
0.211510225685E-050.121705099779E-04-.716999603542E-08-.833375680709E-08
0.864427141246E-040.102559980343E-03-.161175902150E-040.734791525191E-08
-.396856789174E-04-.429997557993E-050.830641575752E-090.751568524654E-05
0.166026486049E-08-.970120721467E-05-.517766055566E-04-.162357282187E-04
-.880833441418E-05-.611873700679E-050.140477838644E-030.141542126550E-03
-.398058494656E-04-.396758511996E-040.125732246357E-030.303513349031E-03
0.281952249872E-03-.396617211837E-03-.295018594901E-030.392324496690E-03
0.379350598963E-030.279211172105E-030.221619897081E-03-.499651880454E+00
0.423322975956E-020.217759388327E-020.248577439395E-020.115933506061E-02
-.534456610739E-03-.100068745099E-03-.157240303573E-02-.689993338504E-03
-.125710642159E-03-.303493820303E-03-.281918667906E-03-.396563202555E-03
-.294978063708E-030.392250125304E-030.379276666303E-03-.279158229227E-03
-.221577360162E-030.970004259825E-050.517727589551E-040.162370664089E-04
-.878762039794E-05-.610125934649E-050.140439776428E-030.141505960177E-03
0.397860499544E-040.396576344121E-040.109543749524E-080.620715176438E-09
-.121195009205E-08-.102855742995E-07-.824314104937E-080.180854181613E-03
0.758162268848E-040.619571670907E-080.494616486629E-080.265061369865E-04
0.260418484788E-030.207133403057E-030.141900783257E-070.126445159214E-07
-.241504335468E-03-.220543580225E-03-.397241703139E-03-.348755392927E-03
0.125714345961E-030.303519671869E-030.281934379274E-030.396581099950E-03
0.294991436086E-030.392261503112E-030.379287218763E-030.279166915066E-03
0.221584998718E-03-.969985298048E-05-.517725922125E-04-.162375190002E-04
0.878504513474E-050.609891367951E-050.140439221074E-030.141506177950E-03
-.397841388023E-04-.396561760980E-04-.499541036705E+000.423236120570E-02
0.217715469090E-02-.248531072675E-02-.115913885919E-02-.534369376033E-03
-.100073547966E-03-.157209167189E-02-.689855768820E-030.137888773780E-03
0.393605871608E-030.297100313971E-03-.970004985162E-04-.752217577568E-04
-.502848499029E-03-.412253172154E-030.306626654188E-040.329608289452E-04
0.137864778947E-030.393565536169E-030.297062586635E-030.970045831471E-04
0.752243753763E-04-.502763148491E-03-.412181928012E-030.306610777833E-04
0.329602458044E-04-.125232990938E-08-.795698313205E-08-.370479717386E-08
-.924523360687E-09-.138303046941E-08-.645648668011E-04-.388854469924E-04
-.113843619461E-08-.136438600101E-08-.579668214719E-04-.348245760925E-04
0.364258940098E-080.193944299377E-080.152377454766E-020.328046471240E-02
0.126780813244E-02-.149450646969E-02-.971087301283E-030.113764441768E-03
0.576389948980E-040.115082611373E-020.769878711035E-03-.440167065105E-05
0.135022352157E-030.111056651309E-030.185670621325E-030.232672018072E-03
0.236412488604E-030.152365655778E-020.328023879368E-020.126772058555E-02
0.149439217847E-020.971010231684E-030.113758403762E-030.576358976566E-04
0.115074570482E-020.769824046944E-03-.193037752533E-08-.108702881821E-07
-.441131115649E-08-.498487987418E-08-.325660164096E-08-.645487078638E-04
-.388764859190E-040.188466801723E-080.113888687781E-08-.152398381640E-02
-.328089831689E-02-.126797622382E-020.149470934249E-020.971220816139E-03
0.113777940786E-030.576461972945E-04-.115097698069E-02-.769980281557E-03
-.152366643158E-02-.328028120634E-02-.126773609513E-02-.149440446034E-02
-.971015833515E-030.113759909023E-030.576360453751E-04-.115076044380E-02
-.769832977291E-030.579628940968E-040.348215863466E-040.579760527548E-04
0.348285607651E-04-.579625485190E-04-.348223628321E-04-.808026737012E-09
-.831515676088E-090.441414711039E-05-.135008222199E-030.439966290208E-05
-.135040618677E-03-.441054855465E-050.135008151950E-03-.111040822382E-03
-.185656893623E-03-.111074534380E-03-.185696329622E-030.111043878702E-03
0.185656108746E-03-.232652781202E-03-.236393169288E-03-.232704904167E-03
-.236446142512E-030.232652304896E-030.236392741058E-030.451059482270E-03
0.153395677720E-030.560977348312E-040.768342653054E-040.561232291601E-04
0.768359435312E-04-.561017013818E-04-.768293699859E-04-.561111216176E-04
-.768298234855E-040.390401417921E-080.980949917655E-080.322700599772E-03
0.223084261353E-03-.451027007459E-03-.153384630272E-03-.322677456303E-03
-.223068099591E-03
* ORBITAL    1   28
0.107209855755E-030.175810484911E-030.167231984590E-030.195386961813E-04
0.128477641881E-040.381415306923E-030.318667959429E-030.623194810681E-05
0.169219093059E-05-.500085039567E+000.393192333775E-020.198546809432E-02
0.207666546290E-020.876186666058E-030.399860444894E-03-.195321804113E-04
-.139403746517E-02-.613389401382E-03-.143536855022E-08-.138998801702E-07
-.109247564532E-070.133904568034E-030.120383224256E-03-.129293654202E-07
-.116962390452E-070.207053151219E-070.181237222332E-07-.107224067031E-03
-.175850687883E-03-.167262576204E-030.195289499384E-040.128402728808E-04
-.381467193854E-03-.318710619071E-03-.623483166763E-05-.169533686830E-05
0.500136958412E+00-.393236447103E-02-.198569400754E-020.207692109226E-02
0.876305831027E-03-.399917467350E-030.195212389096E-040.139419844829E-02
0.613459947997E-030.259786672396E-090.209441894427E-080.149662267288E-07
0.623320413117E-070.687508065396E-08-.815015714793E-05-.160922791318E-03
-.774848239797E-03-.220030720657E-03-.483499843833E-09-.111020489766E-07
-.642265221591E-07-.201907409145E-07-.218372108193E-09-.480365738071E-08
-.226531257330E-07-.626133395539E-080.937051521314E-040.181366564416E-03
-.158995257743E-090.294463253038E-08-.732521748094E-09-.161836386818E-08
-.724745073192E-04-.835762350129E-04-.604813425495E-08-.704305100957E-08
-.110492961844E-08-.717602772272E-04-.216122819502E-080.705275508464E-09
0.619704117475E-050.165334345794E-090.108153832531E-04-.169658671588E-08
-.107843212004E-07-.543543196186E-080.113219171834E-060.160275680662E-06
0.102503260155E-070.168773006851E-07-.760368010744E-08-.663689758994E-08
-.459063318163E-05-.809437759272E-050.134441737960E-04-.126672733409E-03
-.109581211295E-03-.167133222147E-03-.158466785708E-03-.113568988371E-03
-.104256044766E-030.795311785254E-04-.352471673949E-040.783307862873E-04
-.167030999622E-03-.127106613966E-03-.275080707964E-03-.277095960807E-03
0.205397210929E-030.163022586142E-030.855132723639E-070.383272325840E-06
0.103791508130E-06-.275871952884E-06-.144755319937E-06-.386574337124E-03
-.196320280335E-03-.154214433833E-06-.104796706401E-06-.552936605289E-09
-.436612324226E-08-.293365658147E-07-.125023427693E-06-.158210621321E-07
0.813932158526E-050.160694908287E-030.773646228358E-030.219671483755E-03
-.114768721450E-08-.254067109370E-07-.132317404852E-06-.376627930098E-07
0.248649488300E-090.627106781082E-080.369359452812E-070.127253142042E-07
0.935301216668E-040.181021859239E-030.673200945490E-080.147220327579E-07
-.418619563762E-090.224792223527E-090.723826549516E-040.834666334458E-04
0.714762847810E-080.861307863982E-08-.135658013957E-08-.716537425799E-04
-.388388416832E-080.431604935296E-10-.617678981052E-050.131514002438E-08
-.107676626664E-040.457193050410E-050.801486930428E-05-.134513492594E-04
0.126560942099E-030.109493917786E-03-.166751844411E-03-.158124174810E-03
0.113443618548E-030.104148097916E-03-.793612991333E-040.352341799749E-04
-.781492313555E-040.166707811773E-030.126869606921E-03-.274462567450E-03
-.276475828889E-03-.205013866659E-03-.162724123966E-030.499078659644E+00
-.392408110838E-02-.198148816024E-02-.207237083179E-02-.874353271222E-03
0.399085150498E-03-.194878686646E-040.139115557927E-020.612105505945E-03
-.795438567474E-040.352180778561E-04-.783589090558E-04-.167072187326E-03
-.127137315161E-030.275118289743E-030.277132072926E-03-.205425138001E-03
-.163044404554E-030.459179420719E-050.810049011908E-05-.134421683059E-04
-.126673055135E-03-.109581552645E-030.167146046884E-030.158480155378E-03
0.113573335861E-030.104260477418E-03-.800408518416E-07-.364375095352E-06
-.100502572248E-06-.276841953302E-06-.149080992337E-060.386601632333E-03
0.196331686051E-030.155380635764E-060.106579214756E-060.259938708681E-08
0.257445356262E-070.206047676466E-07-.133678394436E-03-.120186306341E-03
-.238721334606E-07-.219087657739E-07-.398249784925E-07-.350144766278E-07
0.793869245687E-04-.351708482293E-040.782069928425E-040.166787488326E-03
0.126928808261E-030.274544446379E-030.276555233904E-030.205071015447E-03
0.162769832571E-03-.457369374603E-05-.802434451747E-050.134484972659E-04
0.126563137955E-030.109495285152E-030.166781731257E-030.158153845138E-03
-.113451328111E-03-.104155681055E-03-.499179001033E+000.392492966729E-02
0.198192565270E-02-.207287221671E-02-.874587066043E-03-.399191004073E-03
0.194683182209E-04-.139147342719E-02-.612245002544E-03-.106985635154E-03
-.175404421303E-03-.166869216846E-03-.195111729793E-04-.128318979278E-04
0.380619014319E-030.318005074662E-03-.621273986528E-05-.168178172874E-05
0.107013437874E-030.175484114320E-030.166929143071E-03-.194914363416E-04
-.128165265319E-04-.380720222083E-03-.318087910868E-030.621914810852E-05
0.168863502822E-050.920027852603E-080.380442859998E-070.842925017241E-08
-.843870469639E-07-.664393982889E-070.105377801984E-030.583559482527E-04
-.434490768084E-07-.361028332357E-070.568939571525E-040.300395113424E-04
0.645274785299E-070.400810957159E-07-.142887116174E-02-.276550144400E-02
-.107497083996E-020.137456466007E-020.924888977039E-03-.787714515978E-04
-.433511594703E-04-.973966989505E-03-.662461106677E-03-.763705674415E-04
-.152635052313E-03-.152065111334E-03-.176727270846E-03-.235723544142E-03
-.238593563008E-030.142902905377E-020.276583985233E-020.107510178294E-02
0.137471925881E-020.924989635485E-030.787839376762E-040.433576317157E-04
0.974086187180E-030.662540953940E-03-.113945129438E-07-.510138509356E-07
-.140282300837E-07-.871848534138E-07-.677339313851E-07-.105387529676E-03
-.583618015288E-040.439443627208E-070.359372704528E-070.142597214225E-02
0.275979536984E-020.107274686540E-02-.137178758609E-02-.923027026217E-03
-.785946896061E-04-.432481566316E-040.971979547105E-030.661109491216E-03
-.142627859266E-02-.276045635545E-02-.107300218425E-02-.137208811601E-02
-.923222080150E-030.786168718561E-040.432592464464E-04-.972210884500E-03
-.661264140234E-030.567765430815E-040.299768971584E-04-.567644598051E-04
-.299705006274E-04-.568994377611E-04-.300436944534E-04-.625912205606E-07
-.393294752517E-07-.762885946409E-04-.152396581112E-030.762896152768E-04
0.152369738183E-030.763701296651E-040.152649272291E-03-.151783480012E-03
-.176401655642E-030.151761694635E-030.176364476500E-030.152077025588E-03
0.176746574988E-03-.235297745781E-03-.238157532029E-030.235251073794E-03
0.238110021136E-030.235747717097E-030.238618052496E-030.453893131344E-07
0.154372195111E-070.115110546308E-030.730694554206E-05-.115099412217E-03
-.729155150549E-05-.115333017797E-03-.731931627689E-050.115327245035E-03
0.731135376225E-050.267562437613E-080.666940252877E-080.324433604727E-07
0.224864901878E-07-.233234994851E-07-.791299551245E-08-.167755850055E-07
-.115254334572E-07
* ORBITAL    1   29
0.110501645517E-030.196364022078E-030.176910394012E-030.165130667986E-04
0.100577343728E-040.392168236370E-030.326691317032E-030.888504868899E-05
0.436836650572E-05-.499129060576E+000.388189094937E-020.196884414801E-02
0.212018809443E-020.902685033962E-030.381620491262E-03-.246752078813E-04
-.142479497025E-02-.635017625439E-03-.312198153724E-09-.353430038545E-08
-.309461772641E-080.114927861193E-030.100058004649E-03-.331868288943E-08
-.326628558350E-080.668396606254E-080.597907137139E-08-.110506723787E-03
-.196379551814E-03-.176921484771E-030.165092019368E-040.100545851314E-04
-.392186293737E-03-.326705863050E-03-.888659692530E-05-.436996197265E-05
0.499146228768E+00-.388203382685E-02-.196891967110E-020.212027898235E-02
0.902727489223E-03-.381636918844E-030.246721840512E-040.142485393009E-02
0.635043666157E-030.129152309307E-090.963143416286E-090.530114816545E-08
0.244185030016E-070.440941335822E-08-.550413072741E-05-.115768476191E-03
-.610730133703E-03-.182542007599E-03-.341222881741E-09-.702098883430E-08
-.281405354606E-07-.550773439017E-080.677303150849E-100.844341372921E-09
-.206397865719E-08-.263770308441E-080.889513413927E-040.175174247839E-03
0.590417664058E-080.861761616978E-080.134757975802E-080.196907471738E-08
-.466448297687E-04-.556671585874E-040.181767932339E-080.187562385105E-08
0.278376647444E-09-.541224410878E-04-.468796313880E-09-.941537665119E-09
0.102964509155E-04-.132669049821E-080.242677897817E-040.362342305778E-08
0.230232040326E-070.115847675005E-070.115180725717E-030.163055494446E-03
-.464415637792E-08-.767209355925E-080.163375499265E-070.142658030153E-07
-.937128410881E-05-.396808311056E-04-.350640458517E-05-.562390022262E-04
-.440124403951E-04-.189552490579E-03-.170025449142E-03-.627914344259E-04
-.539927212097E-040.830437433459E-04-.152870816701E-040.847356311239E-04
-.154464997843E-03-.113207980071E-03-.302908805199E-03-.304182847930E-03
0.187385580091E-030.145604948620E-030.841792157117E-040.380201864288E-03
0.103858509215E-03-.281451290490E-03-.149674717772E-030.373647201844E-06
0.190319434234E-06-.157654765823E-03-.107645308932E-030.499899375598E-09
0.391075059200E-080.255169244426E-070.109909098714E-060.147524921140E-07
-.552014237318E-05-.116084608073E-03-.612252197811E-03-.182974198594E-03
0.108424197717E-080.236602372228E-070.117775501551E-060.319025892322E-07
-.139268175970E-09-.410154121884E-08-.288741532439E-07-.112375518859E-07
-.891353674572E-04-.175530432474E-03-.890180870067E-08-.166746512033E-07
0.117359165945E-080.108691579219E-08-.467872380656E-04-.558313819982E-04
-.418028274912E-08-.524264718748E-080.839521723006E-090.542634042994E-04
0.322638137876E-08-.649016511171E-090.103086201023E-04-.184111317260E-08
0.242890063496E-04-.937961415516E-05-.396930586776E-04-.347884042499E-05
-.564872605715E-04-.442273098035E-040.189870886859E-030.170326766643E-03
-.630117932478E-04-.541947929853E-040.831911604942E-04-.153776339238E-04
0.848697428468E-04-.154765568150E-03-.113437207490E-030.303421645918E-03
0.304700577247E-030.187769654898E-030.145909803245E-03-.500076466156E+00
0.388931874796E-020.197259209847E-020.212409342743E-020.904325005996E-03
-.382369039504E-030.247202717279E-04-.142742333550E-02-.636174227137E-03
-.830487942053E-040.152720485452E-04-.847474672395E-04-.154479012131E-03
-.113218316510E-030.302928841367E-030.304202727281E-03-.187397673443E-03
-.145615306747E-030.937123073373E-050.396806954115E-040.350613116730E-05
-.562402765888E-04-.440129927179E-040.189560843471E-030.170032907766E-03
0.627922000679E-040.539932535506E-04-.841908862089E-04-.380242154398E-03
-.103865542941E-03-.281449038174E-03-.149665354848E-03-.386482293421E-06
-.195728848778E-060.157652218633E-030.107641462867E-03-.216243186334E-08
-.216978283821E-07-.175386931928E-070.115190864237E-030.100294455196E-03
0.201251240676E-070.186129204448E-070.342947796030E-070.302205221150E-07
-.832137390834E-040.153201124858E-04-.849209502348E-04-.154834535353E-03
-.113488385511E-03-.303496369799E-03-.304773322575E-03-.187820450898E-03
-.145950867779E-030.938093956527E-050.397002982197E-040.348090243181E-05
-.564899106278E-04-.442288560443E-04-.189898883953E-03-.170354017717E-03
0.630181609837E-040.542009135367E-040.500163118079E+00-.389005009073E-02
-.197297040419E-020.212452995867E-020.904528654976E-030.382459121804E-03
-.247037515714E-040.142770091555E-020.636296185168E-030.110702620255E-03
0.196681952374E-030.177218146763E-030.165582392577E-040.100882531239E-04
-.392882380744E-03-.327288542794E-030.889513660941E-050.436939227901E-05
-.110726834069E-03-.196751997529E-03-.177270459685E-030.165408407381E-04
0.100746137228E-040.392970272077E-030.327360326953E-03-.890098490846E-05
-.437560373243E-050.105392737266E-040.456347770418E-040.115498447761E-04
-.874184069157E-04-.683344905139E-04-.101316503208E-06-.559959228036E-07
-.445205624417E-04-.366817312533E-040.641299179767E-040.345215297620E-04
0.646658588971E-040.404083301822E-04-.143554665417E-02-.281799439269E-02
-.109867150019E-020.137427527005E-020.922281311624E-03-.874222953821E-04
-.512195779111E-04-.981548203828E-03-.667895810082E-03-.412265635011E-04
-.131602420828E-03-.151734508417E-03-.179859531914E-03-.234377880984E-03
-.239882866655E-030.143560017313E-020.281811287636E-020.109871708887E-02
0.137432778621E-020.922314913087E-030.874254932100E-040.512210337645E-04
0.981588575541E-030.667922587784E-03-.105345724133E-04-.456070774553E-04
-.115379125669E-04-.874123354614E-04-.683316472500E-040.105930601947E-06
0.587872300979E-070.445194312232E-040.366820262307E-04-.143824692094E-02
-.282319732360E-02-.110069443172E-020.137687086666E-020.924030181307E-03
0.875692527425E-040.513008134281E-04-.983380815591E-03-.669143165177E-03
0.143851226328E-020.282377170353E-020.110091615115E-020.137713123082E-02
0.924198866144E-03-.875879257733E-04-.513100518042E-040.983581282533E-03
0.669277071130E-03-.642486554390E-04-.345828581200E-040.642375732167E-04
0.345780713735E-04-.641327787558E-04-.345214020448E-04-.646699297718E-04
-.404098975735E-040.413754861696E-040.131915576958E-03-.413768481325E-04
-.131892811674E-030.412254873572E-040.131606279154E-030.152043896044E-03
0.180225826049E-03-.152025565468E-03-.180193758057E-030.151737501632E-03
0.179865848256E-030.234864950028E-030.240376161433E-03-.234824498094E-03
-.240334933080E-030.234385798005E-030.239891156282E-03-.393201774314E-07
-.133763662078E-07-.114616476916E-03-.820051706978E-050.114606842392E-03
0.818717777248E-05-.114386230082E-03-.818085338853E-050.114384175607E-03
0.817808844451E-05-.565220611943E-08-.142559958600E-07-.280590791030E-07
-.195168136925E-07-.793718470283E-08-.267585245468E-08-.566390904938E-08
-.402838242382E-08
* ORBITAL    1   30
0.265795982878E-06-.152536478143E-05-.177562874305E-050.206382861473E-04
0.187639813868E-04-.213032631181E-04-.151111222735E-04-.116330078900E-04
-.126187468828E-040.263204636203E-040.163478422655E-030.836456549775E-05
-.905010114307E-04-.236303004389E-040.141931873583E-030.637343100816E-04
0.250868530281E-04-.896268301644E-05-.367215856996E-04-.260784654968E-03
-.148371054905E-030.763765275270E-090.197390981347E-08-.905938670172E-04
-.466914929794E-040.178561963689E-030.155398105239E-030.266083447676E-06
-.152372740256E-05-.177491829224E-05-.206372198149E-04-.187629496740E-04
-.213015171208E-04-.151098859361E-04-.116320539685E-04-.126176642124E-04
0.263182588599E-040.163467732968E-030.836194274235E-050.904918067378E-04
0.236257526474E-040.141923292289E-030.637299776470E-040.250812376950E-04
-.896636054043E-050.927796714619E-060.484875880241E-05-.374739462580E-04
-.603327585332E-03-.244374800180E-03-.706317900126E-10-.210720279640E-08
-.152892605522E-07-.598634436044E-08-.108038700054E-04-.266061004436E-03
-.147111630715E-02-.433385104841E-030.733802209926E-050.128288345543E-03
0.334175134442E-03-.155227615988E-04-.669182554908E-08-.121139080503E-07
-.327978410574E-04-.848514347253E-040.359148452146E-040.558408047412E-04
0.352621078680E-080.454009114285E-080.605893620688E-040.634086133468E-04
-.297894691235E-04-.259897834723E-080.730221544307E-05-.247089875180E-04
0.169936717927E-09-.258636616585E-040.164133844066E-080.113283665780E-03
0.863353035466E-030.545871286666E-030.101235049706E-070.875428716541E-08
-.968976953088E-10-.835720685375E-100.627990378872E-030.529418872921E-03
0.126529282977E-030.115654111770E-030.227402715151E-03-.240333440298E-03
-.204888492754E-030.623799465311E-030.584995389835E-03-.131370287638E-03
-.999960915962E-04-.136621290286E-04-.790203505894E-04-.288881039335E-04
-.184977074950E-04-.903920969984E-050.214978883331E-030.209715787191E-03
0.354407217958E-040.372648936481E-04-.706692280115E+000.528092699522E-02
0.276543888925E-020.270601781808E-020.977632614854E-030.211540626564E-09
0.996658822070E-100.140632486743E-020.484954138362E-030.927799667536E-06
0.484878133862E-05-.374738049066E-04-.603327000008E-03-.244374756425E-03
-.713046136285E-10-.211955964358E-08-.153232893333E-07-.598727183619E-08
0.108038668684E-040.266060939053E-030.147111599510E-020.433385023121E-03
0.733801672065E-050.128288253786E-030.334174818960E-03-.155228128601E-04
0.669911585081E-080.121265972579E-070.327978254912E-040.848514118354E-04
0.359148494992E-040.558408044318E-040.352242354225E-080.453451649775E-08
0.605893810135E-040.634086406866E-040.297894673601E-040.260368042338E-08
-.730221762188E-05-.247089934424E-040.165688400133E-09-.258636501101E-04
0.163707849565E-080.126529241010E-030.115653813715E-030.227402503349E-03
-.240333500775E-03-.204888542667E-03-.623799387881E-03-.584995314280E-03
-.131370296179E-03-.999960791507E-04-.136621097538E-04-.790202488592E-04
-.288880737751E-04-.184976405801E-04-.903915422237E-05-.214978751477E-03
-.209715674491E-030.354406732605E-040.372648542337E-040.263204123188E-04
0.163478271822E-030.836451905325E-05-.905008080768E-04-.236301639314E-04
-.141931682640E-03-.637341932621E-040.250867057862E-04-.896277551770E-05
-.136614501029E-04-.790171410674E-04-.288874308629E-040.184958691579E-04
0.903814468146E-050.214968189077E-030.209705876378E-030.354355420508E-04
0.372599332317E-040.126517278427E-030.115630656452E-030.227381345704E-03
0.240318986528E-030.204878813996E-030.623752696587E-030.584953779820E-03
-.131357748585E-03-.999858250239E-04-.706641728035E+000.528052792434E-02
0.276524070987E-02-.270575887693E-02-.977509211106E-030.129556940167E-09
0.502975929431E-100.140618661137E-020.484891362155E-03-.367215843167E-04
-.260784649019E-03-.148371060297E-030.770451325490E-090.198218955192E-08
0.905938129909E-040.466914465843E-040.178561955892E-030.155398102456E-03
-.136614516231E-04-.790171656303E-04-.288874613778E-040.184957750254E-04
0.903807017548E-05-.214968104997E-03-.209705788460E-030.354354680980E-04
0.372598685400E-040.126517247054E-030.115630417700E-030.227381145016E-03
0.240319024386E-030.204878843552E-03-.623752636008E-03-.584953718811E-03
-.131357729636E-03-.999857889520E-040.263182110488E-040.163467608126E-03
0.836190088754E-050.904918907944E-040.236258225624E-04-.141923081471E-03
-.637298452066E-040.250812657440E-04-.896634057379E-050.265798007784E-06
-.152535550695E-05-.177562526351E-050.206382613162E-040.187639606835E-04
0.213031995190E-040.151110653446E-04-.116329886514E-04-.126187304330E-04
0.266066473753E-06-.152384212618E-05-.177498755915E-05-.206372106065E-04
-.187629429794E-040.213015619293E-040.151099283223E-04-.116320421914E-04
-.126176549905E-04-.195125691736E-02-.340184292703E-02-.130275411005E-02
0.185424840441E-020.125456356492E-02-.610109139749E-10-.381817613543E-10
0.916081773955E-030.602026390362E-03-.141680362691E-03-.198835531320E-03
-.286180347475E-03-.272144590086E-03-.913590210254E-05-.683389837506E-04
-.349019706843E-04-.293522858632E-04-.256966844508E-04-.630091636295E-04
-.397812780464E-040.154151075488E-040.111866896685E-040.123126887536E-03
0.691788806714E-04-.251584605612E-05-.514996264752E-050.247767956582E-04
0.853342882374E-05-.913637591458E-05-.683407640576E-04-.349022261370E-04
0.293494645570E-040.256946669123E-04-.630060103422E-04-.397793495027E-04
0.154137922479E-040.111857628322E-04-.195110462575E-02-.340152859957E-02
-.130263276207E-02-.185408342207E-02-.125445306276E-020.269317914628E-10
0.400877082148E-100.915999283213E-030.601972161619E-03-.913593155548E-05
-.683391230881E-04-.349020217999E-04-.293521868829E-04-.256966137436E-04
0.630090087228E-040.397811489545E-040.154151186402E-040.111867124658E-04
-.913637276771E-05-.683406952122E-04-.349022164963E-040.293494690731E-04
0.256946584493E-040.630059841466E-040.397793530163E-040.154138902529E-04
0.111858402735E-04-.141669209425E-03-.198817882848E-03-.141680365968E-03
-.198835577966E-03-.141669051115E-03-.198817770537E-03-.286158346642E-03
-.272121079258E-030.123122027899E-030.691762630670E-040.123126712079E-03
0.691788008248E-040.123122043547E-030.691762742432E-04-.251622978407E-05
-.515032816486E-05-.251578963007E-05-.514996016750E-05-.251618263352E-05
-.515029856727E-050.247760444793E-040.853314167231E-050.247768746546E-04
0.853347047126E-050.247759308266E-040.853307934696E-05-.124401941662E-03
0.372024335343E-05-.212873488374E-04-.103075405732E-04-.212875044718E-04
-.103079639839E-04-.212873905593E-04-.103075467188E-04-.212874428969E-04
-.103079267693E-040.958417866041E-030.466539600744E-03-.849476501655E-04
-.113221702388E-03-.124401968807E-030.372023730263E-05-.849477169737E-04
-.113221724267E-03
* ORBITAL    1   31
0.388438941235E-050.219760798467E-040.934571784504E-05-.151979111479E-04
-.146452974634E-040.237516324293E-040.166018040134E-040.135391064214E-04
0.153003401468E-04-.306915488511E-04-.148355727888E-03-.361582681162E-04
0.128648476333E-030.633785422584E-04-.121400270553E-03-.614009914557E-04
-.785459672721E-04-.515040285208E-04-.131373639471E-08-.932756214409E-08
-.530548661710E-08-.215995460263E-04-.554081759935E-04-.321716228076E-08
-.164883203899E-080.638351720314E-080.555569383325E-08-.388436785845E-05
-.219761637954E-04-.934582201045E-05-.151994579609E-04-.146466995779E-04
-.237531991953E-04-.166029179247E-04-.135399924424E-04-.153012903127E-04
0.306933992226E-040.148367297741E-030.361587880045E-040.128655275403E-03
0.633804421138E-040.121410638656E-030.614056797501E-040.785479955844E-04
0.515035489628E-040.315862104007E-100.161129397967E-09-.141525812264E-08
-.218836863570E-07-.877138356116E-080.200558436045E-050.595399098816E-04
0.430059671320E-030.167947871351E-03-.386538170588E-09-.952074676800E-08
-.526435135626E-07-.155084238138E-070.263718033123E-090.461192372615E-08
0.120419222666E-07-.538009129954E-090.187123273390E-030.338802194419E-03
-.116815068568E-08-.302960775786E-080.128228178540E-080.199544317418E-08
-.988795005409E-04-.127302588756E-030.216422986014E-080.226359317186E-08
-.106427392931E-080.726804185157E-040.260616504221E-09-.883744941301E-09
-.462325874052E-05-.924162769387E-09-.458496112529E-040.405576186232E-08
0.309073277262E-070.195383231260E-07-.283271521529E-03-.244960196555E-03
-.397838783971E-10-.360407825261E-100.224822888413E-070.189547132463E-07
-.167631631194E-03-.326925410309E-03-.298332525530E-030.201895802393E-03
0.135162991750E-03-.652982296547E-03-.580951038927E-030.175457142506E-03
0.143663988408E-030.947569948790E-050.447322227286E-040.930940015830E-05
0.261282394958E-040.151775283216E-04-.149946057924E-03-.139194239334E-03
-.730056034587E-04-.699133902169E-040.706567278761E+00-.557567478574E-02
-.276883483241E-02-.361590689123E-02-.172245119429E-02-.305322138828E-09
-.169344802192E-09-.193052703476E-02-.876055414700E-030.339410049850E-10
0.179131811980E-09-.130910852602E-08-.214787724340E-07-.873842483836E-08
0.200558378003E-050.595398857862E-040.430059512796E-030.167947827618E-03
0.386381216558E-090.951809414232E-080.526434735973E-070.155124552925E-07
0.262412625134E-090.458693469873E-080.119349265126E-07-.564214296274E-09
-.187123265145E-03-.338802175205E-030.117813659548E-080.304249510988E-08
0.128503022591E-080.199906252051E-08-.988794951364E-04-.127302591392E-03
0.216533470526E-080.226579383270E-080.106699686923E-08-.726804063380E-04
-.262467576585E-09-.885351027594E-09-.462326533098E-05-.923208022322E-09
-.458496193254E-04-.167631578457E-03-.326925056743E-03-.298332295439E-03
0.201895914706E-030.135163097856E-030.652982221213E-030.580950980903E-03
0.175457199375E-030.143664021753E-030.947570394807E-050.447322468970E-04
0.930941157516E-050.261282278071E-040.151775181586E-040.149946090365E-03
0.139194265466E-03-.730055814623E-04-.699133687138E-04-.306914986179E-04
-.148355374745E-03-.361581081259E-040.128648781246E-030.633787598468E-04
0.121400306282E-030.614010110483E-04-.785461897338E-04-.515041831019E-04
-.947669627484E-05-.447379880278E-04-.931151983455E-050.261296147762E-04
0.151782132358E-040.149961567752E-030.139209368290E-030.730081907651E-04
0.699161038267E-040.167640671325E-030.326933619990E-030.298348771982E-03
0.201913013483E-030.135177664747E-030.653026861014E-030.580992833122E-03
-.175466568725E-03-.143671166670E-03-.706617836218E+000.557605243901E-02
0.276903260022E-02-.361610025377E-02-.172252097012E-020.166404522350E-09
0.842845392878E-100.193062751435E-020.876090014927E-03-.131426576921E-08
-.933543376898E-08-.531390110052E-08-.215995233684E-04-.554081461865E-04
0.325507279610E-080.168348360806E-080.638952457093E-080.556084524733E-08
-.947667663377E-05-.447378741784E-04-.931146309957E-050.261295455835E-04
0.151781585531E-04-.149961447864E-03-.139209258604E-030.730081140477E-04
0.699160323141E-040.167640631449E-030.326933332148E-030.298348553710E-03
0.201913071626E-030.135177724575E-03-.653026842190E-03-.580992825327E-03
-.175466571890E-03-.143671153234E-030.306934048454E-040.148367177820E-03
0.361587577450E-040.128655124061E-030.633803531612E-04-.121410420780E-03
-.614055424523E-040.785478787510E-040.515034611552E-040.388439150237E-05
0.219760864004E-040.934571539417E-05-.151979660926E-04-.146453448384E-04
-.237516738945E-04-.166018414085E-040.135391480298E-040.153003755281E-04
-.388437250242E-05-.219762001030E-04-.934584883253E-05-.151994092856E-04
-.146466564024E-040.237531699953E-040.166028964283E-04-.135399514615E-04
-.153012522231E-040.212806469665E-020.439105807770E-020.169549680010E-02
-.230337494381E-02-.154264158114E-020.937049192656E-100.555235044028E-10
-.115200501810E-02-.757289701830E-030.156360352060E-030.247413909956E-03
0.306095051448E-030.327722171995E-03-.691657890398E-05-.264198715583E-04
-.453348480878E-050.395342823826E-040.282475343610E-040.433409188983E-04
0.260437517216E-04-.184380940492E-04-.129891459187E-04-.661208169252E-04
-.358522728709E-04-.512376354167E-05-.497568699931E-05-.115840970015E-04
-.477340514453E-050.691600601089E-050.264154018080E-040.453116730599E-05
0.395365551644E-040.282494801633E-04-.433454395369E-04-.260465795628E-04
0.184392903719E-040.129900003211E-04-.212820425674E-02-.439130128876E-02
-.169558995627E-02-.230350741514E-02-.154273119972E-020.737044845371E-11
0.266444280510E-100.115207048567E-020.757332721695E-03-.691666686408E-05
-.264203828416E-04-.453370297500E-050.395345010093E-040.282476714608E-04
-.433409545694E-04-.260437705251E-04-.184381892249E-04-.129891944267E-04
0.691598509263E-050.264153426006E-040.453115629388E-050.395365066237E-04
0.282494513330E-040.433454835847E-040.260466471127E-040.184392491353E-04
0.129899715039E-04-.156370509183E-03-.247428186298E-030.156360339327E-03
0.247413954139E-03-.156370361220E-03-.247428072703E-03-.306115428136E-03
-.327741579167E-030.661296804553E-040.358572892988E-04-.661208597631E-04
-.358523459940E-040.661295873366E-040.358572277040E-040.512347555098E-05
0.497527265749E-05-.512371362503E-05-.497567211730E-050.512360866693E-05
0.497535291221E-050.115857835188E-040.477398613294E-05-.115840131949E-04
-.477338453447E-050.115858361042E-040.477402172493E-05-.445415722360E-08
0.128397502075E-09-.161265754159E-05-.579257500244E-050.161116173441E-05
0.579182622591E-05-.161269785584E-05-.579256057633E-050.161116472309E-05
0.579185120297E-050.343379032277E-070.167152853145E-07-.306289794194E-08
-.406352173496E-08-.443633318154E-080.138882780099E-09-.299307593403E-08
-.402955027671E-08
* ORBITAL    1   32
0.133191334510E-040.117852428096E-030.113001374927E-03-.358434221273E-04
0.237057124320E-040.886717265510E-040.105792768993E-030.366714171376E-04
0.961755706212E-06-.581297125757E-030.211426149818E-020.872076416354E-03
0.125884966704E-020.950584863590E-03-.528343720999E-04-.244369605243E-04
-.829453961194E-03-.617806411066E-030.735899092572E-080.436845474375E-07
0.178723436224E-070.271278045386E-040.409650962169E-040.516342562063E-08
0.244378617111E-080.105426377590E-070.170962386541E-07-.133200796140E-04
-.117908374947E-03-.113100161512E-03-.359202397514E-040.236783093857E-04
-.887604790367E-04-.105907524247E-03-.366838746402E-04-.934556733357E-06
0.581908384209E-03-.211642892811E-02-.872972502789E-030.125999124760E-02
0.951437607260E-030.528778330184E-040.244615890430E-040.830203564676E-03
0.618377756678E-03-.115512959815E-08-.868028857457E-08-.464163744069E-07
-.125235655214E-060.304100731971E-070.430339177143E-050.748449720746E-04
0.222079558403E-030.906947329295E-050.187052021149E-080.413733212874E-07
0.206925858452E-060.558140664231E-070.174226443886E-080.296292421562E-07
0.848502261607E-07-.257400329483E-08-.590435943051E-04-.844470994872E-04
-.374746258547E-07-.536778720448E-07-.124496537865E-07-.168105793101E-07
-.845399252180E-04-.107515887867E-030.752151553704E-090.117321093803E-07
-.229639564250E-080.156297538303E-040.381173773306E-08-.374113701023E-08
0.884653581831E-050.488690814652E-08-.988966411215E-05-.151511271965E-07
-.111443289674E-06-.717539921405E-07-.305070596844E-08-.350941611400E-08
-.156375194879E-08-.172557905622E-08-.332360140010E-07-.250066936065E-07
0.739597289996E-050.473207931254E-040.244700056165E-04-.356375157212E-06
-.954250007228E-060.209746676062E-040.228504437361E-040.153574909849E-04
0.170930559760E-040.129530739436E-040.964608484503E-040.863591319944E-04
0.208280293472E-040.787025650234E-04-.123117379298E-03-.125199089686E-03
-.399530975404E-04-.720472075231E-040.310233040298E-080.166302295616E-07
-.340667057525E-080.847014061847E-070.707730015777E-070.915997978364E-04
0.601354551237E-040.183116837317E-070.116415060713E-07-.149056638756E-08
-.112875078175E-07-.626166395332E-07-.181543234305E-060.329777436500E-07
-.430357685259E-05-.748473723393E-04-.222077302382E-03-.906250789638E-05
-.248362580109E-08-.538234850998E-07-.265568494760E-06-.695402040898E-07
0.259221938507E-080.451477690169E-070.138635297648E-060.424682080111E-08
-.590531958531E-04-.844612444776E-040.487823833704E-070.694003182266E-07
-.168685483522E-07-.223087101559E-070.845514723554E-040.107529656481E-03
-.116157465096E-080.120935795475E-070.221884109827E-080.156312314597E-04
-.565842790907E-08-.573582163902E-08-.884697586024E-050.590504856344E-08
0.989139853615E-05-.739324866369E-05-.473141558545E-04-.244743648595E-04
0.364125759392E-060.965031369951E-060.209743411768E-040.228552156049E-04
-.153333697442E-04-.170693107169E-04-.129530277883E-04-.965032935440E-04
-.864530499043E-04-.208389212868E-04-.787700398195E-04-.123208421056E-03
-.125304222590E-030.400196033167E-040.721583105067E-040.582082063628E-03
-.211703831860E-02-.873226064409E-03-.126033832264E-02-.951697398912E-03
-.528971898449E-04-.244710709985E-040.830431748237E-030.618548147870E-03
-.129513668222E-04-.964856367035E-04-.864303863972E-040.208308753889E-04
0.787481354816E-040.123176023646E-030.125269479893E-030.400063897001E-04
0.721359828112E-04-.739138191840E-05-.473009128502E-04-.244663658847E-04
-.357402702793E-06-.958795015908E-06-.209731038396E-04-.228536484558E-04
-.153368398108E-04-.170719936213E-040.504596203634E-080.256689994411E-07
-.208408442738E-10-.853617564927E-07-.703862100772E-07-.915936904596E-04
-.601316426482E-040.240150147508E-070.161525900323E-070.934372455033E-08
0.550017089876E-070.219521126426E-07-.271341501846E-04-.409734257537E-04
-.389047431982E-08-.638584275798E-090.135516721311E-070.221339070200E-07
0.129542326061E-040.964665491232E-040.863595709874E-04-.208234428472E-04
-.787003441179E-040.123107618785E-030.125188873278E-03-.399428434015E-04
-.720370970688E-040.739618196104E-050.473230254626E-040.244717285773E-04
0.359531748850E-060.956290956344E-06-.209704606535E-04-.228463788623E-04
0.153508063755E-040.170866904621E-04-.581275586858E-030.211422461181E-02
0.872059096227E-03-.125882208645E-02-.950568891480E-030.528194635134E-04
0.244280058057E-04-.829435849767E-03-.617792069221E-03-.133219951599E-04
-.117932549697E-03-.113130211495E-030.359368466186E-04-.236772822542E-04
0.887856711701E-040.105938859215E-03-.366905981225E-04-.930366513456E-06
0.133200703231E-040.117855656349E-030.112999647271E-030.358346393673E-04
-.237146269014E-04-.886672005827E-04-.105787522297E-030.366732008740E-04
0.965053602808E-06-.137570783411E-07-.113467788371E-06-.514947419371E-07
0.133966029436E-070.476321281005E-08-.375919641174E-04-.213931585055E-04
0.444601788430E-070.310204332005E-07-.163008056634E-04-.599580548352E-05
0.521713592694E-070.263971935053E-070.498888995816E+00-.600506354188E-02
-.331010290286E-020.425145238718E-030.573414071350E-03-.382855708793E-04
0.474765131654E-04-.316875902649E-03-.368398303029E-030.137387145719E-02
0.493778040599E-030.135954850652E-020.500506097845E-030.137966329316E-02
0.519913316745E-03-.499409168202E+000.601110549369E-020.331346173331E-02
0.425531925562E-030.573981648317E-030.383182297031E-04-.475335265652E-04
0.317139586357E-030.368735264890E-03-.148780119004E-07-.112413022168E-06
-.491991003666E-07-.190925509601E-07-.851054631526E-080.375902336508E-04
0.213926338426E-040.389186378942E-070.263108081667E-07-.499556119986E+00
0.601284072964E-020.331442277921E-02-.425648022287E-03-.574145661713E-03
-.383275420561E-040.475489440835E-040.317223320401E-030.368837127640E-03
0.498874564597E+00-.600491057192E-02-.331001549147E-02-.425138994294E-03
-.573400736548E-030.382862713682E-04-.474749113128E-04-.316872495476E-03
-.368391276724E-03-.162980675470E-04-.599399847411E-050.162907627411E-04
0.597961235657E-050.162928799264E-040.598098010378E-050.413444163401E-07
0.203857164299E-070.137383308308E-020.493762668668E-03-.137566758115E-02
-.494426304069E-03-.137526800960E-02-.494282071920E-030.135951141354E-02
0.500491511032E-03-.136135502637E-02-.501185634171E-03-.136095570263E-02
-.501036667127E-030.137962657512E-020.519900229644E-03-.138150674168E-02
-.520610247209E-03-.138110170500E-02-.520457634833E-03-.190682590667E-08
0.196895149971E-07-.438622833461E-04-.420342352418E-040.437909284913E-04
0.420022702608E-040.437913560399E-040.419990174549E-04-.438492633829E-04
-.420251397056E-040.123261729737E-070.827238847940E-08-.189162859708E-07
-.165560664693E-07-.843262853763E-090.156846526041E-07-.134930062428E-07
-.128254326710E-07
* ORBITAL    1   33
0.106186109812E-040.102344492073E-030.106093634290E-03-.290860679449E-04
0.299069771460E-040.771902586886E-040.976551089419E-040.318369761135E-04
-.348368987431E-05-.571967055634E-030.215050740375E-020.887266921513E-03
0.119836318781E-020.914786286596E-03-.167374842350E-04-.204169378549E-05
-.787847964850E-03-.585376408196E-030.278130453401E-070.158422328187E-06
0.568982780459E-070.477433025083E-040.626599401219E-04-.188718921954E-07
-.262482684891E-070.420975120865E-070.706471354052E-07-.106327558786E-04
-.102641234385E-03-.106541484849E-03-.294446829181E-040.297659215052E-04
-.776107884103E-04-.981715437422E-04-.319075862729E-040.358807801039E-05
0.574716946230E-03-.215958847009E-02-.891075325316E-030.120364883840E-02
0.918674405507E-030.172318587910E-040.230769673833E-050.791323441419E-03
0.587981535473E-03-.472714628722E-08-.367822466672E-07-.229547303891E-06
-.803198804488E-060.326800998111E-070.139122293350E-050.180444912715E-04
-.172798486772E-04-.525859383616E-040.865272256816E-080.175195734412E-06
0.823402780437E-060.191676360739E-060.121058814585E-070.221323511076E-06
0.769654653123E-060.995582324797E-07-.724403701181E-04-.106665031164E-03
-.158991891619E-06-.220822615672E-06-.624242653915E-07-.774440373903E-07
-.873273238651E-04-.104133932383E-03-.279742709185E-070.351671476942E-08
0.143174438667E-080.111880161451E-040.263109649342E-07-.284090112324E-07
0.336704168298E-050.141237479158E-07-.130689929536E-040.213591851791E-08
0.157037096194E-070.101015855338E-070.460030860015E-040.529048777946E-04
0.455293567277E-070.504046554237E-070.465101909852E-080.348688025297E-08
0.776354031398E-050.579401380520E-040.364276131412E-04-.374844693507E-04
-.314131554289E-04-.115580827727E-04-.974290939073E-05-.384305542273E-04
-.342467148160E-040.105067176606E-040.871381270806E-040.863448522495E-04
0.133294921501E-040.743304497309E-04-.846314187734E-04-.917912150928E-04
-.113325415732E-04-.461204985990E-040.151083872155E-040.702486429084E-04
0.263296874078E-040.516618832289E-05-.268097540071E-05-.842067292559E-07
-.523119396749E-070.430576605052E-040.340996082668E-040.510090441330E-08
0.396032312361E-070.244956685013E-060.846591842343E-06-.416183367394E-07
0.139064855553E-050.180344984362E-04-.173094930885E-04-.525871472099E-04
0.926605808987E-080.188610079076E-060.890007023381E-060.209353692741E-06
-.127189655425E-07-.231904129903E-06-.801324084850E-06-.998269184055E-07
0.724324808309E-040.106653754444E-03-.171156840680E-06-.238178816772E-06
0.665619473143E-070.829682011770E-07-.873160015393E-04-.104119531180E-03
0.280168155534E-07-.690383883309E-080.803379884672E-09-.111859269424E-04
0.276534211663E-070.297543249892E-070.336585160775E-05-.156401631157E-07
-.130676776445E-040.778684939302E-050.580950597156E-040.365161434966E-04
-.375358940969E-04-.314737562450E-040.114808674074E-040.966324356247E-05
-.383852867009E-04-.341948895088E-040.105127718269E-040.873026810930E-04
0.866594574143E-040.135117759543E-040.746726768803E-040.852321366623E-04
0.924322179352E-04-.116703524669E-04-.465849237609E-04-.574739541296E-03
0.215965837385E-020.891104757084E-030.120366883874E-020.918687689256E-03
0.172332815190E-040.230916038995E-05-.791336219308E-03-.587992968150E-03
-.105147002520E-04-.873111704697E-04-.866593023407E-040.135133115042E-04
0.746750844503E-040.852372713675E-040.924357852957E-040.116665546033E-04
0.465797576367E-04-.778837081761E-05-.581034300681E-04-.365195014998E-04
-.375355591313E-04-.314729590653E-040.114782246298E-040.966103802355E-05
0.383805626290E-040.341899110759E-04-.151095491459E-04-.702546895550E-04
-.263292501512E-040.519024081922E-05-.266101416080E-05-.964555577411E-07
-.603548767484E-07-.430636594414E-04-.341035441448E-04-.301701131582E-07
-.172345228869E-06-.625111798992E-070.477396998580E-040.626544953544E-04
-.176085973009E-07-.258277874129E-07-.454982789028E-07-.761860086771E-07
-.105052155868E-04-.871210566973E-04-.863218102551E-040.133253778442E-04
0.743117762502E-04-.846037638883E-04-.917614106641E-040.113179788296E-04
0.460960170716E-04-.776308028109E-05-.579358262505E-04-.364243954225E-04
-.374840191426E-04-.314120826474E-04-.115610286576E-04-.974679187370E-05
0.384299273538E-040.342462916041E-040.571789505889E-03-.214987388557E-02
-.887005015947E-030.119800791585E-020.914519814934E-03-.167218260430E-04
-.203362898688E-050.787614323371E-030.585200434691E-030.106311995851E-04
0.102635006436E-030.106542666184E-03-.294525383625E-040.297582063724E-04
-.776136282461E-04-.981762503848E-040.319047956072E-04-.359257931656E-05
-.106166474255E-04-.102319496093E-03-.106062424896E-03-.290686504556E-04
0.299084021581E-040.771638815269E-040.976222874100E-04-.318299920547E-04
0.347942961740E-05-.861823355597E-050.694489333302E-050.168870703087E-04
0.434611375215E-040.285576020255E-040.235985775735E-070.686347572279E-08
-.414907901385E-04-.353329156258E-040.183562139636E-040.119196137355E-04
-.815740353385E-04-.453609486015E-040.498088180414E+00-.594351997183E-02
-.328209172885E-020.411771351927E-030.565705838553E-03-.378685043668E-04
0.516412373504E-04-.301191863529E-03-.356069230927E-030.135751467012E-02
0.484388792597E-030.136092153585E-020.505030793244E-030.138405977247E-02
0.524506238743E-03-.500358982194E+000.597009958117E-020.329684938267E-02
0.413496274726E-030.568203481027E-030.379877295086E-04-.518811413392E-04
0.302421026292E-030.357603590135E-030.862229496734E-05-.691294217593E-05
-.168728336970E-040.434657656586E-040.285595010625E-040.286459171901E-07
0.974227422431E-080.414790041134E-040.353248150367E-040.500377324524E+00
-.597028576941E-02-.329695653196E-020.413502908725E-030.568219744933E-03
0.379877911848E-04-.518841329093E-04-.302422196564E-03-.357609754971E-03
-.497936837260E+000.594173330199E-020.328110230639E-020.411651527992E-03
0.565536789993E-03-.378581764474E-040.516256720100E-040.301106205481E-03
0.355964811118E-03-.183573355912E-04-.119183571740E-040.183478766626E-04
0.119132001734E-04-.183446044724E-04-.119103272464E-040.815608454834E-04
0.453543543118E-04-.135710341202E-02-.484240531013E-030.136372288643E-02
0.486651818471E-03-.136367799084E-02-.486635257961E-03-.136051078098E-02
-.504877572460E-030.136711068930E-020.507351073714E-03-.136706230924E-02
-.507331282496E-03-.138364170412E-02-.524348439649E-030.139032504413E-02
0.526855859800E-03-.139027461337E-02-.526836595265E-030.153833847715E-07
-.611588425848E-070.471645214345E-040.463992315976E-04-.469582793073E-04
-.463097566069E-040.469731613127E-040.463194096567E-04-.471612094889E-04
-.464007029905E-04-.184303553010E-08-.123497656118E-080.809573815621E-07
0.562852233072E-07-.149889944346E-070.561691885046E-07-.763580065452E-07
-.521249499843E-07
* ORBITAL    1   34
0.306469632191E-050.651026732980E-040.985752598049E-04-.787381369288E-04
-.307924713876E-040.923875495848E-040.113637406714E-030.154810612740E-04
-.230559811667E-04-.605225200516E-030.200377483272E-020.839923751839E-03
0.116256578944E-020.855650220823E-03-.106606816667E-03-.573785192451E-04
-.764388023201E-03-.573237434283E-03-.122864197989E-04-.700857847972E-04
-.252993657190E-040.110457543033E-060.144531408073E-060.774496320347E-05
0.110481675604E-04-.185749176300E-04-.311271551055E-040.301671529088E-05
0.646381281833E-040.980918702142E-040.786058538916E-040.309294387126E-04
0.920367569129E-040.113192580697E-030.153366282425E-04-.230391117538E-04
-.602613880482E-030.199394762527E-020.835869032585E-03-.115710236661E-02
-.851478294936E-03-.106535311350E-03-.573722664453E-04-.760796523983E-03
-.570569104353E-030.208249278023E-050.161855944694E-040.100546148000E-03
0.349597616404E-03-.157400438865E-040.293303524983E-080.364958068855E-07
-.588156300174E-07-.124816175994E-06-.379664832958E-05-.770848023376E-04
-.363042219044E-03-.849689131869E-04-.526110235011E-05-.960517377221E-04
-.332937597566E-03-.422600316150E-04-.166145005329E-06-.244838541806E-06
0.699649633466E-040.972721745830E-040.273343621453E-040.339945702026E-04
-.199209992532E-06-.237006564117E-060.118704317235E-04-.219840690732E-05
-.476146936629E-060.251261388345E-07-.114365409818E-040.123268965976E-04
0.722585303508E-08-.630476516612E-05-.300391561857E-07-.192901937576E-08
-.141934031418E-07-.916036403533E-080.108551550907E-060.124836453627E-06
-.192918189962E-04-.213599484584E-04-.422904976116E-08-.318785166558E-08
0.516327529492E-050.342796915998E-040.195221778916E-04-.110084504461E-04
-.129542571932E-040.169165362377E-040.174933915290E-040.993295915938E-05
0.113816375713E-040.166996831535E-050.377744105895E-040.692877458240E-04
0.392585857695E-040.749251726891E-04-.130971108010E-03-.139585870298E-03
-.727502300779E-04-.100565564503E-030.361818880717E-070.168512277159E-06
0.619480673372E-070.232119635887E-070.279152031513E-080.382242634208E-04
0.238431233839E-040.104397378168E-060.823041992962E-07-.208282727282E-05
-.161881181089E-04-.100559918173E-03-.349636276955E-030.157480886259E-04
0.362919744293E-080.486042261116E-07-.228592062760E-07-.123327461531E-06
-.379720045057E-05-.770968763892E-04-.363102165666E-03-.849848191661E-04
0.526165015025E-050.960611876515E-040.332965817737E-030.422602283446E-04
0.175675109532E-060.258469770743E-060.699759019934E-040.972877816769E-04
-.273380802946E-04-.339995330101E-04-.212855865737E-06-.254361684303E-06
-.118704998514E-040.220140113999E-05-.475570459797E-06-.276504585785E-07
-.114377394296E-04-.123280946695E-040.865371968137E-080.630613827872E-05
-.316363178172E-07-.512608450278E-05-.340039412135E-04-.193499167469E-04
0.108317667938E-040.128066938416E-040.169709714402E-040.175398863610E-04
-.101117926017E-04-.115406870325E-04-.162020564945E-05-.373668524119E-04
-.688900964582E-04-.391964281128E-04-.745809465915E-04-.130580486526E-03
-.139163036954E-030.727042106608E-040.100360164389E-030.602609776253E-03
-.199392163871E-02-.835858847588E-03-.115706728937E-02-.851450184784E-03
-.106534342984E-03-.573725335868E-040.760773055802E-030.570553356006E-03
0.162249095079E-050.373785824678E-040.688936294325E-04-.391986717879E-04
-.745863917124E-04-.130590319025E-03-.139171525044E-03-.727024666247E-04
-.100358540747E-030.512775798318E-050.340134087006E-040.193539202741E-04
0.108314561158E-040.128059947163E-040.169742371735E-040.175428369358E-04
0.101167056306E-040.115459026161E-04-.351265583961E-07-.163092084659E-06
-.623620906458E-070.153186107550E-08-.151947981400E-070.382390956757E-04
0.238528568486E-04-.989632415514E-07-.787225099096E-070.122885355839E-04
0.700982785927E-040.253044045518E-040.114830554004E-060.151139446837E-06
0.774382144173E-050.110477812432E-040.185779823298E-040.311321355190E-04
-.167189839769E-05-.377940391817E-04-.693122254450E-040.392631088188E-04
0.749451841170E-04-.131001136219E-03-.139617892949E-030.727649197319E-04
0.100590498721E-03-.516398911221E-05-.342854927124E-04-.195260641836E-04
-.110088485006E-04-.129552412817E-040.169200675125E-040.174978408088E-04
-.993302709769E-05-.113819616629E-040.605408903307E-03-.200443169671E-02
-.840195242634E-030.116293760279E-020.855929327314E-03-.106623082589E-03
-.573867811188E-040.764632669533E-030.573421366887E-03-.301475125862E-05
-.646275446047E-04-.980881656577E-040.786113747839E-040.309373385268E-04
0.920355271274E-040.113192313962E-03-.153325715748E-040.230432079137E-04
-.306703800609E-05-.651301798786E-04-.986080695267E-04-.787552869514E-04
-.307927582287E-040.924150607934E-040.113671401543E-03-.154888853952E-04
0.230597347740E-04-.221908951267E-070.180552583969E-080.333582834298E-07
0.104710135131E-060.682860148709E-07-.110447673751E-04-.350190261706E-05
-.925386046006E-07-.796852382170E-07-.217652255002E-05-.149869217222E-05
-.186521929679E-06-.104059897954E-060.500310834059E+00-.585495048984E-02
-.325089595047E-020.379879607558E-030.550204947354E-03-.264641849128E-04
0.529113007258E-04-.270354897169E-03-.337667321832E-030.135746614528E-02
0.494606552536E-030.135298057008E-020.506947333258E-030.136975854345E-02
0.513774104078E-030.498035852924E+00-.582781337182E-02-.323590929617E-02
-.378001444630E-03-.547622554418E-03-.262914205178E-040.526747097795E-04
-.268981949485E-03-.336043052061E-030.185458983328E-07-.305277223699E-07
-.461482555913E-070.100510940428E-060.665484084296E-07-.110508757865E-04
-.350538740092E-050.103151372264E-060.869845295775E-07-.498031382894E+00
0.582772846373E-020.323586658471E-02-.377989428667E-03-.547612997822E-03
-.262899239033E-040.526753622981E-040.268969640988E-030.336033087622E-03
-.500467515595E+000.585680550447E-020.325192253112E-020.380005040878E-03
0.550380695252E-03-.264749683450E-040.529273421128E-040.270444978561E-03
0.337776370231E-030.217819757982E-050.149781184543E-050.226214640631E-05
0.155304256857E-05-.226581222637E-05-.155590372964E-050.198348760497E-06
0.109971140443E-06-.135789264157E-02-.494760234948E-03-.135125080722E-02
-.492389625514E-030.135126799877E-020.492395382048E-03-.135340613367E-02
-.507105757235E-03-.134675037129E-02-.504636398779E-030.134676395547E-02
0.504639618516E-03-.137019164785E-02-.513937554346E-03-.136342359738E-02
-.511373278773E-030.136343618418E-020.511377783611E-03-.646264412739E-05
0.248535259003E-04-.416789886141E-04-.179879341617E-04-.419081160978E-04
-.182134394819E-040.418928127774E-040.182029588177E-040.416779131710E-04
0.179910365871E-040.152318701731E-080.100474637407E-08-.333498747311E-04
-.229818817256E-040.646229516200E-05-.248490382934E-040.333457557377E-04
0.229781465685E-04
* ORBITAL    1   35
-.119452671729E-05-.552154988582E-04-.953237901365E-040.743974798985E-04
0.268888197177E-04-.860938429155E-04-.110564933756E-03-.124027357423E-04
0.257295564349E-040.589273539368E-03-.207057643472E-02-.857561782739E-03
-.110480100160E-02-.823575635799E-030.503939967986E-040.281499612409E-04
0.725520144278E-030.551748847519E-030.138765336871E-040.819847854147E-04
0.330805724463E-04-.122803582594E-07-.193421516340E-070.750010463224E-05
0.253928102796E-050.199965676375E-040.325696722808E-04-.118029426644E-05
-.550909824624E-04-.952057456552E-04-.743592572969E-04-.269122735588E-04
-.860002145143E-04-.110454161974E-03-.123640011001E-040.257312907919E-04
0.588670821369E-03-.206839575561E-02-.856662348975E-030.110348883244E-02
0.822586448315E-030.503333480146E-040.281209639804E-040.724655270189E-03
0.551104403798E-03-.219837725592E-05-.165917416967E-04-.905987879285E-04
-.254944808765E-030.526424979740E-04-.247078891498E-08-.434967475112E-07
-.135074412405E-06-.991585826043E-080.361695801795E-050.790878731841E-04
0.392534761697E-030.104129474290E-030.360141912849E-050.621331369388E-04
0.185710119028E-030.139613773736E-050.293825445606E-070.417614461694E-07
-.716724181828E-04-.102268996730E-03-.243595452101E-04-.325089711707E-04
0.434581956287E-070.558556929628E-07-.340898433727E-060.197915392207E-04
-.374116213485E-05-.845431737485E-080.787457004474E-05-.788135147112E-05
-.503471642111E-080.896519749799E-050.484734199323E-08-.251816459210E-04
-.185220494661E-03-.119272249524E-030.389925806158E-080.448303628448E-08
0.138273936865E-080.155499181798E-08-.551875281977E-04-.415171242805E-04
0.310327836710E-050.117960133544E-040.319008312720E-060.232782268749E-05
0.551548630892E-05-.104699430587E-05-.507323426119E-050.158064475322E-04
0.159528147747E-040.121162963871E-05-.255515044069E-04-.684422391791E-04
-.761106573915E-05-.479145819456E-040.662825281436E-040.772108765917E-04
0.540527761386E-040.872790898973E-040.680924062510E-050.353123590792E-04
-.279604575551E-050.141102833624E-030.117166851679E-03-.580815329968E-07
-.380376486822E-070.350591077937E-040.230231350852E-04-.219805427336E-05
-.165892318818E-04-.905832078080E-04-.254890655494E-030.526401096633E-04
0.270734307108E-080.465675497620E-070.132179631123E-060.100045366982E-08
-.361637905209E-05-.790761154763E-04-.392479368382E-03-.104116510149E-03
0.360060996252E-050.621183523178E-040.185658822685E-030.138960417490E-05
0.416754558174E-070.598621367912E-070.716617007177E-040.102254100081E-03
-.243553247860E-04-.325037169520E-04-.582782173274E-07-.735286294878E-07
-.339059767376E-060.197912312772E-040.374124089456E-05-.103544769165E-07
-.787281663795E-05-.787946511457E-050.560794470474E-080.896422929371E-05
-.706307578532E-080.311296352558E-050.118581624345E-040.351404822921E-06
0.232575140852E-050.551238953022E-050.101914658439E-050.504303824178E-05
0.158264917925E-040.159751669043E-040.122745803230E-05-.254297365943E-04
-.683277586303E-04-.757990863108E-05-.478083129187E-04-.661142172585E-04
-.770387341654E-040.539934680317E-040.871768974484E-040.588481126870E-03
-.206772460155E-02-.856383413699E-03-.110310768063E-02-.822300373430E-03
-.503139994615E-04-.281117225966E-040.724404681065E-030.550917406536E-03
0.122542862779E-05-.254502247152E-04-.683529338556E-040.758831473887E-05
0.478325057432E-040.661487367215E-040.770757844331E-040.540066376512E-04
0.872002086451E-040.311083935940E-050.118429877077E-040.342183956181E-06
-.233371787869E-05-.551963395107E-05-.101983458413E-05-.504411775898E-05
0.158314098668E-040.159791581623E-040.680667592313E-050.353004535818E-04
-.280051010398E-05-.141101932094E-03-.117167294014E-030.519519830256E-07
0.342248431912E-070.350517819144E-040.230173358482E-040.138746583608E-04
0.819740860354E-040.330767156310E-040.203778537420E-070.299710934216E-07
-.750129235016E-05-.254097171923E-050.199937572533E-040.325649402147E-04
0.121009053879E-05-.255606219838E-04-.684464079930E-040.760722216426E-05
0.479156804285E-04-.662768426128E-04-.772050899693E-040.540435183337E-04
0.872715163141E-040.310276203257E-050.117914884287E-040.315847438871E-06
-.233257957545E-05-.551890614272E-050.104241976005E-050.506888322393E-05
0.158145579212E-040.159604316388E-040.589278417345E-03-.207063650808E-02
-.857584553140E-030.110482743720E-020.823600661472E-03-.503803903618E-04
-.281414546410E-040.725537545078E-030.551760964969E-03-.117803221525E-05
-.550637154844E-04-.951726966860E-040.743422603431E-040.269126138281E-04
0.859729948996E-040.110420220118E-03-.123562214653E-040.257271773636E-04
-.119587190610E-05-.552230185624E-04-.953268192009E-04-.743904142641E-04
-.268790325664E-040.860929421851E-040.110564271527E-03-.124057890792E-04
0.257266242097E-04-.237835259510E-04-.187561543533E-03-.836201353673E-04
0.269499780490E-040.109990131637E-040.234744814838E-070.131457020023E-07
0.692590719427E-040.476243987158E-04-.631424421302E-05-.121262358440E-04
0.777055073812E-040.388754156149E-04-.499515560575E+000.580792903122E-02
0.322821904155E-02-.372231595876E-03-.545474907449E-030.306568041786E-04
-.545355934195E-040.255525980739E-030.325463152036E-03-.134310056359E-02
-.485377218356E-03-.135149939506E-02-.509194416038E-03-.137934566898E-02
-.521336538132E-03-.498999451301E+000.580170800185E-020.322479090628E-02
0.371789570899E-030.544880513494E-030.306170625097E-04-.544872446192E-04
0.255195591635E-030.325080053354E-03-.237820541800E-04-.187562693796E-03
-.836229853646E-04-.269425889159E-04-.109941561510E-04-.216786559330E-07
-.125449014876E-070.692661181765E-040.476303991714E-04-.498838399837E+00
0.579980401915E-020.322373676325E-02-.371661626585E-03-.544700368459E-03
-.306065565383E-040.544704476296E-040.255103142202E-030.324967977144E-03
-.499523905366E+000.580804637347E-020.322828111418E-020.372243722258E-03
0.545487181014E-03-.306592223499E-040.545363081485E-040.255535929520E-03
0.325472142707E-03-.631774944647E-05-.121285062134E-04-.633419914490E-05
-.121336753094E-04-.633694179149E-05-.121354552427E-040.777193595523E-04
0.388831212425E-04-.134312423931E-02-.485384101859E-03-.134123884794E-02
-.484707065574E-03-.134167688968E-02-.484864947028E-03-.135152433446E-02
-.509202905760E-03-.134965586405E-02-.508514411997E-03-.135009365574E-02
-.508677611964E-03-.137937207185E-02-.521347349439E-03-.137747518387E-02
-.520632021165E-03-.137791952144E-02-.520799601536E-03-.222097389319E-05
0.294229651126E-04-.535978063529E-04-.240664876115E-04-.536586144173E-04
-.241249584007E-04-.536568918306E-04-.241197965703E-04-.536121297930E-04
-.240770863187E-040.206277191588E-040.138291301936E-04-.269915976336E-04
-.244457992061E-04-.222194289533E-050.294267556407E-04-.269966621432E-04
-.244492838715E-04
* ORBITAL    1   36
-.461506309681E-05-.260805433422E-04-.118386530429E-040.178731557549E-05
0.175809788409E-05-.665018694231E-05-.465279993457E-05-.258440611300E-05
-.252400736032E-05-.409824324414E-05-.142092368500E-040.987028941575E-05
-.585992780690E-04-.503872545654E-04-.204405166281E-04-.885203836414E-05
0.416520799716E-040.343829654638E-040.110014336985E-040.893780807837E-04
0.638081719784E-04-.233537040112E-080.198535129867E-080.834034563448E-04
0.768306745153E-04-.527425132317E-04-.417986071626E-04-.461841607254E-05
-.261004397770E-04-.118469894320E-04-.178405787277E-05-.175327472356E-05
-.666745561892E-05-.466402980470E-05-.260073121952E-05-.253866785555E-05
-.410025197362E-05-.142143634852E-040.986712802045E-050.586621687231E-04
0.504216446351E-04-.204005614476E-04-.882319778119E-050.417558046658E-04
0.344561693352E-040.127539947524E-050.102949928307E-040.728362575616E-04
0.252723211891E-03-.524593975330E-040.548584768949E-080.960383678687E-07
0.261360997752E-06-.180020628878E-070.623923922797E-050.131201627425E-03
0.625629299133E-030.158246493273E-030.318144169271E-050.596021821114E-04
0.200565638867E-030.103895916516E-040.986926590934E-070.139989779016E-06
0.697917261548E-040.995382953558E-04-.234431863088E-04-.378499808986E-04
0.129416906801E-060.161525666651E-060.413960430742E-040.309653559992E-04
-.505586460789E-060.165442240672E-070.693156469080E-05-.110592224898E-04
-.151025554496E-080.227707077743E-04-.108876327919E-07-.323576434703E-04
-.198963398230E-03-.902127896192E-040.566005453195E-070.789029210912E-07
0.525334997719E-100.451519832048E-10-.685551168509E-04-.370899007094E-04
0.425402196330E-050.605134774373E-040.969053830878E-040.661912213288E-04
0.137291113485E-030.117940608134E-030.131836231202E-030.109820582114E-04
0.467440022907E-040.292621244520E-050.247416930110E-040.174197632677E-04
-.163447060299E-04-.151999741825E-04-.232362952905E-04-.246581699791E-04
0.745024433353E-050.785715905062E-05-.863162692072E-030.288640261102E-02
0.116074198905E-020.181062495348E-020.136487571222E-020.305225162888E-09
0.205079213063E-090.995795674373E-030.751249904151E-030.127539533961E-05
0.102949611247E-040.728360756885E-040.252722538298E-03-.524594536739E-04
0.548544587149E-080.960279711347E-070.261291574260E-06-.180226925681E-07
-.623923642698E-05-.131201571870E-03-.625629055182E-03-.158246434744E-03
0.318144068801E-050.596021626543E-040.200565536703E-030.103895550550E-04
-.986863446636E-07-.139983046727E-06-.697917261891E-04-.995382967935E-04
-.234431770620E-04-.378499659160E-040.129401269268E-060.161502194091E-06
0.413960234832E-040.309653319549E-040.505595747129E-06-.165540720099E-07
-.693156505886E-05-.110592127009E-04-.150894975145E-080.227707008690E-04
-.108675824839E-070.425399372544E-050.605133510517E-040.969053904422E-04
0.661911062543E-040.137291021022E-03-.117940547731E-03-.131836184073E-03
0.109819740903E-040.467439259639E-040.292621001589E-050.247416832414E-04
0.174197629855E-04-.163447346313E-04-.151999986475E-040.232362479375E-04
0.246581296988E-040.745028043491E-050.785718993718E-05-.409821376142E-05
-.142090794803E-040.987036284820E-05-.585992641608E-04-.503872397209E-04
0.204404594410E-040.885200751157E-050.416520776394E-040.343829657709E-04
0.290893281321E-050.246216365143E-040.173499486415E-040.163122121489E-04
0.151744100592E-04-.232130975519E-04-.246332287983E-040.738440209377E-05
0.779610473814E-050.424319652831E-050.603268272961E-040.966264906555E-04
-.661087864122E-04-.137048100399E-030.117585853498E-030.131448827888E-03
0.109655720268E-040.466526988362E-04-.861172743278E-030.287984526697E-02
0.115798051367E-02-.180671265383E-02-.136198561386E-020.425910837133E-09
0.265594078776E-090.993658582783E-030.749669019982E-030.110014388493E-04
0.893781350977E-040.638082187367E-04-.232422691469E-080.199673261386E-08
-.834034830981E-04-.768306978698E-04-.527425159409E-04-.417986122519E-04
0.290893424982E-050.246216524879E-040.173499605482E-040.163122567658E-04
0.151744469788E-040.232130671637E-040.246332039570E-040.738444101584E-05
0.779613560655E-050.424314157836E-050.603265125024E-040.966263522019E-04
-.661086445028E-04-.137047983714E-03-.117585779204E-03-.131448771546E-03
0.109654804880E-040.466526203859E-04-.410018823480E-05-.142140436234E-04
0.986726834417E-050.586620070939E-040.504215250666E-040.204005108693E-04
0.882316410339E-050.417556879608E-040.344560871692E-04-.461506303892E-05
-.260805372304E-04-.118386402801E-040.178731526028E-050.175809784391E-05
0.665019109650E-050.465280085155E-05-.258440732542E-05-.252400854094E-05
-.461841689481E-05-.261004478742E-04-.118469981899E-04-.178402171529E-05
-.175324592177E-050.666742788556E-050.466400301968E-05-.260070331071E-05
-.253864345548E-050.706779336048E+00-.841921829768E-02-.464371985190E-02
0.711699580166E-030.774504133991E-03-.399624709890E-09-.381138079141E-09
0.331549366728E-030.460698681659E-030.191880896308E-020.699784396767E-03
0.194525193022E-020.742756458590E-030.263921782927E-040.113579397060E-03
0.522538486870E-04-.105537327240E-04-.297019987764E-050.427490438924E-04
0.345672981507E-040.222856546758E-040.141284959006E-04-.820884163945E-04
-.450065812062E-040.157694873999E-040.126405590850E-040.350667616318E-05
0.101878242554E-040.263785402203E-040.113547502664E-030.522188953795E-04
0.106383855196E-040.303030281028E-050.426559429117E-040.344919278551E-04
0.222816432277E-040.141252709329E-040.705162607605E+00-.840017967419E-02
-.463318981624E-02-.710214222132E-03-.772839950966E-03-.435360036639E-09
-.406641827012E-090.330831640984E-030.459671239511E-030.263921724685E-04
0.113579273008E-030.522537916756E-04-.105537159418E-04-.297019540830E-05
-.427490534944E-04-.345673115998E-040.222856295490E-040.141284831274E-04
0.263784807258E-040.113547211552E-030.522187748508E-040.106382319817E-04
0.303020396327E-05-.426558996663E-04-.344918974360E-040.222815770030E-04
0.141252366002E-040.191440353120E-020.698161014184E-030.191880973925E-02
0.699784790824E-030.191440276453E-020.698160641133E-030.194075153981E-02
0.741027164172E-03-.819011905685E-04-.449018213990E-04-.820883988525E-04
-.450065805892E-04-.819012171389E-04-.449018180330E-040.157543875476E-04
0.126303433234E-040.157695456150E-040.126405888634E-040.157544440871E-04
0.126303992325E-040.350813782275E-050.101831608549E-040.350669154447E-05
0.101878254351E-040.350809113940E-050.101831521387E-04-.503253061546E-06
-.194533379235E-040.118426214848E-040.780371299379E-050.118347348985E-04
0.779955957436E-050.118426268943E-040.780371260296E-050.118346635485E-04
0.779954171216E-05-.920180374276E-04-.496366461360E-040.136717286752E-03
0.813252420983E-04-.503292019790E-06-.194533788237E-040.136717289042E-03
0.813252335431E-04
* ORBITAL    1   37
-.146981749887E-05-.872254513346E-05-.365924027397E-05-.143001211217E-05
-.211194196535E-05-.754087274341E-05-.490274604039E-05-.712468235914E-05
-.639839576407E-05-.874095514765E-06-.222373700955E-05-.135546259640E-05
-.274940948399E-04-.150498911404E-040.174159916059E-040.125806519855E-04
0.453160450305E-040.319873423038E-040.125952190608E-070.102326209882E-06
0.730512762815E-070.203440240145E-05-.173992386935E-050.954890232292E-07
0.879648125762E-07-.603750311613E-07-.478453996145E-070.145924177215E-05
0.866277090639E-050.363209583153E-05-.143409450173E-05-.211595767088E-05
0.752562699761E-050.489208049895E-050.711875396527E-050.639260616187E-05
0.864704020628E-060.219120175387E-050.137806170905E-05-.273598330814E-04
-.149344716363E-04-.174627687434E-04-.126008957508E-04-.452205574244E-04
-.319085333475E-040.146082551963E-080.117915389192E-070.834177559447E-07
0.289431032301E-06-.600582298110E-07-.479094280769E-05-.838704551334E-04
-.228226012928E-030.157314761188E-040.714385862879E-080.150221365768E-06
0.716321416770E-060.181187062429E-060.364308533220E-080.682484324893E-07
0.229650589709E-060.118939873781E-07-.861863113144E-04-.122249741740E-03
0.799061907486E-070.113963208887E-06-.268407209429E-07-.433348724013E-07
-.113016719307E-03-.141053956568E-030.473931943140E-070.354450729114E-07
-.570114890593E-09-.144518608951E-040.794622732151E-08-.126636117004E-07
0.131857036145E-050.260677783933E-070.949995712570E-05-.370500290926E-07
-.227815187096E-06-.103294555642E-06-.494381275858E-04-.689161633604E-04
0.775522085854E-110.612370568860E-11-.784908384644E-07-.424634366508E-07
-.473508358684E-05-.815255008068E-04-.121740224552E-03-.359287864006E-04
-.105967992951E-03-.154804341868E-03-.169039376194E-03-.718951578896E-05
-.398182317542E-04-.754036314698E-05-.523844538077E-04-.304595327101E-04
0.141669244246E-040.111429280075E-040.100971738800E-040.108571453456E-04
-.287429410495E-04-.266527312153E-040.867992423136E-03-.286006421024E-02
-.120451958012E-02-.170638759121E-02-.126050237057E-02-.205458278549E-09
-.140166210973E-09-.932099573305E-03-.689484324405E-030.146014630013E-08
0.117863507840E-070.833900810628E-070.289351008730E-06-.600705081128E-07
-.479093742845E-05-.838703639135E-04-.228225650598E-030.157315525437E-04
-.714410222193E-08-.150228828686E-06-.716362103993E-06-.181197342403E-06
0.364297546543E-080.682489834074E-070.229667726361E-060.119006406723E-07
0.861862827482E-040.122249697711E-03-.799148009831E-07-.113975851017E-06
-.268430296818E-07-.433362288233E-07-.113016691456E-03-.141053919308E-03
0.474061519021E-070.354690632086E-070.588662066635E-090.144518510739E-04
-.792788940467E-08-.126622979355E-070.131857684328E-050.260768992473E-07
0.949996349484E-05-.473506568990E-05-.815254190594E-04-.121740242183E-03
-.359287226894E-04-.105967945582E-030.154804300479E-030.169039341632E-03
-.718944262683E-05-.398181655910E-04-.754035668217E-05-.523844178694E-04
-.304595177239E-040.141669360763E-040.111429379448E-04-.100971227660E-04
-.108571023639E-04-.287429734040E-04-.266527595143E-04-.874125021647E-06
-.222390867539E-05-.135552845123E-05-.274940676936E-04-.150498874220E-04
-.174159570982E-04-.125806277379E-040.453160264291E-040.319873301606E-04
0.754704354110E-050.524409665233E-040.304993388714E-040.142043053411E-04
0.111776959707E-04-.101503604050E-04-.109135855430E-040.287599243121E-04
0.266706527610E-040.474484049950E-050.816640510260E-040.121961954836E-03
-.360803222062E-04-.106282158948E-030.155074101622E-030.169340904939E-03
0.721467419368E-050.399251949950E-04-.869966851158E-030.286666636551E-02
0.120717444453E-02-.171052952615E-02-.126362466507E-020.386312994495E-09
0.235030775178E-090.934377534252E-030.691202889601E-030.125964984901E-07
0.102338373344E-060.730612321087E-070.203437065506E-05-.173995762471E-05
-.955033222950E-07-.879771312021E-07-.604034826509E-07-.478711451818E-07
0.754703932240E-050.524409474563E-040.304993332435E-040.142043472645E-04
0.111777332299E-040.101503116446E-040.109135432210E-040.287599685098E-04
0.266706901903E-040.474479241537E-050.816637636636E-040.121961819423E-03
-.360801984052E-04-.106282059624E-03-.155074009406E-03-.169340827925E-03
0.721456687911E-050.399251012114E-040.864747881594E-060.219142160267E-05
0.137815951624E-05-.273598606231E-04-.149344951615E-040.174626993509E-04
0.126008567216E-04-.452205594572E-04-.319085314467E-04-.146980934038E-05
-.872249070364E-05-.365920082118E-05-.143000057726E-05-.211193420707E-05
0.754085442681E-050.490273080023E-05-.712469492348E-05-.639840625129E-05
0.145924126849E-050.866277478443E-050.363210704581E-05-.143408912564E-05
-.211595460435E-05-.752561643450E-05-.489207441279E-050.711875333988E-05
0.639260483990E-05-.705180248776E+000.830413804081E-020.459293377264E-02
-.647794034602E-03-.725815837205E-030.276170139591E-090.281378374802E-09
-.313041258485E-03-.448141575698E-03-.192189954657E-02-.708262988044E-03
-.196302062362E-02-.754309429393E-03-.593816131655E-05-.138308293993E-04
-.152142734963E-04-.369486853936E-04-.262290228922E-04-.406146295634E-04
-.328805078373E-04-.173750405551E-05-.139868250314E-050.816514374879E-04
0.456954064496E-04-.657584740221E-05-.444036369249E-050.623922294955E-06
-.202857062997E-050.599859716046E-050.140909212986E-040.153339132819E-04
-.369244526112E-04-.262221785877E-040.407123924130E-040.329595536323E-04
0.178854142848E-050.143104033129E-050.706796936854E+00-.832339641986E-02
-.460355594065E-02-.649422068837E-03-.727587517224E-03-.332305807055E-09
-.319356725356E-090.313799687828E-030.449195417151E-03-.593816275875E-05
-.138308062241E-04-.152142657504E-04-.369487231415E-04-.262290496923E-04
0.406145743708E-040.328804597725E-04-.173749851673E-05-.139868397601E-05
0.599856143875E-050.140907359460E-040.153338238761E-04-.369244786453E-04
-.262221881262E-04-.407124000871E-04-.329595701297E-040.178850927566E-05
0.143102385813E-050.192628916533E-020.709863907679E-03-.192190008278E-02
-.708263247037E-030.192628861519E-020.709863659346E-030.196747020642E-02
0.756008420465E-03-.818391817239E-04-.457983525856E-040.816513883623E-04
0.456953827548E-04-.818392041924E-04-.457983489133E-040.661194543055E-05
0.446928920568E-05-.657576370773E-05-.444031038164E-050.661186111700E-05
0.446925116900E-05-.615848209566E-060.205190945363E-050.623903467053E-06
-.202857848961E-05-.615882222935E-060.205190096494E-05-.565988672232E-09
-.222752064033E-07-.344707799465E-05-.180906792314E-050.347418171623E-05
0.182693434467E-05-.344705229590E-05-.180906596980E-050.347418746299E-05
0.182693553266E-05-.105356408262E-06-.568338352005E-070.156553506878E-06
0.931264207959E-07-.598960634144E-09-.222849738433E-070.156538380192E-06
0.931121193003E-07
* ORBITAL    1   38
0.290746889077E-040.168820446766E-030.718890171520E-04-.996377667298E-04
-.814878360268E-040.678039945463E-040.384704536902E-040.917211868799E-04
0.677211326558E-04-.141160598423E-040.443404945729E-040.815748916502E-04
0.857497806169E-030.627364527225E-03-.473597527373E-03-.259397789484E-03
-.675086609039E-03-.569835443756E-03-.499274339571E-04-.313949133506E-02
-.600853937142E-030.114784920960E-100.150291307821E-10-.200752271102E-02
-.261499387959E-030.104904243200E-020.821443774317E-040.290746607926E-04
0.168820258237E-030.718889151746E-040.996379995886E-040.814880353020E-04
0.678040521178E-040.384705055516E-040.917213170719E-040.677212155899E-04
-.141158911933E-040.443414123423E-040.815752279930E-04-.857498608410E-03
-.627365067623E-03-.473598096005E-03-.259398143277E-03-.675087125058E-03
-.569835809116E-030.278840243888E-040.355950064908E-03-.704794118710E+00
0.139210955429E-01-.925754994163E-02-.155359493700E-11-.641174558129E-10
-.235876251954E-09-.508982758125E-10-.315227911292E-040.239211175055E-02
-.397250024931E-03-.510507674361E-03-.103812665641E-05-.176186763766E-02
-.883132661553E-03-.266968180929E-040.149382415634E-100.115183576962E-10
-.458780324399E-03-.229808841064E-040.800801832197E-040.102353548701E-03
0.714609972877E-110.202114442529E-100.375057430631E-030.363390591314E-03
0.699483451095E-04-.168075226998E-10-.525305823883E-04-.417954698062E-04
-.288439266779E-110.134748538340E-03-.560992577091E-11-.108323653382E-03
-.606280142517E-02-.114345155735E-02-.112247244864E-10-.190410963805E-10
-.484191918979E-07-.595779506671E-08-.164430778014E-020.169559126753E-03
0.582589743723E-04-.208695633991E-02-.192812372510E-030.158253583747E-02
0.119481460653E-030.887016624860E-030.428740277449E-030.106627220198E-02
0.130098414587E-030.217865409786E-04-.251236745969E-02-.318288695258E-03
0.145901051804E-020.214838995407E-03-.908036291971E-03-.402648161464E-03
-.174575095197E-02-.321067721172E-030.562719868575E-040.636854537074E-03
0.461017055801E-030.164142784138E-020.125691569930E-02-.688748007836E-08
-.424382580169E-080.100069118635E-020.848623563594E-030.278843467655E-04
0.355955875185E-03-.704810384653E+000.139213617124E-01-.925777376845E-02
0.590400416985E-110.245114641105E-090.626762789091E-090.140965670048E-09
0.315231547053E-04-.239217326683E-020.397239836096E-030.510517383781E-03
-.103823675630E-05-.176190900217E-02-.883154888227E-03-.266978589180E-04
-.699291831033E-11-.252716651498E-100.458790541194E-030.229822209858E-04
0.800793118036E-040.102353081828E-030.478450477970E-100.417407176940E-10
0.375062056016E-030.363394091117E-03-.699496006357E-04-.111547234474E-10
0.525310989295E-04-.417970708171E-040.241051947345E-110.134751908376E-03
0.871777910361E-110.582595638681E-04-.208700886530E-02-.192818598690E-03
0.158257538404E-020.119486438430E-03-.887028958141E-03-.428743291730E-03
0.106629870558E-020.130102700686E-030.217871258687E-04-.251242391668E-02
-.318294806504E-030.145903927850E-020.214839481344E-030.908053610943E-03
0.402654484979E-03-.174578679808E-02-.321071108812E-03-.141142416831E-04
0.443526756476E-040.815810016738E-040.857514159513E-030.627377140974E-03
0.473606451029E-030.259403547023E-03-.675098723601E-03-.569845815248E-03
0.217865915979E-04-.251236720380E-02-.318288624600E-03-.145901050526E-02
-.214838995894E-03-.908036394888E-03-.402648250737E-03-.174575097874E-02
-.321067749775E-030.582589322484E-04-.208695665590E-02-.192812576519E-03
-.158253582830E-02-.119481453584E-030.887016516988E-030.428740203513E-03
0.106627221033E-020.130098421227E-030.562721599516E-040.636855439422E-03
0.461017392254E-03-.164142763157E-02-.125691558284E-02-.661259290780E-08
-.408040176100E-080.100069113594E-020.848623529739E-03-.499280548394E-04
-.313955900410E-02-.600864470290E-03-.378235061000E-10-.333739799433E-10
0.200756275391E-020.261499919350E-030.104906376632E-020.821437095006E-04
0.217870117742E-04-.251242457741E-02-.318295092611E-03-.145903932009E-02
-.214839510302E-030.908053281379E-030.402654216383E-03-.174578674914E-02
-.321071050657E-030.582595379109E-04-.208700898743E-02-.192818623453E-03
-.158257518826E-02-.119486275604E-03-.887028646468E-03-.428743031740E-03
0.106629850825E-020.130102518720E-03-.141145122014E-040.443511649017E-04
0.815803800758E-04-.857512347501E-03-.627375916695E-030.473605524393E-03
0.259402973891E-03-.675097552992E-03-.569845009850E-030.290748729286E-04
0.168821448912E-030.718893754244E-04-.996407168473E-04-.814902312309E-04
-.678046665985E-04-.384707260194E-040.917234255347E-040.677227536983E-04
0.290748857011E-040.168821536412E-030.718894307580E-040.996403259873E-04
0.814899212396E-04-.678044713818E-04-.384705682752E-040.917231944015E-04
0.677225717327E-04-.524969268946E-03-.294460884046E-02-.122198351540E-02
0.625504990933E-030.300640860673E-030.111315671585E-080.941537719792E-09
0.228520764208E-030.841314460495E-040.634835749946E-030.224285808674E-03
0.602989313990E-030.231732213804E-03-.274518228904E-03-.154697096057E-02
-.653742949935E-030.352949215185E-030.201256260690E-030.701088585341E-04
0.504823605497E-04-.538924412518E-040.143376753333E-040.418551130900E-03
0.230102039311E-030.155347620797E-030.759629095247E-050.430850353838E-03
0.141770759285E-03-.274518553955E-03-.154697288082E-02-.653743886337E-03
-.352949525767E-03-.201256410497E-030.701094024938E-040.504828122296E-04
-.538926842168E-040.143375633966E-04-.524969356415E-03-.294460940468E-02
-.122198381966E-02-.625505064636E-03-.300640883163E-030.831185950270E-09
0.712795790797E-090.228520653939E-030.841313304425E-04-.274523723219E-03
-.154700166330E-02-.653755605655E-030.352958530283E-030.201261631522E-03
-.701126787254E-04-.504852650349E-04-.538943942255E-040.143377002999E-04
-.274523159820E-03-.154699842933E-02-.653754116884E-03-.352957727519E-03
-.201261188817E-03-.701119210579E-04-.504846575255E-04-.538937776951E-04
0.143380559073E-040.634840642204E-030.224289770579E-030.634840058923E-03
0.224289500077E-030.634835757776E-030.224285757371E-030.602989375535E-03
0.231732206451E-030.418554431533E-030.230103662316E-030.418554348629E-03
0.230103515654E-030.418551127470E-030.230101991042E-030.155351094116E-03
0.759684950325E-050.155352143942E-030.759712366088E-050.155348475389E-03
0.759656501842E-050.430858452805E-030.141773314349E-030.430858863137E-03
0.141773355458E-030.430850731172E-030.141770827869E-030.230291936595E-03
0.119406531433E-030.109681503171E-030.112563494557E-030.109681409614E-03
0.112563582380E-030.109677876721E-030.112560595164E-030.109677923762E-03
0.112560527683E-030.294512503178E-03-.125028645591E-03-.160495576764E-03
-.119339557430E-030.230281458361E-030.119401357687E-03-.160500585995E-03
-.119341330482E-03
* ORBITAL    1   39
-.101930789573E-04-.585755043401E-04-.229679786804E-040.114621110012E-03
0.933602400234E-04-.336508513912E-04-.147629381702E-04-.889819415785E-04
-.644359998816E-04-.547008755957E-04-.400443006445E-03-.216540908664E-03
-.678986434485E-03-.522422792280E-030.395469562119E-030.252092340928E-03
0.509557034232E-030.435732346385E-030.272727611876E-040.293860969160E-02
0.460110342440E-03-.121964573380E-10-.245491917803E-100.173857685175E-02
0.248214014092E-04-.932212842234E-030.222897507220E-04-.101929970308E-04
-.585750047440E-04-.229677324550E-04-.114621029651E-03-.933601977968E-04
-.336505948698E-04-.147627297661E-04-.889818542044E-04-.644359095690E-04
-.547007003246E-04-.400442019105E-03-.216540481208E-030.678985071776E-03
0.522421878306E-030.395470003309E-030.252092629335E-030.509556137057E-03
0.435731777067E-03-.149580112463E-04-.259543529626E-030.705354808281E+00
-.116972068628E-010.970012694289E-02-.113261504722E-110.392982636714E-10
-.898227524220E-10-.438246642588E-100.156280903164E-04-.267082312574E-02
-.451006708173E-030.418771598544E-030.551177832593E-050.180668734905E-02
0.101846820748E-020.554479253576E-04-.264751674310E-110.571225674118E-11
0.438855915500E-030.543226890090E-040.321822834293E-040.118229512015E-04
-.190997030160E-10-.261913196971E-10-.207178178208E-03-.160004050406E-03
-.538047149338E-040.121834412995E-100.226279933912E-040.698464675409E-04
0.725678965636E-11-.146231505850E-030.594077031770E-110.127667815404E-08
0.701150651824E-070.133486708830E-07-.240757505175E-10-.452146773775E-10
-.422748708282E-02-.538237454064E-030.190354471950E-07-.187529264174E-08
-.286331685225E-040.225745539355E-020.257783834109E-03-.172896820385E-02
-.229225580716E-03-.544275675855E-03-.141241683727E-03-.115828784865E-02
-.192336029832E-03-.251423047420E-040.245092414899E-020.265268243019E-03
-.127406036224E-02-.438158731669E-040.774615972426E-030.295410017942E-03
0.157295071830E-020.162238415017E-03-.548333931890E-09-.686654144074E-08
-.517356648745E-08-.200552601665E-07-.151772159380E-07-.645005213712E-03
-.390542510001E-03-.121436964406E-07-.101605189123E-070.149573626605E-04
0.259535275667E-03-.705338556199E+000.116968848609E-01-.969991339828E-02
0.253622011677E-110.158069886666E-090.159482971936E-09-.766649924749E-11
0.156273669551E-04-.267076786563E-02-.451015353035E-030.418759984586E-03
-.551175399179E-05-.180664673447E-02-.101844795580E-02-.554473883101E-04
-.439904723915E-11-.227097942799E-100.438845339898E-030.543221262328E-04
-.321841538010E-04-.118253752671E-040.133015520359E-11-.791495126000E-11
0.207169460123E-030.159995587238E-03-.538031329728E-04-.732942082057E-11
0.226267660593E-04-.698454922718E-040.148118711657E-100.146228396141E-03
0.120432871485E-110.286316730391E-04-.225740825431E-02-.257779882338E-03
0.172893159801E-020.229222698221E-03-.544254523631E-03-.141231175747E-03
0.115826324109E-020.192333043975E-030.251418249416E-04-.245086606460E-02
-.265260863380E-030.127402681615E-020.438109830163E-040.774594759621E-03
0.295400486776E-03-.157291046202E-02-.162231005711E-030.547012670741E-04
0.400442326744E-030.216539176825E-030.678965797556E-030.522407813989E-03
0.395459618450E-030.252087038638E-03-.509541081689E-03-.435719039039E-03
-.251422829803E-040.245092432548E-020.265268363199E-030.127406054470E-02
0.438160205741E-040.774615802552E-030.295409885575E-030.157295082541E-02
0.162238505615E-03-.286331018335E-040.225745586275E-020.257784102787E-03
0.172896816141E-020.229225552765E-03-.544275435345E-03-.141241476252E-03
-.115828782704E-02-.192336021765E-03-.540981454172E-09-.679736490278E-08
-.513259650980E-080.193457828176E-070.147080730580E-07-.645004905450E-03
-.390542359216E-03-.117699552331E-07-.991216569568E-08-.272716059714E-04
-.293853723839E-02-.460096442777E-03-.550372290929E-10-.586830410591E-10
0.173853055560E-020.248153717560E-040.932188613340E-03-.222916882152E-04
0.251418235322E-04-.245086606451E-02-.265260838441E-03-.127402647730E-02
-.438107074024E-040.774594854319E-030.295400551028E-03-.157291021408E-02
-.162230784531E-030.286317041126E-04-.225740804437E-02-.257779773945E-03
-.172893143056E-02-.229222542706E-03-.544254590984E-03-.141231216599E-03
0.115826313786E-020.192332940683E-030.547015674425E-040.400443987792E-03
0.216539863152E-03-.678967544795E-03-.522409007809E-030.395458766370E-03
0.252086494175E-03-.509542241124E-03-.435719783983E-030.101922726359E-04
0.585707512604E-040.229659004335E-04-.114618920099E-03-.933584573012E-04
-.336489917579E-04-.147618127778E-040.889799039113E-040.644344836414E-04
0.101923784146E-040.585713907215E-040.229662163745E-040.114619020023E-03
0.933585275604E-04-.336493445122E-04-.147621136526E-040.889800171525E-04
0.644345837942E-040.632512534459E-080.355506173894E-070.148955806678E-07
-.727287449998E-08-.342049187867E-080.101552481962E-030.822370857505E-04
-.290008807247E-08-.115727133620E-08-.193061527487E-03-.165654956056E-03
-.761904546407E-08-.291900524725E-080.217202073872E-030.120898709339E-02
0.491434760490E-03-.387457274109E-03-.228908166049E-03-.154919733826E-03
-.113348290871E-030.573329354876E-04-.166007320656E-04-.114538586425E-03
-.540856128993E-04-.150272675317E-03-.228885596399E-04-.359631866874E-03
-.115832277865E-030.217201691240E-030.120898490494E-020.491433755039E-03
0.387456608425E-030.228907771576E-03-.154920208673E-03-.113348688464E-03
0.573324881592E-04-.166010113019E-040.617335969526E-080.347236179333E-07
0.145427201837E-070.707541545807E-080.333352270885E-080.101552601989E-03
0.822372200041E-04-.272778591482E-08-.104850958706E-08-.217195596384E-03
-.120895052822E-02-.491419228910E-030.387449129640E-030.228903535622E-03
-.154919089824E-03-.113347904962E-03-.573312537750E-040.166007580724E-04
-.217196129421E-03-.120895358877E-02-.491420643042E-03-.387450066061E-03
-.228904090808E-03-.154918481235E-03-.113347434416E-03-.573318302733E-04
0.166004290558E-040.193046275021E-030.165649634820E-030.193046439178E-03
0.165649782271E-03-.193061256816E-03-.165654844050E-03-.744762343792E-08
-.286899323966E-080.114528617358E-030.540800164925E-040.114527855850E-03
0.540798817276E-04-.114537959549E-03-.540854792003E-040.150269439251E-03
0.228884004473E-040.150269545940E-030.228885875389E-04-.150272836213E-03
-.228887350052E-040.359622671640E-030.115829272043E-030.359622200395E-03
0.115829197941E-03-.359631587057E-03-.115832237311E-030.441801416240E-03
0.217947497332E-030.152237023271E-030.128706210865E-030.152237403707E-03
0.128706350912E-03-.152239796941E-03-.128708989818E-03-.152239605416E-03
-.128708922282E-03-.326404659546E-080.152580998821E-080.214958480415E-03
0.737501715824E-04-.441806621428E-03-.217950183514E-03-.214954869294E-03
-.737474279766E-04
* ORBITAL    1   40
-.882495552268E-04-.251219314154E-03-.125096578076E-03-.152970128072E-03
-.100512802174E-030.266894838064E-040.224821789080E-040.142513803834E-03
0.108656969675E-03-.147324260918E-030.415759824810E-030.314611900844E-03
-.122607688761E-02-.859671169303E-030.249312826019E-030.241933524029E-03
0.108087438294E-020.743423556757E-03-.356533976667E-030.107975093042E-01
-.358557591133E-040.107683420206E-090.204970353075E-100.487252558564E-02
-.693929830868E-03-.418354610840E-020.261584844757E-03-.882495676436E-04
-.251219396681E-03-.125096612567E-030.152970154996E-030.100512834104E-03
0.266894865737E-040.224821778212E-040.142513837036E-030.108656994783E-03
-.147324297453E-030.415759603392E-030.314611836160E-030.122607678838E-02
0.859671129701E-030.249312402653E-030.241933285913E-030.108087420464E-02
0.743423453278E-03-.143089534698E-04-.115501252442E-03-.231077942756E-02
-.120814031470E-02-.765329642109E-03-.463194617531E-110.232401499539E-07
-.843052572314E-090.223028640799E-090.238745916468E-04-.654522691049E+00
0.173592995931E-01-.659839016658E-020.263293072795E-05-.257006144254E+00
0.650730338274E-02-.255457035900E-02-.840258910385E-10-.297138547388E-10
-.141187164485E-020.646835461573E-04-.221350630606E-02-.259333298866E-03
0.288126314005E-10-.421082609051E-11-.783541998872E-03-.942168755273E-04
0.753222441091E-03-.162964977019E-090.136882125245E-02-.507996413733E-03
-.643652927055E-100.483263005748E-02-.145517860701E-100.431170958862E-03
-.207612378962E-01-.732563087684E-030.885461292935E-100.250405462579E-10
-.328703934921E-080.353983743994E-09-.767064868974E-020.609770818446E-03
0.367195080770E-03-.629908194117E-020.259970222527E-030.406532048153E-02
-.635495237108E-03-.394093804033E-03-.188899769195E-030.200041232041E-02
-.535563906211E-03-.298942293021E-030.872791153561E-02-.220061969903E-04
-.397074069661E-020.545587253003E-03-.188679695838E-03-.133775903683E-03
0.398970734505E-02-.613634420539E-030.642193984036E-030.152144062208E-02
0.232667691662E-030.384682486502E-020.297687058879E-02-.121995319203E-08
-.855679171111E-090.215556659774E-020.143592129246E-02-.143089402404E-04
-.115501163788E-03-.231078041861E-02-.120813790591E-02-.765330016010E-03
-.627972926388E-12-.100776075534E-070.236739343950E-09-.117362290682E-09
-.238746515637E-040.654523271380E+00-.173593194587E-010.659839500820E-02
0.263297507157E-05-.257006561370E+000.650731642549E-02-.255457424068E-02
-.675846962491E-10-.118666225883E-100.141187199026E-02-.646840574298E-04
-.221350945619E-02-.259333957645E-030.266870792353E-100.356144675550E-10
-.783542919461E-03-.942173704348E-04-.753224087373E-03-.437646970789E-10
-.136882262646E-02-.507997842012E-030.410449812652E-100.483263463464E-02
-.283287269525E-110.367195374537E-03-.629909050578E-020.259970254759E-03
0.406532656708E-02-.635495067238E-030.394093770651E-030.188899920737E-03
0.200041514768E-02-.535564180389E-03-.298942732115E-030.872792126963E-02
-.220065271231E-04-.397074577310E-020.545587494056E-030.188678735517E-03
0.133775311358E-030.398971194426E-02-.613634902389E-03-.147324430846E-03
0.415759923556E-030.314611802376E-03-.122607992001E-02-.859673149562E-03
-.249313877416E-03-.241934120764E-030.108087654985E-020.743424986708E-03
-.298942238633E-030.872791108716E-02-.220060772224E-040.397074039980E-02
-.545587343669E-03-.188679936327E-03-.133776001681E-030.398970693434E-02
-.613634443439E-030.367195149584E-03-.629908240153E-020.259970360530E-03
-.406532092265E-020.635495220823E-03-.394093513668E-03-.188899638819E-03
0.200041271447E-02-.535563832213E-030.642193869025E-030.152143995788E-02
0.232667417516E-03-.384682505134E-02-.297687069080E-02-.894797740844E-09
-.645607254883E-090.215556664448E-020.143592132341E-02-.356534116997E-03
0.107975174037E-01-.358553359582E-04-.203938181626E-100.254810838997E-12
-.487252847985E-020.693930419013E-03-.418354975923E-020.261584769299E-03
-.298942745279E-030.872792150279E-02-.220065616434E-040.397074580588E-02
-.545587552661E-030.188678709805E-030.133775336544E-030.398971203828E-02
-.613634968564E-030.367195380294E-03-.629909008491E-020.259970324594E-03
-.406532639965E-020.635495057661E-030.394093722661E-030.188899850464E-03
0.200041504962E-02-.535564147893E-03-.147324484480E-030.415759659154E-03
0.314611694777E-030.122608002205E-020.859673234085E-03-.249313908668E-03
-.241934144103E-030.108087665635E-020.743425062577E-03-.882496776037E-04
-.251219739238E-03-.125096768108E-03-.152970075630E-03-.100512762354E-03
-.266893456133E-04-.224820711952E-040.142513869528E-030.108657042292E-03
-.882496755528E-04-.251219720330E-03-.125096755717E-030.152970058623E-03
0.100512737365E-03-.266893732206E-04-.224821014338E-040.142513854318E-03
0.108657027141E-03-.802058550686E-03-.442560275822E-02-.165786263355E-02
0.193909136063E-020.106717866904E-020.232065659751E-090.964418663674E-10
0.111138396054E-020.652868048866E-03-.226820897229E-04-.160386780472E-03
0.160734493910E-03-.106506640001E-030.190576581029E-030.107691524348E-02
0.382546780077E-03-.708070767314E-03-.431303670625E-03-.157245285335E-04
-.506179611761E-050.312716780842E-030.164344026146E-030.237684432800E-03
0.147661364797E-030.134387822941E-030.960619393871E-040.587205917889E-04
0.103677745024E-030.190576559784E-030.107691510850E-020.382546697250E-03
0.708070696961E-030.431303614058E-03-.157242142823E-04-.506155690133E-05
0.312716866241E-030.164344093945E-03-.802058508658E-03-.442560248918E-02
-.165786248307E-02-.193909130098E-02-.106717864747E-02-.158794724642E-11
-.767951330700E-100.111138399217E-020.652868092003E-030.190577199586E-03
0.107691875290E-020.382548248659E-03-.708072086805E-03-.431304455000E-03
0.157243285915E-040.506155972276E-050.312717918812E-030.164344747932E-03
0.190577247661E-030.107691904331E-020.382548360690E-030.708072219767E-03
0.431304538553E-030.157243480845E-040.506157337634E-050.312717902653E-03
0.164344719158E-03-.226820489477E-04-.160386712699E-03-.226821060714E-04
-.160386768626E-03-.226823979729E-04-.160386893519E-030.160734444649E-03
-.106506645644E-030.237683816950E-030.147661128494E-030.237683788724E-03
0.147661107192E-030.237684140723E-030.147661212362E-030.134387940070E-03
0.960621725415E-040.134387911435E-030.960621396807E-040.134388060549E-03
0.960620341863E-040.587207466567E-040.103678051158E-030.587208831496E-04
0.103678117191E-030.587207303928E-040.103677792362E-030.843054813900E-03
0.145849821669E-030.374921553871E-030.959965610868E-040.374921587824E-03
0.959965878487E-040.374921001174E-030.959963246062E-040.374920944306E-03
0.959962955505E-04-.231859874959E-030.191257539768E-030.115955310168E-02
0.373405284437E-030.843054411053E-030.145849840339E-030.115955258347E-02
0.373405087974E-03
* ORBITAL    1   41
-.892963111986E-04-.246137216563E-03-.127299748338E-03-.130118629728E-03
-.841427585632E-040.439922319171E-040.321559984453E-040.108904301779E-03
0.743167295613E-04-.195325359010E-030.236695392174E-030.216825433598E-03
-.135788259127E-02-.975061152532E-030.212160525834E-030.232387084572E-03
0.114829716636E-020.753964716354E-03-.111457015044E-030.567322937026E-02
0.239920270245E-030.197348866981E-10-.632463624368E-110.215353778213E-02
-.158845809907E-03-.305004290753E-02-.125597359581E-03-.892962386032E-04
-.246136779332E-03-.127299522906E-030.130118768989E-030.841428631672E-04
0.439924958793E-040.321562112977E-040.108904411745E-030.743168180219E-04
-.195325243477E-030.236696043683E-030.216825692183E-030.135788113985E-02
0.975060213674E-030.212160525628E-030.232387089945E-030.114829622957E-02
0.753964130243E-030.215092877550E-040.155551802904E-03-.216551792284E-03
0.390929228612E-02-.193757490501E-03-.331918217099E-110.422148561667E-08
-.381841607572E-09-.141514648147E-110.542180262423E-04-.513706747755E+00
0.178461420339E-01-.416645515500E-020.215473208169E-04-.479854671634E+00
0.130071841132E-01-.483164400074E-02-.130022676660E-10-.165123614829E-10
0.146181776685E-030.678920417100E-03-.298847280560E-02-.403383695706E-03
0.877752992037E-11-.181023877049E-10-.538332687764E-03-.275257593745E-03
0.198563595427E-02-.453086651244E-100.127336732433E-02-.175687251520E-02
0.138250655309E-100.418468971157E-020.951917611390E-110.264197667773E-09
-.155001130989E-07-.787790527510E-090.734952664304E-100.293615072452E-10
0.452327316733E-02-.274344902923E-03-.512211388747E-080.214379388455E-09
0.249265730702E-03-.854835021620E-02-.179391706723E-030.581824757079E-02
0.667579129547E-040.305102787581E-04-.255492340010E-030.254616813058E-02
-.293545711463E-03-.387135875979E-030.111931097223E-01-.790728706078E-04
-.499178976525E-020.722197192815E-030.431663453636E-03-.209193780740E-03
0.455816622206E-02-.965791125765E-030.631656605854E-090.254928659971E-08
0.804320691315E-090.356865552422E-080.259100666166E-080.196239155726E-02
0.152669503072E-020.217102152836E-080.155718424161E-08-.215092823348E-04
-.155551770280E-030.216549678756E-03-.390928909227E-020.193756904226E-03
0.123921190227E-110.159726021093E-07-.423930234482E-090.160265437828E-09
0.542180023215E-04-.513705994719E+000.178461217214E-01-.416644763968E-02
-.215473564051E-040.479854648531E+00-.130071852006E-010.483164377276E-02
0.802499605883E-100.974978177985E-110.146184064693E-030.678920361750E-03
0.298847140769E-020.403383611668E-03-.179851871306E-10-.252266738265E-10
0.538331347647E-030.275257449673E-030.198563655405E-020.785999563003E-10
0.127336597487E-020.175687315807E-02-.617332315515E-10-.418468454803E-02
-.955495126446E-11-.249265379111E-030.854834636112E-020.179392021692E-03
-.581824506939E-02-.667586096600E-040.305108956193E-04-.255492409228E-03
-.254616662764E-020.293545205147E-030.387135851902E-03-.111931025013E-01
0.790734774703E-040.499178789010E-02-.722196043511E-030.431665481894E-03
-.209192535785E-03-.455816369799E-020.965790116375E-030.195324638269E-03
-.236697986837E-03-.216826076049E-030.135788185401E-020.975060419638E-03
0.212162446667E-030.232388001423E-03-.114829652802E-02-.753964158386E-03
-.387135807236E-030.111931100198E-01-.790726666629E-040.499178982230E-02
-.722197159090E-030.431663146225E-03-.209193998306E-030.455816618406E-02
-.965791112119E-030.249265767632E-03-.854835016310E-02-.179391628643E-03
-.581824766690E-02-.667579318161E-040.305104501730E-04-.255492214130E-03
0.254616822471E-02-.293545662767E-030.723296050809E-090.304076611804E-08
0.102503393747E-08-.425089084444E-08-.306247234993E-080.196239189091E-02
0.152669521679E-020.255461928130E-080.184128955462E-080.111456521938E-03
-.567321361843E-02-.239920261584E-030.162743205770E-10-.159451404692E-10
0.215353093050E-02-.158844245176E-030.305003744467E-020.125597598377E-03
0.387135905990E-03-.111931026912E-010.790736293598E-04-.499178783433E-02
0.722196216628E-030.431665711843E-03-.209192436559E-03-.455816382885E-02
0.965790228835E-03-.249265373373E-030.854834580242E-020.179391974126E-03
0.581824496450E-020.667587590894E-040.305107723754E-04-.255492443450E-03
-.254616652141E-020.293545117724E-030.195324742964E-03-.236697455319E-03
-.216825878803E-03-.135788292368E-02-.975061128411E-030.212162260771E-03
0.232387903212E-03-.114829719769E-02-.753964589301E-030.892961958677E-04
0.246136814199E-030.127299552641E-030.130118307479E-030.841425139866E-04
0.439919876031E-040.321558267341E-04-.108903951449E-03-.743164229436E-04
0.892962630214E-040.246137221518E-030.127299753798E-03-.130118228767E-03
-.841424550727E-040.439917950900E-040.321556728171E-04-.108903884935E-03
-.743163712776E-04-.925789918774E-09-.521567047932E-08-.222720107210E-08
0.199607496336E-080.117005856460E-08-.627414860744E-03-.398524430397E-03
0.907284123733E-090.526142694190E-09-.322919822689E-03-.115257919717E-03
0.329048082346E-09-.643625479715E-100.229746352749E-030.129865657440E-02
0.456628383084E-03-.779653469649E-03-.452989538376E-03-.125293058532E-04
-.115558835331E-040.412041016840E-030.215111944884E-030.212504003402E-03
0.140725031712E-030.104096429538E-030.958271774729E-040.866112232369E-04
0.125292658952E-030.229745906332E-030.129865400552E-020.456627151425E-03
0.779653051714E-030.452989336829E-03-.125294260935E-04-.115559938986E-04
0.412040576634E-030.215111673179E-03-.108581227534E-08-.610798276693E-08
-.259749014537E-08-.240316328267E-08-.142336556757E-08-.627415089602E-03
-.398524586835E-030.115106506857E-080.690844205566E-09-.229745884417E-03
-.129865380219E-02-.456627139113E-030.779652901639E-030.452989330924E-03
-.125301469156E-04-.115564265789E-04-.412040442937E-03-.215111623378E-03
-.229746187223E-03-.129865551065E-02-.456627920066E-03-.779653211922E-03
-.452989472221E-03-.125299846775E-04-.115562883700E-04-.412040823861E-03
-.215111863057E-030.322920823995E-030.115257864480E-030.322920661175E-03
0.115257822382E-03-.322920005920E-03-.115258062926E-030.386658022262E-09
-.761643985670E-10-.212504572598E-03-.140725223814E-03-.212505078071E-03
-.140725384946E-030.212504694079E-030.140725238834E-03-.104096449633E-03
-.958271673180E-04-.104096659252E-03-.958271984811E-040.104096874825E-03
0.958272673753E-04-.866113789207E-04-.125292689672E-03-.866114750517E-04
-.125292647900E-030.866115596178E-040.125292694366E-03-.121490033939E-03
0.230347652962E-03-.379716735337E-03-.103668990253E-03-.379716678435E-03
-.103668988734E-030.379717122892E-030.103669096718E-030.379717197402E-03
0.103669096818E-03-.164529971045E-08-.609964897796E-09-.117581106570E-02
-.590773485437E-030.121491829437E-03-.230347084381E-030.117581086303E-02
0.590773062841E-03
* ORBITAL    1   42
-.177004081232E-05-.725368078001E-04-.630014177799E-05-.898745352632E-04
-.764250824511E-04-.522629780832E-050.106869077379E-040.536782755161E-04
0.674748161068E-040.945243115045E-040.120360459518E-030.151653434005E-03
0.410437179764E-030.261853389340E-03-.146122093022E-03-.149403022867E-03
-.393708954158E-040.920771313198E-04-.477699303300E-030.127364643962E-01
-.279451512119E-030.158097234951E-090.217185019629E-100.678859678451E-02
-.108470854574E-02-.301381572774E-020.371540648887E-03-.177009179071E-05
-.725371305391E-04-.630030499560E-050.898742800683E-040.764248878226E-04
-.522660020010E-050.106866598761E-040.536781141846E-040.674746826505E-04
0.945240777281E-040.120359071647E-030.151652862153E-03-.410435432077E-03
-.261852173677E-03-.146121983298E-03-.149402955337E-03-.393698257114E-04
0.920778535270E-040.144325799071E-05-.150351295618E-05-.193183349152E-02
0.133245131470E-02-.435232022014E-030.560534852338E-120.419732371843E-07
-.875711194586E-090.531799602326E-090.283592274658E-04-.255963668484E+00
0.816260501537E-02-.249707924677E-02-.154045870318E-040.654987288400E+00
-.160101715513E-010.722174578960E-02-.152102198655E-09-.311826505232E-10
-.256740918658E-02-.209832569762E-030.170825212247E-02-.106411026620E-03
0.420549480717E-100.254732146870E-10-.144940353256E-02-.793943957092E-04
-.358105057005E-02-.257837892413E-09-.396428619406E-050.321291667579E-02
-.179638550940E-090.920712399898E-03-.590005736868E-100.639329948339E-03
-.250673858781E-01-.753088869840E-030.155801972538E-09-.662921043814E-11
-.149785187889E-070.159603398198E-09-.611081257967E-020.138768781892E-03
-.136629566995E-030.549260930014E-020.131657632369E-04-.297630603905E-02
0.585633663821E-03-.128227439890E-020.140779716829E-04-.555083739596E-03
0.474424935770E-030.284150442462E-03-.837178705351E-020.127130873626E-03
0.330875529277E-02-.815243035659E-03-.190419908577E-02-.118762512280E-04
-.251585144564E-020.857670917653E-03-.704404852284E-04-.106286518481E-03
-.186132479146E-03-.130217384177E-03-.202728607631E-03-.652678592982E-09
-.531113107604E-090.608974983383E-030.716092944661E-030.144333357398E-05
-.150297638342E-05-.193183483420E-020.133246340522E-02-.435232506070E-03
-.701298908694E-13-.162992377167E-080.524963872983E-10-.185533700658E-10
-.283593746259E-040.255964522724E+00-.816263683361E-020.249708628666E-02
-.154046587325E-040.654987832423E+00-.160101886497E-010.722175118074E-02
-.185850465478E-10-.113311863132E-100.256741287467E-020.209832707474E-03
0.170825166814E-02-.106411375821E-03-.660654820108E-10-.574641261626E-10
-.144940646183E-02-.793947650900E-040.358105415999E-020.114516757454E-10
0.396308323072E-050.321291993816E-020.110863381567E-110.920717650766E-03
-.256464072350E-10-.136629586258E-030.549260867873E-020.131655158226E-04
-.297630526990E-020.585634088232E-030.128227642404E-02-.140775463490E-04
-.555081680796E-030.474425609536E-030.284150521357E-03-.837179004538E-02
0.127130820687E-030.330875661803E-02-.815243038079E-030.190420275452E-02
0.118775422134E-04-.251585172167E-020.857671164984E-030.945239933737E-04
0.120359493879E-030.151653480927E-030.410437462893E-030.261853383968E-03
0.146123208629E-030.149403657201E-03-.393706270832E-040.920775563378E-04
0.284150398005E-03-.837178868682E-020.127130642180E-03-.330875574277E-02
0.815243008496E-03-.190419904031E-02-.118760914334E-04-.251585212552E-02
0.857670931658E-03-.136629536945E-030.549260785908E-020.131656856729E-04
0.297630543282E-02-.585633524617E-03-.128227435486E-020.140778326254E-04
-.555083235827E-030.474424849357E-03-.704405724180E-04-.106287143000E-03
-.186132783877E-030.130217985347E-030.202729010274E-03-.698539999899E-09
-.497105854781E-090.608974705211E-030.716092755288E-03-.477700076629E-03
0.127364891749E-01-.279451411347E-03-.301116874136E-10-.198088013254E-10
-.678860933422E-020.108471002809E-02-.301382325780E-020.371540872396E-03
0.284150567804E-03-.837178969714E-020.127130979952E-03-.330875644385E-02
0.815243152527E-030.190420282528E-020.118775785796E-04-.251585156608E-02
0.857671280833E-03-.136629603480E-030.549260859223E-020.131654437537E-04
0.297630516298E-02-.585634203872E-030.128227646100E-02-.140775314182E-04
-.555081663304E-030.474425650443E-030.945242290067E-040.120360795478E-03
0.151654020685E-03-.410438680885E-03-.261854233654E-030.146123273369E-03
0.149403698507E-03-.393714550109E-040.920770013144E-04-.177010897642E-05
-.725370852813E-04-.630029151955E-05-.898749253676E-04-.764254014393E-04
0.522608566436E-05-.106870737103E-040.536785997933E-040.674750960615E-04
-.177008589625E-05-.725369534263E-04-.630022987108E-050.898751204621E-04
0.764255554077E-040.522591311781E-05-.106872234408E-040.536787442641E-04
0.674752090942E-04-.370017013206E-04-.121935367786E-03-.908778556186E-04
0.171362635017E-030.215921109202E-030.257217628340E-090.146439473272E-09
-.756257769477E-03-.538345622452E-030.415687795078E-030.172424414967E-03
-.532364128957E-03-.159125488963E-03-.342782683175E-04-.214861672755E-03
-.390739140440E-040.197782521236E-030.778225055728E-040.121899298728E-03
0.969771432761E-04-.305734352870E-03-.170462872201E-03-.265975855700E-03
-.160087389227E-030.889940303506E-040.193871807971E-04-.163046165974E-03
-.814211333172E-04-.342777907309E-04-.214859005401E-03-.390727339611E-04
-.197781704130E-03-.778220220205E-040.121899089440E-030.969769805675E-04
-.305733727985E-03-.170462493102E-03-.370015292547E-04-.121934394209E-03
-.908774117780E-04-.171362324280E-03-.215920917071E-030.118422237239E-09
0.246670913309E-10-.756258009145E-03-.538345781846E-03-.342782421952E-04
-.214861550190E-03-.390738614741E-040.197782054167E-030.778221438009E-04
-.121899034092E-03-.969768442301E-04-.305734813379E-03-.170463228611E-03
-.342786183877E-04-.214863646145E-03-.390748104628E-04-.197782764285E-03
-.778225645187E-04-.121899271112E-03-.969770174073E-04-.305735199376E-03
-.170463437282E-030.415687708647E-030.172424427028E-030.415687607019E-03
0.172424321593E-030.415687562405E-030.172424354950E-03-.532364304443E-03
-.159125527826E-03-.265974949415E-03-.160086944040E-03-.265974917101E-03
-.160086778675E-03-.265975936518E-03-.160087279861E-030.889942167080E-04
0.193871168019E-040.889938242703E-040.193870358842E-040.889935592365E-04
0.193870880484E-04-.163046494320E-03-.814214014516E-04-.163046852666E-03
-.814214717723E-04-.163046404485E-03-.814211214863E-040.169503752473E-02
0.597852715218E-030.693746194574E-040.264920007145E-040.693747837826E-04
0.264920017538E-040.693742907610E-040.264919839258E-040.693740859148E-04
0.264919781633E-04-.450645529040E-02-.172669073639E-020.450512805509E-03
-.673644213170E-040.169503420887E-020.597851672300E-030.450511142462E-03
-.673648559846E-04
* ORBITAL    1   43
-.394586793724E-04-.199179526120E-03-.813912902903E-04-.193465943235E-03
-.158934796777E-030.602884290622E-040.471544388065E-040.146305340060E-03
0.136031479324E-03-.127189021212E-03-.516214995950E-030.315649028744E-04
0.324914313168E-030.150929925467E-03-.810782710031E-03-.490850622944E-03
0.109606141210E-030.263694577976E-03-.538009952348E-030.161398082388E-01
-.109211170922E-030.168568397398E-090.396459470563E-100.846713646460E-02
-.991841190176E-03-.452485030763E-020.289314777797E-03-.394587584594E-04
-.199180007746E-03-.813915058593E-040.193465642281E-030.158934562367E-03
0.602880802388E-040.471541541031E-040.146305139910E-030.136031314094E-03
-.127189410936E-03-.516217221600E-030.315640116106E-04-.324912080644E-03
-.150928372467E-03-.810783075251E-03-.490850852882E-030.109607453086E-03
0.263695466860E-030.478985648710E-040.339068668764E-03-.920498583829E-03
0.734927126039E-02-.408220001019E-03-.268280396216E-110.368343548994E-07
-.934474938198E-090.445107098006E-090.939674523759E-04-.478575186933E+00
0.183877749092E-01-.390041305407E-02-.515468727949E-040.513790247829E+00
-.149743885436E-010.528400307635E-02-.140741795810E-09-.563942077906E-10
-.267981364882E-02-.297360311396E-030.397415581900E-03-.190455481837E-03
0.285566824337E-100.110878662761E-10-.195647234859E-02-.190702676503E-03
-.307198500974E-02-.234782547848E-090.514048128676E-030.277898475150E-02
-.157185242873E-090.265945728774E-02-.532289023378E-100.553916498516E-09
-.183638527668E-07-.273098190466E-090.330269210923E-090.100411111863E-09
0.202612214517E-01-.152524516507E-03-.450455286558E-080.343016857719E-09
-.904603862006E-040.226242544323E-02-.152642497850E-03-.102344987144E-02
0.482272554959E-03-.147120472276E-02-.150034773038E-030.686894803572E-03
0.621753825622E-030.143053486779E-03-.464413760559E-020.617324306529E-05
0.203571656200E-02-.212959608787E-03-.246951250784E-02-.639551425122E-03
-.109701878927E-020.435275514127E-03-.345210691463E-09-.173982090283E-08
-.799839171058E-09-.290779283988E-08-.199754318497E-080.645172143162E-03
0.426467169524E-03-.119862120594E-08-.620292005869E-09-.478985660286E-04
-.339068697629E-030.920495448817E-03-.734927151684E-020.408218741435E-03
-.686401277245E-110.507539363487E-07-.170101559070E-080.497095120825E-09
0.939674187458E-04-.478574744455E+000.183877627720E-01-.390040829904E-02
0.515468505421E-04-.513789366210E+000.149743669890E-01-.528399328730E-02
0.227956599103E-090.590828405571E-10-.267980996234E-02-.297360035427E-03
-.397413319004E-030.190455571651E-030.600652590572E-100.340289023161E-11
0.195647039333E-020.190702757261E-03-.307198012401E-020.274121083834E-09
0.514048005056E-03-.277898033583E-02-.189240472044E-09-.265945544143E-02
-.225792852687E-100.904600277301E-04-.226241807076E-020.152642115374E-03
0.102344593554E-02-.482271439530E-03-.147120180203E-02-.150034091733E-03
-.686895675045E-03-.621753060760E-03-.143053266246E-030.464412765186E-02
-.617333938688E-05-.203571281964E-020.212958676546E-03-.246951034583E-02
-.639551688682E-030.109701640733E-02-.435274546589E-030.127189056752E-03
0.516214737026E-03-.315650393054E-04-.324914432657E-03-.150930052560E-03
-.810783804175E-03-.490851293890E-03-.109605212510E-03-.263693690366E-03
0.143053470203E-03-.464413892376E-020.617311349275E-05-.203571714375E-02
0.212959427193E-03-.246951251045E-02-.639551305910E-03-.109701949944E-02
0.435275438725E-03-.904603320048E-040.226242430648E-02-.152642490689E-03
0.102344925440E-02-.482272504848E-03-.147120450422E-02-.150034750685E-03
0.686895304869E-030.621753809228E-03-.551589716492E-09-.310946043717E-08
-.140608498358E-080.313754608513E-080.217734043950E-080.645171988760E-03
0.426467080940E-03-.123227641941E-08-.626339566423E-090.538009219140E-03
-.161397892519E-010.109210586385E-030.190222911067E-090.671983007564E-10
0.846712630792E-02-.991839580615E-030.452484566528E-02-.289314084615E-03
-.143053214871E-030.464412627180E-02-.617333302774E-050.203571216149E-02
-.212958775781E-03-.246951004203E-02-.639551604134E-030.109701545880E-02
-.435274640272E-030.904600921585E-04-.226241969349E-020.152642087060E-03
-.102344686159E-020.482271438191E-03-.147120221273E-02-.150034214009E-03
-.686894917605E-03-.621753008140E-030.127188692285E-030.516212627660E-03
-.315658723176E-040.324915700269E-030.150930945515E-03-.810783323777E-03
-.490850981778E-03-.109604560219E-03-.263693266198E-030.394587564260E-04
0.199179996159E-030.813915654686E-040.193466024687E-030.158934855924E-03
0.602885930616E-040.471545805548E-04-.146305440424E-03-.136031522286E-03
0.394587272420E-040.199179812171E-030.813914993619E-04-.193466237969E-03
-.158935014999E-030.602887140493E-040.471546894747E-04-.146305575195E-03
-.136031627668E-030.783820632120E-090.460857666052E-080.216075679676E-08
-.128997119602E-08-.706416871904E-09-.719962660447E-04-.409344235774E-05
-.990465011039E-09-.602566351064E-090.152292376005E-030.979857698151E-04
-.765635537868E-09-.459509052626E-100.274665023577E-040.146409177528E-03
0.845056993461E-04-.325050037991E-04-.416396609993E-040.357562330623E-03
0.240048362550E-03-.253122833680E-03-.172167827065E-03-.312007812265E-03
-.152095550159E-030.207727131397E-030.744393521439E-04-.244988702228E-03
-.926721791845E-040.274671966581E-040.146413157835E-030.845074785473E-04
0.325059627559E-040.416401845258E-040.357562749724E-030.240048689502E-03
-.253121883479E-03-.172167236045E-030.960724883120E-090.563538735862E-08
0.266825520416E-080.151201828225E-080.829543354681E-09-.719962453410E-04
-.409344253093E-05-.124772031814E-08-.773606662599E-09-.274665713743E-04
-.146409871202E-03-.845062042683E-040.325039760654E-040.416388606212E-04
0.357563690681E-030.240049422151E-030.253122411423E-030.172167512510E-03
-.274660357303E-04-.146406729523E-03-.845046977714E-04-.325034877721E-04
-.416386410129E-040.357563212963E-030.240049045398E-030.253123074101E-03
0.172167925566E-03-.152293586381E-03-.979858088217E-04-.152293448267E-03
-.979858141161E-040.152292220362E-030.979857645985E-04-.110251954785E-08
-.148473534597E-090.312008753412E-030.152096108753E-030.312010002232E-03
0.152096563196E-03-.312008881481E-03-.152095907358E-03-.207727517426E-03
-.744393975045E-04-.207727190018E-03-.744394011441E-040.207726884652E-03
0.744394270394E-040.244988183570E-030.926720768306E-040.244988511230E-03
0.926720703146E-04-.244988963338E-03-.926721151742E-04-.224844212691E-02
-.761739713015E-03-.107070483217E-03-.687536573240E-05-.107070670767E-03
-.687537212495E-050.107070368685E-030.687539854979E-050.107070054106E-03
0.687536160237E-05-.265846088850E-08-.925393146988E-09-.111529383007E-02
-.204528094798E-030.224844481132E-020.761740707187E-030.111529460723E-02
0.204527875171E-03
* ORBITAL    1   44
-.652660017071E-04-.245030381928E-03-.138646081227E-030.577513031757E-05
0.457784628582E-04-.216105737329E-03-.187735201059E-03-.141674712227E-03
-.971471738921E-04-.655646462601E-040.501070417551E-030.234133213096E-03
-.108215939338E-02-.696790494306E-030.518596000658E-030.453336897392E-03
0.131948960311E-020.875556201465E-030.115274374118E-09-.133429463525E-08
0.619188214584E-100.173851294352E-020.652483062748E-04-.901985112110E-09
-.405213648538E-100.399788335411E-09-.288331410852E-100.652659859161E-04
0.245030159307E-030.138645896975E-030.577507947157E-050.457784964517E-04
0.216106139725E-030.187735562747E-030.141674708257E-030.971472731716E-04
0.655632563116E-04-.501077868858E-03-.234136015981E-03-.108215906302E-02
-.696789994806E-03-.518599051091E-03-.453338625048E-03-.131948939355E-02
-.875555937664E-030.695435404885E-100.532275379077E-090.332678836528E-08
0.104921235153E-070.585158424525E-09-.920906202705E-050.703744376573E+00
-.177383755618E-010.782644280117E-020.541243558860E-100.518500840571E-07
0.307308858257E-080.153880302898E-08-.201503379001E-10-.419362904138E-07
-.741383421985E-09-.825041242300E-09-.242609512566E-02-.134095485867E-03
0.230238959002E-09-.465221086982E-100.194969055405E-090.256073831229E-09
0.905229650704E-030.285327081591E-030.619581044926E-090.586304987898E-09
0.320690313870E-09-.397982616907E-02-.414806515662E-10-.329455610646E-09
-.248601215561E-02-.172582964535E-09-.501549556470E-030.651350188356E-10
0.118859636970E-080.407022714671E-090.399272769946E-020.442333773955E-03
0.196711934641E-080.290450449091E-080.548221858783E-090.221342388089E-09
-.511247295909E-030.105618550854E-01-.336427881598E-03-.473495457490E-02
0.136668007279E-02-.189888476800E-02-.110194858622E-03-.391240266538E-02
0.876928970773E-03-.383871785015E-030.933395911135E-02-.231648499315E-03
-.256197274519E-020.801392610653E-030.174030229712E-020.120242487338E-03
0.494552675585E-02-.754936085415E-03-.357961563032E-03-.353399095842E-04
0.128843094928E-03-.315431529696E-02-.212898623936E-020.128600693730E-07
0.911348869837E-08-.245514686736E-02-.177411828748E-02-.821702796717E-10
-.630068885921E-09-.378505233962E-08-.146571694029E-07-.949669498540E-09
-.920942987551E-050.703750429341E+00-.177385517568E-010.782650523692E-02
0.370981396421E-100.245593203420E-070.300525597071E-080.114143280425E-08
0.444227219851E-100.967659808615E-080.326417601994E-080.753142026096E-09
0.242611855968E-020.134099258639E-03-.115818997206E-09-.217262622630E-09
-.145454791503E-09-.121336413175E-090.905236125319E-030.285328029825E-03
0.161309787992E-090.397713369126E-090.453101608341E-100.397986135080E-02
-.327817623884E-100.105014666850E-09-.248603377178E-020.840134774182E-10
-.501554116045E-03-.511250792426E-030.105619511759E-01-.336427184195E-03
-.473500353141E-020.136668403316E-020.189890213721E-020.110196717616E-03
-.391244447478E-020.876929301986E-03-.383875650084E-030.933403682823E-02
-.231650850150E-03-.256199831227E-020.801396294380E-03-.174032408620E-02
-.120249461291E-030.494557360257E-02-.754938670353E-03-.655634053875E-04
0.501083646360E-030.234138167310E-03-.108217602963E-02-.696800862521E-03
-.518609517439E-03-.453345990449E-030.131950653401E-020.875567724681E-03
0.383871827755E-03-.933395881130E-020.231648126195E-03-.256197438795E-02
0.801391056767E-03-.174030456204E-02-.120244688929E-03-.494552814822E-02
0.754934783665E-030.511247560834E-03-.105618545928E-010.336427816240E-03
-.473495841222E-020.136667676982E-020.189888627241E-020.110195800661E-03
0.391240506540E-02-.876926739323E-030.357959953794E-030.353308641510E-04
-.128846900971E-03-.315431002256E-02-.212898240954E-02-.513738696208E-08
-.421862144329E-080.245514377644E-020.177411594145E-02-.499020312207E-10
0.544434073439E-090.145703736349E-090.173852990660E-020.652508446501E-04
-.115769482530E-08-.776371234302E-09-.772494877164E-09-.553450805448E-09
0.383875532767E-03-.933403697782E-020.231651343532E-03-.256199583002E-02
0.801398377136E-030.174032046433E-020.120246193063E-03-.494557153705E-02
0.754940479852E-030.511250598755E-03-.105619517926E-010.336427467420E-03
-.473500187848E-020.136668591079E-02-.189890086900E-02-.110195881916E-03
0.391244305270E-02-.876930885336E-030.655641386911E-04-.501080171836E-03
-.234137147283E-03-.108217181605E-02-.696798252115E-030.518604643570E-03
0.453343183397E-03-.131950353932E-02-.875565696002E-03-.652666876396E-04
-.245033120857E-03-.138647424942E-030.577620266024E-050.457797483158E-04
0.216108995188E-030.187737864996E-03-.141676741084E-03-.971487303914E-04
0.652666749526E-040.245033107436E-030.138647537493E-030.577562965168E-05
0.457792963457E-04-.216108447276E-03-.187737481846E-030.141676273258E-03
0.971483544997E-040.517830434717E-030.279355434296E-020.897854899679E-03
-.195941729996E-02-.111562028579E-02-.506205518844E-08-.331717612680E-08
-.474271118863E-03-.202049306230E-030.215460389085E-030.230444746524E-03
0.660722052907E-030.387089004324E-030.146653233523E-030.762645132086E-03
0.202826368496E-03-.840520279484E-03-.518595582453E-03-.374266468949E-03
-.268072694092E-030.922450902568E-040.162046028572E-040.774787145903E-03
0.398124557832E-030.647256387829E-040.551245684441E-04-.711863865981E-04
0.142278087638E-04-.146652623932E-03-.762641665473E-03-.202824808030E-03
-.840518656110E-03-.518594575026E-030.374267692668E-030.268073498502E-03
-.922440759412E-04-.162039887172E-04-.517828945182E-03-.279354612731E-02
-.897851560449E-03-.195941252225E-02-.111561722808E-020.235876547923E-08
0.166895770601E-080.474268913217E-030.202047931859E-030.146655208578E-03
0.762655338043E-030.202829408662E-03-.840529680166E-03-.518601576603E-03
0.374273429664E-030.268077495235E-030.922467721511E-040.162053977161E-04
-.146654729050E-03-.762652720033E-03-.202828321215E-03-.840527989521E-03
-.518600337824E-03-.374271530659E-03-.268076316382E-03-.922457981890E-04
-.162046846594E-04-.215465913091E-03-.230446807580E-030.215467244423E-03
0.230447792274E-03-.215461638743E-03-.230444816058E-03-.660721616090E-03
-.387088400284E-03-.774795165802E-03-.398128397109E-030.774797021099E-03
0.398129401689E-03-.774788225087E-03-.398124796800E-03-.647257297383E-04
-.551250031183E-040.647250966646E-040.551247824713E-04-.647252598142E-04
-.551242028678E-040.711870510158E-04-.142278326849E-04-.711865923850E-04
0.142282322332E-040.711859296221E-04-.142278380545E-040.133500476556E-08
0.579922430620E-09-.247517076226E-040.160218841770E-040.247522884344E-04
-.160214019601E-04-.247521508418E-040.160209686489E-040.247521199724E-04
-.160211814420E-040.908085875757E-090.567900448415E-090.100360888532E-08
0.414726046371E-09-.658673257926E-09-.401306525763E-09-.341204701102E-09
-.100034886790E-09
* ORBITAL    1   45
0.928429913275E-040.407761445839E-030.209690596360E-03-.520592723161E-04
-.876607136897E-040.337099350568E-030.278457451878E-030.183020573075E-03
0.134538533192E-03-.366907913673E-04-.100334144536E-02-.403083863495E-03
0.161511479404E-020.101298075016E-02-.884748496000E-03-.649219845662E-03
-.173038179326E-02-.117680683750E-02-.150432653598E-100.633589990477E-09
0.938813835403E-10-.195681256902E-02-.283826236854E-030.269881505527E-09
0.136134010612E-10-.249219660568E-09-.113428392536E-09-.928429467887E-04
-.407761100829E-03-.209690433188E-03-.520589275496E-04-.876604823358E-04
-.337099451604E-03-.278457603562E-03-.183020392807E-03-.134538441596E-03
0.366912904083E-040.100334470822E-020.403085430266E-030.161511166464E-02
0.101297862885E-020.884747581749E-030.649219305550E-030.173037964853E-02
0.117680541138E-020.320826343857E-100.243645581534E-090.135384789511E-08
0.553317666598E-080.556225962026E-090.411078666488E-04-.703198735485E+00
0.203173200123E-01-.728746857418E-020.465619872004E-10-.135476623806E-07
0.388312167672E-080.624155959250E-09-.273054821961E-100.125284967086E-07
-.240083510601E-08-.242439453108E-090.272699435203E-020.446149218080E-03
-.417336397104E-09-.362740499581E-09-.162647232779E-10-.641653941293E-10
-.738353108782E-03-.935131601059E-04-.454906087221E-09-.603379669822E-09
-.159841502874E-090.407985595540E-020.550698456055E-100.141166138834E-09
0.250931291890E-020.180005008977E-090.532294757152E-030.358832416233E-10
-.119353522027E-080.487738432288E-10-.170719819209E-07-.179990750992E-08
0.236094950590E-080.229276976173E-08-.262014645921E-090.134435446618E-09
0.388569231706E-03-.111628108805E-01-.171451283111E-040.537635675720E-02
-.756923921202E-030.185109306348E-020.110934353445E-030.463340780835E-02
-.266751534688E-030.422692077563E-03-.915808298168E-020.285739526985E-03
0.269239988728E-02-.683374287189E-03-.214725650987E-02-.463417316727E-03
-.520917470449E-020.516132635901E-030.257691991876E-080.561413728785E-08
0.155346403338E-080.141812959917E-070.980505464457E-080.214445678118E-02
0.157745711194E-020.110508069763E-070.802996203323E-08-.801897685909E-10
-.615697943296E-09-.373465861318E-08-.136523608631E-07-.728057002085E-09
-.411078022097E-040.703192677379E+00-.203171684724E-010.728740097524E-02
0.179934571771E-100.328243676826E-070.359703576382E-090.587434125088E-09
0.286661718130E-100.159063269119E-070.226147785202E-080.743669939128E-09
0.272697353950E-020.446148110297E-03-.326283231823E-10-.208002550472E-09
-.242281423530E-09-.302259201810E-090.738345178619E-030.935105279002E-04
-.385081850008E-09-.331502852773E-090.883883084972E-100.407982176545E-02
-.751321734706E-100.181399921327E-09-.250929151971E-020.116373086563E-09
-.532290421875E-03-.388564948085E-030.111627195838E-010.171481901252E-04
-.537631752453E-020.756910715226E-030.185107878742E-020.110935076346E-03
-.463337506024E-020.266743038228E-03-.422689118035E-030.915800067992E-02
-.285738152082E-03-.269237935423E-020.683366028841E-03-.214724272870E-02
-.463417285723E-030.520913362138E-02-.516124783761E-030.366922542399E-04
0.100334216878E-020.403084011716E-03-.161510549366E-02-.101297469483E-02
-.884748971754E-03-.649219122063E-030.173037051664E-020.117679947413E-02
-.422692114517E-030.915808284270E-02-.285739677095E-030.269239947727E-02
-.683374519701E-030.214725500180E-020.463416137649E-030.520917465967E-02
-.516132577861E-03-.388569265672E-030.111628109265E-010.171450019810E-04
0.537635642195E-02-.756924160406E-03-.185109399988E-02-.110934926577E-03
-.463340727763E-020.266751929613E-03-.291437090516E-090.651508950731E-08
0.309500502323E-080.129282336916E-070.845743367561E-08-.214445114856E-02
-.157745380343E-02-.101607260830E-07-.721157872181E-08-.109650791861E-10
0.102395177241E-080.305415511101E-090.195679777174E-020.283825824188E-03
-.138027867888E-08-.825139750632E-09-.891849890599E-09-.582314563101E-09
0.422688974965E-03-.915800126529E-020.285738462872E-03-.269237688774E-02
0.683368132663E-030.214723935513E-020.463414312982E-03-.520913135465E-02
0.516126785023E-030.388564537858E-03-.111627218832E-01-.171488146993E-04
-.537631427660E-020.756913647523E-03-.185107541417E-02-.110932215783E-03
0.463337282534E-02-.266745126966E-03-.366913699141E-04-.100333769579E-02
-.403082343941E-03-.161510160489E-02-.101297228496E-020.884744190071E-03
0.649216293408E-03-.173036766840E-02-.117679745860E-02-.928422402347E-04
-.407758152635E-03-.209688763390E-030.520597087056E-040.876607562426E-04
0.337097610463E-030.278455907320E-03-.183019634883E-03-.134537916922E-03
0.928421704610E-040.407757719962E-030.209688705026E-030.520593045550E-04
0.876604837481E-04-.337097136025E-03-.278455643054E-030.183019301198E-03
0.134537710047E-03-.276334757185E-08-.150006425005E-07-.503526290711E-08
0.999570601345E-080.569324728390E-08-.861625877544E-03-.574394086838E-03
0.230787048585E-080.882843056798E-09-.618128066081E-03-.271405995227E-03
-.320278160470E-08-.198368470309E-08-.218273367608E-03-.113834851404E-02
-.346489640909E-030.993457229295E-030.618955841376E-030.462845507816E-03
0.318793481450E-03-.173325682128E-03-.738322040328E-04-.810522401951E-03
-.407506787195E-03-.770038768374E-04-.818124526723E-040.579477207792E-04
-.312608494614E-040.218272622041E-030.113834432824E-020.346487847573E-03
0.993454778059E-030.618954163474E-03-.462845373514E-03-.318793463258E-03
0.173324103473E-030.738311339402E-040.157611174508E-080.822860375048E-08
0.221063101205E-080.672602323527E-080.380763737430E-080.861624119807E-03
0.574393103355E-03-.117226825622E-08-.368150833571E-090.218271736509E-03
0.113833969310E-020.346486889914E-03-.993448966766E-03-.618950717430E-03
0.462845155203E-030.318793208795E-030.173324051005E-030.738315233468E-04
-.218271436098E-03-.113833817693E-02-.346486225749E-03-.993447503603E-03
-.618949539139E-03-.462843528480E-03-.318792274959E-03-.173323374003E-03
-.738309616164E-04-.618125694218E-03-.271403887967E-030.618127405537E-03
0.271404322014E-030.618128299289E-030.271405790615E-030.320232499452E-08
0.167098941281E-08-.810516135199E-03-.407503168121E-030.810517885896E-03
0.407504111377E-030.810522104206E-030.407506387817E-03-.770019232441E-04
-.818113011442E-040.770018393490E-040.818113325734E-040.770036754417E-04
0.818121286273E-040.579474834335E-04-.312602780702E-04-.579470183714E-04
0.312606293065E-04-.579478697346E-040.312605454814E-040.153085512729E-08
0.716334042720E-09-.192626582583E-040.381810814378E-040.192636449967E-04
-.381805626874E-040.192635089849E-04-.381806558888E-04-.192640264713E-04
0.381805214852E-040.781796136622E-090.530021218070E-090.114340923305E-08
0.525859971628E-090.271355339830E-090.109901231053E-090.145535699873E-09
0.113720813980E-09
* ORBITAL    1   46
0.681716250236E-02-.375289043658E+000.904662786393E-02-.557676082425E-01
0.137792131021E-01-.289261536223E-01-.143404558779E-020.390385396805E-01
-.896316024226E-020.198920791810E-01-.117013640954E+000.255437159029E-01
0.103186677118E-01-.273074130508E-010.336180691630E-01-.183432894609E-01
-.530303758971E-020.199837421850E-010.120200903317E-02-.199485531521E-01
0.212901892585E-02-.142054159975E-09-.580347715397E-100.194725474434E-02
-.154356147935E-020.148191572396E-020.107196350444E-020.681716254912E-02
-.375289050389E+000.904662790381E-020.557676089068E-01-.137792137459E-01
-.289261544600E-01-.143404590657E-020.390385401375E-01-.896316046321E-02
0.198920797396E-01-.117013641268E+000.255437169497E-01-.103186664740E-01
0.273074144454E-010.336180706318E-01-.183432893121E-01-.530303727232E-02
0.199837428051E-010.332524112539E-040.305150083818E-030.461638112978E-02
-.113734128545E-01-.433512256617E-030.140384487451E-100.116878870476E-09
0.120801403780E-080.257631495805E-09-.102982149475E-03-.607291098164E-02
0.667230542264E-020.155095128503E-02-.118736573960E-03-.801839732975E-02
0.449530979861E-020.373503595557E-030.173640472458E-110.105131543398E-10
-.222968638781E-02-.866090819986E-03-.739175474596E-03-.923328510650E-05
-.511234962603E-10-.540475012123E-10-.323074488114E-030.207757071550E-03
0.864618850393E-040.319035971381E-100.134838056737E-03-.169435332906E-03
0.962216687951E-110.201249777895E-030.134776940230E-100.595996237309E-05
-.563924553852E-02-.704801305296E-030.129259860590E-090.130316472308E-09
-.724125803702E-07-.386179557059E-070.215818779237E-03-.250598853698E-03
0.155591343548E-04-.314115864311E-02-.744536769984E-040.149190571054E-03
-.377559540086E-04-.107199496753E-02-.717052077546E-030.175603653532E-03
-.124353949768E-030.202817010737E-02-.111062745064E+000.205769958015E-02
-.524696647998E-020.237613878616E-020.323956603058E-01-.340867561963E-02
0.282961786957E-02-.158194278073E-020.566205813846E-030.790240767492E-03
0.706408932003E-03-.456704234273E-03-.408612896111E-030.208226316572E-07
0.176537370819E-07-.453154078584E-03-.472755769719E-030.332552294055E-04
0.305174464210E-030.461668593002E-02-.113739792126E-01-.433540773940E-03
-.287985691237E-10-.541778879135E-09-.167536264933E-08-.241932970521E-09
0.102986988741E-030.607326400050E-02-.667281786589E-02-.155106348092E-02
-.118744156687E-03-.801888383392E-020.449556533560E-020.373528155339E-03
0.665564860374E-100.996899758481E-100.222983405309E-020.866153191613E-03
-.739220405934E-03-.923205295802E-05-.552137074876E-10-.627545399045E-10
-.323109868829E-030.207752846185E-03-.864652389025E-040.349403490492E-10
-.134848100713E-03-.169446054266E-03-.479574794111E-100.201263857562E-03
-.274515763290E-100.155593907439E-04-.314129282302E-02-.744601264874E-04
0.149201731802E-03-.377594876445E-040.107203621792E-020.717094049757E-03
0.175612727574E-03-.124363057020E-030.202829107588E-02-.111069433936E+00
0.205782070989E-02-.524728688565E-020.237627756156E-02-.323976114043E-01
0.340888019819E-020.282979043094E-02-.158203627592E-020.198932786524E-01
-.117020678226E+000.255452564327E-010.103192853800E-01-.273090593303E-01
-.336200934519E-010.183443964608E-01-.530335177311E-020.199849494829E-01
0.202816997035E-02-.111062747536E+000.205769913828E-020.524696691934E-02
-.237613858493E-020.323956613434E-01-.340867515360E-020.282961841022E-02
-.158194235242E-020.155589709547E-04-.314116002951E-02-.744542011983E-04
-.149190614916E-030.377559441406E-04-.107199573466E-02-.717052722035E-03
0.175603530326E-03-.124354081767E-030.566205023554E-030.790235965319E-03
0.706406858680E-030.456708273547E-030.408615699939E-030.189585432182E-07
0.165727126283E-07-.453156142721E-03-.472757222861E-030.120208139066E-02
-.199497452634E-010.212914786560E-020.117824806257E-090.173516676704E-09
-.194737350062E-020.154365341911E-020.148199931785E-020.107202316435E-02
0.202829141427E-02-.111069430383E+000.205782179788E-020.524728563304E-02
-.237627843718E-02-.323976099870E-010.340888104092E-020.282978948479E-02
-.158203701365E-020.155593532150E-04-.314129358924E-02-.744604989880E-04
-.149202956631E-030.377584240633E-040.107203611963E-020.717093883663E-03
0.175613565594E-03-.124362339280E-030.198932775664E-01-.117020681644E+00
0.255452546165E-01-.103192847170E-010.273090595626E-01-.336200897621E-01
0.183443984927E-01-.530335135167E-020.199849494951E-010.681757237798E-02
-.375311648548E+000.904717080789E-02-.557709676767E-010.137800423285E-01
0.289278966789E-010.143413295929E-020.390408908836E-01-.896369987996E-02
0.681757218536E-02-.375311646014E+000.904717037374E-020.557709672954E-01
-.137800419792E-010.289278961437E-010.143413277847E-020.390408906448E-01
-.896369963806E-02-.393892706135E-04-.511487323791E-03-.165038494388E-03
-.102221327628E-03-.187775430328E-03-.961554159604E-08-.503221738037E-08
-.312449250581E-04-.108453011685E-030.330979633876E-030.157156806956E-03
0.276419432156E-030.135287099029E-030.565031283400E-02-.176716865947E-02
0.852737534968E-020.120804044570E-02-.867058037447E-020.386887622452E-02
0.484525743611E-03-.149283215332E-020.528864877961E-020.778761747890E-03
0.208638060573E-02-.176699663281E-020.146056546511E-02-.281031281403E-03
0.171895371199E-020.565031292646E-02-.176716882954E-020.852737522032E-02
-.120804082194E-020.867058022654E-020.386887699523E-020.484526372762E-03
-.149283103110E-020.528864976110E-02-.393880795955E-04-.511480616251E-03
-.165035658868E-030.102223649655E-030.187776797596E-03-.927318729758E-08
-.487209491502E-08-.312464745314E-04-.108454001506E-030.565065449749E-02
-.176726708511E-020.852789193753E-020.120811518665E-02-.867110068417E-02
-.386911183249E-02-.484556343022E-03-.149292224002E-020.528896708647E-02
0.565065529188E-02-.176726166045E-020.852789467505E-02-.120811438844E-02
0.867110101315E-02-.386911322977E-02-.484557355177E-03-.149292206712E-02
0.528896707042E-020.330994318389E-030.157165566669E-030.330994690184E-03
0.157165396817E-030.330979146413E-030.157156806739E-030.276418479434E-03
0.135286873001E-030.778797532451E-030.208650034982E-020.778799369134E-03
0.208650073145E-020.778760438854E-030.208637990990E-02-.176710354262E-02
0.146065386363E-02-.176710268924E-020.146065420366E-02-.176699596773E-02
0.146056580610E-02-.281050833527E-030.171905622518E-02-.281048845584E-03
0.171905699105E-02-.281029515872E-030.171895460387E-02-.176880763775E-02
0.324119715914E-02-.536463458216E-010.300048074607E-01-.536463455362E-01
0.300048070034E-01-.536431166917E-010.300029998721E-01-.536431176931E-01
0.300030004696E-010.889458229489E-030.115166943334E-02-.102191947949E-01
-.155697325870E-03-.176870959724E-020.324100018845E-02-.102185864117E-01
-.155692175786E-03
* ORBITAL    1   47
0.680706537981E-02-.375424139152E+000.901887493222E-02-.558009366056E-01
0.137639278530E-01-.289426175083E-01-.144494799403E-020.390543625866E-01
-.895886312661E-020.199168576589E-01-.116901196214E+000.255803316005E-01
0.102854970788E-01-.273240174792E-010.335795324834E-01-.184108340216E-01
-.523472271247E-020.200387526636E-010.120171449510E-02-.198019009731E-01
0.214169071269E-02-.107548839097E-090.365427850957E-100.196937917610E-02
-.152977000367E-020.138684294625E-020.989743230874E-030.680706560518E-02
-.375424147150E+000.901887543830E-020.558009370427E-01-.137639290127E-01
-.289426185074E-01-.144494832440E-020.390543627906E-01-.895886385787E-02
0.199168576623E-01-.116901201581E+000.255803306954E-01-.102854937162E-01
0.273240206226E-010.335795355097E-01-.184108331848E-01-.523472044107E-02
0.200387547525E-010.467442698903E-040.404432541280E-030.505950391512E-02
-.942016129912E-02-.473058754112E-030.761520511886E-11-.908658471811E-10
0.618362875420E-090.132997152544E-09-.804924606752E-04-.586650486520E-02
0.850385751472E-020.186184278741E-02-.125614054129E-03-.807546239108E-02
0.427114356324E-020.412371838504E-03-.271559572409E-100.406141514150E-11
-.245227148356E-02-.103525204702E-02-.749542724764E-030.164937196038E-04
-.109985592293E-09-.877662661627E-10-.587691274388E-03-.703851925366E-04
0.563843062687E-040.110365461011E-100.167133054345E-03-.178293477104E-03
0.512736058424E-110.234278896222E-030.458649950126E-110.195082694794E-09
-.169795787448E-06-.211561956925E-07-.378532846167E-100.381217081437E-10
0.239622366796E-020.127406049261E-020.640131459092E-08-.763267030486E-08
0.591791658942E-05-.221920690948E-02-.104307432041E-030.198483305605E-03
-.466946905981E-04-.676118687042E-03-.688926654547E-030.158790060176E-03
-.144089282666E-030.201546119201E-02-.111053979087E+000.203374792131E-02
-.531495462821E-020.230923257027E-020.323933893907E-01-.340674108439E-02
0.285737894675E-02-.156047023459E-020.172065583694E-070.246877250994E-07
0.216624846903E-07-.127896223616E-07-.115947594574E-07-.650344792324E-03
-.562526112962E-03-.129446359727E-07-.137383797913E-07-.467422686901E-04
-.404414178640E-03-.505922604914E-020.941947648617E-020.473032793831E-03
-.818819146599E-11-.241349918063E-10-.402075975010E-09-.457690034418E-10
-.804862649263E-04-.586613934206E-020.850345559566E-020.186174936745E-02
0.125606912957E-030.807497973486E-02-.427087253373E-02-.412349332989E-03
0.540626089175E-100.381868934293E-10-.245213724245E-02-.103519990289E-02
0.749498092115E-03-.164944449228E-04-.153843342531E-09-.176762539180E-09
0.587671803832E-030.703976818495E-040.563790968584E-040.154011849524E-10
0.167124926600E-030.178283289229E-030.102275784242E-10-.234266748767E-03
-.830741797698E-11-.591692093660E-050.221901797521E-020.104303138839E-03
-.198474617884E-030.466921781426E-04-.676054326212E-03-.688883618285E-03
-.158779710872E-030.144081623046E-03-.201533901303E-020.111047294800E+00
-.203362361089E-020.531463888510E-02-.230908953752E-020.323914398416E-01
-.340653570672E-02-.285720866897E-020.156037494885E-02-.199156605788E-01
0.116894152070E+00-.255787944009E-01-.102848752714E-010.273223743564E-01
0.335775089615E-01-.184097300010E-010.523440304883E-02-.200375501956E-01
0.201546094415E-02-.111053983723E+000.203374690638E-020.531495509968E-02
-.230923234748E-020.323933909986E-01-.340674038702E-020.285737915334E-02
-.156047011088E-020.591787380857E-05-.221920706817E-02-.104307620622E-03
-.198483287121E-030.466947048004E-04-.676118980892E-03-.688926840579E-03
0.158790139990E-03-.144089255132E-030.169457749406E-070.230584809999E-07
0.209856641028E-070.141526895434E-070.125916154536E-07-.650345276969E-03
-.562526317137E-03-.140223811248E-07-.145116532893E-07-.120164212513E-02
0.198007001322E-01-.214156244406E-020.520284443927E-10-.657543698747E-11
0.196926200429E-02-.152967705641E-02-.138675380348E-02-.989678750070E-03
-.201533881904E-020.111047295466E+00-.203362299418E-02-.531463870739E-02
0.230908960350E-020.323914398546E-01-.340653554788E-02-.285720853866E-02
0.156037504403E-02-.591695415776E-050.221901767683E-020.104303014841E-03
0.198474088163E-03-.466926602175E-04-.676054315543E-03-.688883678360E-03
-.158779339034E-030.144081966225E-03-.199156597638E-010.116894155897E+00
-.255787926262E-010.102848723967E-01-.273223763233E-010.335775108132E-01
-.184097288815E-010.523440111316E-02-.200375514355E-01-.680665498258E-02
0.375401551378E+00-.901833005962E-020.557975800128E-01-.137630985918E-01
-.289408769097E-01-.144486209202E-02-.390520128548E-010.895832366640E-02
-.680665506322E-020.375401550095E+00-.901833037757E-02-.557975790681E-01
0.137630991663E-01-.289408767147E-01-.144486200654E-02-.390520122957E-01
0.895832399609E-02-.143277655559E-08-.166325379617E-07-.544026408687E-08
-.224167806597E-08-.511697450671E-080.305129728415E-030.158625254232E-03
-.107154256551E-08-.347022052160E-080.243467125517E-030.140208752947E-03
0.769631178071E-080.374072384427E-080.567567925934E-02-.162124697969E-02
0.859253753891E-020.125087276543E-02-.863550693854E-020.392701723710E-02
0.517896135567E-03-.150819155821E-020.527823611862E-020.609607404087E-03
0.199124671303E-02-.177165508952E-020.146763930789E-02-.313107006195E-03
0.170602311076E-020.567568021085E-02-.162124262371E-020.859253936945E-02
-.125087049701E-020.863550852566E-020.392701687998E-020.517895888533E-03
-.150819037761E-020.527823696822E-02-.105866404865E-08-.148077855150E-07
-.475695992585E-080.342088962882E-080.589673210000E-080.305129359806E-03
0.158624876331E-03-.865539766720E-09-.316823906900E-08-.567533897378E-02
0.162114204165E-02-.859202335466E-02-.125079945652E-020.863498549148E-02
0.392678461632E-020.517867118663E-030.150810151983E-02-.527791794002E-02
-.567534001615E-020.162113593626E-02-.859202609990E-020.125079768675E-02
-.863498646761E-020.392678278552E-020.517865798415E-030.150810059343E-02
-.527791842700E-02-.243446511085E-03-.140198994846E-03-.243446551807E-03
-.140199117090E-030.243466220343E-030.140208464993E-030.851929328357E-08
0.414796617374E-08-.609562048295E-03-.199112210478E-02-.609561217120E-03
-.199112139681E-020.609607488283E-030.199124687466E-020.177154963595E-02
-.146755127877E-020.177154741799E-02-.146755200262E-02-.177165455653E-02
0.146764000304E-020.313090747434E-03-.170591944994E-020.313089452035E-03
-.170591987360E-02-.313107309487E-030.170602312871E-020.163179203158E-02
-.326914337488E-020.536290862036E-01-.300153268915E-010.536290858493E-01
-.300153272297E-01-.536323145306E-010.300171330086E-01-.536323160842E-01
0.300171338592E-010.265662336866E-070.345973066456E-070.101071368656E-01
0.853565538916E-04-.163189858851E-020.326933848049E-02-.101077520552E-01
-.853658713433E-04
* ORBITAL    1   48
0.620890760371E-02-.380444076667E+000.813963156185E-02-.630966916995E-01
0.133937585879E-01-.310627376087E-01-.313303759848E-020.388948526216E-01
-.101524942517E-010.199635864311E-01-.119128274852E+000.261709763373E-01
0.151307864416E-02-.338273111642E-010.343447428678E-01-.192750635287E-01
-.225035341598E-020.218144470753E-010.288161480478E-10-.887946924139E-10
0.923714049746E-10-.197060650000E-02-.996391737440E-03-.615685834696E-10
-.108558670697E-090.137941487745E-090.111451508650E-09-.620890729848E-02
0.380444069479E+00-.813963083550E-02-.630966903978E-010.133937581288E-01
0.310627376446E-010.313303812497E-02-.388948517604E-010.101524940245E-01
-.199635868952E-010.119128266965E+00-.261709775627E-010.151307805863E-02
-.338273106172E-01-.343447426042E-010.192750629053E-010.225035294830E-02
-.218144467718E-010.159361671742E-100.122296562297E-090.776261261186E-09
0.264206915258E-080.234692052442E-090.583049189329E-040.631901719358E-02
-.912440325970E-02-.152628377071E-020.316355461992E-110.483771610000E-10
0.639426506987E-090.129031849032E-09-.165227849213E-10-.398791434314E-09
-.109892171253E-08-.223756115165E-090.226663719883E-020.917279160460E-03
-.554424642838E-10-.507728889137E-100.909897177930E-100.123741977316E-09
0.320786855772E-020.530541530033E-030.287774923562E-100.387186969956E-10
-.186490933482E-10-.419977486924E-03-.620227427093E-11-.334507938760E-11
-.225770804713E-03-.137281654703E-110.111197573536E-03-.648101852333E-10
-.487423598767E-09-.293778751244E-090.679124874852E-070.182289708978E-07
0.393715509048E-090.353212828392E-09-.197903434393E-09-.163645238622E-09
-.553949492105E-04-.324249852301E-03-.600125717338E-04-.103607458924E-02
-.668076703664E-03-.106930355754E-02-.103835598762E-02-.731442838878E-03
-.691562245335E-030.127973508743E-02-.111116484413E+000.529729783481E-03
-.655103641534E-020.308823260365E-020.332718640313E-01-.262182363788E-02
0.287540728256E-02-.168350534813E-02-.752968828105E-07-.342300820952E-06
-.110937041344E-060.472665586397E-060.284628615759E-06-.312148667294E-02
-.176916478846E-020.302216329165E-060.214509639410E-06-.849904300447E-11
-.638735087974E-10-.352783814406E-09-.109722663840E-080.427939168680E-10
-.583343072644E-04-.632132909235E-020.912674339402E-020.152665475236E-02
0.565765056073E-12-.462056379709E-10-.479259524474E-09-.148470025768E-09
-.379913830075E-11-.627794926306E-100.696964336190E-100.425446060385E-10
0.226748375938E-020.917701274748E-030.303941251406E-100.239403516228E-10
-.176110338801E-10-.157569650526E-10-.320899017790E-02-.530757241620E-03
-.807331414052E-110.114355556825E-100.858823932273E-11-.420104733798E-03
-.161932766818E-100.328809698215E-110.225838635791E-030.745025766864E-12
-.111236444297E-030.554381040647E-040.324540926299E-030.601128962626E-04
0.103618652183E-020.668099548170E-03-.106972833262E-02-.103872854282E-02
0.731497875967E-030.691632299276E-03-.128016428157E-020.111153822034E+00
-.529895812549E-030.655322347868E-02-.308928008704E-020.332829942611E-01
-.262273675923E-02-.287631219691E-020.168412380713E-02-.199702778336E-01
0.119168360744E+00-.261797338438E-01-.151366672197E-020.338386235002E-01
0.343562397579E-01-.192815588624E-010.225116870483E-02-.218217250649E-01
-.127973495049E-020.111116481981E+00-.529729557500E-03-.655103723523E-02
0.308823179085E-02-.332718646254E-010.262182238355E-02-.287540772218E-02
0.168350480729E-020.553951427362E-040.324250880219E-030.600131413021E-04
-.103607500325E-02-.668077105854E-030.106930414982E-020.103835643057E-02
0.731443176075E-030.691562590103E-030.754248588932E-070.342891322115E-06
0.111240353374E-060.471052042908E-060.283357688902E-060.312148874773E-02
0.176916594562E-02-.300997966390E-06-.213557793224E-060.273688319758E-12
0.119061311688E-090.398816482711E-100.197132496699E-020.996780129456E-03
-.224434537069E-09-.200271474684E-09-.554877310728E-10-.530234642930E-10
0.128016441356E-02-.111153821670E+000.529896443152E-030.655322337650E-02
-.308928011642E-02-.332829942197E-010.262273695401E-020.287631211591E-02
-.168412386470E-02-.554381628545E-04-.324541258476E-03-.601131277032E-04
0.103618707259E-020.668100027610E-030.106972844220E-020.103872867649E-02
-.731498265048E-03-.691632676102E-030.199702773198E-01-.119168364190E+00
0.261797328235E-01-.151366562391E-020.338386244437E-01-.343562395420E-01
0.192815591301E-01-.225116764583E-020.218217258244E-01-.621099801680E-02
0.380571818664E+00-.814237839053E-020.631178886252E-01-.133982508814E-01
-.310731481602E-01-.313407259185E-02-.389079191582E-010.101559005722E-01
0.621099809234E-02-.380571819086E+000.814237874201E-020.631178884405E-01
-.133982511480E-010.310731482834E-010.313407271634E-020.389079189684E-01
-.101559008445E-01-.441078219690E-07-.213834982361E-06-.730610641763E-07
0.189092235908E-060.130601035340E-060.100554498862E-020.592567448153E-03
0.784189055433E-070.570174639024E-070.561277759623E-030.255797528764E-03
-.951007155295E-07-.537450335312E-070.715933950796E-020.476928336882E-02
0.111087824752E-010.634718200111E-03-.887076623443E-020.434393316904E-02
0.713056917656E-030.198590486691E-020.784112590154E-02-.522462313437E-03
0.187280987436E-02-.299799840530E-020.125017977913E-020.121485193779E-02
0.229062706927E-02-.715933881854E-02-.476928012940E-02-.111087806015E-01
0.634718519977E-03-.887076588935E-02-.434393315737E-02-.713056995497E-03
-.198590478268E-02-.784112584003E-020.439271611503E-070.213052271106E-06
0.730391273925E-070.187533863808E-060.129522382418E-06-.100554573955E-02
-.592567917748E-03-.784168087090E-07-.571214161822E-07-.716172813422E-02
-.477079616317E-02-.111124760905E-01-.634943069625E-030.887373880574E-02
0.434538646127E-020.713291578599E-03-.198655644966E-02-.784374843713E-02
0.716172886610E-020.477080048754E-020.111124782856E-01-.634941907223E-03
0.887373957398E-02-.434538642539E-02-.713291531553E-030.198655645840E-02
0.784374835387E-020.561442429948E-030.255894330250E-03-.561442325457E-03
-.255894309997E-03-.561278334315E-03-.255797790727E-030.936368349928E-07
0.530479678044E-07-.522595794131E-030.187346332272E-020.522595473655E-03
-.187346321342E-020.522461481108E-03-.187281011358E-02-.299900891714E-02
0.125059334074E-020.299900826129E-02-.125059339808E-020.299799729376E-02
-.125018007346E-020.121525810311E-020.229139313507E-02-.121525989865E-02
-.229139382472E-02-.121485328245E-02-.229062747525E-020.119710391912E-09
0.635244857711E-100.546407205375E-01-.317753058836E-01-.546407212268E-01
0.317753059986E-01-.546223760658E-010.317646417560E-010.546223751942E-01
-.317646407974E-01-.579678004495E-09-.343564708433E-090.395513412918E-09
0.208054137098E-09-.240540408840E-09-.238238784120E-10-.354444294621E-09
-.146348140660E-09
* ORBITAL    1   49
-.622688204483E-020.380469357694E+00-.818390300802E-020.631325062518E-01
-.133819712929E-010.310064833983E-010.308189976486E-02-.389170362651E-01
0.101466074228E-01-.199271427900E-010.119412199880E+00-.260776884581E-01
-.174812669629E-020.336962043190E-01-.342444338774E-010.193449416911E-01
0.242613593390E-02-.216788679996E-01-.135124450340E-100.121001036652E-09
-.837251556304E-100.214006617660E-020.115674999410E-02-.148391831523E-09
-.100175632075E-090.302302515599E-100.470870371101E-100.622688192579E-02
-.380469352167E+000.818390281213E-020.631325050207E-01-.133819711197E-01
-.310064834071E-01-.308190017247E-020.389170355125E-01-.101466073903E-01
0.199271426296E-01-.119412197068E+000.260776881458E-01-.174812639466E-02
0.336962040019E-010.342444330857E-01-.193449414744E-01-.242613574734E-02
0.216788677566E-01-.844983754561E-12-.568631120787E-11-.390270734639E-10
-.843165704503E-10-.781194458347E-10-.875049327093E-04-.688545944125E-02
0.697045437560E-020.110477223723E-02-.869304554342E-11-.157387838255E-09
-.105303601409E-08-.222852596426E-090.404734457848E-110.117559537658E-09
0.804223828565E-11-.157444475910E-11-.252141506167E-02-.125718115674E-02
0.816596420931E-100.846278533231E-100.707823148738E-100.807440065569E-10
-.334057269749E-02-.642395841374E-030.966677918913E-100.117194294263E-09
0.158810891968E-100.379026238470E-03-.111092601421E-10-.999671800537E-11
0.202032256479E-03-.194912943823E-10-.115734742410E-030.165302880479E-10
0.148968630819E-090.699096534550E-100.404458575452E-030.108517830334E-03
-.330652270232E-09-.295053691432E-090.502593494026E-100.651586780352E-10
0.128338214889E-030.865651822593E-030.298428299288E-030.334531827527E-03
0.689157198326E-040.126446934797E-020.110915039532E-020.164733602344E-03
0.209318485115E-03-.127853453855E-020.111210222833E+00-.495264986289E-03
0.651272443951E-02-.312091101404E-02-.331493817001E-010.272152775393E-02
-.269471218477E-020.184272762148E-02-.449990984719E-03-.204704408581E-02
-.664264398139E-030.280695577508E-020.168887084785E-020.523499187258E-06
0.296715693343E-060.179369071954E-020.127288375506E-020.111086421193E-10
0.854022600245E-100.520985127559E-090.150834515244E-080.409156985612E-10
-.874853396503E-04-.688333682872E-020.696739068749E-020.110425983268E-02
-.711606288784E-12-.101362985554E-10-.743167097369E-100.109623174240E-10
-.831977433403E-11-.179259170138E-09-.711667903039E-09-.158972136047E-09
0.252065372247E-020.125687305611E-02-.309748839159E-10-.306908531580E-10
0.137015164468E-090.165143438657E-09-.333949522575E-02-.642217602581E-03
0.147854488948E-090.171143545493E-09-.136666604536E-10-.378885184547E-03
-.426451052520E-11-.190943106233E-100.201956437242E-03-.103777471323E-10
-.115697390158E-030.128319659639E-030.865543017540E-030.298408263469E-03
0.334184244505E-030.686917259320E-04-.126411041388E-02-.110880183776E-02
0.164488288120E-030.209086524400E-03-.127810471575E-020.111172900549E+00
-.495087154876E-030.651052438644E-02-.311987354501E-020.331382066863E-01
-.272064673633E-02-.269374652644E-020.184216199060E-02-.199204381717E-01
0.119372182545E+00-.260688996909E-01-.174761917675E-020.336848419481E-01
0.342328969082E-01-.193384682711E-010.242538041685E-02-.216715407533E-01
0.127853444534E-02-.111210221433E+000.495264573700E-030.651272429436E-02
-.312091107372E-020.331493812435E-01-.272152764113E-020.269471193090E-02
-.184272769003E-02-.128338195671E-03-.865652070886E-03-.298428329613E-03
0.334531484294E-030.689154716594E-04-.126446935220E-02-.110915034243E-02
-.164733460378E-03-.209318338518E-030.449990262929E-030.204703969499E-02
0.664262662212E-030.280695847622E-020.168887284116E-02-.523342662450E-06
-.296593273638E-06-.179369206599E-02-.127288475058E-020.267033518074E-10
0.149925334269E-090.788717624373E-100.213940420593E-020.115641529100E-02
0.891353746995E-100.752009056530E-100.149954049606E-090.110196012554E-09
0.127810466481E-02-.111172901907E+000.495086779468E-030.651052354634E-02
-.311987421391E-02-.331382065113E-010.272064719879E-020.269374594169E-02
-.184216247353E-02-.128319704222E-03-.865543933536E-03-.298408507552E-03
0.334183623463E-030.686911283089E-040.126411036348E-020.110880173910E-02
-.164487856185E-03-.209086157570E-030.199204372616E-01-.119372189595E+00
0.260688975028E-01-.174761683789E-020.336848437737E-01-.342328975770E-01
0.193384683033E-01-.242537873605E-020.216715420238E-01-.622479635155E-02
0.380341575793E+00-.818116816921E-020.631113137775E-01-.133774720728E-01
-.309960504064E-01-.308084775541E-02-.389039724740E-010.101431972108E-01
0.622479656464E-02-.380341578178E+000.818116885339E-020.631113135737E-01
-.133774726958E-010.309960508511E-010.308084804191E-020.389039723905E-01
-.101431976337E-01-.260700811044E-03-.126278377262E-02-.431534344554E-03
0.111785632516E-020.772243227766E-03-.168700514917E-06-.995063722769E-07
0.468079227769E-030.341034127497E-03-.492264208990E-03-.289126741126E-03
-.559803950607E-03-.316590850653E-03-.711739386053E-02-.452296956704E-02
-.110097491289E-01-.666941464854E-030.885531533172E-02-.432895760985E-02
-.699289863013E-03-.194283356480E-02-.781213000724E-020.401762922455E-03
-.194384430939E-020.301059390878E-02-.123173460269E-02-.121095298622E-02
-.228268322964E-020.711739337179E-020.452296703809E-020.110097474119E-01
-.666941173209E-030.885531539376E-020.432895833091E-020.699290481574E-03
0.194283429353E-020.781213053526E-020.260701713823E-030.126278873747E-02
0.431536460198E-030.111785809438E-020.772244267071E-030.167528367881E-06
0.984425781014E-07-.468080442778E-03-.341034906286E-03-.711498826950E-02
-.452136213661E-02-.110060149449E-01-.666728433827E-030.885233584505E-02
0.432749993437E-020.699051382747E-03-.194216608003E-02-.780949612684E-02
0.711498967026E-020.452137011461E-020.110060189642E-01-.666727037090E-03
0.885233664341E-02-.432749876395E-02-.699050469430E-030.194216727384E-02
0.780949685201E-020.492076640974E-030.289041519816E-03-.492075734495E-03
-.289040977442E-030.492262642716E-030.289126255539E-030.559803189150E-03
0.316590654580E-03-.401587489394E-030.194321541226E-020.401586676941E-03
-.194321538183E-02-.401763064872E-030.194384396978E-02-.300958687059E-02
0.123131483092E-020.300958384032E-02-.123131584890E-02-.301059188250E-02
0.123173542002E-020.121054489828E-020.228191394575E-02-.121054642006E-02
-.228191421989E-020.121095496996E-020.228268399465E-02-.123435400763E-09
0.333785471384E-110.546209722001E-01-.317526573448E-01-.546209734985E-01
0.317526576457E-010.546393189003E-01-.317633266993E-01-.546393187235E-01
0.317633259590E-01-.150603740039E-09-.101946687026E-09-.360411553862E-09
-.220544928707E-09-.711649745428E-10-.776817451556E-10-.148324346049E-09
-.144240045964E-09
* ORBITAL    1   50
0.479126077599E-03-.194559608994E-010.160532239486E-02-.582260159052E-02
0.238042285465E-030.122800375265E-030.624334485218E-040.694047237866E-02
0.113322858197E-020.984993864644E-03-.321447431543E-020.161366540002E-02
0.226704322634E-020.588836098581E-030.293787688899E-02-.245520080348E-02
-.172014541861E-02-.671295713455E-03-.127045027244E-010.589737700044E+00
-.195470557336E-010.426693686804E-090.361572991306E-11-.645395769849E-01
0.211392035310E-010.325533324163E-01-.133282372401E-010.479125972156E-03
-.194559618522E-010.160532224741E-020.582260126334E-02-.238042552092E-03
0.122799826813E-030.624329982504E-040.694047219809E-020.113322846514E-02
0.984993566913E-03-.321447557559E-020.161366498070E-02-.226704093284E-02
-.588834571313E-030.293787655648E-02-.245520122997E-02-.172014409800E-02
-.671294858659E-03-.145231915541E-03-.125250620218E-02-.148394738703E-01
0.181672422084E-01-.673742033836E-030.302691060555E-110.189378445605E-09
0.225739372811E-090.225132117139E-100.548480411811E-030.289995486504E-01
-.118588490565E-01-.488558158217E-03-.302267526178E-03-.165733395068E-01
0.839114965742E-020.622634124367E-03-.410439075134E-10-.628911877192E-10
-.108950030506E-01-.245651880202E-02-.242122185256E-02-.664354390576E-03
0.907977004810E-100.818677442130E-10-.964840386809E-02-.197327097243E-02
0.932233418373E-03-.129834455830E-10-.181085958535E-03-.806815461352E-03
-.651533002249E-11-.120495398983E-02-.652817057257E-11-.680223986080E-03
0.180957271990E-01-.109887531644E-02-.187210552745E-09-.695201304481E-10
0.407681159622E-08-.949371102893E-090.530708458011E-030.185599003195E-03
-.214348699797E-030.191687150963E-010.187289853500E-03-.905241371845E-03
-.826578033367E-030.294093074134E-020.253965597497E-030.127345244842E-03
-.247939194472E-030.353873783661E-040.631479798731E-020.609704727805E-03
-.131926392451E-02-.510339268962E-03-.350750345360E-03-.147494160221E-03
0.184501369920E-020.399639258441E-03-.128928525617E-020.825626380486E-02
-.221447119407E-020.276986365548E-020.476197328159E-020.727440575965E-09
-.219800864596E-080.692049253127E-030.184127112298E-02-.145232292365E-03
-.125250944155E-02-.148395119615E-010.181672862719E-01-.673743855090E-03
0.880631633075E-110.264662713779E-090.795799035665E-090.149385354512E-09
-.548481981446E-03-.289996315948E-010.118588834047E-010.488559865647E-03
-.302268311501E-03-.165733838443E-010.839117512615E-020.622636275741E-03
0.663201243125E-100.307798813876E-100.108950322396E-010.245652529161E-02
-.242122805695E-02-.664356058898E-03-.126642521352E-09-.141171172290E-09
-.964842962293E-02-.197327613755E-02-.932236079240E-03-.171740670925E-10
0.181086406007E-03-.806817702040E-030.294638740720E-10-.120495739917E-02
0.836775947025E-11-.214349237592E-030.191687349523E-010.187289346833E-03
-.905243679374E-03-.826578560794E-03-.294092978105E-02-.253966058565E-03
0.127345192573E-03-.247939482651E-030.353875408444E-040.631481290406E-02
0.609706549649E-03-.131926761429E-02-.510340849871E-030.350751007537E-03
0.147494358525E-030.184501863825E-020.399640397495E-030.984996418005E-03
-.321448387768E-020.161366968535E-020.226704824278E-020.588836787135E-03
-.293788457249E-020.245520728012E-02-.172014961128E-02-.671297163634E-03
0.353873074093E-040.631479834772E-020.609704491851E-030.131926356172E-02
0.510339053039E-03-.350750329199E-03-.147494101184E-030.184501355897E-02
0.399639169015E-03-.214348762892E-030.191687147439E-010.187289601022E-03
0.905241591133E-030.826578255033E-030.294093055836E-020.253965379600E-03
0.127345116430E-03-.247939310334E-03-.128928518423E-020.825626428983E-02
-.221447108751E-02-.276986342172E-02-.476197316125E-020.146173240386E-09
-.242663255117E-080.692048979206E-030.184127094342E-02-.127045372572E-01
0.589739303931E+00-.195471089240E-010.147739838170E-09-.116960460596E-09
0.645397531264E-01-.211392607733E-010.325534206955E-01-.133282738834E-01
0.353874920584E-040.631481195734E-020.609706504591E-030.131926826875E-02
0.510341297082E-030.350750451002E-030.147493887090E-030.184501921076E-02
0.399640839115E-03-.214349180938E-030.191687356384E-010.187289710720E-03
0.905243526165E-030.826578478902E-03-.294092964567E-02-.253965949011E-03
0.127345223669E-03-.247939512489E-030.984996988816E-03-.321448105067E-02
0.161367077584E-02-.226704975291E-02-.588837904176E-03-.293788567826E-02
0.245520642428E-02-.172015034776E-02-.671297669133E-030.479127318842E-03
-.194560124527E-010.160532684069E-02-.582261696596E-020.238042962685E-03
-.122800625452E-03-.624336534020E-040.694049104020E-020.113323172840E-02
0.479127363065E-03-.194560117703E-010.160532684892E-020.582261713752E-02
-.238042778581E-03-.122800877259E-03-.624339163346E-040.694049112450E-02
0.113323180218E-02-.761157935681E-03-.170040850651E-02-.119534873749E-02
0.130261136526E-020.155730935225E-020.850253203387E-090.447255380975E-09
0.124431422229E-020.120665200967E-02-.949437387134E-03-.640981560950E-03
-.368265618297E-03-.425977195368E-03-.199801447861E-03-.277957808765E-02
-.449355663033E-030.150601501331E-020.418631028110E-030.827163635896E-03
0.340880745736E-03-.116212427041E-02-.484070246743E-03-.438517597354E-03
-.170317981094E-03-.354384284454E-03-.157675785438E-03-.540344233057E-03
-.182785220057E-03-.199800853017E-03-.277957473721E-02-.449354224736E-03
-.150601433632E-02-.418630689398E-030.827164346294E-030.340881321784E-03
-.116212311035E-02-.484069443652E-03-.761157994961E-03-.170040892918E-02
-.119534900067E-02-.130261108514E-02-.155730910025E-020.426640847795E-09
-.139204400387E-100.124431433428E-020.120665210363E-02-.199801697587E-03
-.277958402505E-02-.449356167597E-030.150601884741E-020.418632030484E-03
-.827166076792E-03-.340881893068E-03-.116212651719E-02-.484070869758E-03
-.199802175698E-03-.277958680942E-02-.449357298412E-03-.150601971799E-02
-.418632519211E-03-.827165277861E-03-.340881313848E-03-.116212777263E-02
-.484071742351E-03-.949438191840E-03-.640982065021E-03-.949439094294E-03
-.640982503349E-03-.949437999877E-03-.640981920829E-03-.368265022857E-03
-.425976923992E-03-.438518502722E-03-.170318359761E-03-.438519614221E-03
-.170318756902E-03-.438519084148E-03-.170318601802E-03-.354385632390E-03
-.157676420682E-03-.354385469423E-03-.157676272351E-03-.354384267042E-03
-.157675644183E-03-.540345708343E-03-.182785790391E-03-.540345170213E-03
-.182785436262E-03-.540343899917E-03-.182784954376E-030.925046371351E-01
-.506860886510E-01-.312386822797E-020.256069224202E-02-.312386746493E-02
0.256069240559E-02-.312385994694E-020.256068539929E-02-.312386064403E-02
0.256068526959E-020.289228329075E-02-.120557430221E-020.856825569432E-01
-.539372517139E-010.925043851939E-01-.506859507540E-010.856823242926E-01
-.539371049205E-01
* ORBITAL    1   51
-.469941895269E-030.188432918733E-01-.159628088231E-020.573533253179E-02
-.209480918585E-03-.115396796313E-03-.859820186465E-04-.688831528862E-02
-.115859924604E-02-.102097383809E-020.317408955514E-02-.165729078261E-02
-.225267106874E-02-.555835235859E-03-.284847054850E-020.231361926363E-02
0.170884635722E-020.648994734720E-030.127139716998E-01-.590578008762E+00
0.195811590091E-01-.519214188683E-09-.305541504252E-100.648840371900E-01
-.210712842812E-01-.325710503830E-010.134218713376E-01-.469941929223E-03
0.188432919386E-01-.159628122320E-02-.573533133637E-020.209481901204E-03
-.115396508591E-03-.859816951026E-04-.688831455283E-02-.115859868406E-02
-.102097232548E-020.317409751346E-02-.165728732717E-020.225266572888E-02
0.555831382155E-03-.284847106510E-020.231361919494E-020.170884311551E-02
0.648992408772E-030.132170857618E-030.114411072584E-020.137405803266E-01
-.172561582344E-010.627485632366E-03-.787083182690E-12-.237054282477E-09
-.282932000460E-09-.493867130985E-10-.583282554326E-03-.305980717287E-01
0.124385402605E-010.579539240135E-030.291195101022E-030.163599791232E-01
-.914747478481E-02-.753135957522E-030.250145667517E-100.712385630010E-10
0.106939389987E-010.233882557128E-020.223275930055E-020.553166790278E-03
-.247761054972E-09-.240484659779E-090.943129873826E-020.184657627777E-02
-.984669100316E-030.138620993202E-100.170970069871E-030.826849932032E-03
0.163455398711E-100.125137756019E-020.153866043690E-110.921224355924E-09
-.245421300258E-070.149554685119E-08-.151357658097E-090.348054591890E-10
0.281254481606E-02-.850379944256E-03-.724010109156E-09-.237714450049E-09
0.140083061419E-03-.770276918451E-020.504383537930E-050.584207041935E-03
-.123595030187E-040.247719567254E-03-.269914314925E-03-.125944868468E-03
0.355808817841E-05-.507750856894E-04-.530803457524E-02-.617293271588E-03
0.137433971838E-020.566755074067E-030.240732585167E-030.735003797983E-04
-.183379886821E-02-.424552300438E-030.248026854910E-08-.771950742411E-08
0.467215897140E-08-.175108093221E-08-.514254313055E-08-.339158832476E-03
-.207630295025E-020.147227171462E-09-.171013923647E-08-.132170461743E-03
-.114410730818E-02-.137405399017E-010.172561096369E-01-.627483660492E-03
0.326123775769E-110.203478666194E-090.487884154276E-090.130941641095E-09
-.583281055292E-03-.305979929452E-010.124385082945E-010.579537958263E-03
-.291194289508E-03-.163599342831E-010.914745126359E-020.753134142058E-03
0.994268789081E-100.548617738914E-100.106939093619E-010.233881880985E-02
-.223275266611E-02-.553164930978E-03-.207202601667E-09-.235945728748E-09
-.943127255388E-02-.184657091991E-02-.984666540259E-03-.162849425330E-10
0.170969580068E-03-.826847739079E-030.212566195529E-10-.125137432649E-02
-.200140944729E-11-.140082505282E-030.770271561944E-02-.504454004469E-05
-.584205638119E-030.123609824929E-040.247727950731E-03-.269913559167E-03
0.125944042353E-03-.355773055860E-050.507749229286E-040.530801761214E-02
0.617291251555E-03-.137433523310E-02-.566753032302E-030.240732208110E-03
0.735003941687E-040.183379323754E-020.424550719515E-030.102096988015E-02
-.317408755918E-020.165728356267E-020.225266153106E-020.555831092095E-03
-.284846311260E-020.231361249663E-02-.170883987056E-02-.648991542154E-03
-.507749981065E-04-.530803505189E-02-.617293045516E-03-.137433880752E-02
-.566754434081E-030.240732825854E-030.735004583504E-04-.183379831739E-02
-.424551871842E-030.140083021761E-03-.770276862589E-020.504376465430E-05
-.584207668318E-030.123589919606E-040.247719984873E-03-.269914113947E-03
-.125944568146E-030.355826284230E-050.138492101503E-08-.132267784233E-07
0.225648071703E-080.461542778804E-080.708474700671E-08-.339159503248E-03
-.207630340043E-02-.108739505642E-08-.263589727950E-08-.127139372038E-01
0.590576407171E+00-.195811059767E-010.259357637928E-09-.106527738760E-09
0.648838618895E-01-.210712268753E-010.325709619477E-01-.134218352022E-01
0.507749342135E-040.530801732616E-020.617291363683E-030.137433599160E-02
0.566753561461E-030.240731749587E-030.734999755697E-040.183379382246E-02
0.424551182985E-03-.140082378918E-030.770271721318E-02-.504400182778E-05
0.584204781226E-03-.123615936022E-040.247727688151E-03-.269913633837E-03
0.125944402417E-03-.355754436637E-050.102097083110E-02-.317408249361E-02
0.165728562251E-02-.225266422658E-02-.555833114866E-03-.284846328970E-02
0.231361231116E-02-.170884124464E-02-.648992545017E-030.469940688885E-03
-.188432387883E-010.159627706736E-02-.573531578366E-020.209481037120E-03
-.115396602201E-03-.859819243389E-040.688829588655E-020.115859578188E-02
0.469940655139E-03-.188432387985E-010.159627680096E-020.573531646317E-02
-.209480471049E-03-.115396685407E-03-.859820441028E-040.688829626222E-02
0.115859605975E-020.349511640444E-09-.164054161012E-08-.826444234220E-10
-.213505438447E-09-.121610658750E-080.869789112053E-030.429620872828E-03
-.953187419295E-09-.122435821611E-080.617387988631E-030.327846637299E-03
0.775698100336E-090.521707913766E-090.193234751203E-030.275344693350E-02
0.431498446899E-03-.150737988658E-02-.412236687759E-03-.769924256155E-03
-.312741192015E-030.117449514537E-020.486258340627E-030.425313435864E-03
0.162588673888E-030.381780051441E-030.170341698091E-030.580666698605E-03
0.206504996075E-030.193233180255E-030.275343821338E-020.431494967155E-03
0.150737653772E-020.412234783486E-03-.769924397830E-03-.312741314690E-03
0.117449187863E-020.486256241329E-030.145220634867E-080.486054513679E-08
0.284610413863E-080.196031976892E-080.210449496623E-080.869789628108E-03
0.429621281336E-03-.249107974240E-08-.218490082560E-08-.193233057428E-03
-.275343294152E-02-.431494666379E-030.150737371686E-020.412234466359E-03
-.769922158291E-03-.312740391597E-03-.117448944974E-02-.486255368494E-03
-.193233999706E-03-.275343813462E-02-.431496838900E-03-.150737512477E-02
-.412235153784E-03-.769921611978E-03-.312739983991E-03-.117449151082E-02
-.486256730050E-03-.617385585046E-03-.327844961386E-03-.617384641041E-03
-.327844954210E-030.617387767943E-030.327846850307E-03-.794485518523E-09
0.695075215765E-10-.425311879229E-03-.162588021339E-03-.425313590048E-03
-.162588714633E-030.425314541637E-030.162588912355E-03-.381779260956E-03
-.170341321496E-03-.381779628214E-03-.170341244220E-030.381780434844E-03
0.170341496334E-03-.580665125588E-03-.206504418966E-03-.580664468840E-03
-.206503914682E-030.580665919876E-030.206504300337E-030.926564760502E-01
-.508150709613E-01-.298951272054E-020.250581343047E-02-.298951224400E-02
0.250581334469E-020.298952083900E-02-.250582013429E-020.298952168732E-02
-.250582026295E-02-.414121172826E-080.150861957553E-080.856631692180E-01
-.540719593228E-01-.926567270899E-010.508152086978E-01-.856634020942E-01
0.540721056773E-01
* ORBITAL    1   52
0.313814854437E-03-.266408385418E-010.417384883181E-03-.436308942758E-02
0.872658164434E-030.257081416305E-02-.117809380441E-020.279159546229E-02
-.730330579873E-03-.139311990202E-020.113630053422E-01-.216415975329E-02
-.160475211021E-020.259043510965E-020.102427340919E-01-.692573703446E-02
0.967778576023E-03-.203136069906E-020.651424104918E-03-.322294818171E-01
0.156734079947E-02-.126936543581E-09-.198873959450E-100.699769462258E-02
-.723373945442E-03-.243326833867E-020.692728914709E-030.313814713650E-03
-.266408406918E-010.417384394492E-030.436309064735E-02-.872657441286E-03
0.257081427370E-02-.117809378099E-020.279159621942E-02-.730330167455E-03
-.139311926792E-020.113630095205E-01-.216415795702E-020.160474893098E-02
-.259043754188E-020.102427317827E-01-.692573890924E-020.967776504849E-03
-.203136224435E-02-.236137368071E-03-.198329985242E-02-.212900906281E-01
0.224462355562E-01-.211023101168E-020.760926023606E-120.492540778596E-09
-.521740914212E-09-.677297742791E-10-.357594976050E-03-.174278536516E-01
0.944816374868E-020.102233029742E-02-.274462365501E-03-.137083674001E-01
0.598011809905E-020.289527683109E-03-.587237222802E-100.735918517634E-11
0.713952713382E-020.131081930437E-02-.106290796948E-020.497158420999E-04
-.993460433380E-10-.307562124421E-100.723872887398E-020.583055358570E-03
0.433434956558E-03-.330056116702E-100.155054621233E-03-.720321374978E-03
-.949478702363E-110.983564968852E-03-.607661213089E-11-.141311635314E-02
0.485440983664E-01-.919536432191E-03-.105072734133E-090.132393754251E-10
0.765048053671E-100.914906331839E-100.194339146615E-020.229609560295E-02
-.569145212351E-020.376256499214E+00-.464039520411E-020.140766046150E-01
-.942170987808E-020.804867705443E-01-.109766110546E-010.643320641832E-02
-.496163549096E-02-.876947175192E-030.613445338470E-01-.731376791372E-03
0.182859900891E-02-.765793261565E-03-.815639355374E-020.623391133573E-03
0.912318467800E-030.474750133788E-03-.307602909009E-010.216334969903E+00
-.440829950616E-01-.190733071747E-010.531721872294E-01-.452684620283E-09
-.310397878021E-09-.947307663482E-020.290538574909E-01-.236137375350E-03
-.198329990849E-02-.212900910056E-010.224462345016E-01-.211023105140E-02
0.156060629581E-100.579230013460E-090.393091532813E-090.118583065447E-09
0.357594965575E-030.174278534578E-01-.944816454547E-02-.102233045165E-02
-.274462369811E-03-.137083673750E-010.598011843965E-020.289527739167E-03
0.908262125051E-10-.811819848846E-11-.713952710135E-02-.131081925209E-02
-.106290802601E-020.497158202923E-04-.169097866719E-09-.854605886070E-10
0.723872897224E-020.583055425447E-03-.433434968622E-030.163075969976E-11
-.155054642658E-03-.720321388623E-03-.656403418056E-110.983564963721E-03
-.600900659233E-11-.569145206537E-020.376256499933E+00-.464039512619E-02
0.140766049639E-01-.942170970280E-02-.804867704984E-010.109766111584E-01
0.643320658325E-02-.496163554428E-02-.876946818505E-030.613445378042E-01
-.731375428398E-030.182859927660E-02-.765793119277E-030.815639458419E-02
-.623390351635E-030.912318451493E-030.474750080843E-03-.139311978029E-02
0.113630068965E-01-.216415892059E-02-.160474922230E-020.259043725364E-02
-.102427318417E-010.692573844760E-020.967776810470E-03-.203136196303E-02
-.876946915955E-030.613445377160E-01-.731375956899E-03-.182859918535E-02
0.765793226816E-03-.815639420310E-020.623390732626E-030.912318450080E-03
0.474750113434E-03-.569145220169E-020.376256506271E+00-.464039522782E-02
-.140766054596E-010.942170962815E-020.804867721281E-01-.109766113122E-01
0.643320684460E-02-.496163552488E-02-.307602920588E-010.216334971284E+00
-.440829970816E-010.190733091479E-01-.531721871895E-010.641922122733E-10
-.186974378188E-09-.947307758081E-020.290538574943E-010.651424027898E-03
-.322294814954E-010.156734049370E-020.144841733230E-090.400916085683E-10
-.699769505966E-020.723373477371E-03-.243326857416E-020.692728688077E-03
-.876947282494E-030.613445351041E-01-.731376906154E-03-.182859889149E-02
0.765793466020E-030.815639358238E-02-.623391127034E-030.912318720395E-03
0.474750325513E-03-.569145216298E-020.376256508478E+00-.464039503004E-02
-.140766054232E-010.942170985536E-02-.804867723427E-010.109766112033E-01
0.643320675570E-02-.496163549600E-02-.139312022317E-020.113630040024E-01
-.216416044934E-020.160475328191E-02-.259043429523E-02-.102427358902E-01
0.692573614205E-020.967779271742E-03-.203136020462E-020.313814805244E-03
-.266408391379E-010.417384759671E-03-.436309028562E-020.872657538751E-03
-.257081458183E-020.117809359411E-020.279159583426E-02-.730330316607E-03
0.313814988139E-03-.266408385910E-010.417385303060E-030.436308910434E-02
-.872658601512E-03-.257081414345E-020.117809391647E-020.279159516049E-02
-.730330915640E-03-.101903814841E-010.651762269365E-02-.154276982411E-01
-.830762648063E-030.179666099108E-010.579555756409E-100.186452645378E-09
-.198949801627E-020.842007232458E-020.344577914248E-03-.388852875866E-02
-.145522990766E-02-.445348251626E-02-.436613257757E-030.539387665327E-03
-.690184460182E-030.189493109449E-030.990666871820E-030.157403535931E-02
0.324977843965E-030.409169564989E-04-.567696315042E-03-.408450695520E-03
-.527044314505E-03-.186372893467E-03-.127769090320E-03-.627724593715E-04
-.237329842864E-03-.436614109509E-030.539383261467E-03-.690186148300E-03
-.189495204175E-03-.990668122440E-030.157403756873E-020.324979449777E-03
0.409152849524E-04-.567697313046E-03-.101903811474E-010.651762599762E-02
-.154276971304E-010.830763762527E-03-.179666095544E-010.804747890638E-09
0.495551719255E-09-.198949876248E-020.842007210284E-02-.436613757819E-03
0.539385474889E-03-.690185079495E-030.189494685830E-030.990667826192E-03
-.157403773525E-02-.324979639139E-030.409157364137E-04-.567697018006E-03
-.436612925430E-030.539389538373E-03-.690183715139E-03-.189492509136E-03
-.990666592725E-03-.157403504636E-02-.324977659190E-030.409176942660E-04
-.567695813276E-030.344576785126E-03-.388852919963E-020.344577538597E-03
-.388852883224E-020.344578204563E-03-.388852845764E-02-.145523029170E-02
-.445348267580E-02-.408451137350E-03-.527044576429E-03-.408453131252E-03
-.527045485821E-03-.408452242075E-03-.527045133188E-03-.186373026723E-03
-.127768967921E-03-.186371364790E-03-.127768543007E-03-.186371321918E-03
-.127768654873E-03-.627721401716E-04-.237329608402E-03-.627729529869E-04
-.237330155369E-03-.627727598450E-04-.237330180770E-03-.673781222034E-02
0.243116263598E-02-.625542301196E-020.257415972165E-02-.625542342866E-02
0.257415996177E-02-.625542325537E-020.257415962601E-02-.625542334606E-02
0.257415957908E-020.529853900026E-02-.514152765593E-02-.523760951034E-02
0.341688755887E-02-.673781290474E-020.243116256009E-02-.523761055285E-02
0.341688733595E-02
* ORBITAL    1   53
0.143915699721E-03-.124665529806E-020.306522825964E-03-.309831600979E-03
0.824289960744E-040.355581121576E-030.280915068932E-040.211450300290E-03
-.870492945640E-04-.131802379683E-030.565635135746E-03-.291522463616E-03
0.136084090111E-020.106774773991E-020.741229809054E-03-.504425003909E-03
-.122329037396E-02-.100858335610E-02-.189975471695E-10-.846905697542E-09
-.910997407227E-100.108246800707E-02-.501559737669E-040.432606985675E-09
0.285454847921E-090.302950806059E-090.245413690013E-09-.143915526532E-03
0.124665833176E-02-.306522227041E-03-.309832572991E-030.824285509302E-04
-.355581241330E-03-.280915372727E-04-.211451173293E-030.870487839425E-04
0.131801442071E-03-.565641446404E-030.291520183960E-030.136084200942E-02
0.106774905883E-02-.741230279592E-030.504425666568E-030.122329138796E-02
0.100858437278E-02-.264247813982E-11-.202507649408E-10-.148989001704E-09
0.696186318318E-10-.970832863435E-11-.674001959053E-03-.335191676243E-01
0.144825198304E-010.691603001490E-03-.771014865917E-11-.325237648418E-09
0.260844604857E-090.444773376984E-10-.186237366462E-10-.574350164810E-09
-.248787052416E-09-.175520515250E-100.910924029101E-020.999923223543E-03
0.245402092426E-10-.250061838872E-10-.214435582983E-100.137004804711E-11
0.132453372949E-010.231913833854E-020.102460254782E-090.403374689602E-10
0.363868524222E-100.106537428419E-020.306817864449E-10-.171974141517E-10
0.377987238353E-030.155817884237E-100.164732873035E-03-.361009042740E-10
0.225462760853E-09-.106565382786E-090.529383628019E-020.693803989733E-03
0.328226116121E-10-.722706184838E-10-.222069595386E-10-.164292902728E-10
-.570991776388E-020.383142815944E+00-.451159246430E-020.157422300693E-01
-.986927643836E-020.828805659207E-01-.108884706194E-010.766011984560E-02
-.485466478504E-020.363096319880E-040.447008960836E-020.359585385453E-03
0.862807996678E-03-.427980582305E-03-.843356138046E-03-.448664990949E-03
0.402621981583E-030.409595669128E-03-.313853128962E-010.223174178607E+00
-.441633356336E-01-.201902652062E-010.535978726265E-01-.170037464547E-08
-.102626871211E-08-.102358004298E-010.291753622617E-010.199920792462E-11
0.134631481908E-10-.332093451657E-100.125617294052E-080.645714218546E-10
-.674001951461E-03-.335191676864E-010.144825200911E-010.691603071124E-03
0.241141523360E-110.787847007036E-10-.262439705454E-10-.241936939212E-10
0.994730948810E-110.169402999704E-090.586105613858E-090.109917600320E-09
-.910924039064E-02-.999923238194E-03-.116366590772E-100.553608880223E-10
-.698297183830E-10-.628198254382E-100.132453374472E-010.231913840448E-02
-.128504706358E-09-.205675834871E-090.186546853406E-10-.106537427826E-02
0.276215774719E-100.128886936439E-110.377987210633E-030.182011510857E-11
0.164732874624E-03-.570991752182E-020.383142817566E+00-.451159175281E-02
0.157422306911E-01-.986927592209E-02-.828805661275E-010.108884705703E-01
0.766012020362E-02-.485466457505E-020.363096134812E-040.447009316592E-02
0.359585393531E-030.862807741151E-03-.427980985164E-030.843356262770E-03
0.448664549783E-030.402622315771E-030.409595997296E-03-.131801565044E-03
0.565640822828E-03-.291520544950E-030.136084262205E-020.106774944658E-02
-.741229482693E-030.504426010222E-03-.122329155247E-02-.100858444083E-02
-.363095047143E-04-.447009253430E-02-.359584923599E-030.862807607881E-03
-.427981041792E-030.843355975600E-030.448664346093E-03-.402622406646E-03
-.409596104283E-030.570991751994E-02-.383142807135E+000.451159201602E-02
0.157422302713E-01-.986927568440E-02-.828805639339E-010.108884704856E-01
-.766012005617E-020.485466446786E-020.313853127495E-01-.223174171452E+00
0.441633357344E-01-.201902670124E-010.535978700464E-01-.753326505585E-09
0.123074237391E-090.102358014251E-01-.291753607966E-010.508468117726E-10
0.619982617260E-090.169717948759E-090.108246805349E-02-.501559212474E-04
0.509591194452E-090.449815707759E-090.497138442477E-100.955400300083E-10
-.363097663711E-04-.447008992966E-02-.359585850809E-030.862807817184E-03
-.427980788526E-03-.843356268557E-03-.448665115293E-03-.402622119665E-03
-.409595818298E-030.570991756901E-02-.383142811009E+000.451159203213E-02
0.157422304111E-01-.986927595657E-020.828805645074E-01-.108884703604E-01
-.766012000708E-020.485466453037E-020.131802138772E-03-.565636163972E-03
0.291521982481E-030.136084265881E-020.106774889802E-020.741229314819E-03
-.504425299120E-030.122329144436E-020.100858399888E-020.143915529534E-03
-.124665812888E-020.306522192508E-03-.309832696644E-030.824284224847E-04
-.355581355758E-03-.280915548780E-040.211451082872E-03-.870487997464E-04
-.143915696298E-030.124665561468E-02-.306522750117E-03-.309832085119E-03
0.824286639777E-040.355581510998E-030.280918898943E-04-.211450583914E-03
0.870490999899E-04-.104737993853E-010.692206622433E-02-.159905898026E-01
-.140338845570E-020.180685780678E-010.110207270815E-080.884295041584E-09
-.186620127554E-020.886613534975E-020.662374709563E-03-.384704852405E-02
-.869258930275E-03-.445911808411E-02-.222530501342E-03-.862509146051E-03
-.364836630505E-030.814916185847E-030.586039856574E-030.157686183569E-03
0.304350011103E-04-.375574267467E-03-.308005845828E-03-.661174778244E-03
-.425644640918E-03-.251908179756E-03-.145011866858E-03-.187534197853E-03
-.131866515460E-030.222530952638E-030.862511175550E-030.364837209798E-03
0.814918777568E-030.586041529071E-03-.157687284596E-03-.304358177370E-04
0.375575582134E-030.308006646666E-030.104737985584E-01-.692206956511E-02
0.159905878996E-01-.140338990240E-020.180685766809E-01-.299525851831E-10
0.494014527536E-100.186620189589E-02-.886613483861E-02-.222530996400E-03
-.862511377061E-03-.364837328306E-030.814918533312E-030.586041403259E-03
-.157688052893E-03-.304363237422E-04-.375575749741E-03-.308006827684E-03
0.222530991109E-030.862511909623E-030.364837844488E-030.814916852450E-03
0.586040220447E-030.157686997884E-030.304356276884E-040.375574772428E-03
0.308006123380E-03-.662373393435E-030.384704882368E-020.662372651864E-03
-.384704945469E-02-.662373332381E-030.384704890717E-020.869258951571E-03
0.445911786437E-020.661175142702E-030.425644952759E-03-.661177264292E-03
-.425645987901E-030.661176733116E-030.425645685433E-030.251907077926E-03
0.145011511143E-03-.251907344581E-03-.145011574412E-030.251908151101E-03
0.145011940797E-030.187533781498E-030.131866432055E-03-.187534763914E-03
-.131866868608E-030.187534546869E-030.131866757648E-03-.351881324429E-09
-.152806450813E-09-.558397657590E-030.166653214626E-030.558397496209E-03
-.166653155515E-03-.558398217025E-030.166652933723E-030.558397699186E-03
-.166653257220E-03-.525000159973E-10-.889059364993E-10-.956011778277E-09
-.463216723171E-09-.655355561931E-09-.299934628394E-090.101955376028E-08
0.608640316794E-09
* ORBITAL    1   54
0.150169110603E-02-.159490879398E+000.220064508217E-02-.267909886986E-01
0.522671586632E-020.205843854264E-01-.821262933374E-020.188457805473E-01
-.317381702756E-02-.989804960485E-020.885231354899E-01-.156294847594E-01
-.154175698827E-010.167170842503E-010.693839038076E-01-.446950830954E-01
0.874138950706E-02-.126727978773E-010.545474739393E-03-.145878693104E-01
0.164034966129E-020.360287614061E-100.101485643291E-090.405087810969E-02
-.429958419672E-03-.443865630740E-02-.658916999864E-030.150169120629E-02
-.159490884169E+000.220064531968E-020.267909894974E-01-.522671608285E-02
0.205843865542E-01-.821262924133E-020.188457810675E-01-.317381709160E-02
-.989805026648E-020.885231370128E-01-.156294859324E-010.154175708679E-01
-.167170846156E-010.693839069109E-01-.446950841288E-010.874138990760E-02
-.126727982938E-01-.219721028722E-03-.185847938694E-02-.201786102062E-01
0.168408740343E-01-.297323377655E-02-.514882638440E-110.345063626490E-09
-.997418130733E-09-.178371909794E-090.322018825716E-030.149124452490E-01
-.231794370156E-020.869433128406E-030.656791810013E-030.315215250574E-01
-.114688859675E-010.213726560960E-040.133232725919E-09-.313004460009E-10
0.925471406257E-020.108855576251E-020.472367293692E-020.676276740353E-03
0.258142342757E-09-.316219534834E-100.576976613008E-020.134671868798E-02
-.715998226887E-03-.473553900384E-10-.633550142463E-030.490879874700E-03
-.374208543945E-10-.742496048248E-03-.467338008360E-110.195184091772E-09
-.614954511520E-080.230153533807E-090.656718419974E-10-.833703748026E-10
-.663344689442E-02-.954219395149E-030.931483056824E-09-.216868351300E-09
-.378905141384E-030.200938561679E-01-.316808941166E-03-.641131319942E-03
-.104708462813E-030.100362556344E-02-.258545100388E-03-.142914596860E-02
0.825613113736E-05-.492216516532E-020.391389613196E+00-.439185105341E-02
0.170358426232E-01-.568480380590E-02-.608176805382E-010.821645136229E-02
-.695696708510E-020.511380110974E-02-.103561306438E-080.686637465869E-08
-.147404063260E-08-.871301479760E-090.140659822810E-08-.456317961401E-02
0.255282808163E-02-.780444201878E-090.527767151515E-090.219721079686E-03
0.185847981771E-020.201786150452E-01-.168408790727E-010.297323456477E-02
0.185271077554E-100.241866012535E-090.155659566994E-080.347524778599E-09
0.322018934719E-030.149124502491E-01-.231794446400E-020.869433392663E-03
-.656792019662E-03-.315215356261E-010.114688918694E-01-.213723020511E-04
-.231578741987E-09-.117338303442E-090.925471605942E-020.108855593292E-02
-.472367470915E-02-.676277336015E-030.384107884659E-090.240568871493E-09
-.576976719449E-02-.134671913978E-02-.715998544968E-03-.377290395666E-10
-.633550333481E-03-.490880105958E-03-.443701877197E-110.742496332607E-03
0.262172798076E-100.378904769047E-03-.200938336338E-010.316808478057E-03
0.641133064257E-030.104708092690E-030.100362006708E-02-.258544390988E-03
0.142914712768E-02-.825635605053E-050.492216685563E-02-.391389738319E+00
0.439185293282E-02-.170358491516E-010.568480491402E-02-.608177005001E-01
0.821645372139E-020.695696999703E-02-.511380227722E-020.989805425763E-02
-.885231562853E-010.156294931128E-010.154175787262E-01-.167170870034E-01
0.693839269357E-01-.446950968624E-01-.874139507730E-020.126728000259E-01
-.492216538034E-020.391389625770E+00-.439185145669E-02-.170358434626E-01
0.568480401768E-02-.608176826776E-010.821645159795E-02-.695696751241E-02
0.511380109603E-02-.378904976657E-030.200938526327E-01-.316808714357E-03
0.641131096110E-030.104708053591E-030.100362523383E-02-.258544576081E-03
-.142914566873E-020.825650819053E-05-.637740774645E-090.530156428801E-08
-.834771142281E-090.149818037297E-09-.135001149482E-08-.456317762634E-02
0.255282914085E-02-.294971244049E-090.465388838838E-09-.545474889284E-03
0.145878719603E-01-.164035016718E-02-.143750538283E-09-.654234316887E-10
0.405087906269E-02-.429958462515E-030.443865760152E-020.658917188268E-03
0.492216674403E-02-.391389732257E+000.439185295168E-020.170358480331E-01
-.568480539318E-02-.608176998260E-010.821645324758E-020.695696954311E-02
-.511380245460E-020.378904799943E-03-.200938369510E-010.316808681006E-03
-.641132053591E-03-.104707459682E-030.100362120409E-02-.258544110564E-03
0.142914649239E-02-.825696609642E-050.989805325592E-02-.885231594787E-01
0.156294909726E-01-.154175737029E-010.167170899821E-010.693839267387E-01
-.446950956313E-01-.874139142391E-020.126728021927E-01-.150169166167E-02
0.159490929713E+00-.220064606697E-020.267909964823E-01-.522671810524E-02
0.205843922561E-01-.821263187908E-02-.188457859828E-010.317381843635E-02
-.150169184606E-020.159490925932E+00-.220064667837E-02-.267909963478E-01
0.522671778453E-020.205843927203E-01-.821263107610E-02-.188457860121E-01
0.317381810270E-02-.668208463512E-100.191738555497E-080.191907661534E-09
-.103133347769E-090.658524765092E-09-.318912706255E-030.561059445210E-04
0.364916574680E-090.711792274320E-090.204541452772E-030.409214781440E-04
-.938486230909E-10-.198914971757E-09-.316794212649E-020.678153241250E-02
-.485921391081E-02-.141091301847E-020.587185363693E-020.996213914982E-02
0.191940337479E-020.165915029424E-02-.348447321794E-020.477757650744E-03
-.199816133184E-02-.567395151714E-03-.904221024754E-030.170728371151E-03
-.165723343110E-02-.316794196075E-020.678153439088E-02-.485921303176E-02
0.141091312321E-02-.587185386472E-020.996213855994E-020.191940274820E-02
0.165915099076E-02-.348447287656E-02-.379000989485E-09-.714172973509E-09
-.823876701275E-090.334096044575E-09-.161741503290E-09-.318913525532E-03
0.561054356418E-040.237537291762E-090.430910481961E-090.316794171560E-02
-.678154287822E-020.485921170168E-020.141091654673E-02-.587185365985E-02
0.996214131288E-020.191940317974E-02-.165915281144E-020.348447316823E-02
0.316794285218E-02-.678153618938E-020.485921449109E-02-.141091297569E-02
0.587185587950E-020.996214134070E-020.191940326197E-02-.165915139697E-02
0.348447394170E-02-.204541599117E-03-.409217459846E-04-.204543023004E-03
-.409223898450E-040.204541808809E-030.409215704395E-040.804577057229E-09
0.235606718582E-09-.477756915290E-030.199816250226E-02-.477757851870E-03
0.199816161464E-020.477757697781E-03-.199816126008E-020.567396933589E-03
0.904221835896E-030.567396807770E-030.904221485327E-03-.567396753112E-03
-.904221661705E-03-.170728536140E-030.165723372365E-02-.170727537411E-03
0.165723391557E-020.170728516868E-03-.165723329098E-020.126181070680E-02
-.250436717163E-020.393215754936E-01-.163497230757E-010.393215741266E-01
-.163497230717E-01-.393215631026E-010.163497174773E-01-.393215637389E-01
0.163497182295E-01-.472015214685E-090.107133106791E-080.645253653511E-02
-.611040457446E-03-.126181079851E-020.250436633217E-02-.645253481425E-02
0.611040474038E-03
* ORBITAL    1   55
-.146683358394E-020.157075663050E+00-.214494742442E-020.264527897116E-01
-.509469501123E-02-.204065123043E-010.807537000082E-02-.186542905084E-01
0.305196455942E-020.973405094659E-02-.877266539842E-010.154160379070E-01
0.149934503196E-01-.167089991043E-01-.682177119215E-010.442932006289E-01
-.841445426579E-020.126263031902E-01-.461857077112E-030.116698050148E-01
-.133836320481E-020.396526272364E-10-.130582032064E-09-.292737471975E-02
0.686542700412E-030.434175636009E-020.727005525812E-03-.146683363701E-02
0.157075660704E+00-.214494769202E-02-.264527896777E-010.509469470687E-02
-.204065131496E-010.807536907446E-02-.186542906182E-010.305196424631E-02
0.973405163679E-02-.877266495621E-010.154160390809E-01-.149934484962E-01
0.167090000674E-01-.682177093218E-010.442932014184E-01-.841445283657E-02
0.126263039426E-010.187737135375E-030.158680777909E-020.172412780080E-01
-.138125586280E-010.264252610264E-020.295078963816E-100.466071713050E-09
0.194208129667E-080.400391164545E-09-.345306225303E-03-.157173620072E-01
0.333290857368E-02-.561564969302E-03-.762747646349E-03-.369228935242E-01
0.138242149491E-01-.791605818484E-040.877533874696E-100.709220295580E-10
-.625079123060E-02-.247704546378E-03-.508258168693E-02-.972265398465E-03
0.590858421056E-10-.419191330628E-11-.304916705290E-02-.953026960291E-03
0.940867404152E-030.533338685672E-110.565873583822E-03-.745158500695E-03
0.175939775771E-100.816337766263E-030.201769432271E-110.130205066220E-02
-.477711979105E-010.108979356462E-02-.788018026529E-10-.777741278721E-10
0.145584972371E-080.431786737742E-090.588954695110E-02-.236760500972E-02
-.938916568011E-030.618397714325E-01-.100983871485E-020.413991701484E-02
-.175677633093E-020.148464354293E-01-.227629961258E-020.327631184720E-02
-.101554413986E-020.482082239838E-02-.386048843999E+000.427026295465E-02
-.167522639222E-010.569704145315E-020.600568431358E-01-.809520322449E-02
0.721170637151E-02-.519880652986E-02-.553184057647E-020.387003777277E-01
-.804757976669E-02-.562519243608E-020.765770923779E-020.151116659008E-08
0.420629717910E-09-.344913820674E-020.356403953675E-020.187737048040E-03
0.158680704889E-020.172412708907E-01-.138125573253E-010.264252498748E-02
0.226816938057E-100.592190825523E-090.129246858782E-080.327071792526E-09
0.345306140495E-030.157173577824E-01-.333290682699E-020.561564968480E-03
-.762747442253E-03-.369228838290E-010.138242120451E-01-.791604448343E-04
-.140488384128E-09-.667919897682E-100.625078862334E-020.247704353677E-03
-.508258037191E-02-.972265331422E-030.260793745387E-090.131053209557E-09
-.304916553712E-02-.953026788605E-03-.940867184410E-030.127463333679E-10
-.565873408647E-03-.745158315671E-03-.197216983662E-100.816337534540E-03
0.740757619176E-11-.938916756090E-030.618397761178E-01-.100983885241E-02
0.413991621750E-02-.175677689352E-02-.148464351654E-010.227629985174E-02
0.327631090230E-02-.101554457263E-020.482082103844E-02-.386048728422E+00
0.427026215053E-02-.167522596625E-010.569703918840E-02-.600568260133E-01
0.809520021792E-020.721170486385E-02-.519880458190E-020.973404901664E-02
-.877266231192E-010.154160353399E-010.149934471351E-01-.167089932547E-01
0.682176924661E-01-.442931868818E-01-.841445253057E-020.126262988525E-01
0.482082201067E-02-.386048842676E+000.427026187999E-020.167522645908E-01
-.569704078008E-020.600568441850E-01-.809520202216E-020.721170716410E-02
-.519880582331E-02-.938916823097E-030.618397703171E-01-.100983944670E-02
-.413991689954E-020.175677654469E-020.148464338581E-01-.227630083254E-02
0.327631150436E-02-.101554450441E-02-.553184078174E-020.387003773043E-01
-.804758061055E-020.562519812855E-02-.765770574867E-020.118946763835E-08
-.157838287680E-09-.344914112560E-020.356403758079E-02-.461856987756E-03
0.116698002900E-01-.133836301384E-02-.578282944055E-10-.523703114891E-10
0.292737330244E-02-.686542763381E-030.434175485646E-020.727005072900E-03
0.482082067849E-02-.386048721096E+000.427026134489E-020.167522592188E-01
-.569703897770E-02-.600568254517E-010.809519936779E-020.721170483456E-02
-.519880434904E-02-.938916949702E-030.618397767518E-01-.100983935211E-02
-.413991645277E-020.175677691553E-02-.148464342558E-010.227630101060E-02
0.327631081382E-02-.101554477115E-020.973404869504E-02-.877266214728E-01
0.154160346439E-01-.149934440987E-010.167089946262E-010.682176892387E-01
-.442931868380E-01-.841445013177E-020.126263000123E-01-.146683328725E-02
0.157075614392E+00-.214494737248E-020.264527811864E-01-.509469382416E-02
0.204065065687E-01-.807536723517E-02-.186542846911E-010.305196377543E-02
-.146683330229E-020.157075610708E+00-.214494749485E-02-.264527808554E-01
0.509469351550E-020.204065067297E-01-.807536660128E-02-.186542845324E-01
0.305196348119E-02-.134305685576E-020.448902163435E-02-.175543441184E-02
-.158423270250E-020.248756088455E-02-.670607398340E-09-.525867974825E-09
-.781261534379E-030.130008605415E-020.302463043922E-04-.698724689371E-03
0.864467970744E-05-.658385897958E-030.313674705251E-02-.677247353047E-02
0.475845555935E-020.114622793413E-02-.598826076664E-02-.100149456434E-01
-.201105660980E-02-.156361203132E-020.349190617535E-02-.517653347036E-04
0.220278427459E-020.591416673570E-030.906514902778E-03-.687223032868E-04
0.170360599174E-020.313674689390E-02-.677247465593E-020.475845463457E-02
-.114622769466E-020.598826096676E-02-.100149459470E-01-.201105680950E-02
-.156361193320E-020.349190618777E-02-.134305581118E-020.448902747535E-02
-.175543196065E-020.158423537661E-02-.248755918465E-02-.102027430242E-09
-.141266952030E-09-.781263420049E-030.130008476142E-020.313674536285E-02
-.677247604586E-020.475845198108E-020.114622887278E-02-.598825828581E-02
0.100149411064E-010.201105484253E-02-.156361229802E-020.349190471731E-02
0.313674584317E-02-.677247272437E-020.475845317932E-02-.114622701110E-02
0.598825939765E-020.100149430124E-010.201105638248E-02-.156361219283E-02
0.349190461810E-020.302472426239E-04-.698724096887E-030.302473918677E-04
-.698724291611E-030.302469337051E-04-.698724182175E-030.864414888127E-05
-.658385952616E-03-.517634116127E-040.220278437044E-02-.517659728298E-04
0.220278307380E-02-.517645803076E-040.220278438380E-020.591417334176E-03
0.906514943376E-030.591418633516E-030.906515407033E-030.591417721444E-03
0.906515385875E-03-.687224934219E-040.170360521460E-02-.687213617434E-04
0.170360571897E-02-.687215672584E-040.170360623966E-020.514902764261E-03
-.230004823143E-020.387505007131E-01-.160970695172E-010.387504995643E-01
-.160970692843E-010.387505126713E-01-.160970741147E-010.387505116303E-01
-.160970740335E-01-.867638489594E-020.508037274706E-020.626051513084E-02
-.172862754705E-030.514902236013E-03-.230004927619E-020.626051676443E-02
-.172863031490E-03
* ORBITAL    1   56
0.165911375406E-02-.155463059715E+000.282833970437E-02-.287139811329E-01
0.515259270166E-020.210293832752E-01-.910865267258E-020.185636751855E-01
-.345844235824E-02-.982861960056E-020.967249836027E-01-.162290723860E-01
-.131637472987E-010.190037021933E-010.733326284411E-01-.448615181523E-01
0.924137170854E-02-.134533309216E-01-.435248956150E-100.531285817736E-10
-.218581053596E-090.111808066874E-02-.523415893133E-040.174135295912E-10
0.552888088393E-100.188917954208E-090.141669015117E-09-.165911382418E-02
0.155463057633E+00-.282834001185E-02-.287139804277E-010.515259287860E-02
-.210293831736E-010.910865256971E-02-.185636747999E-010.345844239862E-02
0.982861957196E-02-.967249827662E-010.162290724701E-01-.131637482950E-01
0.190037012110E-01-.733326297752E-010.448615165142E-01-.924137222451E-02
0.134533303512E-010.108624289671E-110.651955242257E-11-.410775959088E-10
0.610764713734E-090.762779549513E-11-.607476934344E-03-.282258184903E-01
0.897693871667E-02-.115422358936E-03-.593721996510E-11-.103499531601E-09
-.715119873740E-09-.158190970353E-09-.118906449850E-10-.159409946889E-09
-.101189333588E-08-.150547576972E-09-.798671635750E-02-.855318923793E-03
-.335668131562E-11-.576876530377E-100.706141740776E-100.604185205335E-10
-.159585154161E-01-.247594887871E-02-.119547293563E-09-.195725792401E-09
0.349963343198E-110.123163708846E-020.127308868068E-110.204337548028E-10
0.118850209658E-02-.244484095560E-100.967976876317E-050.348794830742E-10
0.497013769130E-090.147368238768E-090.332609186942E-020.239714301454E-03
0.265484760987E-090.261928841339E-090.121450942567E-090.146190704965E-09
0.190737188050E-03-.379044715532E-020.592730769263E-03-.257412916398E-04
-.679352089497E-03-.142251483779E-020.139919982713E-03-.104532474514E-02
-.108209473489E-03-.478773002902E-020.394630984634E+00-.437780445223E-02
0.242695536849E-01-.844439607915E-02-.625963972266E-010.885448314868E-02
-.775602699601E-020.527076168162E-020.610017608372E-03-.187690030667E-02
0.730963262340E-030.207346079163E-020.440978341324E-030.176734111200E-08
0.122751397459E-090.922394977194E-030.294405299890E-03-.804219710405E-11
-.593340256633E-10-.227214166207E-09-.268700332174E-08-.118862419151E-09
-.607478326936E-03-.282258822623E-010.897695754451E-02-.115422944301E-03
0.888423911745E-110.377582765862E-09-.195270392622E-09-.403973580553E-10
0.151364836926E-11-.357275072418E-090.150301161686E-080.258508231585E-09
0.798673351032E-020.855320544527E-030.167429065112E-090.182765614327E-10
-.121282881040E-09-.413816051004E-10-.159585502025E-01-.247595442237E-02
-.182929877391E-09-.112811027279E-09-.295132953055E-10-.123163977157E-02
-.303403897352E-10-.171566310634E-100.118850472276E-020.181864675305E-10
0.967971698845E-050.190737139291E-03-.379044207769E-020.592731368101E-03
-.257406292187E-04-.679353865998E-030.142251561700E-02-.139919450995E-03
-.104532710695E-02-.108210375344E-03-.478774104853E-020.394631842628E+00
-.437781580323E-020.242696057678E-01-.844441558892E-020.625965318105E-01
-.885450445372E-02-.775604301609E-020.527077395076E-02-.982864107718E-02
0.967251947252E-01-.162291084306E-01-.131637806771E-010.190037408431E-01
-.733327940117E-010.448616129959E-010.924139515723E-02-.134533582423E-01
0.478773012958E-02-.394630979836E+000.437780476992E-020.242695531005E-01
-.844439648121E-020.625963964387E-01-.885448342036E-020.775602665580E-02
-.527076187740E-02-.190737340068E-030.379044868792E-02-.592731064367E-03
-.257408632558E-04-.679351489954E-030.142251456324E-02-.139920524286E-03
0.104532449360E-020.108209148377E-03-.610017292680E-030.187690428405E-02
-.730962363964E-030.207346187319E-020.440978601225E-03-.176201081965E-08
-.137061288183E-09-.922395183234E-03-.294405294059E-030.377343018590E-10
-.265296633402E-100.130327240034E-090.111808344564E-02-.523415273814E-04
-.892847979222E-12-.335816949128E-110.102996623369E-090.102759612136E-09
0.478774102455E-02-.394631859479E+000.437781540729E-020.242696067854E-01
-.844441555826E-02-.625965358234E-010.885450345738E-020.775604370806E-02
-.527077379509E-02-.190737276426E-030.379044315075E-02-.592731672219E-03
-.257405967460E-04-.679353653085E-03-.142251550311E-020.139920030580E-03
0.104532688782E-020.108209928396E-030.982864097901E-02-.967252016987E-01
0.162291075424E-01-.131637758744E-010.190037449633E-010.733327948941E-01
-.448616157697E-01-.924139191551E-020.134533611127E-010.165911750284E-02
-.155463397871E+000.282834643130E-02-.287140426012E-010.515260488218E-02
-.210294287334E-010.910867294965E-020.185637149861E-01-.345845041967E-02
-.165911763230E-020.155463403162E+00-.282834669754E-02-.287140443675E-01
0.515260442469E-020.210294303226E-01-.910867269478E-02-.185637160899E-01
0.345845022952E-02-.144812918849E-03-.147794214407E-02-.259849209754E-03
0.885543598393E-030.263100135095E-03-.181380161761E-09-.188024268559E-09
0.645947770128E-030.308370413645E-03-.377854542180E-03-.169959225427E-03
-.205603990102E-03-.126196883083E-03-.380877299009E-020.627700884680E-02
-.585062057761E-02-.140021340232E-020.636234204620E-020.986193099880E-02
0.167702624029E-020.660472253821E-03-.457782746918E-020.980812392348E-03
-.217556392174E-02-.490011061763E-03-.113875481237E-02-.121408225870E-03
-.193167431181E-020.380877279858E-02-.627700979968E-020.585062014280E-02
-.140021381620E-020.636234179654E-02-.986192938740E-02-.167702509120E-02
-.660472968246E-030.457782696169E-020.144812872302E-030.147794238605E-02
0.259849227194E-030.885542962811E-030.263099631736E-03-.241401740283E-09
-.200958710772E-09-.645948626124E-03-.308371044646E-03-.380878035871E-02
0.627702792359E-02-.585063099304E-02-.140021860044E-020.636235459135E-02
-.986194924831E-02-.167702770132E-020.660474719066E-03-.457783687418E-02
0.380878193907E-02-.627702004525E-020.585063505487E-02-.140021594577E-02
0.636235655098E-020.986195065156E-020.167702823775E-02-.660473017685E-03
0.457783816849E-020.377855643545E-030.169959818393E-03-.377854556407E-03
-.169959333970E-030.377854513785E-030.169959152792E-030.205602655606E-03
0.126196114798E-03-.980817059346E-030.217556791057E-020.980816863509E-03
-.217556738881E-02-.980813497117E-030.217556339540E-020.490012873221E-03
0.113875769374E-02-.490014363430E-03-.113875801072E-020.490012237083E-03
0.113875519379E-020.121408406138E-030.193167884036E-02-.121409218970E-03
-.193167869500E-020.121407601822E-030.193167400934E-02-.199624539565E-09
-.314014717959E-10-.397221451712E-010.172271968882E-010.397221464928E-01
-.172271973314E-01-.397220586261E-010.172271588220E-010.397220579488E-01
-.172271589112E-010.466881215639E-090.175166071292E-090.648422495679E-10
0.146167671163E-10-.476694380374E-11-.117546372156E-090.220090574200E-09
-.357438707439E-10
* ORBITAL    1   57
-.164348981762E-020.155545595125E+00-.279371179025E-020.286534872220E-01
-.520481369786E-02-.209487701214E-010.917149581679E-02-.185121622669E-01
0.350329200328E-020.975656277982E-02-.970920935634E-010.161479335940E-01
0.136951073076E-01-.186861483786E-01-.737978691825E-010.446145517817E-01
-.965346211438E-020.131820304300E-010.717708235824E-10-.167968923630E-09
0.270057261007E-09-.126399901041E-02-.570938517652E-04-.634184708990E-10
-.149578107847E-090.969669982588E-100.134559630683E-090.164348963953E-02
-.155545593576E+000.279371139932E-020.286534860522E-01-.520481410135E-02
0.209487691130E-01-.917149623359E-020.185121616519E-01-.350329215063E-02
-.975656330759E-020.970920884649E-01-.161479349533E-010.136951115336E-01
-.186861453254E-010.737978678401E-01-.446145513558E-010.965346482901E-02
-.131820283425E-010.495448053462E-110.411513263316E-100.349508418392E-09
0.396370658616E-090.718847313103E-100.632070189888E-030.289965654035E-01
-.822331318216E-020.346513701545E-030.327595196653E-110.272744011021E-10
0.101324748558E-080.239479842652E-090.112578392602E-11-.104308223060E-09
0.478864895246E-090.699711427223E-100.775214823816E-020.723666456575E-03
-.123455673542E-09-.766498402782E-10-.434664699222E-10-.260582920473E-10
0.157435635219E-010.249528027664E-020.103932708525E-100.923606903045E-10
-.791815852185E-11-.120904001106E-02-.389435857471E-11-.205386470424E-10
-.118092467578E-020.252647020559E-100.239741124700E-04-.992736671280E-10
-.730006328725E-09-.593433095148E-09-.369948290455E-08-.230015583942E-09
-.150753611635E-10-.558066962055E-10-.106122809191E-09-.134413738684E-09
0.700758987253E-04-.216233210406E-02-.143623957206E-03-.866100195649E-04
0.977357607827E-030.512471203514E-030.325996396718E-030.117598171294E-02
0.476986954367E-030.484224571371E-02-.394376033732E+000.447809437527E-02
-.241652449363E-010.855793555716E-020.622002284794E-01-.923222386698E-02
0.758251328283E-02-.541945468332E-02-.520991941449E-100.523241815240E-08
0.615471757475E-090.466329241854E-090.150451218582E-080.223673518693E-02
0.505048525350E-030.486355305999E-090.745677690141E-09-.943515687807E-11
-.712657942194E-10-.398304792472E-09-.130711361247E-08-.668280915437E-10
-.632068859998E-03-.289965032229E-010.822329324738E-02-.346513362051E-03
-.145642560034E-10-.315381335618E-09-.170217100839E-08-.413780673266E-09
-.465964126108E-11-.591044765417E-10-.788925106380E-100.481761250728E-10
0.775213068073E-020.723664618151E-030.138921419901E-090.153717586003E-09
-.384992646114E-10-.398261550030E-10-.157435285620E-01-.249527513172E-02
-.778716262409E-10-.627093563187E-100.387340667304E-10-.120903728201E-02
-.182253759946E-100.300124971035E-100.118092206348E-020.542358147876E-10
-.239741633366E-04-.700762288572E-040.216234074304E-020.143622832401E-03
0.866091960166E-04-.977356707295E-030.512468122968E-030.325996513649E-03
-.117597977028E-02-.476987017699E-03-.484223537955E-020.394375158220E+00
-.447808563842E-020.241651913873E-01-.855791680808E-020.622000893476E-01
-.923220483770E-02-.758249619101E-020.541944294773E-02-.975654192735E-02
0.970918746061E-01-.161478998858E-01-.136950837244E-010.186861026400E-01
-.737977080164E-010.446144517886E-010.965344540541E-02-.131819980940E-01
-.484224575903E-020.394376026648E+00-.447809483285E-02-.241652450274E-01
0.855793526076E-02-.622002271160E-010.923222422436E-02-.758251338546E-02
0.541945446973E-02-.700757572967E-040.216233163306E-020.143624275623E-03
-.866103372281E-040.977357175897E-03-.512470994538E-03-.325995911845E-03
-.117598136430E-02-.476986664824E-030.459870233798E-09-.352800896255E-08
0.175242591793E-09-.196522873134E-08-.147330232922E-09-.223673353204E-02
-.505047855434E-030.654500512296E-09-.204946416172E-100.735624197116E-11
-.295788480393E-090.860676851030E-100.126399659432E-020.570939199167E-04
-.406683422407E-09-.331630108660E-09-.328479167364E-09-.242133678778E-09
0.484223532100E-02-.394375157996E+000.447808573532E-020.241651915495E-01
-.855791664614E-02-.622000893206E-010.923220468607E-020.758249634177E-02
-.541944278583E-020.700761920342E-04-.216234089876E-02-.143623028338E-03
0.866098207554E-04-.977356196278E-03-.512467748923E-03-.325996277742E-03
0.117597959817E-020.476986783326E-030.975654167678E-02-.970918756764E-01
0.161478993649E-01-.136950815408E-010.186861041893E-010.737977076869E-01
-.446144518973E-01-.965344342742E-020.131819994687E-010.164348607715E-02
-.155545250987E+000.279370544818E-02-.286534225809E-010.520480310199E-02
-.209487229199E-010.917147621068E-020.185121203733E-01-.350328486011E-02
-.164348614827E-020.155545250297E+00-.279370566034E-02-.286534227513E-01
0.520480290998E-020.209487234525E-01-.917147575253E-02-.185121205891E-01
0.350328465490E-02-.775273278681E-09-.373169297556E-08-.205180253736E-08
0.631003015512E-090.559374297396E-09-.415065500814E-03-.304554899615E-03
0.113662881407E-090.823071013781E-10-.647081502721E-040.311150907198E-04
0.989299455907E-090.287009167646E-090.376188934769E-02-.650286662764E-02
0.578678142130E-020.165830467216E-02-.618739450970E-02-.965907808918E-02
-.154841460255E-02-.742416364622E-030.452546829744E-02-.132024232025E-02
0.199878586965E-020.480869266995E-030.112589495400E-020.103069025183E-03
0.191798372367E-02-.376188767663E-020.650287609409E-02-.578677671849E-02
0.165830609163E-02-.618739377556E-020.965907862137E-020.154841519083E-02
0.742418176860E-03-.452546706704E-020.647197618331E-10-.216960367214E-09
0.194428061650E-09-.364616596883E-090.246331248208E-100.415065758317E-03
0.304555224858E-030.898530248594E-090.585918610913E-09-.376187926616E-02
0.650286222614E-02-.578676420481E-02-.165830447141E-020.618737874110E-02
-.965905644453E-02-.154841113985E-020.742416955746E-03-.452545692276E-02
0.376187973206E-02-.650285951046E-020.578676531138E-02-.165830227058E-02
0.618738024797E-020.965905669680E-020.154841129183E-02-.742417195577E-03
0.452545662336E-02-.647108265696E-040.311140727794E-040.647105332250E-04
-.311144913877E-040.647091825287E-04-.311147992973E-040.162754843139E-09
0.396299887276E-10-.132023718192E-020.199878232171E-020.132023835758E-02
-.199878159425E-020.132023916710E-02-.199878694306E-020.480869683242E-03
0.112589287360E-02-.480868657505E-03-.112589210723E-02-.480871030029E-03
-.112589538876E-020.103068020195E-030.191797871694E-02-.103069594650E-03
-.191797938570E-02-.103069970495E-03-.191798365090E-020.600620828094E-09
0.348539313790E-09-.397097798441E-010.172493090344E-010.397097793362E-01
-.172493091050E-010.397098673763E-01-.172493470277E-01-.397098671190E-01
0.172493467926E-010.599619216884E-10-.137949040718E-090.460878241777E-09
0.278540820921E-09-.439151306611E-09-.231966699187E-10-.343771248183E-09
-.247925723434E-10
* ORBITAL    1   58
0.311066100236E-04-.120278845995E-010.115465399282E-03-.193895134702E-02
0.451914356921E-030.307300642094E-02-.124534462420E-020.144851573899E-02
-.261959364660E-03-.139026218813E-020.123399429841E-01-.110198780834E-02
-.384368334162E-02-.730013851226E-040.829406999822E-02-.263007514640E-02
0.212467454085E-02-.490550520429E-030.162559488300E-030.141159915547E-01
0.113045788029E-020.794706510018E-10-.272766201716E-10-.409013313993E-02
0.309186063411E-020.177216301681E-02-.202503782052E-020.311066488951E-04
-.120278843376E-010.115465439298E-030.193895148268E-02-.451914253525E-03
0.307300649224E-02-.124534454339E-020.144851591934E-02-.261959215762E-03
-.139026154752E-020.123399464400E-01-.110198637600E-020.384368212588E-02
0.730005242604E-040.829407143381E-02-.263007415859E-020.212467361181E-02
-.490551184915E-030.271777405833E-030.224689575578E-020.222967564397E-01
-.279894610599E-010.246592255913E-020.104501007150E-100.799597688868E-10
0.263732561510E-10-.257550254120E-100.124908393124E-020.510357379120E-01
-.944758785265E-020.244628287526E-02-.547551691315E-03-.256140777582E-01
0.217130484861E-010.205931516676E-02-.130408666585E-09-.587631113036E-10
0.259947255542E-010.495324650103E-020.583736425041E-03-.326884437302E-02
-.284750490525E-09-.204990679733E-090.205417120583E-010.282138279527E-02
0.156754099828E-02-.155774021914E-10-.112358012598E-02-.134780855809E-02
0.680407622393E-11-.220441573103E-02-.334891386477E-110.139833101600E-01
-.865686418548E+000.122476617277E-010.101967585918E-08-.209993516910E-10
0.655465155340E-10-.356729747437E-090.730516505382E-01-.401008514541E-01
-.868550191846E-030.178989502559E-01-.260977278162E-020.601921525325E-02
0.118148279555E-020.272263189591E-02-.176005419291E-020.448720703702E-02
0.506225559775E-040.225572843970E-040.293088730169E-010.428999228521E-03
0.419895821868E-02-.136613380212E-02-.129856702050E-010.338684655865E-03
-.486616558339E-030.144764435690E-02-.241136479914E-020.141017366672E-01
-.430191227932E-02-.848429103666E-02-.195135687962E-020.728565362658E-09
-.197181787753E-08-.582431116666E-02-.321614283760E-020.271777424961E-03
0.224689590019E-020.222967571101E-01-.279894570774E-010.246592261630E-02
-.916936572438E-11-.665880985424E-09-.225821987833E-10-.141687431158E-10
-.124908394776E-02-.510357377847E-010.944758612141E-02-.244628314941E-02
-.547551707419E-03-.256140783224E-010.217130479813E-010.205931504011E-02
-.156056548915E-09-.117702826035E-09-.259947255876E-01-.495324645044E-02
0.583736382616E-03-.326884429302E-020.166276968494E-090.577562747252E-10
0.205417123158E-010.282138297403E-02-.156754104721E-02-.120814356705E-10
0.112358010237E-02-.134780859863E-02-.506924025689E-11-.220441567759E-02
-.160585335499E-12-.868550174373E-030.178989652177E-01-.260977254257E-02
0.601921653498E-020.118148318554E-02-.272263383047E-020.176005429122E-02
0.448720785163E-020.506229398588E-040.225571747870E-040.293088711633E-01
0.428998840713E-030.419895817523E-02-.136613376006E-020.129856701389E-01
-.338684533955E-03-.486616394983E-030.144764428435E-02-.139026213204E-02
0.123399430885E-01-.110198753737E-02-.384368333052E-02-.730014694301E-04
-.829407020119E-020.263007474523E-020.212467464867E-02-.490550414053E-03
0.225571320792E-040.293088717280E-010.428998754624E-03-.419895750002E-02
0.136613429020E-02-.129856697352E-010.338685042869E-03-.486615926757E-03
0.144764471937E-02-.868550201253E-030.178989574411E-01-.260977268147E-02
-.601921588081E-02-.118148300152E-020.272263276687E-02-.176005425721E-02
0.448720743985E-020.506226817340E-04-.241136528007E-020.141017339788E-01
-.430191328136E-020.848429246489E-020.195135790660E-02-.596465386268E-09
-.435952328440E-09-.582431189172E-02-.321614337700E-020.162559485419E-03
0.141159913764E-010.113045777533E-020.586615496917E-100.336631566488E-10
0.409013299901E-02-.309186062759E-020.177216303296E-02-.202503778659E-02
0.225572682119E-040.293088710791E-010.428999082534E-03-.419895818969E-02
0.136613360936E-020.129856701335E-01-.338684346964E-03-.486616577511E-03
0.144764410444E-02-.868550155602E-030.178989583274E-01-.260977257428E-02
-.601921636253E-02-.118148342851E-02-.272263308051E-020.176005405923E-02
0.448720770048E-020.506229950540E-04-.139026223749E-020.123399420306E-01
-.110198781990E-020.384368294154E-020.730013151966E-04-.829406958613E-02
0.263007499956E-020.212467444613E-02-.490550453737E-030.311066062846E-04
-.120278844128E-010.115465358399E-03-.193895126857E-020.451914366021E-03
-.307300629430E-020.124534471262E-020.144851567085E-02-.261959357623E-03
0.311066169469E-04-.120278840795E-010.115465406404E-030.193895127800E-02
-.451914306905E-03-.307300631654E-020.124534455222E-020.144851567840E-02
-.261959332405E-030.811388177019E-030.105791857515E-010.168035431295E-02
-.490891139106E-02-.120644248699E-020.811955608797E-090.429340684487E-09
-.689586512514E-030.709332486282E-03-.437462261324E-03-.484679485090E-03
0.199136263208E-020.606617188894E-03-.336816585388E-030.254649978768E-02
-.402274101622E-03-.194425756908E-02-.346322536448E-030.419089342210E-03
-.847245946424E-040.141894205220E-020.285241050051E-030.195877340774E-02
0.715098217702E-030.564911614088E-030.471417385161E-040.116098473673E-02
0.273419327639E-03-.336817071929E-030.254649733671E-02-.402275197789E-03
0.194425612568E-020.346321604681E-030.419087946645E-03-.847256233046E-04
0.141894146149E-020.285240703096E-030.811388684157E-030.105791887781E-01
0.168035565557E-020.490891243733E-020.120644313244E-020.172879387738E-09
-.375781213159E-10-.689587015469E-030.709332194550E-03-.336816384085E-03
0.254650137171E-02-.402273314727E-03-.194425732494E-02-.346322320008E-03
-.419088576156E-030.847251021249E-040.141894170190E-020.285240782402E-03
-.336816453516E-030.254650086835E-02-.402273558343E-030.194425750167E-02
0.346322474695E-03-.419088862453E-030.847249294231E-040.141894176275E-02
0.285240819205E-03-.437462666409E-03-.484679532916E-03-.437462772365E-03
-.484679689748E-03-.437463053120E-03-.484679701038E-030.199136240488E-02
0.606617208010E-030.195877354445E-020.715098286370E-030.195877334586E-02
0.715098217765E-030.195877444967E-020.715098474647E-030.564910791634E-03
0.471413230064E-040.564910457250E-030.471411812790E-040.564910408479E-03
0.471410117442E-040.116098412955E-020.273419017529E-030.116098393319E-02
0.273418940990E-030.116098529539E-020.273419395287E-030.376872823395E-02
-.148690475054E-02-.325676594977E-020.180364372728E-02-.325676581163E-02
0.180364368194E-02-.325676602503E-020.180364371539E-02-.325676558021E-02
0.180364383593E-02-.145778100584E+000.914163613709E-010.517610832839E-02
-.462323472167E-030.376872826508E-02-.148690472169E-020.517610832368E-02
-.462323423885E-03
* ORBITAL    1   59
-.680248603611E-04-.788433310675E-02-.151107592712E-03-.130658316771E-02
0.221941111605E-030.203577761669E-02-.671188210902E-030.110886343602E-02
0.525684102446E-04-.921328747698E-030.722820134855E-02-.149497062384E-02
-.204850305992E-020.561884162068E-030.354179292831E-02-.318417137770E-02
0.107467609741E-02-.189972253690E-03-.523762918123E-040.129831555964E-01
-.318564707210E-030.210773279462E-10-.570934928491E-11-.547008133293E-02
0.756724376933E-03-.803590600761E-04-.710356632586E-03-.680249568952E-04
-.788433378860E-02-.151107922742E-030.130658382430E-02-.221940620237E-03
0.203577750581E-02-.671188278778E-030.110886387037E-020.525686579287E-04
-.921328126359E-030.722820465180E-02-.149496921341E-020.204850123348E-02
-.561885443754E-030.354179182124E-02-.318417204724E-020.107467502293E-02
-.189973013622E-030.266414445427E-030.222010173387E-020.222903013715E-01
-.170117332532E-010.343670259639E-020.794192561547E-13-.400063537893E-09
-.764945156712E-11-.863878287537E-100.460473405671E-030.184665912502E-01
0.735273717404E-030.180385100113E-020.574412444035E-030.262185894136E-01
-.133917382054E-01-.240772870471E-030.854019460769E-10-.658332794850E-11
-.800759685268E-02-.121265700324E-020.192377372455E-02-.280733019397E-03
0.183136062275E-090.434650948351E-10-.120055251510E-01-.182795320583E-02
-.115271065710E-020.160549995785E-10-.251954931264E-030.112566997344E-02
0.284749909010E-10-.142823676901E-020.154461677247E-10-.778995949795E-10
0.733179437057E-080.179098736221E-10-.206542233470E-09-.120133008367E-09
0.633717698003E-020.283254606116E-02-.397025082390E-090.466186709281E-09
0.438226170802E-02-.450676244086E+000.264798305953E-02-.157564374224E-01
0.894237191586E-02-.493561293110E-010.847601239984E-02-.715535025536E-02
0.474787869291E-02-.999063663775E-040.193686482345E-01-.176034897831E-03
0.231334767818E-02-.317611362681E-03-.612551079961E-020.455893152048E-03
-.405203894581E-020.638783806134E-03-.639871625511E-09-.376245491221E-08
-.181896024696E-08-.491106958046E-08-.306018886387E-080.129592453283E+00
-.715824115214E-01-.311169541108E-08-.199822563586E-08-.266414481990E-03
-.222010201594E-02-.222903032069E-010.170117277905E-01-.343670294971E-02
0.189554886904E-110.104851291116E-09-.288903697559E-09-.982122894610E-10
0.460473405399E-030.184665917124E-010.735272350217E-030.180385090655E-02
-.574412416228E-03-.262185886330E-010.133917391122E-010.240773028635E-03
0.336059347222E-100.369521774039E-10-.800759632129E-02-.121265679292E-02
-.192377396146E-020.280732835421E-030.479077951563E-100.433655008137E-10
0.120055246170E-010.182795293706E-02-.115271065324E-02-.605163817915E-11
-.251954992572E-03-.112566990722E-020.157866809524E-100.142823681602E-02
0.140623750418E-10-.438226192475E-020.450676243757E+00-.264798371311E-02
0.157564380203E-01-.894237153746E-02-.493561276876E-010.847601379655E-02
0.715535103683E-02-.474787827622E-020.999059461437E-04-.193686519440E-01
0.176033694990E-03-.231334883254E-020.317610548199E-03-.612551243889E-02
0.455892130666E-030.405204013356E-02-.638782932821E-030.921328696941E-03
-.722820228735E-020.149497030909E-020.204850032710E-02-.561886202234E-03
0.354178791254E-02-.318417482494E-02-.107467430645E-020.189973677908E-03
-.999062964696E-040.193686483951E-01-.176034720682E-03-.231334735620E-02
0.317611547774E-03-.612551073603E-020.455893161927E-03-.405203890731E-02
0.638783904465E-030.438226182326E-02-.450676249076E+000.264798331331E-02
0.157564386674E-01-.894237112299E-02-.493561296628E-010.847601282422E-02
-.715535121106E-020.474787830836E-020.120903225432E-080.512521609978E-08
0.245086183641E-08-.230097336181E-08-.150350103890E-080.129592454199E+00
-.715824120740E-010.100463148908E-080.648697063152E-090.523763362816E-04
-.129831553388E-010.318564990523E-030.202176461552E-090.174409898795E-10
-.547008203741E-020.756723898702E-030.803587828003E-040.710356448731E-03
0.999060594285E-04-.193686506633E-010.176034097487E-030.231334867806E-02
-.317610538231E-03-.612551210573E-020.455892260296E-030.405203992849E-02
-.638783035438E-03-.438226186792E-020.450676245570E+00-.264798347098E-02
-.157564371090E-010.894237232701E-02-.493561281745E-010.847601348724E-02
0.715535029206E-02-.474787866516E-020.921329178825E-03-.722819921939E-02
0.149497155556E-02-.204850172555E-020.561885046637E-030.354178969757E-02
-.318417357264E-02-.107467496516E-020.189973056313E-030.680250864759E-04
0.788433501111E-020.151108393569E-030.130658436335E-02-.221940297219E-03
0.203577774481E-02-.671188282218E-03-.110886423838E-02-.525689225971E-04
0.680249123207E-040.788433352738E-020.151107759183E-03-.130658358193E-02
0.221940935422E-030.203577792799E-02-.671188047756E-03-.110886379404E-02
-.525686141800E-040.155520796572E-080.880679627456E-080.410071086615E-08
-.287398138993E-08-.164368353253E-080.148837246589E-010.183713337342E-02
-.283199634102E-090.921126529676E-10-.162629828310E-020.699567541715E-03
-.105149531942E-090.492540932031E-09-.231994008753E-040.289260845963E-02
0.192349114117E-03-.748485157097E-030.292899815109E-030.111240372278E-02
0.427371406055E-030.545968749559E-03-.133098146923E-03-.368942701620E-03
-.406293971440E-030.225555822944E-03-.859276848579E-050.664268414202E-05
-.185358445134E-03-.232000136964E-040.289260503742E-020.192347700010E-03
0.748483970570E-03-.292900534439E-030.111240425856E-020.427371791790E-03
0.545967733226E-03-.133098740830E-03-.881743123940E-09-.548530681027E-08
-.233853869014E-08-.205510126850E-08-.110203360530E-080.148837242900E-01
0.183713302779E-020.101567610742E-080.509535612970E-090.231998950993E-04
-.289260565147E-02-.192348196779E-030.748483773690E-03-.292900704360E-03
0.111240601138E-020.427372864101E-03-.545967765960E-030.133098759397E-03
0.231995270472E-04-.289260765025E-02-.192348800831E-03-.748484729565E-03
0.292900122260E-030.111240545602E-020.427372552026E-03-.545968989359E-03
0.133097941252E-030.162629740973E-02-.699567750579E-030.162629407851E-02
-.699568770588E-03-.162629599027E-020.699567992985E-030.375333438575E-09
-.163858096893E-090.368943832497E-030.406294436055E-030.368943865007E-03
0.406294423547E-03-.368942568275E-03-.406293991678E-03-.225556319203E-03
0.859265164554E-05-.225556318640E-030.859271585026E-050.225556311066E-03
-.859273252185E-05-.664315355862E-050.185358217877E-03-.664228320609E-05
0.185358660492E-030.664278215438E-05-.185358515610E-03-.418644744009E-02
0.415991754825E-030.230697762064E-02-.915922317988E-030.230697741067E-02
-.915922599761E-03-.230697678030E-020.915922923576E-03-.230697682904E-02
0.915922712916E-030.210627771261E-08-.306803718369E-09-.346913549992E-02
0.125065904115E-020.418644776506E-02-.415991592282E-030.346913643806E-02
-.125065846719E-02
* ORBITAL    1   60
-.141519415642E-03-.169312038556E-02-.329954684746E-03-.297961172959E-03
-.587141672768E-040.895939316524E-04-.196503647871E-030.178637038392E-03
0.101970676638E-03-.284147181306E-030.749384462425E-04-.297714643354E-03
-.137151662335E-02-.604186330221E-03-.700099896504E-03-.966836796481E-03
0.105978017590E-020.617158521492E-030.189819346993E-100.954344415142E-10
0.380094705986E-10-.213261353435E-020.396035604654E-03-.373942396039E-09
-.335298076559E-090.262034523356E-090.249692436307E-090.141519400073E-03
0.169312049379E-020.329954616964E-03-.297961392887E-03-.587142407584E-04
-.895938509035E-040.196503779016E-03-.178637098698E-03-.101970574781E-03
0.284146889345E-03-.749403009878E-040.297713710875E-03-.137151592059E-02
-.604185868294E-030.700099535865E-030.966836518425E-03-.105978000102E-02
-.617158485480E-030.231370046595E-110.179360266730E-100.832883534547E-10
0.100462180059E-080.705528568667E-100.889296527399E-030.393167837742E-01
-.173785165307E-01-.146357917423E-03-.202118750629E-10-.559635565344E-09
-.845769745886E-09-.178390149777E-090.128239268247E-100.352971640302E-09
0.282809162569E-090.853715461854E-10-.116866950552E-01-.903843596067E-03
-.197089116221E-09-.158297833945E-100.158118832270E-110.537375741872E-10
-.203358361885E-01-.405706043626E-02-.140370294371E-090.180981982211E-10
-.246232147209E-11-.137939166203E-020.804185999593E-11-.184454689386E-11
-.593893334129E-030.153627148762E-10-.657450777332E-03-.126035279158E-09
0.626494404011E-08-.233666777942E-090.128353021537E-090.143692261916E-09
-.286443606300E-09-.230326266060E-09-.524601581324E-090.357936664116E-09
0.428857406913E-02-.452070301334E+000.292281773628E-02-.189077822721E-01
0.738986539441E-02-.501943108034E-010.844752207039E-02-.904944335643E-02
0.359482805923E-02-.514957975243E-040.285745350942E-02-.412797827280E-03
-.390339595770E-030.821938017979E-03-.129672627950E-02-.162154028804E-03
-.141949955051E-02-.826673251798E-03-.171123684328E-09-.200762432938E-08
-.639789310514E-09-.115855842992E-08-.735429172510E-090.127646854357E+00
-.740683386877E-01-.873085695608E-09-.597482432853E-090.172754227481E-10
0.132239324091E-090.711318679049E-090.392980524835E-080.235060007176E-09
-.889296567607E-03-.393167844409E-010.173785134880E-010.146357335530E-03
0.205056491438E-100.639868769426E-090.634104240206E-090.140553376999E-09
-.538950948567E-11-.989406819272E-10-.616838827438E-09-.105266052677E-09
-.116866950155E-01-.903843490411E-030.127243595556E-09-.235416814523E-10
0.646936264138E-100.140594197240E-090.203358359386E-010.405706010915E-02
-.321554944850E-100.715541716038E-100.598893911043E-11-.137939164369E-02
0.244519024250E-11-.128334505125E-100.593893271333E-030.195469696596E-10
0.657450753727E-03-.428857402445E-020.452070300451E+00-.292281772200E-02
0.189077821758E-01-.738986525662E-02-.501943102193E-010.844752220902E-02
0.904944344767E-02-.359482803467E-020.514955695813E-04-.285745596234E-02
0.412796855016E-030.390339937605E-03-.821937787652E-03-.129672716192E-02
-.162154672576E-030.141949950923E-020.826673108211E-030.284146925844E-03
-.749405888278E-040.297713611066E-030.137151378038E-020.604184516071E-03
-.700100313962E-03-.966837045415E-03-.105977846674E-02-.617157495718E-03
0.514958158113E-04-.285745396885E-020.412797725865E-03-.390339931146E-03
0.821937824261E-030.129672637109E-020.162154166487E-030.141949936890E-02
0.826673017777E-03-.428857400649E-020.452070298662E+00-.292281772704E-02
-.189077824491E-010.738986497059E-020.501943109788E-01-.844752144905E-02
0.904944355232E-02-.359482802424E-02-.647368753211E-09-.208916508297E-08
-.974213813109E-09-.845981913099E-09-.422773987404E-09-.127646854170E+00
0.740683375970E-010.865861313844E-090.565647643775E-090.213365824008E-10
-.548375912727E-100.249932413783E-100.213261357597E-02-.396035414986E-03
0.489089662499E-090.507171241870E-090.353186301054E-090.342357226111E-09
-.514954723452E-040.285745479141E-02-.412796953650E-030.390338971082E-03
-.821938648087E-030.129672769333E-020.162155284191E-03-.141950025390E-02
-.826673881818E-030.428857408544E-02-.452070296195E+000.292281778279E-02
0.189077812683E-01-.738986587588E-020.501943087855E-01-.844752296604E-02
-.904944272512E-020.359482831578E-02-.284147375266E-030.749372971321E-04
-.297714847740E-030.137151363152E-020.604184470406E-030.700102534329E-03
0.966838217069E-030.105977808390E-020.617157183623E-030.141519305508E-03
0.169312010547E-020.329954324074E-030.297961703698E-030.587144859100E-04
0.895943105220E-04-.196503449951E-03-.178637296176E-03-.101970767897E-03
-.141519358997E-03-.169311992905E-02-.329954560513E-030.297961625035E-03
0.587145007471E-04-.895943430887E-040.196503270074E-030.178637417446E-03
0.101970925675E-030.581296386855E-090.313483666254E-080.159324804625E-08
-.794734535307E-09-.407283142844E-090.153319523426E-010.185324078816E-02
0.388898577157E-090.451904524260E-09-.189590764929E-020.608126925453E-03
0.715131233339E-100.332382667428E-090.229117054377E-030.143719461144E-02
0.461327269721E-03-.689667670723E-03-.314456064156E-030.579373467798E-03
0.365866013428E-030.499141900294E-030.290483983257E-03-.749464183877E-04
0.260952748840E-040.323275044755E-030.169525377708E-030.210862074681E-03
0.120816623693E-03-.229116750653E-03-.143719281096E-02-.461326463826E-03
-.689667559497E-03-.314456073296E-03-.579373289189E-03-.365865871086E-03
-.499140814340E-03-.290483276788E-03-.517563124646E-110.373552621306E-09
0.568948309835E-10-.224257298745E-09-.394925727799E-09-.153319515066E-01
[truncated: 2,053,078 more chars]
